# Supplementary material for: Multiple Germline Events Contribute to Cancer Development in Patients with Li-Fraumeni Syndrome
Source: Cancer Res Commun. 2023 May 1;3(5):738–54. doi: 10.1158/2767-9764.CRC-22-0402 (PMC10150777; doi:10.1158/2767-9764.CRC-22-0402)
Supplement: Supplementary Data S1 — LFS Cohort [file crc-22-0402-s02.xlsx]

## Sheet: A. Mut TP53 Cohort
tm_donor	sample	p53	tissue_type	cancer_diagnosis	active_cancer	sex	cancer_atdraw	cancer_atdraw_y5	cancer_atdraw_y1	firstcancer_atdraw	age_diff_closest_cancer (months)	systemic_treatment_atdraw	ageofonset (months)	agesamplecollection (months)	cancer_num	cancer1_age_diff (months)	cancer1	cancer1_ageofonset (months)	cancer2	cancer2_ageofonset (months)	cancer3	cancer3_ageofonset (months)	cancer4	cancer4_ageofonset (months)	cancer5	cancer5_ageofonset (months)	cancer6	cancer6_ageofonset (months)	cancer7	cancer7_ageofonset (months)	cancer8	cancer8_ageofonset (months)	family	WGS	Meth	Current Age (months)	Age at Death	Censored Survival Age	Censored Survival	Ethnicity	TP53_Variant_Start_Position	TP53_Variant_End_Position	TP53_Variant_Reference_Allele	TP53_Variant_Variant_Allele	Variant_Classification	Variant_Type	aaChange	gdna.exon.intron	gdna.change
351	352	Mut	Adrenal	ACC	ACC	M	Yes	No	No	Yes	160	No	30	190	1	160	Adrenocortical carcinoma	30	NA	NA	NA	NA	NA	NA	NA	NA	NA	NA	NA	NA	NA	NA	4	wgs	450	541	NA	541	0	European/AngSax	7578475	7578475	G	A	Missense_Mutation	SNP	p.Pro152Leu	Exon 5	G>A
1169	1087	Mut	Adrenal	AA	NA	M	Yes	No	No	Yes	65	NA	75	140	NA	65	Adrenocortical adenoma	75	NA	NA	NA	NA	NA	NA	NA	NA	NA	NA	NA	NA	NA	NA	35	wgs	450	425	NA	NA	0	NA	7577121	7577121	G	T	Missense_Mutation	SNP	p.Arg273Ser	Exon 8	G>T
199	350	Mut	Soft Tissue	RMS	RMS	F	Yes	Yes	No	Yes	23	NA	67	90	1	23	Embryonal rhabdomyosarcoma	67	NA	NA	NA	NA	NA	NA	NA	NA	NA	NA	NA	NA	NA	NA	84	NA	450/850	NA	312	442	1	NA	7579312	7579312	C	T	Splice_Site	SNP	p.Thr125Thr	Exon 4	C>T
2941	2413	Mut	Adrenal	ACC	ACC	F	Yes	Yes	Yes	Yes	0	No	171	171	1	0	Adrenocortical carcinoma	171	NA	NA	NA	NA	NA	NA	NA	NA	NA	NA	NA	NA	NA	NA	2	wgs	450	374	NA	374	0	East Indian	7578529	7578529	A	T	Missense_Mutation	SNP	p.Phe134Tyr	Exon 5	A>T
2919	3805	Mut	Adrenal	ACC	ACC	M	Yes	No	No	Yes	148	NA	36	184	1	148	Adrenocortical carcinoma	36	NA	NA	NA	NA	NA	NA	NA	NA	NA	NA	NA	NA	NA	NA	9	wgs	450	216	NA	216	0	AngSax	7579312	7579312	C	T	Splice_Site	SNP	p.Thr125Thr	Exon 4	C>T
587	590	Mut	CNS	Glioma	NA	M	Yes	Yes	Yes	Yes	0	NA	492	492	NA	0	Oligoastrocytoma	492	NA	NA	NA	NA	NA	NA	NA	NA	NA	NA	NA	NA	NA	NA	75	NA	450	835	NA	NA	0	NA	7578461	7578461	C	T	Missense_Mutation	SNP	p.Val157Ile	Exon 5	C>T
866	798	Mut	Soft Tissue	RMS	NA	M	Yes	Yes	Yes	Yes	7	NA	11	18	NA	7	Embryonal rhabdomyosarcoma	11	NA	NA	NA	NA	NA	NA	NA	NA	NA	NA	NA	NA	NA	NA	80	NA	450	328	NA	NA	0	NA	7578406	7578406	C	T	Missense_Mutation	SNP	p.Arg175His	Exon 5	C>T
868	800	Mut	Unaffected	Unaffected	Unaffected	M	No	No	No	NA	NA	No	NA	462	0	NA	Unaffected	NA	NA	NA	NA	NA	NA	NA	NA	NA	NA	NA	NA	NA	NA	NA	80	NA	450/850	770	NA	NA	0	NA	7578406	7578406	C	T	Missense_Mutation	SNP	p.Arg175His	Exon 5	C>T
2697	4028	Mut	Adrenal	ACC	NA	F	Yes	No	No	Yes	81	NA	13	94	NA	81	Adrenocortical carcinoma	13	NA	NA	NA	NA	NA	NA	NA	NA	NA	NA	NA	NA	NA	NA	7	wgs	450	NA	131	131	1	Asia-Other	7578271	7578271	T	G	Missense_Mutation	SNP	p.His193Pro	Exon 6	T>G
3733	3298A	Mut	Adrenal	ACC	NA	F	Yes	Yes	Yes	Yes	1	NA	21	22	NA	1	Adrenocortical carcinoma	21	NA	NA	NA	NA	NA	NA	NA	NA	NA	NA	NA	NA	NA	NA	12	wgs	450	22	NA	22	0	AshJew	7574027	7574027	C	G	Missense_Mutation	SNP	p.Gly334Arg	Exon 10	C>G
3265	2760A	Mut	Adrenal	ACC	ACC	F	Yes	Yes	Yes	Yes	0	NA	214	214	1	0	Adrenocortical carcinoma	214	NA	NA	NA	NA	NA	NA	NA	NA	NA	NA	NA	NA	NA	NA	6	wgs	850	NA	217	217	1	European	7571140	7575375	NA	NA	Deletion	DEL	NA	no clear intron or exon	NA
4858	4535_S1	Mut	Adrenal	ACC	ACC	F	Yes	Yes	Yes	Yes	1	NA	18	19	1	1	Adrenocortical carcinoma	18	NA	NA	NA	NA	NA	NA	NA	NA	NA	NA	NA	NA	NA	NA	100	wgs	850	117	NA	117	0	NA	7577563	7577563	T	C	Missense_Mutation	SNP	p.Ser240Gly	Exon 7	T>C
1049	986	Mut	CNS	Glioma	NA	M	Yes	Yes	Yes	Yes	0	NA	175	175	NA	0	Anaplastic astrocytoma	175	NA	NA	NA	NA	NA	NA	NA	NA	NA	NA	NA	NA	NA	NA	37	NA	450	471	NA	NA	0	NA	7578406	7578406	C	T	Missense_Mutation	SNP	p.Arg175His	Exon 5	C>T
5009	4854	Mut	Blood	ALL	NA	F	Yes	Yes	Yes	No	0	NA	32	161	4	129	Acute lymphoblastic leukemia (hypodiploid)	32	Acute myelogenous leukemia	148	Papillary carcinoma	155	Osteosarcoma	161	NA	NA	NA	NA	NA	NA	NA	NA	97	wgs	850	NA	201	201	1	NA	7577548	7577548	C	T	Missense_Mutation	SNP	p.Gly245Ser	Exon 7	C>T
3615	3332	Mut	Bone	OS	NA	F	Yes	Yes	Yes	Yes	12	NA	189	201	NA	12	Osteosarcoma	189	NA	NA	NA	NA	NA	NA	NA	NA	NA	NA	NA	NA	NA	NA	79	wgs	450	361	NA	NA	0	NA	7564564	7585006	NA	NA	Deletion	DEL	NA	no clear intron or exon	NA
1265	1191	Mut	Breast	Breast	NA	F	Yes	Yes	No	Yes	13	NA	240	253	NA	13	Invasive mammary carcinoma	240	NA	NA	NA	NA	NA	NA	NA	NA	NA	NA	NA	NA	NA	NA	37	NA	450	532	NA	NA	0	NA	7578406	7578406	C	T	Missense_Mutation	SNP	p.Arg175His	Exon 5	C>T
4110	3688	Mut	Bone	OS	NA	F	Yes	Yes	Yes	Yes	2	NA	291	293	NA	2	Osteosarcoma	291	NA	NA	NA	NA	NA	NA	NA	NA	NA	NA	NA	NA	NA	NA	78	wgs	450	293	NA	293	0	European	7577538	7577538	C	T	Missense_Mutation	SNP	p.Arg248Gln	Exon 7	C>T
2555	3432	Mut	Bone	CSA	CSA	M	No	No	No	NA	-91	NA	232	141	1	-91	Chondrosarcoma	232	NA	NA	NA	NA	NA	NA	NA	NA	NA	NA	NA	NA	NA	NA	71	wgs	850	296	NA	NA	0	First Nation	7577538	7577538	C	T	Missense_Mutation	SNP	p.Arg248Gln	Exon 7	C>T
96	94	Mut	Breast	Breast	NA	F	Yes	Yes	No	Yes	17	NA	348	365	NA	17	Breast	348	NA	NA	NA	NA	NA	NA	NA	NA	NA	NA	NA	NA	NA	NA	48	wgs	450	NA	358	726	1	NA	7577573	7577573	G	T	Nonsense_Mutation	SNP	p.Tyr236X	Exon 7	G>T
352	353	Mut	Breast	Breast	Lung	F	Yes	Yes	Yes	Yes	6	NA	564	570	2	6	Breast	564	Lung	600	NA	NA	NA	NA	NA	NA	NA	NA	NA	NA	NA	NA	4	wgs	450	NA	219	921	1	European	7578475	7578475	G	A	Missense_Mutation	SNP	p.Pro152Leu	Exon 5	G>A
4086	3643	Mut	Breast	Breast	NA	F	Yes	No	No	Yes	180	NA	480	660	NA	180	Breast	480	NA	NA	NA	NA	NA	NA	NA	NA	NA	NA	NA	NA	NA	NA	42	wgs	450	823	NA	NA	0	European	7577106	7577106	G	A	Missense_Mutation	SNP	p.Pro278Ser	Exon 8	G>A
2189	1927	Mut	CNS	Glioma	NA	F	Yes	Yes	Yes	Yes	12	NA	516	528	NA	12	Glioblastoma	516	NA	NA	NA	NA	NA	NA	NA	NA	NA	NA	NA	NA	NA	NA	66	NA	450	788	NA	NA	0	NA	7579312	7579312	C	T	Splice_Site	SNP	p.Thr125Thr	Exon 4	C>T
2191	1929	Mut	Adrenal	ACC	ACC	M	Yes	Yes	No	Yes	16	NA	44	60	1	16	Adrenocortical carcinoma	44	NA	NA	NA	NA	NA	NA	NA	NA	NA	NA	NA	NA	NA	NA	1	NA	850	302	NA	302	0	NA	7574116	7574116	-	CACCT	Frame_Shift_Del_Ins	DEL_INS	p.Cys275Ter	Exon 8	NA
2316	2048	Mut	Breast	Breast	NA	F	Yes	Yes	No	Yes	33	NA	453	486	NA	33	Infiltrating ductular carcinoma	453	NA	NA	NA	NA	NA	NA	NA	NA	NA	NA	NA	NA	NA	NA	49	NA	450	721	NA	NA	0	NA	NA	NA	NA	NA	Frame_Shift_Ins	INS	NA	no clear intron or exon	NA
4653	4257	Mut	Breast	Breast	Breast	F	Yes	Yes	No	Yes	18	NA	384	402	1	18	Breast (phyllodes)	384	NA	NA	NA	NA	NA	NA	NA	NA	NA	NA	NA	NA	NA	NA	47	wgs	450	513	NA	513	0	Asia-Other	7577058	7577058	NA	NA	Frame_Shift_Ins	INS	p.Glu294fs	Exon 8	NA
2592	2256	Mut	CNS	CPC	CPC	M	Yes	Yes	Yes	Yes	9	NA	52	61	1	9	Choroid plexus carcinoma	52	NA	NA	NA	NA	NA	NA	NA	NA	NA	NA	NA	NA	NA	NA	58	NA	450	NA	205	269	1	NA	7578457	7578457	C	T	Missense_Mutation	SNP	p.Arg158His	Exon 5	C>T
881	808	Mut	Breast	Breast	Breast	F	Yes	Yes	Yes	Yes	1	NA	301	302	1	1	Infiltrating ductular carcinoma/Ductal carcinoma in-situ/Paget disease of breast	301	NA	NA	NA	NA	NA	NA	NA	NA	NA	NA	NA	NA	NA	NA	44	wgs	450/850	609	NA	609	0	European	7579601	7579601	G	C	Splice_Site	SNP	NA	Intron 3	G>C
2826	2407	Mut	Soft Tissue	RMS	RMS	M	Yes	Yes	Yes	Yes	0	NA	40	40	1	0	Anaplastic ERMS	40	NA	NA	NA	NA	NA	NA	NA	NA	NA	NA	NA	NA	NA	NA	44	NA	850	NA	174	234	1	European	7579601	7579601	G	C	Splice_Site	SNP	NA	Intron 3	G>C
621	2412	Mut	Adrenal	ACC	NA	F	Yes	No	No	Yes	132	NA	32	164	NA	132	Adrenocortical carcinoma	32	NA	NA	NA	NA	NA	NA	NA	NA	NA	NA	NA	NA	NA	NA	3	NA	850	NA	99	360	1	NA	7578442	7578442	T	C	Missense_Mutation	SNP	p.Tyr163Cys	Exon 5	T>C
3275	2784	Mut	CNS	CPC	NA	F	Yes	Yes	Yes	Yes	10	NA	54	64	NA	10	Choroid plexus carcinoma	54	NA	NA	NA	NA	NA	NA	NA	NA	NA	NA	NA	NA	NA	NA	57	wgs	450	NA	106	170	1	NA	7577559	7577559	G	T	Missense_Mutation	SNP	p.Ser241Tyr	Exon 7	G>T
3272	3356	Mut	CNS	CPC	NA	M	Yes	No	No	Yes	63	NA	12	75	NA	63	Choroid plexus carcinoma	12	NA	NA	NA	NA	NA	NA	NA	NA	NA	NA	NA	NA	NA	NA	59	wgs	450	233	NA	NA	0	NA	7577121	7577121	G	A	Missense_Mutation	SNP	p.Arg273Cys	Exon 8	G>A
1660	1476	Mut	CNS	CPC	NA	M	Yes	No	No	Yes	150	NA	6	156	NA	150	Choroid plexus carcinoma	6	NA	NA	NA	NA	NA	NA	NA	NA	NA	NA	NA	NA	NA	NA	52	wgs	450/850	299	NA	NA	0	NA	7578211	7578211	C	T	Missense_Mutation	SNP	p.Arg213Gln	Exon 6	C>T
2973	2455	Mut	CNS	PNET	PNET	M	Yes	Yes	Yes	Yes	1	NA	177	178	1	1	Medulloblastoma (anaplastic)	177	NA	NA	NA	NA	NA	NA	NA	NA	NA	NA	NA	NA	NA	NA	70	NA	850	NA	175	364	1	NA	7578406	7578406	C	T	Missense_Mutation	SNP	p.Arg175His	Exon 5	C>T
2927	2462	Mut	Breast	Breast	OS	F	Yes	Yes	Yes	No	3	NA	353	483	3	130	Breast (phyllodes)	353	Ductal carcinoma in-situ (solid type)	408	Osteosarcoma	480	NA	NA	NA	NA	NA	NA	NA	NA	NA	NA	45	NA	450	670	NA	670	0	NA	7577120	7577120	C	T	Missense_Mutation	SNP	p.Arg273His	Exon 8	C>T
3917	3473	Mut	Sarcoma	Sarcoma	Sarcoma	M	Yes	No	No	Yes	305	NA	312	617	1	305	Sarcoma	312	NA	NA	NA	NA	NA	NA	NA	NA	NA	NA	NA	NA	NA	NA	76	wgs	450	NA	146	771	1	First Nation	7577538	7577538	C	T	Missense_Mutation	SNP	p.Arg248Gln	Exon 7	C>T
95	93	Mut	Soft Tissue	RMS	NA	M	Yes	Yes	No	Yes	24	NA	36	60	NA	24	Rhabdomyosarcoma	36	NA	NA	NA	NA	NA	NA	NA	NA	NA	NA	NA	NA	NA	NA	48	wgs	450	NA	NA	NA	1	NA	7577573	7577573	G	T	Nonsense_Mutation	SNP	p.Tyr236X	Exon 7	G>T
2874	2484	Mut	Breast	Breast	Breast	F	Yes	No	No	Yes	129	NA	422	551	1	129	Infiltrating ductular carcinoma (medullary carcinoma)	422	NA	NA	NA	NA	NA	NA	NA	NA	NA	NA	NA	NA	NA	NA	39	NA	450	741	NA	741	0	NA	7578545	7578546	TG	C	Frame_Shift_Del_Ins	DEL_INS	p.Pro128fs	Exon 5	NA
2828	2485	Mut	CNS	Glioma	Glioma	F	Yes	Yes	Yes	Yes	8	NA	129	137	1	8	Glioblastoma	129	NA	NA	NA	NA	NA	NA	NA	NA	NA	NA	NA	NA	NA	NA	39	NA	850	NA	125	125	1	AngSax; EEuropean; Europe-Other	7578545	7578546	TG	C	Frame_Shift_Del_Ins	DEL_INS	p.Pro128fs	Exon 5	NA
1174	1092	Mut	Soft Tissue	MFH	NA	F	Yes	No	No	Yes	161	NA	324	485	NA	161	Malignant fibrous histiocytoma	324	NA	NA	NA	NA	NA	NA	NA	NA	NA	NA	NA	NA	NA	NA	35	wgs	450	769	NA	NA	0	NA	7577121	7577121	G	T	Missense_Mutation	SNP	p.Arg273Ser	Exon 8	G>T
3079	2567	Mut	Soft Tissue	RMS	NA	M	Yes	Yes	Yes	Yes	4	NA	40	44	3	4	Embryonal rhabdomyosarcoma	40	Melanoma	161	Osteosarcoma	190	NA	NA	NA	NA	NA	NA	NA	NA	NA	NA	86	NA	450/850	222	NA	222	0	NA	7578555	7578555	C	T	Splice_Site	SNP	NA	Intron 4	C>T
200	1355	Mut	Soft Tissue	RMS	OS	M	Yes	No	No	No	123	NA	33	171	2	138	Anaplastic ERMS	33	Osteosarcoma	48	NA	NA	NA	NA	NA	NA	NA	NA	NA	NA	NA	NA	83	wgs	450	NA	258	434	1	East Indian	7579472	7579473	-	G	Frame_Shift_Ins	INS	p.Pro72fs	Exon 3	NA
3021	2785	Mut	CNS	CPC	NA	M	Yes	Yes	No	Yes	28	NA	11	39	NA	28	Choroid plexus carcinoma	11	NA	NA	NA	NA	NA	NA	NA	NA	NA	NA	NA	NA	NA	NA	57	NA	450	214	NA	NA	0	NA	7577559	7577559	G	T	Missense_Mutation	SNP	p.Ser241Tyr	Exon 7	G>T
2086	1843	Mut	Soft Tissue	High Grade Sarcoma	NA	M	Yes	Yes	No	Yes	13	NA	731	744	NA	13	High Grade Sarcoma	731	NA	NA	NA	NA	NA	NA	NA	NA	NA	NA	NA	NA	NA	NA	4	wgs	450	992	NA	NA	0	European/AngSax	7578475	7578475	G	A	Missense_Mutation	SNP	p.Pro152Leu	Exon 5	G>A
2593	2975	Mut	Unaffected	Unaffected	Unaffected	F	No	No	No	NA	NA	NA	NA	342	NA	NA	Unaffected	NA	NA	NA	NA	NA	NA	NA	NA	NA	NA	NA	NA	NA	NA	NA	58	NA	850	510	NA	NA	0	NA	7578457	7578457	C	T	Missense_Mutation	SNP	p.Arg158His	Exon 5	C>T
3550	3094	Mut	CNS	Glioma	NA	M	NA	NA	NA	Yes	NA	NA	384	NA	NA	NA	Myxopapillary ependymoma	384	NA	NA	NA	NA	NA	NA	NA	NA	NA	NA	NA	NA	NA	NA	63	NA	850	592	NA	NA	0	NA	7577539	7577539	G	A	Missense_Mutation	SNP	p.Arg248Trp	Exon 7	G>A
3655	3205	Mut	CNS	Glioma	NA	F	NA	NA	NA	Yes	NA	NA	600	NA	NA	NA	Glioblastoma	600	NA	NA	NA	NA	NA	NA	NA	NA	NA	NA	NA	NA	NA	NA	142	NA	450	NA	NA	NA	0	NA	7574017	7574017	C	T	Missense_Mutation	SNP	p.Arg337His	Exon 10	C>T
3659	3209	Mut	Breast	Breast	NA	F	NA	NA	NA	NA	NA	NA	480	NA	5	NA	Breast	480	Breast	612	Thyroid	624	Lung	804	Skin	816	NA	NA	NA	NA	NA	NA	NA	NA	450	NA	NA	NA	0	NA	7574017	7574017	C	T	Missense_Mutation	SNP	p.Arg337His	Exon 10	C>T
3704	3268	Mut	Bone	OS	OS	F	Yes	No	No	Yes	75	NA	256	331	1	75	Osteosarcoma	256	NA	NA	NA	NA	NA	NA	NA	NA	NA	NA	NA	NA	NA	NA	76	NA	850	495	NA	495	0	First Nation	7577538	7577538	C	T	Missense_Mutation	SNP	p.Arg248Gln	Exon 7	C>T
2383	2085	Mut	Soft Tissue	RMS	NA	F	Yes	No	No	Yes	70	NA	20	90	NA	70	ARMS_ERMS	20	NA	NA	NA	NA	NA	NA	NA	NA	NA	NA	NA	NA	NA	NA	81	wgs	450	NA	223	321	1	NA	7577120	7577120	C	T	Missense_Mutation	SNP	p.Arg273His	Exon 8	C>T
2969	2463	Mut	Soft Tissue	LMS	LMS	F	Yes	Yes	Yes	Yes	7	NA	639	646	1	7	Leiomyosarcoma	639	NA	NA	NA	NA	NA	NA	NA	NA	NA	NA	NA	NA	NA	NA	67	wgs	450	834	NA	834	0	East Indian	7577538	7577538	C	T	Missense_Mutation	SNP	p.Arg248Gln	Exon 7	C>T
4014	3634	Mut	Soft Tissue	MFS	NA	F	Yes	Yes	No	Yes	24	NA	492	516	NA	24	Myxofibrosarcoma	492	NA	NA	NA	NA	NA	NA	NA	NA	NA	NA	NA	NA	NA	NA	73	wgs	450	664	NA	NA	0	European	NA	NA	NA	NA	Deletion	DEL	NA	no clear intron or exon	NA
2921	3763	Mut	Soft Tissue	RMS	RMS	M	Yes	Yes	Yes	Yes	1	NA	45	46	1	1	Anaplastic ERMS	45	NA	NA	NA	NA	NA	NA	NA	NA	NA	NA	NA	NA	NA	NA	9	wgs	450	183	NA	183	0	AngSax	7579312	7579312	C	T	Splice_Site	SNP	p.Thr125Thr	Exon 4	C>T
3819	3358	Mut	Unaffected	Unaffected	Unaffected	F	No	No	No	NA	NA	No	NA	114	0	NA	Unaffected	NA	NA	NA	NA	NA	NA	NA	NA	NA	NA	NA	NA	NA	NA	NA	59	NA	450/850	272	NA	NA	0	NA	7577121	7577121	G	A	Missense_Mutation	SNP	p.Arg273Cys	Exon 8	G>A
4602	4227	Mut	Soft Tissue	RMS	NA	M	Yes	No	No	Yes	119	NA	23	142	NA	119	Alveolar Rhabdomyosarcoma	23	NA	NA	NA	NA	NA	NA	NA	NA	NA	NA	NA	NA	NA	NA	85	wgs	450	142	NA	142	0	European	7577548	7577548	C	T	Missense_Mutation	SNP	p.Gly245Ser	Exon 7	C>T
3845	3389	Mut	Adrenal	ACC	NA	F	Yes	No	No	Yes	336	NA	48	384	NA	336	Adrenocortical carcinoma	48	NA	NA	NA	NA	NA	NA	NA	NA	NA	NA	NA	NA	NA	NA	5	NA	450	NA	NA	NA	0	NA	7577138	7577138	C	T	Missense_Mutation	SNP	p.Arg267Gln	Exon 8	C>T
3391	3391	Mut	Unaffected	Unaffected	Unaffected	F	No	No	No	NA	NA	No	NA	84	0	NA	Unaffected	NA	NA	NA	NA	NA	NA	NA	NA	NA	NA	NA	NA	NA	NA	NA	97	NA	450/850	NA	NA	NA	0	NA	7577022	7577022	C	T	Nonsense_Mutation	SNP	p.Arg306X	Exon 8	C>T
2850	3136A	Mut	Soft Tissue	RMS	NA	F	Yes	No	No	No	-98	Yes	24	118	2	94	Anaplastic ERMS	24	Osteosarcoma	216	NA	NA	NA	NA	NA	NA	NA	NA	NA	NA	NA	NA	82	wgs	450	283	NA	283	0	FrCdn; Scottish	7578492	7578492	C	T	Missense_Mutation	SNP	p.Trp146Ter	Exon 5	C>T
2689	2262	Mut	Soft Tissue	RMS	Undifferentiated Sarcoma	F	Yes	Yes	Yes	No	0	NA	64	159	4	95	Anaplastic ERMS	64	Adenocarcinoma	133	Undifferentiated sarcoma	159	High grade sarcoma	168	NA	NA	NA	NA	NA	NA	NA	NA	56	wgs	450/850	NA	186	364	1	European	7577538	7577538	C	T	Missense_Mutation	SNP	p.Arg248Gln	Exon 7	C>T
3924	3495	Mut	Unaffected	Unaffected	Unaffected	M	No	No	No	NA	NA	No	NA	313	0	NA	Unaffected	NA	NA	NA	NA	NA	NA	NA	NA	NA	NA	NA	NA	NA	NA	NA	66	NA	450/850	466	NA	466	0	NA	7579312	7579312	C	T	Splice_Site	SNP	p.Thr125Thr	Exon 4	C>T
3872	3506	Mut	Adrenal	ACC	ACC	F	Yes	Yes	Yes	Yes	0	NA	28	28	1	0	Adrenocortical carcinoma	28	NA	NA	NA	NA	NA	NA	NA	NA	NA	NA	NA	NA	NA	NA	11	NA	450	186	NA	186	0	Portugese	7578457	7578457	C	T	Missense_Mutation	SNP	p.Arg158His	Exon 5	C>T
4748	4329	Mut	Soft Tissue	RMS	NA	M	Yes	Yes	Yes	Yes	4	NA	22	26	NA	4	Embryonal rhabdomyosarcoma	22	NA	NA	NA	NA	NA	NA	NA	NA	NA	NA	NA	NA	NA	NA	54	wgs	450/850	NA	30	30	1	NA	7579861	7579861	A	-	Frame_Shift_Del	DEL	p.Thr18Hisfs*26	Exon 2	NA
1512	1357	Mut	Unaffected	Unaffected	Unaffected	M	No	No	No	NA	NA	No	NA	474	0	NA	Unaffected	NA	NA	NA	NA	NA	NA	NA	NA	NA	NA	NA	NA	NA	NA	NA	83	wgs	450	742	NA	742	0	East Indian	7579472	7579473	-	G	Frame_Shift_Ins	INS	p.Pro72fs	Exon 3	NA
4089	3646	Mut	Thyroid	Thyroid	NA	F	Yes	No	No	Yes	120	NA	396	516	NA	120	Papillary carcinoma	396	NA	NA	NA	NA	NA	NA	NA	NA	NA	NA	NA	NA	NA	NA	88	NA	450	677	NA	677	0	NA	7577121	7577121	G	A	Missense_Mutation	SNP	p.Arg273Cys	Exon 8	G>A
4104	3667	Mut	CNS	Glioma	Glioma	M	Yes	Yes	Yes	Yes	1	NA	65	66	1	1	Glioblastoma	65	NA	NA	NA	NA	NA	NA	NA	NA	NA	NA	NA	NA	NA	NA	64	NA	450	NA	73	73	1	NA	7577144	7577144	A	G	Missense_Mutation	SNP	p.Leu265Pro	Exon 8	A>G
1662	1478	Mut	Unaffected	Unaffected	Unaffected	M	No	No	No	NA	NA	No	NA	408	0	NA	Unaffected	NA	NA	NA	NA	NA	NA	NA	NA	NA	NA	NA	NA	NA	NA	NA	52	wgs	450	NA	NA	NA	0	NA	7578211	7578211	C	T	Missense_Mutation	SNP	p.Arg213Gln	Exon 6	C>T
4122	3701	Mut	Breast	Breast	NA	F	Yes	No	No	Yes	61	NA	456	517	NA	61	Breast	456	NA	NA	NA	NA	NA	NA	NA	NA	NA	NA	NA	NA	NA	NA	41	NA	850	NA	NA	NA	NA	NA	7578457	7578457	C	T	Missense_Mutation	SNP	p.Arg158His	Exon 5	C>T
4146	3742	Mut	Unaffected	Unaffected	Unaffected	M	No	No	No	NA	NA	No	NA	309	0	NA	Unaffected	NA	NA	NA	NA	NA	NA	NA	NA	NA	NA	NA	NA	NA	NA	NA	66	NA	450/850	314	NA	314	0	NA	7579312	7579312	C	T	Splice_Site	SNP	p.Thr125Thr	Exon 4	C>T
2188	2446	Mut	Unaffected	Unaffected	Unaffected	M	No	No	No	NA	NA	No	NA	110	0	NA	Unaffected	NA	NA	NA	NA	NA	NA	NA	NA	NA	NA	NA	NA	NA	NA	NA	44	wgs	450	307	NA	307	0	European	7579601	7579601	G	C	Splice_Site	SNP	NA	Intron 3	G>C
2855	2447	Mut	Unaffected	Unaffected	Unaffected	F	No	No	No	NA	NA	No	NA	NA	0	NA	Unaffected	NA	NA	NA	NA	NA	NA	NA	NA	NA	NA	NA	NA	NA	NA	NA	44	wgs	450	191	NA	191	0	European	7579601	7579601	G	C	Splice_Site	SNP	NA	Intron 3	G>C
3078	2565	Mut	Unaffected	Unaffected	Unaffected	F	No	No	No	NA	NA	No	NA	251	0	NA	Unaffected	NA	NA	NA	NA	NA	NA	NA	NA	NA	NA	NA	NA	NA	NA	NA	2	wgs	450	429	NA	429	0	East Indian	7578529	7578529	A	T	Missense_Mutation	SNP	p.Phe134Tyr	Exon 5	A>T
3211	3823	Mut	Bone	OS	NA	M	NA	NA	NA	Yes	NA	NA	192	NA	NA	NA	Osteosarcoma	192	NA	NA	NA	NA	NA	NA	NA	NA	NA	NA	NA	NA	NA	NA	114	NA	850	NA	NA	NA	NA	NA	7579314	7579314	T	G	Missense_Mutation	SNP	p.Thr125Pro	Exon 4	T>G
3102	3831	Mut	Bone	OS	NA	M	NA	NA	NA	Yes	NA	NA	336	NA	NA	NA	Chondroblastic Osteosarcoma	336	NA	NA	NA	NA	NA	NA	NA	NA	NA	NA	NA	NA	NA	NA	112	NA	850	NA	NA	NA	NA	NA	7579314	7579314	T	G	Missense_Mutation	SNP	p.Thr125Pro	Exon 4	T>G
3155	3867	Mut	Bone	OS	NA	M	NA	NA	NA	Yes	NA	NA	108	NA	NA	NA	Osteosarcoma	108	NA	NA	NA	NA	NA	NA	NA	NA	NA	NA	NA	NA	NA	NA	113	NA	850	NA	NA	NA	NA	NA	7577106	7577106	G	C	Missense_Mutation	SNP	p.Pro278Ala	Exon 8	G>C
4201	3872	Mut	Cervix	Cervix	NA	F	Yes	No	No	Yes	480	NA	348	828	NA	480	Cervical cancer	348	NA	NA	NA	NA	NA	NA	NA	NA	NA	NA	NA	NA	NA	NA	53	NA	450	NA	NA	NA	NA	NA	7577124	7577124	C	T	Missense_Mutation	SNP	p.Val272Met	Exon 8	C>T
4202	3873	Mut	Adrenal	ACC	NA	M	Yes	Yes	Yes	Yes	12	NA	36	48	NA	12	Adrenocortical carcinoma	36	NA	NA	NA	NA	NA	NA	NA	NA	NA	NA	NA	NA	NA	NA	10	NA	450	NA	NA	NA	NA	NA	7578457	7578457	C	T	Missense_Mutation	SNP	p.Arg158His	Exon 5	C>T
4205	3876	Mut	CNS	Glioma	NA	F	Yes	No	No	Yes	168	NA	204	372	NA	168	Astrocytoma	204	NA	NA	NA	NA	NA	NA	NA	NA	NA	NA	NA	NA	NA	NA	38	NA	450	NA	NA	NA	NA	NA	7577121	7577121	G	A	Missense_Mutation	SNP	p.Arg273Cys	Exon 8	G>A
4208	3879	Mut	Unaffected	Unaffected	Unaffected	F	No	No	No	NA	NA	NA	NA	276	NA	NA	Unaffected	NA	NA	NA	NA	NA	NA	NA	NA	NA	NA	NA	NA	NA	NA	NA	89	NA	450	NA	NA	NA	NA	NA	7577091	7577091	G	A	Missense_Mutation	SNP	p.Arg283Cys	Exon 8	G>A
4209	3880	Mut	Unaffected	Unaffected	Unaffected	F	No	No	No	NA	NA	NA	NA	684	NA	NA	Unaffected	NA	NA	NA	NA	NA	NA	NA	NA	NA	NA	NA	NA	NA	NA	NA	89	NA	450	NA	NA	NA	NA	NA	7577091	7577091	G	A	Missense_Mutation	SNP	p.Arg283Cys	Exon 8	G>A
4262	3954	Mut	CNS	Glioma	NA	F	Yes	Yes	No	Yes	35	NA	24	59	NA	35	Glioblastoma	24	NA	NA	NA	NA	NA	NA	NA	NA	NA	NA	NA	NA	NA	NA	65	NA	450	NA	NA	NA	NA	NA	7577538	7577538	C	T	Missense_Mutation	SNP	p.Arg248Gln	Exon 7	C>T
4276	3975	Mut	CNS	CPC	NA	M	Yes	Yes	Yes	Yes	3	NA	29	32	NA	3	Choroid plexus carcinoma	29	NA	NA	NA	NA	NA	NA	NA	NA	NA	NA	NA	NA	NA	NA	33	NA	450	NA	NA	NA	NA	NA	7574003	7574003	G	A	Nonsense_Mutation	SNP	p.Arg342X	Exon 10	G>A
4278	3977	Mut	Breast	Breast	NA	F	NA	NA	NA	NA	NA	NA	NA	NA	NA	NA	Breast	NA	NA	NA	NA	NA	NA	NA	NA	NA	NA	NA	NA	NA	NA	NA	33	NA	850	NA	NA	NA	NA	NA	7574003	7574003	G	A	Nonsense_Mutation	SNP	p.Arg342X	Exon 10	G>A
2942	2815	Mut	Unaffected	Unaffected	Unaffected	M	No	No	No	NA	NA	No	NA	644	0	NA	Unaffected	NA	NA	NA	NA	NA	NA	NA	NA	NA	NA	NA	NA	NA	NA	NA	2	wgs	450	819	NA	819	0	East Indian	7578529	7578529	A	T	Missense_Mutation	SNP	p.Phe134Tyr	Exon 5	A>T
4322	4051	Mut	Bone	OS	NA	M	Yes	No	No	Yes	274	NA	132	406	NA	274	Osteosarcoma	132	NA	NA	NA	NA	NA	NA	NA	NA	NA	NA	NA	NA	NA	NA	77	NA	850	NA	NA	NA	NA	NA	7578395	7578395	G	A	Missense_Mutation	SNP	p.His179Tyr	Exon 5	G>A
4323	4052	Mut	Unaffected	Unaffected	Unaffected	F	No	No	No	NA	NA	No	NA	80	0	NA	Unaffected	NA	NA	NA	NA	NA	NA	NA	NA	NA	NA	NA	NA	NA	NA	NA	77	NA	850	NA	NA	NA	NA	NA	7578395	7578395	G	A	Missense_Mutation	SNP	p.His179Tyr	Exon 5	G>A
4324	4053	Mut	Unaffected	Unaffected	Unaffected	F	No	No	No	NA	NA	No	NA	34	0	NA	Unaffected	NA	NA	NA	NA	NA	NA	NA	NA	NA	NA	NA	NA	NA	NA	NA	77	NA	450/850	NA	NA	NA	NA	NA	7578395	7578395	G	A	Missense_Mutation	SNP	p.His179Tyr	Exon 5	G>A
4335	4068	Mut	Blood	NHL	NA	M	Yes	No	No	Yes	232	NA	48	280	NA	232	Non-Hodgkin lymphoma	48	NA	NA	NA	NA	NA	NA	NA	NA	NA	NA	NA	NA	NA	NA	74	NA	850	NA	NA	NA	NA	NA	7577538	7577538	C	T	Missense_Mutation	SNP	p.Arg248Gln	Exon 7	C>T
4340	4076	Mut	Breast	Breast	NA	F	Yes	No	No	No	77	NA	324	593	3	269	Ductal carcinoma in-situ (right)	324	Melanoma	456	Breast (left)	516	NA	NA	NA	NA	NA	NA	NA	NA	NA	NA	40	NA	850	593	NA	593	0	NA	7577120	7577120	C	T	Missense_Mutation	SNP	p.Arg273His	Exon 8	C>T
4348	4128	Mut	Breast	Breast	Breast	F	Yes	Yes	Yes	No	12	NA	377	456	2	79	Ductal carcinoma in-situ	377	Infiltrating ductular carcinoma	444	NA	NA	NA	NA	NA	NA	NA	NA	NA	NA	NA	NA	51	NA	850	574	NA	574	0	NA	7577157	7577157	T	C	Splice_Site	SNP	NA	Intron 8	T>C
4494	4173	Mut	Unaffected	Unaffected	Unaffected	F	No	No	No	NA	NA	No	NA	240	0	NA	Unaffected	NA	NA	NA	NA	NA	NA	NA	NA	NA	NA	NA	NA	NA	NA	NA	33	NA	850	NA	NA	NA	NA	NA	7574003	7574003	G	A	Nonsense_Mutation	SNP	p.Arg342X	Exon 10	G>A
4497	4176	Mut	Unaffected	Unaffected	Unaffected	M	No	No	No	NA	NA	NA	NA	264	NA	NA	Unaffected	NA	NA	NA	NA	NA	NA	NA	NA	NA	NA	NA	NA	NA	NA	NA	33	NA	450	NA	NA	NA	NA	NA	7574003	7574003	G	A	Nonsense_Mutation	SNP	p.Arg342X	Exon 10	G>A
4500	4180	Mut	CNS	PNET	NA	M	Yes	Yes	Yes	Yes	2	NA	96	98	NA	2	Medulloblastoma	96	NA	NA	NA	NA	NA	NA	NA	NA	NA	NA	NA	NA	NA	NA	72	NA	450	NA	NA	NA	NA	NA	7578187	7578187	A	-	Frame_Shift_Del	DEL	p.Glu221fs	Exon 6	NA
4519	4183	Mut	Unaffected	Unaffected	Unaffected	M	No	No	No	NA	NA	No	NA	156	0	NA	Unaffected	NA	NA	NA	NA	NA	NA	NA	NA	NA	NA	NA	NA	NA	NA	NA	33	NA	450/850	NA	NA	NA	NA	NA	7574003	7574003	G	A	Nonsense_Mutation	SNP	p.Arg342X	Exon 10	G>A
4520	4184	Mut	Unaffected	Unaffected	Unaffected	M	No	No	No	NA	NA	No	NA	192	0	NA	Unaffected	NA	NA	NA	NA	NA	NA	NA	NA	NA	NA	NA	NA	NA	NA	NA	33	NA	450/850	NA	NA	NA	NA	NA	7574003	7574003	G	A	Nonsense_Mutation	SNP	p.Arg342X	Exon 10	G>A
4522	4186	Mut	Unaffected	Unaffected	Unaffected	F	No	No	No	NA	NA	NA	NA	NA	NA	NA	Unaffected	NA	NA	NA	NA	NA	NA	NA	NA	NA	NA	NA	NA	NA	NA	NA	33	NA	450	NA	NA	NA	NA	NA	7574003	7574003	G	A	Nonsense_Mutation	SNP	p.Arg342X	Exon 10	G>A
3714	3273	Mut	Unaffected	Unaffected	Unaffected	M	No	No	No	NA	NA	No	NA	57	0	NA	Unaffected	NA	NA	NA	NA	NA	NA	NA	NA	NA	NA	NA	NA	NA	NA	NA	76	wgs	450	218	NA	218	0	First Nation	7577538	7577538	C	T	Missense_Mutation	SNP	p.Arg248Gln	Exon 7	C>T
4615	4242	Mut	Breast	Breast	NA	F	Yes	No	No	Yes	179	NA	432	611	NA	179	Infiltrating ductular carcinoma/Ductal carcinoma in-situ	432	NA	NA	NA	NA	NA	NA	NA	NA	NA	NA	NA	NA	NA	NA	48	NA	450	NA	NA	NA	NA	NA	7578406	7578406	C	T	Missense_Mutation	SNP	p.Arg175His	Exon 5	C>T
4349	4256	Mut	Unaffected	Unaffected	Unaffected	F	No	No	No	NA	NA	No	NA	27	0	NA	Unaffected	NA	NA	NA	NA	NA	NA	NA	NA	NA	NA	NA	NA	NA	NA	NA	51	NA	850	139	NA	139	0	NA	7577157	7577157	T	C	Splice_Site	SNP	NA	Intron 8	T>C
3774	3334	Mut	Unaffected	Unaffected	Unaffected	M	No	No	No	NA	NA	No	NA	141	0	NA	Unaffected	NA	NA	NA	NA	NA	NA	NA	NA	NA	NA	NA	NA	NA	NA	NA	79	wgs	450	301	NA	NA	0	NA	7564572	7584823	NA	NA	Deletion	DEL	NA	no clear intron or exon	NA
4613	4269	Mut	Soft Tissue	RMS	OS	M	Yes	Yes	Yes	Yes	3	NA	19	22	2	3	Anaplastic ARMS	19	Low grade osteosarcoma	30	NA	NA	NA	NA	NA	NA	NA	NA	NA	NA	NA	NA	47	NA	450	133	NA	133	0	NA	7577058	7577058	NA	NA	Frame_Shift_Ins	INS	p.Glu294fs	Exon 8	NA
4736	4312	Mut	Soft Tissue	LMS	NA	F	Yes	No	No	Yes	222	NA	492	714	NA	222	Leiomyosarcoma	492	NA	NA	NA	NA	NA	NA	NA	NA	NA	NA	NA	NA	NA	NA	8	NA	450/850	NA	NA	NA	NA	NA	7578211	7578211	C	T	Missense_Mutation	SNP	p.Arg213Gln	Exon 6	C>T
3822	3361	Mut	Unaffected	Unaffected	Unaffected	F	No	No	No	NA	NA	No	NA	364	0	NA	Unaffected	NA	NA	NA	NA	NA	NA	NA	NA	NA	NA	NA	NA	NA	NA	NA	12	wgs	450	522	NA	NA	0	AshJew	7574027	7574027	C	G	Missense_Mutation	SNP	p.Gly334Arg	Exon 10	C>G
4749	4330	Mut	Unaffected	Unaffected	Unaffected	F	No	No	No	NA	NA	No	NA	13	0	NA	Unaffected	NA	NA	NA	NA	NA	NA	NA	NA	NA	NA	NA	NA	NA	NA	NA	54	NA	450/850	NA	NA	NA	NA	NA	7579861	7579861	A	-	Frame_Shift_Del	DEL	p.Thr18Hisfs*26	Exon 2	NA
4750	4331	Mut	Unaffected	Unaffected	Unaffected	M	No	No	No	NA	NA	No	NA	310	0	NA	Unaffected	NA	NA	NA	NA	NA	NA	NA	NA	NA	NA	NA	NA	NA	NA	NA	54	NA	450/850	NA	NA	NA	NA	NA	7579861	7579861	A	-	Frame_Shift_Del	DEL	p.Thr18Hisfs*26	Exon 2	NA
4751	4332	Mut	Placenta	Choriocarcinoma	NA	F	Yes	Yes	No	Yes	28	NA	252	280	NA	28	Choriocarcinoma	252	NA	NA	NA	NA	NA	NA	NA	NA	NA	NA	NA	NA	NA	NA	54	NA	450	NA	NA	NA	NA	NA	7579861	7579861	A	-	Frame_Shift_Del	DEL	p.Thr18Hisfs*26	Exon 2	NA
4818	4473	Mut	Breast	Breast	Breast	F	Yes	Yes	Yes	Yes	2	NA	372	374	1	2	Infiltrating ductular carcinoma	372	NA	NA	NA	NA	NA	NA	NA	NA	NA	NA	NA	NA	NA	NA	102	NA	850	475	NA	475	0	NA	7578389	7578389	G	A	Missense_Mutation	SNP	p.Arg181Cys	Exon 5	G>A
4854	4530	Mut	Soft Tissue	RMS	RMS	M	Yes	Yes	Yes	Yes	2	NA	35	37	1	2	Anaplastic ERMS	35	NA	NA	NA	NA	NA	NA	NA	NA	NA	NA	NA	NA	NA	NA	104	NA	850	NA	52	52	1	NA	7577086	7577087	CA	-	Frame_Shift_Del	DEL	p.Thr284fs	Exon 8	NA
4860	4532	Mut	Bone	OS	OS	M	Yes	Yes	Yes	Yes	1	NA	115	116	1	1	Osteosarcoma	115	NA	NA	NA	NA	NA	NA	NA	NA	NA	NA	NA	NA	NA	NA	119	NA	850	214	NA	214	0	NA	7578492	7578492	C	T	Nonsense_Mutation	SNP	p.Trp146X	Exon 5	C>T
4880	4570	Mut	Unaffected	Unaffected	Unaffected	F	No	No	No	NA	NA	No	NA	319	0	NA	Unaffected	NA	NA	NA	NA	NA	NA	NA	NA	NA	NA	NA	NA	NA	NA	NA	100	NA	850	416	NA	416	0	NA	7577563	7577563	T	C	Missense_Mutation	SNP	p.Ser240Gly	Exon 7	T>C
4892	4597	Mut	Unaffected	Unaffected	Unaffected	F	No	No	No	NA	NA	No	NA	36	0	NA	Unaffected	NA	NA	NA	NA	NA	NA	NA	NA	NA	NA	NA	NA	NA	NA	NA	101	NA	850	132	NA	132	0	NA	7577121	7577121	G	A	Missense_Mutation	SNP	p.Arg273Cys	Exon 8	G>A
4391	4599	Mut	CNS	CPC	CPC	M	Yes	Yes	Yes	Yes	4	NA	45	49	1	4	Choroid plexus carcinoma	45	NA	NA	NA	NA	NA	NA	NA	NA	NA	NA	NA	NA	NA	NA	111	NA	850	NA	62	62	0	NA	7577139	7577139	G	A	Missense_Mutation	SNP	p.Arg267Trp	Exon 8	G>A
4865	4602	Mut	Unaffected	Unaffected	Unaffected	F	No	No	No	NA	NA	No	NA	97	0	NA	Unaffected	NA	NA	NA	NA	NA	NA	NA	NA	NA	NA	NA	NA	NA	NA	NA	102	NA	850	193	NA	193	0	NA	7578389	7578389	G	A	Missense_Mutation	SNP	p.Arg181Cys	Exon 5	G>A
4932	4684	Mut	Skin	Skin	NA	F	Yes	Yes	Yes	No	7	NA	360	391	3	31	Melanoma	360	Spindle cell tumour	372	Bilateral multifocal carcinoma of the breast and Paget's disease	384	NA	NA	NA	NA	NA	NA	NA	NA	NA	NA	91	NA	850	478	NA	478	0	NA	NA	NA	NA	NA	Deletion	DEL	NA	no clear intron or exon	NA
4952	4748	Mut	Bone	OS	NA	M	Yes	Yes	Yes	Yes	3	NA	424	427	NA	3	Osteosarcoma	424	NA	NA	NA	NA	NA	NA	NA	NA	NA	NA	NA	NA	NA	NA	118	NA	850	NA	NA	NA	NA	NA	7578371	7578371	C	T	Splice_Site	SNP	NA	Intron 5	C>T
4956	4758	Mut	Unaffected	Unaffected	Unaffected	M	No	No	No	NA	NA	No	NA	158	0	NA	Unaffected	NA	NA	NA	NA	NA	NA	NA	NA	NA	NA	NA	NA	NA	NA	NA	92	NA	850	248	NA	248	0	NA	7578184	7578184	G	A	Missense_Mutation	SNP	p.Pro222Leu	Exon 6	G>A
4957	4759	Mut	CNS	Glioma	NA	F	Yes	No	No	Yes	81	NA	408	489	NA	81	Fibroademona	408	NA	NA	NA	NA	NA	NA	NA	NA	NA	NA	NA	NA	NA	NA	92	NA	850	545	NA	545	0	NA	7578184	7578184	G	A	Missense_Mutation	SNP	p.Pro222Leu	Exon 6	G>A
4973	4783	Mut	Breast	Breast	Breast	F	Yes	Yes	Yes	Yes	2	NA	384	386	1	2	Breast (bilateral)	384	NA	NA	NA	NA	NA	NA	NA	NA	NA	NA	NA	NA	NA	NA	95	NA	850	475	NA	475	0	NA	7579366	7579366	G	T	Nonsense_Mutation	SNP	p.Tyr107X	Exon 3	G>T
4998	4837	Mut	Unaffected	Unaffected	Unaffected	F	No	No	No	NA	NA	No	NA	133	0	NA	Unaffected	NA	NA	NA	NA	NA	NA	NA	NA	NA	NA	NA	NA	NA	NA	NA	66	NA	850	220	NA	220	0	NA	7579312	7579312	C	T	Splice_Site	SNP	p.Thr125Thr	Exon 4	C>T
4999	4838	Mut	Unaffected	Unaffected	Unaffected	F	No	No	No	NA	NA	No	NA	96	0	NA	Unaffected	NA	NA	NA	NA	NA	NA	NA	NA	NA	NA	NA	NA	NA	NA	NA	66	NA	850	183	NA	183	0	NA	7579312	7579312	C	T	Splice_Site	SNP	p.Thr125Thr	Exon 4	C>T
2920	3806	Mut	Unaffected	Unaffected	Unaffected	F	No	No	No	NA	NA	No	NA	508	0	NA	Unaffected	NA	NA	NA	NA	NA	NA	NA	NA	NA	NA	NA	NA	NA	NA	NA	9	wgs	450	643	NA	643	0	AngSax	7579312	7579312	C	T	Splice_Site	SNP	p.Thr125Thr	Exon 4	C>T
5015	4861	Mut	Soft Tissue	RMS	NA	F	Yes	No	No	Yes	90	NA	29	119	NA	90	Embryonal rhabdomyosarcoma	29	NA	NA	NA	NA	NA	NA	NA	NA	NA	NA	NA	NA	NA	NA	116	NA	850	NA	NA	NA	NA	NA	7578406	7578406	C	T	Missense_Mutation	SNP	p.Arg175His	Exon 5	C>T
5036	4889	Mut	Lung	Lung	NA	F	Yes	Yes	Yes	Yes	0	NA	845	845	NA	0	Lung Cancer	845	NA	NA	NA	NA	NA	NA	NA	NA	NA	NA	NA	NA	NA	NA	51	NA	850	NA	NA	NA	NA	NA	7577157	7577157	T	C	Splice_Site	SNP	NA	Intron 8	T>C
5049	4912	Mut	Breast	Breast	Breast	F	Yes	Yes	Yes	Yes	10	NA	313	323	1	10	Infiltrating ductular carcinoma	313	NA	NA	NA	NA	NA	NA	NA	NA	NA	NA	NA	NA	NA	NA	93	NA	850	323	NA	323	0	NA	7577094	7577094	G	A	Missense_Mutation	SNP	p.Arg282Trp	Exon 8	G>A
4185	4942	Mut	Soft Tissue	RMS	Thyroid	F	Yes	No	No	No	190	NA	36	411	2	375	Embryonal rhabdomyosarcoma	36	Papillary carcinoma	221	NA	NA	NA	NA	NA	NA	NA	NA	NA	NA	NA	NA	117	NA	850	425	NA	425	0	NA	7577538	7577538	C	T	Missense_Mutation	SNP	p.Arg248Gln	Exon 7	C>T
4947	4946	Mut	Unaffected	Unaffected	Unaffected	F	No	No	No	NA	NA	No	NA	184	0	NA	Unaffected	NA	NA	NA	NA	NA	NA	NA	NA	NA	NA	NA	NA	NA	NA	NA	103	NA	850	267	NA	267	0	NA	7577120	7577120	C	T	Missense_Mutation	SNP	p.Arg273His	Exon 8	C>T
5093	5013	Mut	Unaffected	Unaffected	Unaffected	M	No	No	No	NA	NA	No	NA	55	0	NA	Unaffected	NA	NA	NA	NA	NA	NA	NA	NA	NA	NA	NA	NA	NA	NA	NA	94	NA	850	135	NA	135	0	NA	7579312	7579312	C	T	Splice_Site	SNP	p.Thr125Thr	Exon 4	C>T
5094	5014	Mut	Unaffected	Unaffected	Unaffected	M	No	No	No	NA	NA	No	NA	33	0	NA	Unaffected	NA	NA	NA	NA	NA	NA	NA	NA	NA	NA	NA	NA	NA	NA	NA	94	NA	850	113	NA	113	0	NA	7579312	7579312	C	T	Splice_Site	SNP	p.Thr125Thr	Exon 4	C>T
5095	5015	Mut	Breast	Breast	Breast	F	Yes	Yes	No	Yes	20	NA	409	429	1	20	Ductal carcinoma in-situ (high grade)	409	NA	NA	NA	NA	NA	NA	NA	NA	NA	NA	NA	NA	NA	NA	94	NA	850	509	NA	509	0	NA	7579312	7579312	C	T	Splice_Site	SNP	p.Thr125Thr	Exon 4	C>T
5112	5065	Mut	Unaffected	Unaffected	Unaffected	F	No	No	No	NA	NA	No	NA	220	0	NA	Unaffected	NA	NA	NA	NA	NA	NA	NA	NA	NA	NA	NA	NA	NA	NA	NA	143	NA	850	285	NA	285	0	NA	7574014	7574014	A	G	Missense_Mutation	SNP	p.Phe338Ser	Exon 10	A>G
5113	5066	Mut	Unaffected	Unaffected	Unaffected	F	No	No	No	NA	NA	No	NA	203	0	NA	Unaffected	NA	NA	NA	NA	NA	NA	NA	NA	NA	NA	NA	NA	NA	NA	NA	143	NA	850	281	NA	281	0	NA	7574014	7574014	A	G	Missense_Mutation	SNP	p.Phe338Ser	Exon 10	A>G
5114	5067	Mut	Unaffected	Unaffected	Unaffected	M	No	No	No	NA	NA	No	NA	138	0	NA	Unaffected	NA	NA	NA	NA	NA	NA	NA	NA	NA	NA	NA	NA	NA	NA	NA	143	NA	850	217	NA	217	0	NA	7574014	7574014	A	G	Missense_Mutation	SNP	p.Phe338Ser	Exon 10	A>G
5126	5121	Mut	CNS	PNET	NA	M	Yes	Yes	No	Yes	42	NA	72	114	NA	42	Medulloblastoma	72	NA	NA	NA	NA	NA	NA	NA	NA	NA	NA	NA	NA	NA	NA	144	NA	850	NA	NA	NA	NA	NA	7577502	7577503	-	-	Frame_Shift_Del	DEL	p.Ser260fs	Exon 7	NA
5127	5122	Mut	Breast	Breast	NA	F	Yes	Yes	Yes	Yes	9	NA	420	429	NA	9	Breast	420	NA	NA	NA	NA	NA	NA	NA	NA	NA	NA	NA	NA	NA	NA	144	NA	850	NA	NA	NA	NA	NA	7577502	7577503	-	-	Frame_Shift_Del	DEL	p.Ser260fs	Exon 7	NA
2978	2465	Mut	Unaffected	Unaffected	Unaffected	F	No	No	No	NA	NA	No	NA	332	0	NA	Unaffected	NA	NA	NA	NA	NA	NA	NA	NA	NA	NA	NA	NA	NA	NA	NA	67	wgs	450/850	517	NA	517	0	East Indian	7577538	7577538	C	T	Missense_Mutation	SNP	p.Arg248Gln	Exon 7	C>T
832	832	Mut	Blood	ALL	NA	F	Yes	Yes	No	Yes	14	NA	21	35	NA	14	Acute lymphoblastic leukemia	21	NA	NA	NA	NA	NA	NA	NA	NA	NA	NA	NA	NA	NA	NA	WT7	wgs	NA	340	NA	NA	0	Europe-Other	NA	NA	NA	NA	Deletion	DEL	NA	no clear intron or exon	NA
833	833	Mut	Unaffected	Unaffected	Unaffected	F	No	No	No	NA	NA	No	NA	430	0	NA	Unaffected	NA	NA	NA	NA	NA	NA	NA	NA	NA	NA	NA	NA	NA	NA	NA	WT7	wgs	NA	735	NA	NA	0	Europe-Other	7578554	7579311	NA	NA	Deletion	DEL	NA	no clear intron or exon	NA
5488	5639	Mut	Adrenal	ACC	NA	F	Yes	No	No	Yes	413	NA	18	431	NA	413	Adrenocortical carcinoma	18	NA	NA	NA	NA	NA	NA	NA	NA	NA	NA	NA	NA	NA	NA	149	NA	850	495	NA	495	0	NA	7578211	7578211	C	T	Missense_Mutation	SNP	p.Arg213Gln	Exon 6	C>T
15010	6056	Mut	Unaffected	Unaffected	Unaffected	M	No	No	No	NA	NA	No	NA	228	0	NA	Unaffected	NA	NA	NA	NA	NA	NA	NA	NA	NA	NA	NA	NA	NA	NA	NA	NA	NA	850	348	NA	348	0	Non-Hispanic	7577539	7577539	G	A	Missense_Mutation	SNP	p.Arg248Trp	Exon 7	G>A
11366	6057	Mut	Breast	Breast	NA	F	Yes	Yes	Yes	No	0	No	396	456	4	60	Ductal carcinoma in-situ (right)	396	DCIS-L	408	Meningioma	456	Non-small cell lung	480	NA	NA	NA	NA	NA	NA	NA	NA	NA	NA	850	588	NA	588	0	Non-Hispanic	NA	NA	NA	NA	Deletion	DEL	NA	Exon 1	NA
70622	6058	Mut	Adrenal	ACC	Breast	F	Yes	Yes	Yes	No	0	No	12	192	2	180	Adrenocortical carcinoma	12	Breast	192	NA	NA	NA	NA	NA	NA	NA	NA	NA	NA	NA	NA	NA	NA	850	324	NA	324	0	Non-Hispanic	7577120	7577120	C	T	Missense_Mutation	SNP	p.Arg273His	Exon 8	C>T
48576	6059	Mut	Unaffected	Unaffected	Unaffected	F	No	No	No	NA	NA	No	NA	288	0	NA	Unaffected	NA	NA	NA	NA	NA	NA	NA	NA	NA	NA	NA	NA	NA	NA	NA	NA	NA	850	420	NA	420	0	Non-Hispanic	7577539	7577539	G	A	Missense_Mutation	SNP	p.Arg248Trp	Exon 7	G>A
48578	6060	Mut	Unaffected	Unaffected	Unaffected	M	No	No	No	NA	NA	No	NA	36	0	NA	Unaffected	NA	NA	NA	NA	NA	NA	NA	NA	NA	NA	NA	NA	NA	NA	NA	NA	NA	850	156	NA	156	0	Non-Hispanic	7577539	7577539	G	A	Missense_Mutation	SNP	p.Arg248Trp	Exon 7	G>A
60325	6061	Mut	Unaffected	Unaffected	Unaffected	F	No	No	No	NA	NA	No	NA	24	0	NA	Unaffected	NA	NA	NA	NA	NA	NA	NA	NA	NA	NA	NA	NA	NA	NA	NA	NA	NA	850	144	NA	144	0	Non-Hispanic	7577530	7577530	C	T	Missense_Mutation	SNP	p.Ile251Leu	Exon 7	C>T
48577	6062	Mut	CNS	Glioma	NA	M	Yes	Yes	No	Yes	24	Yes	288	312	3	24	Glioma	288	Anaplastic astrocytoma	360	Glioblastoma	372	NA	NA	NA	NA	NA	NA	NA	NA	NA	NA	NA	NA	850	NA	372	372	1	Non-Hispanic	7577539	7577539	G	A	Missense_Mutation	SNP	p.Arg248Trp	Exon 7	G>A
47768	6063	Mut	Colon	Colon	Glioma	M	Yes	Yes	Yes	No	12	No	228	264	2	36	Colorectal Cancer	228	Glioma	252	NA	NA	NA	NA	NA	NA	NA	NA	NA	NA	NA	NA	NA	NA	850	NA	276	276	1	NA	7577530	7577530	C	T	Missense_Mutation	SNP	p.Ile251Leu	Exon 7	C>T
80168	6064	Mut	Breast	Breast	Breast	F	Yes	No	No	No	-48	No	144	204	2	60	Breast (phyllodes)	144	other	252	NA	NA	NA	NA	NA	NA	NA	NA	NA	NA	NA	NA	NA	NA	850	336	NA	336	0	Non-Hispanic	7577530	7577530	C	T	Missense_Mutation	SNP	p.Ile251Leu	Exon 7	C>T
85510	6065	Mut	CNS	CPC	CPC	M	Yes	Yes	Yes	Yes	12	No	12	24	1	12	Choroid plexus carcinoma	12	NA	NA	NA	NA	NA	NA	NA	NA	NA	NA	NA	NA	NA	NA	NA	NA	850	NA	24	24	1	Hispanic	7577581	7577581	G	T	Nonsense_Mutation	SNP	p.Tyr234X	Exon 7	G>T
84661	6066	Mut	Unaffected	Unaffected	Unaffected	M	No	No	No	NA	NA	No	NA	360	0	NA	Unaffected	NA	NA	NA	NA	NA	NA	NA	NA	NA	NA	NA	NA	NA	NA	NA	NA	NA	850	372	NA	372	0	Hispanic	7577581	7577581	G	T	Nonsense_Mutation	SNP	p.Tyr234X	Exon 7	G>T
84962	6067	Mut	Breast	Breast	Breast	F	No	No	No	NA	-36	No	372	336	1	-36	Breast (ductal)	372	NA	NA	NA	NA	NA	NA	NA	NA	NA	NA	NA	NA	NA	NA	NA	NA	850	456	NA	456	0	NA	7577129	7577129	A	C	Missense_Mutation	SNP	p.Phe270Cys	Exon 8	A>C
84956	6068	Mut	Unaffected	Unaffected	Unaffected	F	No	No	No	NA	NA	No	NA	204	0	NA	Unaffected	NA	NA	NA	NA	NA	NA	NA	NA	NA	NA	NA	NA	NA	NA	NA	NA	NA	850	312	NA	312	0	Non-Hispanic	7577530	7577530	C	T	Missense_Mutation	SNP	p.Ile251Leu	Exon 7	C>T
77954	6069	Mut	Thyroid	Thyroid	Thyroid	M	Yes	Yes	Yes	Yes	0	No	192	192	1	0	Hurthle cell adenoma	192	NA	NA	NA	NA	NA	NA	NA	NA	NA	NA	NA	NA	NA	NA	NA	NA	850	300	NA	300	0	Non-Hispanic	7577530	7577530	C	T	Missense_Mutation	SNP	p.Ile251Leu	Exon 7	C>T
85597	6070	Mut	Unaffected	Unaffected	Unaffected	F	No	No	No	NA	NA	No	NA	288	0	NA	Unaffected	NA	NA	NA	NA	NA	NA	NA	NA	NA	NA	NA	NA	NA	NA	NA	NA	NA	850	336	NA	336	0	Non-Hispanic	7577530	7577530	C	T	Missense_Mutation	SNP	p.Ile251Leu	Exon 7	C>T
59954	6071	Mut	Unaffected	Unaffected	Unaffected	F	No	No	No	NA	NA	No	NA	288	0	NA	Unaffected	NA	NA	NA	NA	NA	NA	NA	NA	NA	NA	NA	NA	NA	NA	NA	41211_12-0249	NA	850	276	NA	276	0	Non-Hispanic	7577139	7577139	G	A	Missense_Mutation	SNP	p.Arg267Trp	Exon 8	G>A
78056	6073	Mut	Breast	Breast	Breast	F	No	No	No	NA	-60	No	372	312	1	-60	Breast (ductal)	372	NA	NA	NA	NA	NA	NA	NA	NA	NA	NA	NA	NA	NA	NA	NA	NA	850	408	NA	408	0	Non-Hispanic	7573987	7573987	G	T	Missense_Mutation	SNP	p.Ala347Asp	Exon 10	G>T
85949	6074	Mut	Skin	Skin	Lung	M	Yes	Yes	Yes	No	0	Yes	300	576	2	276	Melanoma	300	Lung	576	NA	NA	NA	NA	NA	NA	NA	NA	NA	NA	NA	NA	NA	NA	850	684	NA	684	0	Non-Hispanic	7578269	7578269	G	A	Missense_Mutation	SNP	p.Leu194Phe	Exon 6	G>A
70871	6075	Mut	Unaffected	Unaffected	Unaffected	F	No	No	No	NA	NA	No	NA	540	0	NA	Unaffected	NA	NA	NA	NA	NA	NA	NA	NA	NA	NA	NA	NA	NA	NA	NA	41211_11-0052	NA	850	552	NA	552	0	Non-Hispanic	7577530	7577530	C	T	Missense_Mutation	SNP	p.Ile251Leu	Exon 7	C>T
86338	6076	Mut	Unaffected	Unaffected	Unaffected	M	No	No	No	NA	NA	No	NA	276	0	NA	Unaffected	NA	NA	NA	NA	NA	NA	NA	NA	NA	NA	NA	NA	NA	NA	NA	NA	NA	850	276	NA	276	0	Non-Hispanic	7578400	7578400	G	C	Missense_Mutation	SNP	p.Pro177Arg	Exon 5	G>C
86563	6077	Mut	Unaffected	Unaffected	Unaffected	F	No	No	No	NA	NA	No	NA	36	0	NA	Unaffected	NA	NA	NA	NA	NA	NA	NA	NA	NA	NA	NA	NA	NA	NA	NA	NA	NA	850	156	NA	156	0	Hispanic	7578269	7578269	G	A	Missense_Mutation	SNP	p.Leu194Phe	Exon 6	G>A
89489	6078	Mut	Unaffected	Unaffected	Unaffected	F	No	No	No	NA	NA	No	NA	276	0	NA	Unaffected	NA	NA	NA	NA	NA	NA	NA	NA	NA	NA	NA	NA	NA	NA	NA	NA	NA	850	384	NA	384	0	Hispanic	7578269	7578269	G	A	Missense_Mutation	SNP	p.Leu194Phe	Exon 6	G>A
6079	6079	Mut	Adrenal	ACC	ACC	F	Yes	No	No	Yes	96	No	12	108	1	96	Adrenocortical carcinoma	12	NA	NA	NA	NA	NA	NA	NA	NA	NA	NA	NA	NA	NA	NA	41211_13-0016	NA	850	204	NA	204	0	Non-Hispanic	7577126	7577126	T	A	Missense_Mutation	SNP	p.Glu271Val	Exon 8	T>A
6080	6080	Mut	Breast	Breast	Breast	F	Yes	Yes	Yes	Yes	12	No	480	492	1	12	Breast (ductal)	480	NA	NA	NA	NA	NA	NA	NA	NA	NA	NA	NA	NA	NA	NA	41211_13-0016	NA	850	588	NA	588	0	Non-Hispanic	7577126	7577126	T	A	Missense_Mutation	SNP	p.Glu271Val	Exon 8	T>A
48575	6081	Mut	Unaffected	Unaffected	Unaffected	M	No	No	No	NA	NA	No	NA	276	0	NA	Unaffected	NA	NA	NA	NA	NA	NA	NA	NA	NA	NA	NA	NA	NA	NA	NA	41211_11-0180	NA	850	372	NA	372	0	Non-Hispanic	7577530	7577530	C	T	Missense_Mutation	SNP	p.Ile251Leu	Exon 7	C>T
90438	6084	Mut	CNS	Glioma	Glioma	M	Yes	Yes	No	Yes	48	No	408	456	1	48	Glioma	408	NA	NA	NA	NA	NA	NA	NA	NA	NA	NA	NA	NA	NA	NA	41211_13-0235	NA	850	552	NA	552	0	Unknown - No other info	7578265	7578265	A	G	Missense_Mutation	SNP	p.Ile195Thr	Exon 6	A>G
93620	6085	Mut	Unaffected	Unaffected	Unaffected	M	No	No	No	NA	NA	No	NA	420	0	NA	Unaffected	NA	NA	NA	NA	NA	NA	NA	NA	NA	NA	NA	NA	NA	NA	NA	41211_13-0267	NA	850	468	NA	468	0	Non-Hispanic	7578400	7578400	G	C	Missense_Mutation	SNP	p.Pro177Arg	Exon 5	G>C
96879	6086	Mut	Bone	Chordoma	Chordoma	F	Yes	Yes	Yes	Yes	0	No	204	204	1	0	Chordoma	204	NA	NA	NA	NA	NA	NA	NA	NA	NA	NA	NA	NA	NA	NA	41211_12-0504	NA	850	300	NA	300	0	Non-Hispanic	7578400	7578400	G	C	Missense_Mutation	SNP	p.Pro177Arg	Exon 5	G>C
96878	6087	Mut	CNS	Glioma	Glioma	F	Yes	Yes	Yes	Yes	0	No	180	180	1	0	Glioma	180	NA	NA	NA	NA	NA	NA	NA	NA	NA	NA	NA	NA	NA	NA	41211_12-0504	NA	850	276	NA	276	0	Non-Hispanic	7578400	7578400	G	C	Missense_Mutation	SNP	p.Pro177Arg	Exon 5	G>C
96880	6088	Mut	Unaffected	Unaffected	Unaffected	M	No	No	No	NA	NA	No	NA	156	0	NA	Unaffected	NA	NA	NA	NA	NA	NA	NA	NA	NA	NA	NA	NA	NA	NA	NA	41211_12-0504	NA	850	252	NA	252	0	Non-Hispanic	7578400	7578400	G	C	Missense_Mutation	SNP	p.Pro177Arg	Exon 5	G>C
96876	6089	Mut	Bone	GCT	NA	M	Yes	Yes	No	No	24	No	300	564	4	264	Giant cell tumor	300	Melanoma	480	Other	504	Other	540	NA	NA	NA	NA	NA	NA	NA	NA	41211_12-0504	NA	850	660	NA	660	0	Non-Hispanic	7578400	7578400	G	C	Missense_Mutation	SNP	p.Pro177Arg	Exon 5	G>C
97004	6090	Mut	Breast	Breast	NA	F	Yes	Yes	Yes	No	0	No	480	516	3	36	Breast (ductal)	480	Thyroid (non-medullary)	492	Meningioma	516	NA	NA	NA	NA	NA	NA	NA	NA	NA	NA	41211_13-0461	NA	850	588	NA	588	0	Non-Hispanic	7578400	7578400	G	C	Missense_Mutation	SNP	p.Pro177Arg	Exon 5	G>C
98821	6091	Mut	Unaffected	Unaffected	Unaffected	F	No	No	No	NA	NA	No	NA	456	0	NA	Unaffected	NA	NA	NA	NA	NA	NA	NA	NA	NA	NA	NA	NA	NA	NA	NA	41211_14-0087	NA	850	552	NA	552	0	Non-Hispanic	7573987	7573987	G	T	Missense_Mutation	SNP	p.Ala347Asp	Exon 10	G>T
98843	6092	Mut	Unaffected	Unaffected	Unaffected	F	No	No	No	NA	NA	No	NA	132	0	NA	Unaffected	NA	NA	NA	NA	NA	NA	NA	NA	NA	NA	NA	NA	NA	NA	NA	41211_14-0087	NA	850	180	NA	180	0	NA	7573987	7573987	G	T	Missense_Mutation	SNP	p.Ala347Asp	Exon 10	G>T
85477	6093	Mut	CNS	Neurilemoma	Glioma	M	Yes	Yes	Yes	No	0	No	576	648	2	72	Neurilemoma	576	Glioma	648	NA	NA	NA	NA	NA	NA	NA	NA	NA	NA	NA	NA	41211_11-0052	NA	850	NA	672	672	1	Non-Hispanic	7577530	7577530	C	T	Missense_Mutation	SNP	p.Ile251Leu	Exon 7	C>T
98076	6094	Mut	Soft Tissue	MFH	MFH	F	Yes	Yes	No	Yes	48	No	228	276	1	48	Retroperitoneal sarcoma (pleomorphic)	228	NA	NA	NA	NA	NA	NA	NA	NA	NA	NA	NA	NA	NA	NA	41211_14-0087	NA	850	NA	336	336	1	Non-Hispanic	7573987	7573987	G	T	Missense_Mutation	SNP	p.Ala347Asp	Exon 10	G>T
98320	6095	Mut	Unaffected	Unaffected	Unaffected	M	No	No	No	NA	NA	No	NA	168	0	NA	Unaffected	NA	NA	NA	NA	NA	NA	NA	NA	NA	NA	NA	NA	NA	NA	NA	41211_13-0461	NA	850	216	NA	216	0	Non-Hispanic	7570880	7579364	NA	NA	Frame_Shift_Ins	INS	NA	Exon 4	NA
98793	6096	Mut	Adrenal	ACC	NA	F	Yes	Yes	No	No	24	No	24	480	3	456	Adrenocortical carcinoma	24	Breast (ductal)	444	Breast (ductal)	456	NA	NA	NA	NA	NA	NA	NA	NA	NA	NA	41211_14-0314	NA	850	552	NA	552	0	NA	7578263	7578263	G	A	Nonsense_Mutation	SNP	p.Arg196X	Exon 6	G>A
106004	6097	Mut	Soft Tissue	RMS	RMS	F	Yes	Yes	Yes	Yes	0	Yes	24	24	1	0	Rhabdomyosarcoma	24	NA	NA	NA	NA	NA	NA	NA	NA	NA	NA	NA	NA	NA	NA	41211_15-0336	NA	850	NA	24	24	1	NA	7577575	7577575	A	G	Missense_Mutation	SNP	p.Gly245Ser	Exon 7	A>G
108040	6098	Mut	Breast	Breast	Breast	F	Yes	Yes	Yes	Yes	12	No	528	564	2	36	Breast (ductal)	528	Breast (ductal)	552	NA	NA	NA	NA	NA	NA	NA	NA	NA	NA	NA	NA	41211_15-0324	NA	850	564	NA	564	0	Non-Hispanic	7577120	7577120	C	T	Missense_Mutation	SNP	p.Arg273His	Exon 8	C>T
108197	6099	Mut	Soft Tissue	Angiosarcoma	Angiosarcoma	F	Yes	Yes	Yes	Yes	12	No	444	456	1	12	Splenic Angiosarcoma	444	NA	NA	NA	NA	NA	NA	NA	NA	NA	NA	NA	NA	NA	NA	41211_15-0421	NA	850	492	NA	492	0	NA	7577548	7577548	C	T	Missense_Mutation	SNP	p.Gly245Ser	Exon 7	C>T
108271	6100	Mut	Breast	Breast	ALL	F	Yes	Yes	Yes	No	0	No	564	600	2	36	Breast (ductal)	564	ALL	600	NA	NA	NA	NA	NA	NA	NA	NA	NA	NA	NA	NA	41211_16-0001	NA	850	NA	612	612	1	Non-Hispanic	7578225	7578225	C	T	Missense_Mutation	SNP	p.Cys275Tyr	Exon 6	C>T
108551	6101	Mut	Breast	Breast	Breast	F	Yes	No	No	Yes	132	No	420	552	1	132	Breast (ductal)	420	NA	NA	NA	NA	NA	NA	NA	NA	NA	NA	NA	NA	NA	NA	41211_16-0040	NA	850	612	NA	612	0	NA	7577539	7577539	G	A	Missense_Mutation	SNP	p.Arg248Trp	Exon 7	G>A
108704	6102	Mut	Bone	OS	OS	M	Yes	Yes	Yes	Yes	12	No	348	360	2	12	Osteosarcoma	348	Osteosarcoma	372	NA	NA	NA	NA	NA	NA	NA	NA	NA	NA	NA	NA	41211_12-0315	NA	850	NA	372	372	1	Non-Hispanic	7573987	7573987	G	T	Missense_Mutation	SNP	p.Ala347Asp	Exon 10	G>T
109145	6103	Mut	Adrenal	ACC	ACC	F	No	No	No	NA	-7.2	No	19.2	12	1	-7	Adrenocortical carcinoma	19.2	NA	NA	NA	NA	NA	NA	NA	NA	NA	NA	NA	NA	NA	NA	41211_16-0231	NA	850	60	NA	60	0	NA	7577141	7577141	C	T	Missense_Mutation	SNP	p.Gly266Glu	Exon 8	C>T
109185	6104	Mut	Soft Tissue	RMS	RMS	M	Yes	Yes	Yes	Yes	0	No	24	24	1	0	Rhabdomyosarcoma (anaplastic)	24	NA	NA	NA	NA	NA	NA	NA	NA	NA	NA	NA	NA	NA	NA	41211_16-0250	NA	850	84	NA	84	0	Hispanic	7577120	7577120	C	T	Missense_Mutation	SNP	p.Arg273His	Exon 8	C>T
111013	6105	Mut	Unaffected	Unaffected	Unaffected	M	No	No	No	NA	NA	No	NA	336	0	NA	Unaffected	NA	NA	NA	NA	NA	NA	NA	NA	NA	NA	NA	NA	NA	NA	NA	41211_16-0174	NA	850	408	NA	408	0	NA	7573987	7573987	G	T	Missense_Mutation	SNP	p.Ala347Asp	Exon 10	G>T
111011	6106	Mut	Unaffected	Unaffected	Unaffected	M	No	No	No	NA	NA	No	NA	0	0	NA	Unaffected	NA	NA	NA	NA	NA	NA	NA	NA	NA	NA	NA	NA	NA	NA	NA	41211_11-0180	NA	850	48	NA	48	0	Non-Hispanic	7577539	7577539	G	A	Missense_Mutation	SNP	p.Arg248Trp	Exon 7	G>A
105810	6107	Mut	Soft Tissue	RMS	RMS	F	Yes	Yes	No	Yes	36	No	48	84	1	36	Rhabdomyosarcoma	48	NA	NA	NA	NA	NA	NA	NA	NA	NA	NA	NA	NA	NA	NA	41211_16-0042	NA	850	NA	96	96	1	NA	7577609	7577609	C	A	Splice_Site	SNP	NA	Intron 7	C>A
99008	6108	Mut	Unaffected	Unaffected	Unaffected	F	No	No	No	NA	NA	No	NA	384	0	NA	Unaffected	NA	NA	NA	NA	NA	NA	NA	NA	NA	NA	NA	NA	NA	NA	NA	41211_14-0565	NA	850	432	NA	432	0	NA	7573987	7573987	G	T	Missense_Mutation	SNP	p.Ala347Asp	Exon 10	G>T
3044	6109	Mut	Unaffected	Unaffected	Unaffected	F	No	No	No	NA	NA	No	NA	204	0	NA	Unaffected	NA	NA	NA	NA	NA	NA	NA	NA	NA	NA	NA	NA	NA	NA	NA	41211_16-0300	NA	850	204	NA	204	0	NA	7578442	7578442	T	C	Missense_Mutation	SNP	p.Tyr163Cys	Exon 5	T>C
109146	6110	Mut	Unaffected	Unaffected	Unaffected	M	No	No	No	NA	NA	No	NA	348	0	NA	Unaffected	NA	NA	NA	NA	NA	NA	NA	NA	NA	NA	NA	NA	NA	NA	NA	41211_16-0231	NA	850	360	NA	360	0	Non-Hispanic	7577141	7577141	C	T	Missense_Mutation	SNP	p.Gly266Glu	Exon 8	C>T
115994	6111	Mut	Unaffected	Unaffected	Unaffected	M	No	No	No	NA	NA	No	NA	408	0	NA	Unaffected	NA	NA	NA	NA	NA	NA	NA	NA	NA	NA	NA	NA	NA	NA	NA	41211_12-0504	NA	850	408	NA	408	0	NA	7578400	7578400	G	C	Missense_Mutation	SNP	p.Pro177Arg	Exon 5	G>C
118251	6112	Mut	Soft Tissue	LMS	LMS	F	Yes	Yes	Yes	Yes	0	Yes	612	612	1	0	Leiomyosarcoma	612	NA	NA	NA	NA	NA	NA	NA	NA	NA	NA	NA	NA	NA	NA	41211_17-0002	NA	850	NA	612	612	1	NA	7577076	7577076	C	T	Missense_Mutation	SNP	p.Gly288Arg	Exon 8	C>T
119527	6113	Mut	Breast	Breast	Breast	F	Yes	Yes	Yes	Yes	12	No	312	432	1	120	Breast (other)	312	NA	NA	NA	NA	NA	NA	NA	NA	NA	NA	NA	NA	NA	NA	41211_17-0037	NA	850	444	NA	444	0	NA	7574017	7574017	C	T	Missense_Mutation	SNP	p.Arg337His	Exon 10	C>T
124108	6114	Mut	Bone	OS	Colon	M	Yes	Yes	Yes	No	12	Yes	204	444	2	240	Osteosarcoma	204	Colon adenocarcinoma	432	NA	NA	NA	NA	NA	NA	NA	NA	NA	NA	NA	NA	41211_17-0190	NA	850	444	NA	444	0	Non-Hispanic	7578406	7578406	C	T	Missense_Mutation	SNP	p.Arg175His	Exon 5	C>T
125141	6115	Mut	Breast	Breast	NA	F	Yes	Yes	Yes	Yes	0	No	456	600	3	144	Breast (ductal)	456	Breast (ductal)	468	Breast (ductal)	600	NA	NA	NA	NA	NA	NA	NA	NA	NA	NA	41211_17-0407	NA	850	636	NA	636	0	Non-Hispanic	7577548	7577548	C	T	Missense_Mutation	SNP	p.Gly245Ser	Exon 7	C>T
125032	6116	Mut	Breast	Breast	NA	F	Yes	Yes	Yes	Yes	0	Yes	672	672	3	0	Breast (ductal)	672	IPMN	684	suspected glioma	684	NA	NA	NA	NA	NA	NA	NA	NA	NA	NA	41211_17-0401	NA	850	720	NA	720	0	Non-Hispanic	7578398	7578398	G	C	Missense_Mutation	SNP	p.His178Asp	Exon 5	G>C
131042	6117	Mut	Breast	Breast	NA	F	Yes	Yes	Yes	No	0	No	300	612	3	312	Breast (unknown)	300	Breast (unknown)	360	Thyroid (non-medullary)	612	NA	NA	NA	NA	NA	NA	NA	NA	NA	NA	41211_17-0505	NA	850	672	NA	672	0	Unknown - Refused	7577538	7577538	C	T	Missense_Mutation	SNP	p.Arg248Gln	Exon 7	C>T
6119	6119	Mut	CNS	CPC	OS	F	Yes	Yes	Yes	No	0	No	3	96	2	93	Choroid plexus carcinoma	3	Osteosarcoma	96	NA	NA	NA	NA	NA	NA	NA	NA	NA	NA	NA	NA	41211_13-0267	NA	850	96	NA	96	0	Non-Hispanic	7577538	7577538	C	T	Missense_Mutation	SNP	p.Arg248Gln	Exon 7	C>T
126513	6120	Mut	CNS	Meningioma	Glioma	F	Yes	No	No	No	84	No	264	420	2	156	Meningioma	264	Glioma	336	NA	NA	NA	NA	NA	NA	NA	NA	NA	NA	NA	NA	41211_17-0460	NA	850	468	NA	468	0	Non-Hispanic	7577022	7577022	G	A	Nonsense_Mutation	SNP	p.Arg306X	Exon 8	G>A
126856	6121	Mut	Bone	OS	OS	F	Yes	Yes	Yes	Yes	12	No	372	384	1	12	Osteosarcoma	372	NA	NA	NA	NA	NA	NA	NA	NA	NA	NA	NA	NA	NA	NA	41211_18-0013	NA	850	432	NA	432	0	Non-Hispanic	7578457	7578457	C	T	Missense_Mutation	SNP	p.Arg158His	Exon 5	C>T
108230	6122	Mut	Parathyroid	Parathyroid	NA	F	Yes	Yes	Yes	No	0	No	684	720	4	36	Parathyroid	684	Neuroendrocrine	684	Breast (ductal)	720	PNET	744	NA	NA	NA	NA	NA	NA	NA	NA	41211_18-0072	NA	850	780	NA	780	0	Non-Hispanic	7574017	7574017	C	T	Missense_Mutation	SNP	p.Arg337His	Exon 10	C>T
128678	6123	Mut	CNS	Glioma	Glioma	F	Yes	Yes	Yes	Yes	0	Yes	696	696	1	0	Glioma	696	NA	NA	NA	NA	NA	NA	NA	NA	NA	NA	NA	NA	NA	NA	41211_18-0315	NA	850	NA	744	744	1	Non-Hispanic	7578270	7578270	A	T	Missense_Mutation	SNP	p.His193GIn	Exon 6	A>T
127892	6126	Mut	Renal	Renal	Renal	M	Yes	No	No	Yes	84	No	408	492	1	84	Renal (unknown)	408	NA	NA	NA	NA	NA	NA	NA	NA	NA	NA	NA	NA	NA	NA	41211_18-0116	NA	850	540	NA	540	0	Unknown - No other info	7579313	7579313	G	A	Missense_Mutation	SNP	p.Thr125Met	Exon 4	G>A
128758	6127	Mut	Unaffected	Unaffected	Unaffected	M	No	No	No	NA	NA	No	NA	360	0	NA	Unaffected	NA	NA	NA	NA	NA	NA	NA	NA	NA	NA	NA	NA	NA	NA	NA	41211_18-0315	NA	850	360	NA	360	0	Non-Hispanic	7578270	7578270	A	T	Missense_Mutation	SNP	p.His193GIn	Exon 6	A>T
128677	6128	Mut	Unaffected	Unaffected	Unaffected	M	No	No	No	NA	NA	No	NA	408	0	NA	Unaffected	NA	NA	NA	NA	NA	NA	NA	NA	NA	NA	NA	NA	NA	NA	NA	41211_18-0315	NA	850	420	NA	420	0	Non-Hispanic	7578270	7578270	A	T	Missense_Mutation	SNP	p.His193GIn	Exon 6	A>T
6129	6129	Mut	Bone	OS	Glioma	F	Yes	Yes	No	No	36	No	168	228	2	60	Osteosarcoma	168	Glioma	192	NA	NA	NA	NA	NA	NA	NA	NA	NA	NA	NA	NA	41211_18-0313	NA	850	264	NA	264	0	Hispanic	7577538	7577538	C	T	Missense_Mutation	SNP	p.Arg248Gln	Exon 7	C>T
129505	6130	Mut	Unaffected	Unaffected	Unaffected	F	No	No	No	NA	NA	No	NA	360	0	NA	Unaffected	NA	NA	NA	NA	NA	NA	NA	NA	NA	NA	NA	NA	NA	NA	NA	41211_18-0438	NA	850	396	NA	396	0	NA	7577022	7577022	G	A	Nonsense_Mutation	SNP	p.Arg306X	Exon 8	G>A
130138	6131	Mut	Breast	Breast	Breast	F	Yes	No	No	Yes	84	No	408	492	1	84	Breast (ductal)	408	NA	NA	NA	NA	NA	NA	NA	NA	NA	NA	NA	NA	NA	NA	41211_18-0444	NA	850	528	NA	528	0	Non-Hispanic	7578406	7578406	C	T	Missense_Mutation	SNP	p.Arg175His	Exon 5	C>T
131028	6132	Mut	Unaffected	Unaffected	Unaffected	F	No	No	No	NA	NA	No	NA	312	0	NA	Unaffected	NA	NA	NA	NA	NA	NA	NA	NA	NA	NA	NA	NA	NA	NA	NA	41211_18-0401	NA	850	312	NA	312	0	Non-Hispanic	7574017	7574017	C	T	Missense_Mutation	SNP	p.Arg337His	Exon 10	C>T
99525	6135	Mut	Bone	OS	NA	M	Yes	Yes	No	No	48	No	204	300	3	96	Osteosarcoma	204	Other	240	Colon adenocarcinoma	252	NA	NA	NA	NA	NA	NA	NA	NA	NA	NA	41211_12-0504	NA	850	336	NA	336	0	NA	7578400	7578400	G	C	Missense_Mutation	SNP	p.Pro177Arg	Exon 5	G>C
137885	6136	Mut	Unaffected	Unaffected	Unaffected	M	No	No	No	NA	NA	No	NA	168	0	NA	Unaffected	NA	NA	NA	NA	NA	NA	NA	NA	NA	NA	NA	NA	NA	NA	NA	41211_17-0002	NA	850	216	NA	216	0	Non-Hispanic	7577022	7577022	G	A	Nonsense_Mutation	SNP	p.Arg306X	Exon 8	G>A
98694	6138	Mut	Renal	Renal	Breast	F	Yes	Yes	Yes	No	12	No	552	588	2	36	Renal (other)	552	Breast (ductal)	576		NA	NA	NA	NA	NA	NA	NA	NA	NA	NA	NA	41211_14-0087	NA	850	624	NA	624	0	Non-Hispanic	7573987	7573987	G	T	Missense_Mutation	SNP	p.Ala347Asp	Exon 10	G>T
139341	6139	Mut	Unaffected	Unaffected	Unaffected	M	No	No	No	NA	NA	No	NA	72	0	NA	Unaffected	NA	NA	NA	NA	NA	NA	NA	NA	NA	NA	NA	NA	NA	NA	NA	41211_18-0315	NA	850	72	NA	72	0	Non-Hispanic	7578270	7578270	A	T	Missense_Mutation	SNP	p.His193GIn	Exon 6	A>T
139328	6140	Mut	CNS	Glioma	Glioma	M	Yes	No	No	Yes	240	No	168	408	1	240	Glioma	168	NA	NA	NA	NA	NA	NA	NA	NA	NA	NA	NA	NA	NA	NA	41211_16-0174	NA	850	444	NA	444	0	Unknown - Refused	7579313	7579313	G	A	Missense_Mutation	SNP	p.Thr125Met	Exon 4	G>A
6142	6142	Mut	CNS	Glioma	Glioma	M	Yes	Yes	No	Yes	36	No	144	180	1	36	Glioma	144	NA	NA	NA	NA	NA	NA	NA	NA	NA	NA	NA	NA	NA	NA	41211_11-0084	NA	850	204	NA	204	0	Non-Hispanic	NA	NA	NA	NA	Deletion	DEL	NA	Exon 1	NA
140236	6143	Mut	Unaffected	Unaffected	Unaffected	F	No	No	No	NA	NA	No	NA	492	0	NA	Unaffected	NA	NA	NA	NA	NA	NA	NA	NA	NA	NA	NA	NA	NA	NA	NA	41211_19-0132	NA	850	NA	504	504	1	Non-Hispanic	7578270	7578270	A	T	Missense_Mutation	SNP	p.His193GIn	Exon 6	A>T
141050	6144	Mut	Soft Tissue	LMS	NA	F	Yes	Yes	Yes	No	12	No	144	468	4	324	Leiomyosarcoma	144	Breast (ductal)	360	Melanoma	432	Renal oncocytoma	456	NA	NA	NA	NA	NA	NA	NA	NA	41211_19-0088	NA	850	504	NA	504	0	Non-Hispanic	7573987	7573987	G	T	Missense_Mutation	SNP	p.Ala347Asp	Exon 10	G>T
141051	6145	Mut	CNS	CPC	CPC	M	Yes	Yes	No	Yes	48	No	0	48	1	48	Choroid plexus carcinoma	0	NA	NA	NA	NA	NA	NA	NA	NA	NA	NA	NA	NA	NA	NA	41211_19-0205	NA	850	72	NA	72	0	Unknown - No other info	7578211	7578211	C	T	Missense_Mutation	SNP	p.Arg213Gln	Exon 6	C>T
LF00015	6208	Mut	Soft Tissue	MFH	NA	NA	Yes	Yes	Yes	No	9.48	Yes	288	636	4	348	Malignant fibrous histiocytoma	286.8	Intraductal carcinoma (non-infiltrating)	530.28	Papillary carcinoma	568.32	Leiomyosarcoma	626.52	NA	NA	NA	NA	NA	NA	NA	NA	NIH4	NA	850	NA	714.6	714.6	1	NA	7579312	7579312	C	T	Splice_Site	SNP	p.Thr125Thr	Exon 4	C>T
LF00024	6209	Mut	Bone	OS	OS	NA	Yes	Yes	No	Yes	24.24	Yes	168	192	1	24	Periosteal osteosarcoma	167.76	NA	NA	NA	NA	NA	NA	NA	NA	NA	NA	NA	NA	NA	NA	NIH2	NA	850	303.24	NA	303.24	0	NA	7577120	7577120	C	T	Missense_Mutation	SNP	p.Arg273His	Exon 8	C>T
LF00049	6210	Mut	Blood	ALL	NA	NA	Yes	No	No	No	-14.52	Yes	228	420	3	192	Acute leukemia	225.96	Infiltrating ductular carcinoma	434.52	Infiltrating ductular carcinoma	434.88	NA	NA	NA	NA	NA	NA	NA	NA	NA	NA	NIH19	NA	850	NA	452.28	452.28	1	NA	NA	NA	NA	NA	Deletion	DEL	NA	Exon 7-9	NA
LF00051	6211	Mut	CNS	Glioma	Glioma	NA	No	No	No	NA	-78.48	No	420	336	1	-84	Glioma	414.48	NA	NA	NA	NA	NA	NA	NA	NA	NA	NA	NA	NA	NA	NA	NIH22	NA	850	445.68	NA	445.68	0	NA	7577120	7577120	C	T	Missense_Mutation	SNP	p.Arg273His	Exon 8	C>T
LF00053	6212	Mut	Bone	OS	Breast	NA	Yes	No	No	No	123.24	Yes	288	540	2	252	Osteosarcoma	284.16	Infiltrating duct carcinoma	416.76	NA	NA	NA	NA	NA	NA	NA	NA	NA	NA	NA	NA	NIH10	NA	850	648.12	NA	648.12	0	NA	7577538	7577538	C	T	Missense_Mutation	SNP	p.Arg248Gln	Exon 7	C>T
LF00055	6213	Mut	Breast	Breast	NA	NA	Yes	No	No	No	-1.56	Yes	396	540	3	144	Infiltrating ductular carcinoma	397.68	Adenocarcinoma	541.56	Leiomyosarcoma	586.92	NA	NA	NA	NA	NA	NA	NA	NA	NA	NA	NIH14	NA	850	616.56	NA	616.56	0	NA	7577120	7577120	C	T	Missense_Mutation	SNP	p.Arg273His	Exon 8	C>T
LF00057	6214	Mut	Unaffected	Unaffected	Unaffected	NA	No	No	No	NA	NA	No	NA	180	0	NA	Unaffected	NA	NA	NA	NA	NA	NA	NA	NA	NA	NA	NA	NA	NA	NA	NA	NIH14	NA	850	254.76	NA	254.76	0	NA	7577120	7577120	C	T	Missense_Mutation	SNP	p.Arg273His	Exon 8	C>T
LF00059	6215	Mut	Unaffected	Unaffected	Unaffected	NA	No	No	No	NA	NA	No	NA	420	0	NA	Unaffected	NA	NA	NA	NA	NA	NA	NA	NA	NA	NA	NA	NA	NA	NA	NA	NIH32	NA	850	523.92	NA	523.92	0	NA	7578388	7578388	C	T	Missense_Mutation	SNP	p.Arg181His	Exon 5	C>T
LF00060	6216	Mut	Breast	Breast	Breast	NA	Yes	No	No	Yes	107.04	Yes	612	720	1	108	Infiltrating ductular carcinoma	612.96	NA	NA	NA	NA	NA	NA	NA	NA	NA	NA	NA	NA	NA	NA	NIH32	NA	850	825.72	NA	825.72	0	NA	7578388	7578388	C	T	Missense_Mutation	SNP	p.Arg181His	Exon 5	C>T
LF00064	6217	Mut	Skin	Skin	Skin	NA	No	No	No	NA	-11.04	No	492	480	1	-12	Basal cell carcinoma	491.04	NA	NA	NA	NA	NA	NA	NA	NA	NA	NA	NA	NA	NA	NA	NIH4	NA	850	585.24	NA	585.24	0	NA	7579312	7579312	C	T	Splice_Site	SNP	p.Thr125Thr	Exon 4	C>T
LF00065	6218	Mut	Skin	Skin	Skin	NA	Yes	Yes	No	Yes	21.72	No	408	432	1	24	Basal cell carcinoma	410.28	NA	NA	NA	NA	NA	NA	NA	NA	NA	NA	NA	NA	NA	NA	NIH4	NA	850	535.56	NA	535.56	0	NA	7579312	7579312	C	T	Splice_Site	SNP	p.Thr125Thr	Exon 4	C>T
LF00139	6226	Mut	CNS	Glioma	Glioma	NA	No	No	No	NA	-51.72	No	432	384	1	-48	Glioblastoma	435.72	NA	NA	NA	NA	NA	NA	NA	NA	NA	NA	NA	NA	NA	NA	NIH41	NA	850	NA	460.2	460.2	1	NA	7573987	7573987	G	T	Missense_Mutation	SNP	p.Ala347Asp	Exon 10	G>T
LF00145	6227	Mut	Unaffected	Unaffected	Unaffected	NA	No	No	No	NA	NA	No	NA	456	0	NA	Unaffected	NA	NA	NA	NA	NA	NA	NA	NA	NA	NA	NA	NA	NA	NA	NA	NIH14	NA	850	547.44	NA	547.44	0	NA	7577120	7577120	C	T	Missense_Mutation	SNP	p.Arg273His	Exon 8	C>T
LF00146	6228	Mut	Unaffected	Unaffected	Unaffected	NA	No	No	No	NA	NA	No	NA	120	0	NA	Unaffected	NA	NA	NA	NA	NA	NA	NA	NA	NA	NA	NA	NA	NA	NA	NA	NIH14	NA	850	215.04	NA	215.04	0	NA	7577120	7577120	C	T	Missense_Mutation	SNP	p.Arg273His	Exon 8	C>T
LF00147	6229	Mut	Breast	Breast	Breast	NA	Yes	Yes	Yes	Yes	-4.56	Yes	336	348	2	12	Infiltrating ductular carcinoma	332.76	Intraductal carcinoma (non-infiltrating)	352.56	NA	NA	NA	NA	NA	NA	NA	NA	NA	NA	NA	NA	NIH54	NA	850	352.56	NA	352.56	0	NA	7577570	7577570	C	T	Missense_Mutation	SNP	p.Met237Ile	Exon 7	C>T
LF00149	6234	Mut	Breast	Breast	Breast	NA	Yes	Yes	No	Yes	29.04	Yes	480	504	1	24	Ductal carcinoma in-situ (solid type)	474.96	NA	NA	NA	NA	NA	NA	NA	NA	NA	NA	NA	NA	NA	NA	NIH36	NA	850	594.96	NA	594.96	0	NA	7574017	7574017	C	T	Missense_Mutation	SNP	p.Arg337His	Exon 10	C>T
LF00186	6239	Mut	Breast	Breast	Breast	NA	Yes	Yes	No	Yes	23.88	Yes	264	288	1	24	Infiltrating duct carcinoma	264.12	NA	NA	NA	NA	NA	NA	NA	NA	NA	NA	NA	NA	NA	NA	NIH35	NA	850	382.68	NA	382.68	0	NA	7578212	7578212	G	A	Nonsense_Mutation	SNP	p.Arg213X	Exon 6	G>A
LF00188	6240	Mut	Soft Tissue	LMS	Breast	NA	Yes	No	No	No	-2.16	No	300	516	2	216	Leiomyosarcoma	302.04	Intraductal carcinoma (non-infiltrating)	518.16	NA	NA	NA	NA	NA	NA	NA	NA	NA	NA	NA	NA	NIH12	NA	850	606.24	NA	606.24	0	NA	NA	NA	-	AAG	Splice_Site	SNP	NA	-	NA
LF00190	6241	Mut	Breast	Breast	Breast	NA	Yes	No	No	Yes	123.12	Yes	324	444	2	120	Infiltrating ductular carcinoma	320.88	Intraductal carcinoma (non-infiltrating)	320.88	NA	NA	NA	NA	NA	NA	NA	NA	NA	NA	NA	NA	NIH28	NA	850	529.32	NA	529.32	0	NA	7574003	7574003	G	A	Nonsense_Mutation	SNP	p.Arg342X	Exon 10	G>A
LF00191	6242	Mut	Bone	FS	NA	NA	Yes	No	No	No	-49.56	No	36	708	3	672	Fibrosarcoma	37.44	Adenocarcinoma	630	Acute myeloid leukemia	757.56	NA	NA	NA	NA	NA	NA	NA	NA	NA	NA	NIH28	NA	850	NA	770.64	770.64	1	NA	7574003	7574003	G	A	Nonsense_Mutation	SNP	p.Arg342X	Exon 10	G>A
LF00192	6243	Mut	CNS	Glioma	Glioma	NA	Yes	Yes	Yes	Yes	0	No	156	156	1	0	Astrocytoma	156	NA	NA	NA	NA	NA	NA	NA	NA	NA	NA	NA	NA	NA	NA	NIH28	NA	850	245.76	NA	245.76	0	NA	7574003	7574003	G	A	Nonsense_Mutation	SNP	p.Arg342X	Exon 10	G>A
LF00193	6244	Mut	Breast	Breast	Breast	NA	Yes	Yes	No	Yes	42.96	No	288	336	1	48	Breast (phyllodes)	293.04	NA	NA	NA	NA	NA	NA	NA	NA	NA	NA	NA	NA	NA	NA	NIH9	NA	850	339.12	NA	339.12	0	NA	7577539	7577539	G	A	Missense_Mutation	SNP	p.Arg248Trp	Exon 7	G>A
LF00196	6245	Mut	Unaffected	Unaffected	Unaffected	NA	No	No	No	NA	NA	No	NA	228	0	NA	Unaffected	NA	NA	NA	NA	NA	NA	NA	NA	NA	NA	NA	NA	NA	NA	NA	NIH14	NA	850	310.2	NA	310.2	0	NA	7577120	7577120	C	T	Missense_Mutation	SNP	p.Arg273His	Exon 8	C>T
LF00199	6246	Mut	Unaffected	Unaffected	Unaffected	NA	No	No	No	NA	NA	No	NA	480	0	NA	Unaffected	NA	NA	NA	NA	NA	NA	NA	NA	NA	NA	NA	NA	NA	NA	NA	NIH40	NA	850	572.64	NA	572.64	0	NA	7577138	7577138	C	T	Missense_Mutation	SNP	p.Arg267Gln	Exon 8	C>T
LF00203	6247	Mut	Breast	Breast	Breast	NA	Yes	Yes	No	Yes	25.08	No	348	372	1	24	Ductal carcinoma in-situ (solid type)	346.92	NA	NA	NA	NA	NA	NA	NA	NA	NA	NA	NA	NA	NA	NA	NIH42	NA	850	456.6	NA	456.6	0	NA	7578272	7578272	G	A	Missense_Mutation	SNP	p.His193Tyr	Exon 6	G>A
LF00210	6248	Mut	Blood	CTCL	Colon	NA	Yes	Yes	No	No	55.56	No	612	672	2	60	Cutaneous T-cell lymphoma	608.16	Adenocarcinoma	616.44	NA	NA	NA	NA	NA	NA	NA	NA	NA	NA	NA	NA	NIH8	NA	850	762.36	NA	762.36	0	NA	7578389	7578389	G	A	Missense_Mutation	SNP	p.Arg181Cys	Exon 5	G>A
LF00217	6249	Mut	Colon	Colon	Breast	NA	Yes	No	No	No	227.52	Yes	372	624	2	252	Adenocarcinoma	370.56	Infiltrating ductular carcinoma	396.48	NA	NA	NA	NA	NA	NA	NA	NA	NA	NA	NA	NA	NIH27	NA	850	710.76	NA	710.76	0	NA	7578443	7578443	A	G	Missense_Mutation	SNP	p.Tyr163His	Exon 5	A>G
LF00216	6250	Mut	Thyroid	Thyroid	NA	NA	Yes	Yes	Yes	No	-11.28	No	516	720	2	204	Basal cell carcinoma	516	Follicular carcinoma (minimally invasive)	731.28	Papillary microcarcinoma	731.28	NA	NA	NA	NA	NA	NA	NA	NA	NA	NA	NIH15	NA	850	801.6	NA	801.6	0	NA	7578457	7578457	C	T	Missense_Mutation	SNP	p.Arg158His	Exon 5	C>T
LF00219	6251	Mut	Unaffected	Unaffected	Unaffected	NA	No	No	No	NA	NA	No	NA	600	0	NA	Unaffected	NA	NA	NA	NA	NA	NA	NA	NA	NA	NA	NA	NA	NA	NA	NA	NIH6	NA	850	648	NA	648	0	NA	NA	NA	NA	NA	Deletion	DEL	NA	Exon 1-11	NA
LF00234	6252	Mut	Breast	Breast	NA	NA	Yes	No	No	Yes	113.4	Yes	408	528	3	120	Infiltrating ductular carcinoma	404.88	Malignant fibrous histiocytoma	406.56	Ductal carcinoma in-situ (solid type)	414.6	NA	NA	NA	NA	NA	NA	NA	NA	NA	NA	NIH11	NA	850	617.52	NA	617.52	0	NA	7578406	7578406	C	T	Missense_Mutation	SNP	p.Arg175His	Exon 5	C>T
LF00242	6253	Mut	Unaffected	Unaffected	Unaffected	NA	No	No	No	NA	NA	No	NA	384	0	NA	Unaffected	NA	NA	NA	NA	NA	NA	NA	NA	NA	NA	NA	NA	NA	NA	NA	NIH17	NA	850	462.48	NA	462.48	0	NA	7577548	7577548	C	T	Missense_Mutation	SNP	p.Gly245Ser	Exon 7	C>T
LF00243	6254	Mut	Unaffected	Unaffected	Unaffected	NA	No	No	No	NA	NA	No	NA	372	0	NA	Unaffected	NA	NA	NA	NA	NA	NA	NA	NA	NA	NA	NA	NA	NA	NA	NA	NIH61	NA	850	450.96	NA	450.96	0	NA	7578457	7578457	C	T	Missense_Mutation	SNP	p.Arg158His	Exon 5	C>T
LF00241	6255	Mut	Adrenal	ACC	Glioma	NA	Yes	No	No	No	137.04	No	24	264	2	240	Adrenocortical carcinoma	23.4	Glioma	126.96	NA	NA	NA	NA	NA	NA	NA	NA	NA	NA	NA	NA	NIH27	NA	850	342.84	NA	342.84	0	NA	7578443	7578443	A	G	Missense_Mutation	SNP	p.Tyr163His	Exon 5	A>G
LF00249	6256	Mut	Breast	Breast	NA	NA	Yes	No	No	No	-29.52	Yes	420	720	3	300	Infiltrating ductular carcinoma	421.56	Ductal carcinoma in-situ (solid type)	425.4	Goblet cell carcinoid	749.52	NA	NA	NA	NA	NA	NA	NA	NA	NA	NA	NIH29	NA	850	804.24	NA	804.24	0	NA	7578478	7578478	G	C	Missense_Mutation	SNP	p.Pro151Arg	Exon 5	G>C
LF00250	6257	Mut	Soft Tissue	Stromal sarcoma	NA	NA	Yes	Yes	No	No	16.08	Yes	252	456	3	204	Stromal sarcoma	257.4	Ductal carcinoma in-situ (solid type)	437.64	Intraductal carcinoma (non-infiltrating)	439.92	NA	NA	NA	NA	NA	NA	NA	NA	NA	NA	NIH63	NA	850	538.92	NA	538.92	0	NA	NA	NA	NA	NA	Deletion	DEL	NA	Exon 1	NA
LF00270	6258	Mut	Unaffected	Unaffected	Unaffected	NA	No	No	No	NA	NA	No	NA	768	0	NA	Unaffected	NA	NA	NA	NA	NA	NA	NA	NA	NA	NA	NA	NA	NA	NA	NA	NIH58	NA	850	849.72	NA	849.72	0	NA	7577564	7577564	G	C	Missense_Mutation	SNP	p.Asn239Lys	Exon 7	G>C
LF00272	6259	Mut	Breast	Breast	Breast	NA	Yes	No	No	Yes	182.4	Yes	576	756	1	180	Infiltrating ductular carcinoma	573.6	NA	NA	NA	NA	NA	NA	NA	NA	NA	NA	NA	NA	NA	NA	NIH58	NA	850	836.28	NA	836.28	0	NA	7577564	7577564	G	C	Missense_Mutation	SNP	p.Asn239Lys	Exon 7	G>C
LF00278	6260	Mut	Soft Tissue	LMS	Breast	NA	Yes	Yes	No	No	20.76	No	396	564	2	168	Leiomyosarcoma	393.48	Ductal carcinoma in-situ (solid type)	543.24	NA	NA	NA	NA	NA	NA	NA	NA	NA	NA	NA	NA	NIH60	NA	850	629.4	NA	629.4	0	NA	7578194	7578194	G	A	Missense_Mutation	SNP	p.Pro219Ser	Exon 6	G>A
LF00279	6261	Mut	Unaffected	Unaffected	Unaffected	NA	No	No	No	NA	NA	No	NA	240	0	NA	Unaffected	NA	NA	NA	NA	NA	NA	NA	NA	NA	NA	NA	NA	NA	NA	NA	NIH60	NA	850	322.8	NA	322.8	0	NA	7578194	7578194	G	A	Missense_Mutation	SNP	p.Pro219Ser	Exon 6	G>A
LF00275	6262	Mut	Soft Tissue	MFH	LMS	NA	Yes	Yes	Yes	Yes	14.04	Yes	612	624	2	12	Malignant fibrous histiocytoma	609.96	Leiomyosarcoma	640.44	NA	NA	NA	NA	NA	NA	NA	NA	NA	NA	NA	NA	NIH64	NA	850	708.6	NA	708.6	0	NA	7578437	7578437	G	A	Nonsense_Mutation	SNP	p.Gln165X	Exon 5	G>A
LF00280	6263	Mut	Unaffected	Unaffected	Unaffected	NA	No	No	No	NA	NA	No	NA	492	0	NA	Unaffected	NA	NA	NA	NA	NA	NA	NA	NA	NA	NA	NA	NA	NA	NA	NA	NIH40	NA	850	576.6	NA	576.6	0	NA	7577138	7577138	C	T	Missense_Mutation	SNP	p.Arg267Gln	Exon 8	C>T
LF00295	6264	Mut	Unaffected	Unaffected	Unaffected	NA	No	No	No	NA	NA	No	NA	348	0	NA	Unaffected	NA	NA	NA	NA	NA	NA	NA	NA	NA	NA	NA	NA	NA	NA	NA	NIH37	NA	850	411.24	NA	411.24	0	NA	7579361	7579361	-	TTGGG	Frame_Shift_Del_Ins	DEL_INS	p.Phe109fs	Exon 3	NA
LF00296	6265	Mut	Skin	DFS	NA	NA	Yes	No	No	No	-48	Yes	300	684	4	384	Dermatofibrosarcoma	303.36	Infiltrating ductular carcinoma	329.16	Alveolar adenocarcinoma	581.4	Leiomyosarcoma	732	NA	NA	NA	NA	NA	NA	NA	NA	NIH31	NA	850	763.92	NA	763.92	0	NA	7578370	7578370	C	T	Splice_Site	SNP	NA	Intron 5	C>T
LF00297	6266	Mut	Soft Tissue	RMS	NA	NA	Yes	Yes	No	No	33	Yes	12	444	3	432	Rhabdomyosarcoma	17.52	Ductal carcinoma in-situ (solid type)	345	Infiltrating ductular carcinoma	411	NA	NA	NA	NA	NA	NA	NA	NA	NA	NA	NIH30	NA	850	515.88	NA	515.88	0	NA	7577022	7577022	G	A	Nonsense_Mutation	SNP	p.Arg306X	Exon 8	G>A
LF00303	6267	Mut	Unaffected	Unaffected	Unaffected	NA	No	No	No	NA	NA	No	NA	624	0	NA	Unaffected	NA	NA	NA	NA	NA	NA	NA	NA	NA	NA	NA	NA	NA	NA	NA	NIH60	NA	850	705.96	NA	705.96	0	NA	7578194	7578194	G	A	Missense_Mutation	SNP	p.Pro219Ser	Exon 6	G>A
LF00307	6268	Mut	Soft Tissue	LMS	LMS	NA	Yes	Yes	No	Yes	28.8	No	624	648	2	24	Leiomyosarcoma	619.2	Leiomyosarcoma	619.2	NA	NA	NA	NA	NA	NA	NA	NA	NA	NA	NA	NA	NIH47	NA	850	723.96	NA	723.96	0	NA	NA	NA	NA	NA	Deletion	DEL	NA	Exon 1-8	NA
LF00311	6269	Mut	Unaffected	Unaffected	Unaffected	NA	No	No	No	NA	NA	No	NA	24	0	NA	Unaffected	NA	NA	NA	NA	NA	NA	NA	NA	NA	NA	NA	NA	NA	NA	NA	NIH41	NA	850	77.4	NA	77.4	0	NA	7573987	7573987	G	T	Missense_Mutation	SNP	p.Ala347Asp	Exon 10	G>T
LF00314	6270	Mut	Vulva/Anus	Vulva/Anus	Vulva/Anus	NA	No	No	No	NA	-39.72	No	480	444	1	-36	Vulva/Anus Neoplasm with High Grade Dysplasia	483.72	NA	NA	NA	NA	NA	NA	NA	NA	NA	NA	NA	NA	NA	NA	NIH32	NA	850	512.76	NA	512.76	0	NA	7578388	7578388	C	T	Missense_Mutation	SNP	p.Arg181His	Exon 5	C>T
LF00315	6271	Mut	Breast	Breast	NA	NA	Yes	Yes	No	No	28.44	Yes	432	504	4	72	Infiltrating ductular carcinoma	427.92	Sarcoma	465	Spindle cell sarcoma	475.56	Malignant melanoma	546.36	NA	NA	NA	NA	NA	NA	NA	NA	NIH39	NA	850	582.48	NA	582.48	0	NA	7579528	7579528	C	T	Nonsense_Mutation	SNP	p.Trp53X	Exon 3	C>T
LF00319	6272	Mut	Unaffected	Unaffected	Unaffected	NA	No	No	No	NA	NA	No	NA	144	0	NA	Unaffected	NA	NA	NA	NA	NA	NA	NA	NA	NA	NA	NA	NA	NA	NA	NA	NIH63	NA	850	218.16	NA	218.16	0	NA	NA	NA	NA	NA	Deletion	DEL	NA	Exon 1	NA
LF00320	6273	Mut	Unaffected	Unaffected	Unaffected	NA	No	No	No	NA	NA	No	NA	72	0	NA	Unaffected	NA	NA	NA	NA	NA	NA	NA	NA	NA	NA	NA	NA	NA	NA	NA	NIH63	NA	850	144.12	NA	144.12	0	NA	NA	NA	NA	NA	Deletion	DEL	NA	Exon 1	NA
LF00302	6274	Mut	Sebaceous adenocarcinoma	Sebaceous adenocarcinoma	NA	NA	Yes	Yes	No	No	12.6	No	348	456	4	108	Sebaceous adenocarcinoma	351.24	Infiltrating ductular carcinoma	443.4	Serous Cystadenocarcinoma In-Situ	473.04	Serous Cystadenocarcinoma In-Situ	473.04	NA	NA	NA	NA	NA	NA	NA	NA	NIH38	NA	850	540.84	NA	540.84	0	NA	7577120	7577120	C	T	Missense_Mutation	SNP	p.Arg273His	Exon 8	C>T
LF00321	6275	Mut	Soft Tissue	LMS	NA	NA	Yes	No	No	Yes	102.96	Yes	492	624	3	132	Leiomyosarcoma	492.36	Infiltrating duct carcinoma	521.04	Ductal carcinoma in-situ (solid type)	521.04	NA	NA	NA	NA	NA	NA	NA	NA	NA	NA	NIH6	NA	850	691.2	NA	691.2	0	NA	NA	NA	NA	NA	Deletion	DEL	NA	Exon 1-11	NA
LF00330	6276	Mut	Breast	Breast	OS	NA	Yes	No	No	No	-36.6	Yes	240	324	2	84	Infiltrating ductular carcinoma	243.72	Osteosarcoma	360.6	NA	NA	NA	NA	NA	NA	NA	NA	NA	NA	NA	NA	NIH26	NA	850	405.24	NA	405.24	0	NA	NA	NA	-	TCT	Frame_Shift_Del_Ins	DEL_INS	p.Pro64fs	-	NA
LF00331	6277	Mut	Bone	OS	NA	NA	Yes	No	No	No	-13.92	Yes	144	312	5	168	Chondroblastic osteosarcoma	148.32	Breast (phyllodes)	214.44	Ductal carcinoma in-situ (solid type)	238.56	Breast (phyllodes)	240.96	Adenocarcinoma	325.92	NA	NA	NA	NA	NA	NA	NIH26	NA	850	NA	341.4	341.4	1	NA	NA	NA	-	TCT	Frame_Shift_Del_Ins	DEL_INS	p.Pro64fs	-	NA
LF00332	6278	Mut	Soft Tissue	Spindle cell sarcoma	NA	NA	Yes	No	No	No	-31.32	Yes	168	300	2	132	Spindle cell sarcoma	168.24	Chondroblastic osteosarcoma	331.32	NA	NA	NA	NA	NA	NA	NA	NA	NA	NA	NA	NA	NIH26	NA	850	379.2	NA	379.2	0	NA	NA	NA	-	TCT	Frame_Shift_Del_Ins	DEL_INS	p.Pro64fs	-	NA
LF00340	6279	Mut	CNS	Glioma	Glioma	NA	Yes	Yes	Yes	Yes	7.44	Yes	216	228	1	12	Astrocytoma	220.56	NA	NA	NA	NA	NA	NA	NA	NA	NA	NA	NA	NA	NA	NA	NIH70	NA	850	273.72	NA	273.72	0	NA	7577538	7577538	C	T	Missense_Mutation	SNP	p.Arg248Gln	Exon 7	C>T
LF00343	6280	Mut	Bone	OS	OS	NA	Yes	Yes	Yes	Yes	0	No	348	348	1	0	Osteosarcoma	348	NA	NA	NA	NA	NA	NA	NA	NA	NA	NA	NA	NA	NA	NA	NIH41	NA	850	NA	353.76	353.76	1	NA	7573987	7573987	G	T	Missense_Mutation	SNP	p.Ala347Asp	Exon 10	G>T
LF00333	6281	Mut	Skin	Skin	Skin	NA	Yes	Yes	No	Yes	47.28	Yes	480	528	1	48	Squamous cell carcinoma	480.72	NA	NA	NA	NA	NA	NA	NA	NA	NA	NA	NA	NA	NA	NA	NIH24	NA	850	605.52	NA	605.52	0	NA	7577091	7577091	G	A	Missense_Mutation	SNP	p.Arg283Cys	Exon 8	G>A
LF00077	6282	Mut	Soft Tissue	Undifferentiated sarcoma	NA	NA	Yes	Yes	Yes	No	7.08	Yes	60	516	3	456	Undifferentiated sarcoma (head + neck)	56.64	Myofibroblastic Sarcoma	508.92	Glioblastoma	555.6	NA	NA	NA	NA	NA	NA	NA	NA	NA	NA	NIH5	NA	850	NA	578.64	578.64	1	NA	NA	NA	C	A	Frame_Shift_Del_Ins	DEL_INS	NA	Exon 1	C>A
LF00351	6283	Mut	Breast	Breast	NA	NA	Yes	Yes	No	No	-13.08	No	408	456	2	48	Ductal carcinoma in-situ (solid type)	412.56	Malignant biphasic mesothelioma	469.08	NA	NA	NA	NA	NA	NA	NA	NA	NA	NA	NA	NA	NIH43	NA	850	522.84	NA	522.84	0	NA	7576927	7576927	C	T	Splice_Site	SNP	NA	Intron 8	C>T
LF00361	6284	Mut	Soft Tissue	RMS	NA	NA	Yes	Yes	Yes	No	1.68	Yes	84	444	2	360	Rhabdomyosarcoma	85.32	Malignant lymphoma	442.32	NA	NA	NA	NA	NA	NA	NA	NA	NA	NA	NA	NA	NIH69	NA	850	NA	443.64	443.64	1	NA	7577515	7577517	TGA	-	Frame_Shift_Del	DEL	p.Ile255del	Exon 7	NA
LF00362	6285	Mut	Breast	Breast	Breast	NA	Yes	Yes	No	Yes	49.08	No	648	696	1	48	Infiltrating ductular carcinoma	646.92	NA	NA	NA	NA	NA	NA	NA	NA	NA	NA	NA	NA	NA	NA	NIH57	NA	850	766.92	NA	766.92	0	NA	7579313	7579313	G	A	Missense_Mutation	SNP	p.Thr125Met	Exon 4	G>A
LF00353	6286	Mut	Breast	Breast	Colon	NA	Yes	No	No	No	-9.72	Yes	312	468	2	156	Malignant breast neoplasm	309.24	Adenocarcinoma	477.72	NA	NA	NA	NA	NA	NA	NA	NA	NA	NA	NA	NA	NIH69	NA	850	518.88	NA	518.88	0	NA	7577515	7577517	TGA	-	Frame_Shift_Del	DEL	p.Ile255del	Exon 7	NA
LF00375	6287	Mut	Soft Tissue	RMS	RMS	NA	Yes	No	No	Yes	650.04	No	24	672	1	648	Rhabdomyosarcoma	21.96	NA	NA	NA	NA	NA	NA	NA	NA	NA	NA	NA	NA	NA	NA	NIH58	NA	850	751.44	NA	751.44	0	NA	7577564	7577564	G	C	Missense_Mutation	SNP	p.Asn239Lys	Exon 7	G>C
LF00334	6288	Mut	Skin	Skin	NA	NA	Yes	Yes	No	No	22.32	Yes	300	468	3	168	Malignant melanoma	305.28	Infiltrating ductular carcinoma	443.76	Infiltrating ductular carcinoma	445.68	NA	NA	NA	NA	NA	NA	NA	NA	NA	NA	NIH52	NA	850	550.44	NA	550.44	0	NA	7574018	7574018	G	A	Missense_Mutation	SNP	p.Arg337Cys	Exon 10	G>A
LF00416	6289	Mut	Breast	Breast	Breast	NA	Yes	Yes	No	Yes	35.4	Yes	444	480	1	36	Infiltrating ductular carcinoma	444.6	NA	NA	NA	NA	NA	NA	NA	NA	NA	NA	NA	NA	NA	NA	NIH53	NA	850	482.4	NA	482.4	0	NA	7577538	7577538	C	T	Missense_Mutation	SNP	p.Arg248Gln	Exon 7	C>T
LF00294	6290	Mut	Soft Tissue	Sarcoma	NA	NA	Yes	No	No	No	94.68	Yes	216	372	2	156	Sarcoma (upper limb + shoulder)	214.68	Anaplastic astrocytoma	277.32	NA	NA	NA	NA	NA	NA	NA	NA	NA	NA	NA	NA	NIH16	NA	850	349.8	NA	349.8	0	NA	7578280	7578280	G	A	Missense_Mutation	SNP	p.Pro190Leu	Exon 6	G>A
LF00376	6291	Mut	Breast	Breast	NA	NA	Yes	Yes	Yes	No	1.08	Yes	648	696	4	48	Infiltrating ductular carcinoma	646.92	Spindle cell sarcoma	674.4	Intraductal carcinoma (non-infiltrating)	694.92	Endometrioid Adenocarcinoma	708.48	NA	NA	NA	NA	NA	NA	NA	NA	NIH59	NA	850	773.4	NA	773.4	0	NA	7577120	7577120	C	T	Missense_Mutation	SNP	p.Arg273His	Exon 8	C>T
LF00372	6292	Mut	Breast	Breast	Breast	NA	Yes	Yes	No	Yes	18.72	Yes	408	432	1	24	Infiltrating ductular carcinoma	413.28	NA	NA	NA	NA	NA	NA	NA	NA	NA	NA	NA	NA	NA	NA	NIH55	NA	850	474.24	NA	474.24	0	NA	7578212	7578212	G	A	Nonsense_Mutation	SNP	p.Arg213X	Exon 6	G>A
LF00348	6293	Mut	Unaffected	Unaffected	Unaffected	NA	No	No	No	NA	NA	No	NA	552	0	NA	Unaffected	NA	NA	NA	NA	NA	NA	NA	NA	NA	NA	NA	NA	NA	NA	NA	NIH46	NA	850	597.6	NA	597.6	0	NA	7578442	7578442	T	C	Missense_Mutation	SNP	p.Tyr163Cys	Exon 5	T>C
LF00335	6294	Mut	Unaffected	Unaffected	Unaffected	NA	No	No	No	NA	NA	No	NA	72	0	NA	Unaffected	NA	NA	NA	NA	NA	NA	NA	NA	NA	NA	NA	NA	NA	NA	NA	NIH48	NA	850	142.44	NA	142.44	0	NA	7577545	7577545	T	C	Missense_Mutation	SNP	p.Met246Val	Exon 7	T>C
LF00336	6295	Mut	Unaffected	Unaffected	Unaffected	NA	No	No	No	NA	NA	No	NA	48	0	NA	Unaffected	NA	NA	NA	NA	NA	NA	NA	NA	NA	NA	NA	NA	NA	NA	NA	NIH48	NA	850	116.52	NA	116.52	0	NA	7577545	7577545	T	C	Missense_Mutation	SNP	p.Met246Val	Exon 7	T>C
LF00480	6296	Mut	Unaffected	Unaffected	Unaffected	NA	No	No	No	NA	NA	No	NA	432	0	NA	Unaffected	NA	NA	NA	NA	NA	NA	NA	NA	NA	NA	NA	NA	NA	NA	NA	NIH60	NA	850	504.6	NA	504.6	0	NA	7578194	7578194	G	A	Missense_Mutation	SNP	p.Pro219Ser	Exon 6	G>A
LF00447	6297	Mut	Unaffected	Unaffected	Unaffected	NA	No	No	No	NA	NA	No	NA	576	0	NA	Unaffected	NA	NA	NA	NA	NA	NA	NA	NA	NA	NA	NA	NA	NA	NA	NA	NIH47	NA	850	646.2	NA	646.2	0	NA	NA	NA	NA	NA	Deletion	DEL	NA	Exon 1-8	NA
LF00450	6298	Mut	Colon	Colon	Glioma	NA	Yes	Yes	No	No	45.96	No	240	672	2	432	Adenocarcinoma	238.8	Gemistocytic astrocytoma	626.04	NA	NA	NA	NA	NA	NA	NA	NA	NA	NA	NA	NA	NIH41	NA	850	748.56	NA	748.56	0	NA	7573987	7573987	G	T	Missense_Mutation	SNP	p.Ala347Asp	Exon 10	G>T
LF00429	6299	Mut	Blood	DLBCL	DLBCL	NA	No	No	No	NA	-37.68	No	432	396	1	-36	Malignant diffuse large B-cell lymphoma	433.68	NA	NA	NA	NA	NA	NA	NA	NA	NA	NA	NA	NA	NA	NA	NIH38	NA	850	477	NA	477	0	NA	7577120	7577120	C	T	Missense_Mutation	SNP	p.Arg273His	Exon 8	C>T
LF00445	6300	Mut	Colon	Colon	NA	NA	Yes	Yes	No	No	14.28	No	684	804	5	120	Adenocarcinoma	678.6	Leiomyosarcoma	741.36	Adenocarcinoma	752.16	Adenocarcinoma	789.72	Gastrointestinal stromal sarcoma	846.12	NA	NA	NA	NA	NA	NA	NIH61	NA	850	869.28	NA	869.28	0	NA	7578457	7578457	C	T	Missense_Mutation	SNP	p.Arg158His	Exon 5	C>T
LF00449	6301	Mut	Unaffected	Unaffected	Unaffected	NA	No	No	No	NA	NA	No	NA	108	0	NA	Unaffected	NA	NA	NA	NA	NA	NA	NA	NA	NA	NA	NA	NA	NA	NA	NA	NIH47	NA	850	190.44	NA	190.44	0	NA	NA	NA	NA	NA	Deletion	DEL	NA	Exon 1-8	NA
LF00433	6302	Mut	Adrenal	ACC	ACC	NA	Yes	No	No	Yes	79.44	No	12	96	1	84	Adrenocortical carcinoma	16.56	NA	NA	NA	NA	NA	NA	NA	NA	NA	NA	NA	NA	NA	NA	NIH37	NA	850	176.88	NA	176.88	0	NA	7579361	7579361	-	TTGGG	Frame_Shift_Del_Ins	DEL_INS	p.Phe109fs	Exon 3	NA
LF00448	6303	Mut	Soft Tissue	LMS	LMS	NA	Yes	Yes	No	Yes	57	No	360	420	1	60	Leiomyosarcoma	363	NA	NA	NA	NA	NA	NA	NA	NA	NA	NA	NA	NA	NA	NA	NIH47	NA	850	465.84	NA	465.84	0	NA	NA	NA	NA	NA	Deletion	DEL	NA	Exon 1-8	NA
LF00428	6304	Mut	Breast	Breast	NA	NA	Yes	Yes	No	No	-3.48	Yes	348	768	5	420	Intraductal carcinoma (non-infiltrating)	351.96	Infiltrating ductular carcinoma	476.16	Papillary microcarcinoma	733.8	Adenocarcinoma	771.48	Fibromyxosarcoma	804	NA	NA	NA	NA	NA	NA	NIH51	NA	850	837.24	NA	837.24	0	NA	7577120	7577120	C	T	Missense_Mutation	SNP	p.Arg273His	Exon 8	C>T
LF00422	6305	Mut	Breast	Breast	Breast	NA	Yes	Yes	No	Yes	32.28	Yes	336	372	1	36	Infiltrating ductular carcinoma	339.72	NA	NA	NA	NA	NA	NA	NA	NA	NA	NA	NA	NA	NA	NA	NIH49	NA	850	444.24	NA	444.24	0	NA	7577090	7577100	-	TG	Frame_Shift_Del_Ins	DEL_INS	p.R280_R283delinsH	Exon 8	NA
LF00543	6306	Mut	Unaffected	Unaffected	Unaffected	NA	No	No	No	NA	NA	No	NA	336	0	NA	Unaffected	NA	NA	NA	NA	NA	NA	NA	NA	NA	NA	NA	NA	NA	NA	NA	NIH41	NA	850	405.24	NA	405.24	0	NA	7573987	7573987	G	T	Missense_Mutation	SNP	p.Ala347Asp	Exon 10	G>T
LF00523	6307	Mut	Unaffected	Unaffected	Unaffected	NA	No	No	No	NA	NA	No	NA	408	0	NA	Unaffected	NA	NA	NA	NA	NA	NA	NA	NA	NA	NA	NA	NA	NA	NA	NA	NIH41	NA	850	476.28	NA	476.28	0	NA	7573987	7573987	G	T	Missense_Mutation	SNP	p.Ala347Asp	Exon 10	G>T
LF00538	6308	Mut	Blood	T-LGL	NA	NA	Yes	Yes	Yes	No	3	No	744	828	3	84	T-cell large granular lymphocytic leukemia	739.2	Malignant melanoma (regressing)	825	Adenocarcinoma	861	NA	NA	NA	NA	NA	NA	NA	NA	NA	NA	NIH8	NA	850	877.92	NA	877.92	0	NA	7578389	7578389	G	A	Missense_Mutation	SNP	p.Arg181Cys	Exon 5	G>A
LF00527	6309	Mut	Breast	Breast	Breast	NA	No	No	No	NA	-18.48	No	384	360	2	-24	Ductal carcinoma in-situ (solid type)	378.48	Ductal carcinoma in-situ (solid type)	378.48	NA	NA	NA	NA	NA	NA	NA	NA	NA	NA	NA	NA	NIH41	NA	850	431.4	NA	431.4	0	NA	7573987	7573987	G	T	Missense_Mutation	SNP	p.Ala347Asp	Exon 10	G>T
LF00539	6310	Mut	Colon	Colon	Colon	NA	Yes	Yes	Yes	Yes	12.12	No	540	552	1	12	Adenocarcinoma	539.88	NA	NA	NA	NA	NA	NA	NA	NA	NA	NA	NA	NA	NA	NA	NIH8	NA	850	618.96	NA	618.96	0	NA	7578389	7578389	G	A	Missense_Mutation	SNP	p.Arg181Cys	Exon 5	G>A
LF00494	6311	Mut	Soft Tissue	RMS	RMS	NA	Yes	Yes	No	Yes	53.16	Yes	24	72	1	48	Embryonal rhabdomyosarcoma	18.84	NA	NA	NA	NA	NA	NA	NA	NA	NA	NA	NA	NA	NA	NA	NIH44	NA	850	73.56	NA	73.56	0	NA	7577121	7577121	G	A	Missense_Mutation	SNP	p.Arg273Cys	Exon 8	G>A
LF00514	6312	Mut	Adrenal	ACC	NA	NA	Yes	No	No	No	92.4	Yes	24	456	5	432	Adrenocortical carcinoma	28.2	Acute leukemia	158.16	Breast (phyllodes)	221.76	Breast (phyllodes)	234.36	Thymoma	363.6	NA	NA	NA	NA	NA	NA	NIH33	NA	850	431.52	NA	431.52	0	NA	7579355	7579355	A	G	Missense_Mutation	SNP	p.Leu111Pro	Exon 3	A>G
LF00509	6313	Mut	Breast	Breast	Breast	NA	Yes	No	No	Yes	281.04	Yes	324	600	1	276	Infiltrating duct and lobular carcinoma	318.96	NA	NA	NA	NA	NA	NA	NA	NA	NA	NA	NA	NA	NA	NA	NIH62	NA	850	672.6	NA	672.6	0	NA	7578494	7578494	A	C	Nonsense_Mutation	SNP	p.Trp146Gly	Exon 5	A>C
LF00559	6314	Mut	CNS	Glioma	Glioma	NA	Yes	Yes	No	Yes	19.68	No	192	216	1	24	Astrocytoma	196.32	NA	NA	NA	NA	NA	NA	NA	NA	NA	NA	NA	NA	NA	NA	NIH41	NA	850	286.2	NA	286.2	0	NA	7573987	7573987	G	T	Missense_Mutation	SNP	p.Ala347Asp	Exon 10	G>T
LF00578	6315	Mut	Skin	Skin	NA	NA	Yes	Yes	No	No	26.76	Yes	276	420	3	144	Malignant melanoma	273.12	Infiltrating ductular carcinoma	392.16	Infiltrating ductular carcinoma	393.24	NA	NA	NA	NA	NA	NA	NA	NA	NA	NA	NIH65	NA	850	481.68	NA	481.68	0	NA	7579476	7579476	-	G	Frame_Shift_Ins	INS	p.Val73fs	Exon 3	NA
LF00595	6316	Mut	Colon	Colon	NA	NA	Yes	Yes	Yes	No	9.96	Yes	672	744	3	72	Adenocarcinoma	669.84	Myxoid liposarcoma	674.16	Adenocarcinoma	734.04	NA	NA	NA	NA	NA	NA	NA	NA	NA	NA	NIH48	NA	850	NA	802.08	802.08	1	NA	7577545	7577545	T	C	Missense_Mutation	SNP	p.Met246Val	Exon 7	T>C
LF00582	6317	Mut	Unaffected	Unaffected	Unaffected	NA	No	No	No	NA	NA	No	NA	468	0	NA	Unaffected	NA	NA	NA	NA	NA	NA	NA	NA	NA	NA	NA	NA	NA	NA	NA	NIH41	NA	850	537.96	NA	537.96	0	NA	7573987	7573987	G	T	Missense_Mutation	SNP	p.Ala347Asp	Exon 10	G>T
LF00570	6318	Mut	Unaffected	Unaffected	Unaffected	NA	No	No	No	NA	NA	No	NA	120	0	NA	Unaffected	NA	NA	NA	NA	NA	NA	NA	NA	NA	NA	NA	NA	NA	NA	NA	NIH45	NA	850	188.76	NA	188.76	0	NA	7577120	7577120	C	T	Missense_Mutation	SNP	p.Arg273His	Exon 8	C>T
LF00591	6319	Mut	Breast	Breast	NA	NA	Yes	Yes	Yes	No	-14.76	Yes	456	504	5	48	Infiltrating ductular carcinoma	458.4	Spindle cell sarcoma	500.88	Sarcoma	514.2	Sarcoma	515.64	Sarcoma	518.76	NA	NA	NA	NA	NA	NA	NIH48	NA	850	566.76	NA	566.76	0	NA	7577545	7577545	T	C	Missense_Mutation	SNP	p.Met246Val	Exon 7	T>C
LF00603	6320	Mut	Bone	OS	NA	NA	Yes	Yes	No	No	22.2	Yes	216	708	5	492	Osteosarcoma	220.8	Carcinoma in situ	566.64	Leiomyosarcoma	684.84	Leiomyosarcoma	685.8	Leiomyosarcoma	732.72	NA	NA	NA	NA	NA	NA	NIH64	NA	850	774.6	NA	774.6	0	NA	7578437	7578437	G	A	Nonsense_Mutation	SNP	p.Gln165X	Exon 5	G>A
LF00634	6321	Mut	Unaffected	Unaffected	Unaffected	NA	No	No	No	NA	NA	No	NA	312	0	NA	Unaffected	NA	NA	NA	NA	NA	NA	NA	NA	NA	NA	NA	NA	NA	NA	NA	NIH42	NA	850	373.8	NA	373.8	0	NA	7578272	7578272	G	A	Missense_Mutation	SNP	p.His193Tyr	Exon 6	G>A
LF00667	6322	Mut	Unaffected	Unaffected	Unaffected	NA	No	No	No	NA	NA	No	NA	516	0	NA	Unaffected	NA	NA	NA	NA	NA	NA	NA	NA	NA	NA	NA	NA	NA	NA	NA	NIH50	NA	850	558.24	NA	558.24	0	NA	7578212	7578212	G	A	Nonsense_Mutation	SNP	p.Arg213X	Exon 6	G>A
LF00637	6323	Mut	Unaffected	Unaffected	Unaffected	NA	No	No	No	NA	NA	No	NA	780	0	NA	Unaffected	NA	NA	NA	NA	NA	NA	NA	NA	NA	NA	NA	NA	NA	NA	NA	NIH57	NA	850	844.32	NA	844.32	0	NA	7579313	7579313	G	A	Missense_Mutation	SNP	p.Thr125Met	Exon 4	G>A
LF00678	6324	Mut	Unaffected	Unaffected	Unaffected	NA	No	No	No	NA	NA	No	NA	408	0	NA	Unaffected	NA	NA	NA	NA	NA	NA	NA	NA	NA	NA	NA	NA	NA	NA	NA	NIH58	NA	850	475.2	NA	475.2	0	NA	7577564	7577564	G	C	Missense_Mutation	SNP	p.Asn239Lys	Exon 7	G>C
LF00442	6325	Mut	Unaffected	Unaffected	Unaffected	NA	No	No	No	NA	NA	No	NA	144	0	NA	Unaffected	NA	NA	NA	NA	NA	NA	NA	NA	NA	NA	NA	NA	NA	NA	NA	NIH69	NA	850	126.6	NA	126.6	0	NA	7577515	7577517	TGA	-	Frame_Shift_Del	DEL	p.Ile255del	Exon 7	NA
LF00734	6326	Mut	CNS	Glioma	Glioma	NA	No	No	No	NA	-30.12	No	492	456	1	-36	Glioma	486.12	NA	NA	NA	NA	NA	NA	NA	NA	NA	NA	NA	NA	NA	NA	NIH15	NA	850	512.28	NA	512.28	0	NA	7578457	7578457	C	T	Missense_Mutation	SNP	p.Arg158His	Exon 5	C>T
LF00726	6327	Mut	Breast	Breast	NA	NA	Yes	No	No	No	-16.68	Yes	432	708	6	276	Ductal carcinoma in-situ (solid type)	437.04	Infiltrating duct carcinoma	456.48	Adenocarcinoma	526.68	Adenocarcinoma	591.96	Adenocarcinoma	724.68	Rhabdomyosarcoma	743.04	NA	NA	NA	NA	NIH20	NA	850	NA	748.56	748.56	1	NA	7578263	7578263	G	A	Nonsense_Mutation	SNP	p.Arg196X	Exon 6	G>A
LF00782	6328	Mut	Breast	Breast	NA	NA	Yes	No	No	No	-36.96	Yes	336	492	3	156	Infiltrating ductular carcinoma	332.16	Melanoma in-situ	343.8	Leiomyosarcoma	528.96	NA	NA	NA	NA	NA	NA	NA	NA	NA	NA	NIH50	NA	850	558.24	NA	558.24	0	NA	7578212	7578212	G	A	Nonsense_Mutation	SNP	p.Arg213X	Exon 6	G>A
LF00786	6329	Mut	Unaffected	Unaffected	Unaffected	NA	No	No	No	NA	NA	No	NA	168	0	NA	Unaffected	NA	NA	NA	NA	NA	NA	NA	NA	NA	NA	NA	NA	NA	NA	NA	NIH7	NA	850	231.24	NA	231.24	0	NA	7578541	7578541	A	G	Missense_Mutation	SNP	p.Leu130Pro	Exon 5	A>G
LF00785	6330	Mut	Unaffected	Unaffected	Unaffected	NA	No	No	No	NA	NA	No	NA	192	0	NA	Unaffected	NA	NA	NA	NA	NA	NA	NA	NA	NA	NA	NA	NA	NA	NA	NA	NIH7	NA	850	244.32	NA	244.32	0	NA	7578541	7578541	A	G	Missense_Mutation	SNP	p.Leu130Pro	Exon 5	A>G
LF00880	6331	Mut	Unaffected	Unaffected	Unaffected	NA	No	No	No	NA	NA	No	NA	324	0	NA	Unaffected	NA	NA	NA	NA	NA	NA	NA	NA	NA	NA	NA	NA	NA	NA	NA	NIH60	NA	850	356.76	NA	356.76	0	NA	7578194	7578194	G	A	Missense_Mutation	SNP	p.Pro219Ser	Exon 6	G>A
LF00800	6332	Mut	Unaffected	Unaffected	Unaffected	NA	No	No	No	NA	NA	No	NA	324	0	NA	Unaffected	NA	NA	NA	NA	NA	NA	NA	NA	NA	NA	NA	NA	NA	NA	NA	NIH34	NA	850	374.16	NA	374.16	0	NA	7578475	7578475	G	A	Missense_Mutation	SNP	p.Pro152Leu	Exon 5	G>A
LF00875	6333	Mut	Breast	Breast	Breast	NA	Yes	Yes	No	Yes	32.52	No	468	504	2	36	Intraductal carcinoma (non-infiltrating)	471.48	Intraductal carcinoma (non-infiltrating)	471.48	NA	NA	NA	NA	NA	NA	NA	NA	NA	NA	NA	NA	NIH66	NA	850	561.72	NA	561.72	0	NA	NA	NA	NA	NA	Frame_Shift_Del	DEL	p.Val122fs	-	NA
LF00354	6334	Mut	Adrenal	ACC	ACC	NA	Yes	No	No	Yes	433.56	No	36	468	1	432	Adrenocortical carcinoma	34.44	NA	NA	NA	NA	NA	NA	NA	NA	NA	NA	NA	NA	NA	NA	NIH61	NA	850	526.32	NA	526.32	0	NA	7578457	7578457	C	T	Missense_Mutation	SNP	p.Arg158His	Exon 5	C>T
LF00766	6335	Mut	Unaffected	Unaffected	Unaffected	NA	No	No	No	NA	NA	No	NA	300	0	NA	Unaffected	NA	NA	NA	NA	NA	NA	NA	NA	NA	NA	NA	NA	NA	NA	NA	NIH62	NA	850	353.16	NA	353.16	0	NA	7578494	7578494	A	C	Missense_Mutation	SNP	p.Trp146Gly	Exon 5	A>C
LF00265	6336	Mut	Breast	Breast	Breast	NA	Yes	Yes	No	Yes	21.12	Unsure	264	372	1	108	Infiltrating ductular carcinoma	350.88	NA	NA	NA	NA	NA	NA	NA	NA	NA	NA	NA	NA	NA	NA	NIH1	NA	850	426.72	NA	426.72	0	NA	7576853	7576853	C	-	Splice_Site	DEL	NA	Intron 9	NA
LF00267	6337	Mut	Unaffected	Unaffected	Unaffected	NA	No	No	No	NA	NA	No	NA	84	0	NA	Unaffected	NA	NA	NA	NA	NA	NA	NA	NA	NA	NA	NA	NA	NA	NA	NA	NIH1	NA	850	134.76	NA	134.76	0	NA	7576853	7576853	C	-	Splice_Site	DEL	NA	Intron 9	NA
LF00266	6338	Mut	Unaffected	Unaffected	Unaffected	NA	No	No	No	NA	NA	No	NA	108	0	NA	Unaffected	NA	NA	NA	NA	NA	NA	NA	NA	NA	NA	NA	NA	NA	NA	NA	NIH1	NA	850	156.6	NA	156.6	0	NA	7576853	7576853	C	-	Splice_Site	DEL	NA	Intron 9	NA
LF00961	6339	Mut	Unaffected	Unaffected	Unaffected	NA	No	No	No	NA	NA	No	NA	48	0	NA	Unaffected	NA	NA	NA	NA	NA	NA	NA	NA	NA	NA	NA	NA	NA	NA	NA	NIH37	NA	850	79.2	NA	79.2	0	NA	7579361	7579361	-	TTGGG	Frame_Shift_Del_Ins	DEL_INS	p.Phe109fs	Exon 3	NA
LF01015	6340	Mut	Unaffected	Unaffected	Unaffected	NA	No	No	No	NA	NA	No	NA	336	0	NA	Unaffected	NA	NA	NA	NA	NA	NA	NA	NA	NA	NA	NA	NA	NA	NA	NA	NIH58	NA	850	379.68	NA	379.68	0	NA	7577564	7577564	G	C	Missense_Mutation	SNP	p.Asn239Lys	Exon 7	G>C
LF01018	6341	Mut	Bone	OS	NA	NA	Yes	Yes	No	No	21	Yes	252	468	5	216	Osteosarcoma	254.64	Infiltrating ductular carcinoma	330.96	Myelodysplastic syndrome	337.56	Adenocarcinoma	408	Adenocarcinoma	447	NA	NA	NA	NA	NA	NA	NIH68	NA	850	NA	483	483	1	NA	7577094	7577094	G	C	Missense_Mutation	SNP	p.Arg282Gly	Exon 8	G>C
LF01113	6342	Mut	Unaffected	Unaffected	Unaffected	NA	No	No	No	NA	NA	No	NA	204	0	NA	Unaffected	NA	NA	NA	NA	NA	NA	NA	NA	NA	NA	NA	NA	NA	NA	NA	NIH3	NA	850	266.76	NA	266.76	0	NA	7578223	7578224	CT	-	Frame_Shift_Del	DEL	p.Arg209fs	Exon 6	NA
LF01079	6343	Mut	Breast	Breast	Breast	NA	Yes	Yes	Yes	Yes	-1.32	No	420	432	2	12	Ductal carcinoma in-situ (solid type)	419.4	Ductal carcinoma in-situ (solid type)	433.32	NA	NA	NA	NA	NA	NA	NA	NA	NA	NA	NA	NA	NIH56	NA	850	477	NA	477	0	NA	7577539	7577539	G	A	Missense_Mutation	SNP	p.Arg248Trp	Exon 7	G>A
LF01107	6344	Mut	Breast	Breast	Breast	NA	Yes	No	No	Yes	295.44	No	264	564	1	300	Ductal carcinoma in-situ (solid type)	268.56	NA	NA	NA	NA	NA	NA	NA	NA	NA	NA	NA	NA	NA	NA	NIH18	NA	850	619.32	NA	619.32	0	NA	7579358	7579358	C	A	Missense_Mutation	SNP	p.Arg110Leu	Exon 3	C>A
LF01036	6345	Mut	Colon	Colon	NA	NA	Yes	Yes	Yes	No	2.64	Yes	480	780	5	300	Adenocarcinoma	477	Leiomyosarcoma	635.52	Papillary carcinoma	636.24	Adenocarcinoma	753.12	Leiomyosarcoma	777.36	NA	NA	NA	NA	NA	NA	NIH17	NA	850	830.04	NA	830.04	0	NA	7577548	7577548	C	T	Missense_Mutation	SNP	p.Gly245Ser	Exon 7	C>T
LF01140	6346	Mut	Unaffected	Unaffected	Unaffected	NA	No	No	No	NA	NA	No	NA	252	0	NA	Unaffected	NA	NA	NA	NA	NA	NA	NA	NA	NA	NA	NA	NA	NA	NA	NA	NIH8	NA	850	302.88	NA	302.88	0	NA	7578389	7578389	G	A	Missense_Mutation	SNP	p.Arg181Cys	Exon 5	G>A
LF01168	6347	Mut	Breast	Breast	Breast	NA	Yes	No	No	No	93.72	Yes	300	504	0	205	Infiltrating ductular carcinoma	298.8	Papillary carcinoma (follicular variant)	375	Infiltrating ductular carcinoma	409.32	Clear cell Adenocarcinoma	410.28	NA	NA	NA	NA	NA	NA	NA	NA	NIH7	NA	850	559.44	NA	559.44	0	NA	7578541	7578541	A	G	Missense_Mutation	SNP	p.Leu130Pro	Exon 5	A>G
LF01133	6348	Mut	Unaffected	Unaffected	Unaffected	NA	No	No	No	NA	NA	No	NA	120	0	NA	Unaffected	NA	NA	NA	NA	NA	NA	NA	NA	NA	NA	NA	NA	NA	NA	NA	NIH23	NA	850	167.04	NA	167.04	0	NA	7577539	7577539	G	A	Missense_Mutation	SNP	p.Arg248Trp	Exon 7	G>A
LF01130	6349	Mut	Unaffected	Unaffected	Unaffected	NA	No	No	No	NA	NA	No	NA	72	0	NA	Unaffected	NA	NA	NA	NA	NA	NA	NA	NA	NA	NA	NA	NA	NA	NA	NA	NIH69	NA	850	76.08	NA	76.08	0	NA	7577515	7577517	TGA	-	Frame_Shift_Del	DEL	p.Ile255del	Exon 7	NA
LF01144	6350	Mut	Soft Tissue	RMS	RMS	NA	Yes	No	No	Yes	383.88	Yes	36	420	1	384	Rhabdomyosarcoma	36.12	NA	NA	NA	NA	NA	NA	NA	NA	NA	NA	NA	NA	NA	NA	NIH15	NA	850	459.96	NA	459.96	0	NA	7578457	7578457	C	T	Missense_Mutation	SNP	p.Arg158His	Exon 5	C>T
LF01128	6351	Mut	Unaffected	Unaffected	Unaffected	NA	No	No	No	NA	NA	No	NA	156	0	NA	Unaffected	NA	NA	NA	NA	NA	NA	NA	NA	NA	NA	NA	NA	NA	NA	NA	NIH69	NA	850	157.56	NA	157.56	0	NA	7577515	7577517	TGA	-	Frame_Shift_Del	DEL	p.Ile255del	Exon 7	NA
LF01138	6352	Mut	Breast	Breast	Breast	NA	Yes	No	No	Yes	128.88	Yes	516	648	1	132	Infiltrating duct carcinoma	519.12	NA	NA	NA	NA	NA	NA	NA	NA	NA	NA	NA	NA	NA	NA	NIH8	NA	850	700.44	NA	700.44	0	NA	7578389	7578389	G	A	Missense_Mutation	SNP	p.Arg181Cys	Exon 5	G>A
LF01139	6353	Mut	Unaffected	Unaffected	Unaffected	NA	No	No	No	NA	NA	No	NA	264	0	NA	Unaffected	NA	NA	NA	NA	NA	NA	NA	NA	NA	NA	NA	NA	NA	NA	NA	NIH8	NA	850	315.12	NA	315.12	0	NA	7578389	7578389	G	A	Missense_Mutation	SNP	p.Arg181Cys	Exon 5	G>A
LF01184	6354	Mut	Unaffected	Unaffected	Unaffected	NA	No	No	No	NA	NA	No	NA	192	0	NA	Unaffected	NA	NA	NA	NA	NA	NA	NA	NA	NA	NA	NA	NA	NA	NA	NA	NIH50	NA	850	211.92	NA	211.92	0	NA	7578212	7578212	G	A	Nonsense_Mutation	SNP	p.Arg213X	Exon 6	G>A
LF01185	6355	Mut	Unaffected	Unaffected	Unaffected	NA	No	No	No	NA	NA	No	NA	156	0	NA	Unaffected	NA	NA	NA	NA	NA	NA	NA	NA	NA	NA	NA	NA	NA	NA	NA	NIH50	NA	850	180.84	NA	180.84	0	NA	7578212	7578212	G	A	Nonsense_Mutation	SNP	p.Arg213X	Exon 6	G>A
LF01228	6356	Mut	Breast	Breast	NA	NA	Yes	Yes	No	No	41.88	Yes	336	396	4	60	Infiltrating ductular carcinoma	352.2	Infiltrating ductular carcinoma	352.2	Adenocarcinoma	354.12	Chromophobe carcinoma	354.12	NA	NA	NA	NA	NA	NA	NA	NA	NIH67	NA	850	433.32	NA	433.32	0	NA	7574018	7574018	G	A	Missense_Mutation	SNP	p.Arg337Cys	Exon 10	G>A
LF01248	6357	Mut	Breast	Breast	Breast	NA	Yes	Yes	No	Yes	36.48	Yes	312	348	1	36	Infiltrating ductular carcinoma	311.52	NA	NA	NA	NA	NA	NA	NA	NA	NA	NA	NA	NA	NA	NA	NIH71	NA	850	386.4	NA	386.4	0	NA	7574018	7574018	G	A	Missense_Mutation	SNP	p.Arg337Cys	Exon 10	G>A
LF01315	6358	Mut	Breast	Breast	NA	NA	Yes	Yes	Yes	No	-0.72	No	336	348	2	12	Intraductal micropapillary carcinoma	335.76	Follicular Adenocarcinoma	348.72	NA	NA	NA	NA	NA	NA	NA	NA	NA	NA	NA	NA	NIH51	NA	850	391.56	NA	391.56	0	NA	7577120	7577120	C	T	Missense_Mutation	SNP	p.Arg273His	Exon 8	C>T
LF01331	6359	Mut	Unaffected	Unaffected	Unaffected	NA	No	No	No	NA	NA	No	NA	912	0	NA	Unaffected	NA	NA	NA	NA	NA	NA	NA	NA	NA	NA	NA	NA	NA	NA	NA	NIH60	NA	850	NA	1902-08-02 23:02:24	945.96	1	NA	7578194	7578194	G	A	Missense_Mutation	SNP	p.Pro219Ser	Exon 6	G>A
LF01351	6360	Mut	Unaffected	Unaffected	Unaffected	NA	No	No	No	NA	NA	No	NA	96	0	NA	Unaffected	NA	NA	NA	NA	NA	NA	NA	NA	NA	NA	NA	NA	NA	NA	NA	NIH6	NA	850	137.16	NA	137.16	0	NA	NA	NA	NA	NA	Deletion	DEL	NA	Exon 1-11	NA
LF01348	6361	Mut	Adrenal	ACC	ACC	NA	Yes	No	No	Yes	305.76	No	12	312	1	300	Adrenocortical carcinoma	6.24	NA	NA	NA	NA	NA	NA	NA	NA	NA	NA	NA	NA	NA	NA	NIH62	NA	850	336.6	NA	336.6	0	NA	7578494	7578494	A	C	Missense_Mutation	SNP	p.Trp146Gly	Exon 5	A>C
LF01368	6362	Mut	Unaffected	Unaffected	Unaffected	NA	No	No	No	NA	NA	No	NA	312	0	NA	Unaffected	NA	NA	NA	NA	NA	NA	NA	NA	NA	NA	NA	NA	NA	NA	NA	NIH72	NA	850	339.6	NA	339.6	0	NA	7579324	7579358	NA	NA	Frame_Shift_Ins	SNP	p.Thr123fs	-	NA
LF01384	6363	Mut	Unaffected	Unaffected	Unaffected	NA	No	No	No	NA	NA	No	NA	36	0	NA	Unaffected	NA	NA	NA	NA	NA	NA	NA	NA	NA	NA	NA	NA	NA	NA	NA	NIH41	NA	850	48.72	NA	48.72	0	NA	7573987	7573987	G	T	Missense_Mutation	SNP	p.Ala347Asp	Exon 10	G>T
LF01402	6364	Mut	Unaffected	Unaffected	Unaffected	NA	No	No	No	NA	NA	No	NA	120	0	NA	Unaffected	NA	NA	NA	NA	NA	NA	NA	NA	NA	NA	NA	NA	NA	NA	NA	NIH56	NA	850	156.84	NA	156.84	0	NA	7577539	7577539	G	A	Missense_Mutation	SNP	p.Arg248Trp	Exon 7	G>A
LF01403	6365	Mut	CNS	CPC	OS	NA	Yes	No	No	No	-15.72	Yes	12	72	2	60	Choroid plexus carcinoma	7.92	Osteosarcoma	87.72	NA	NA	NA	NA	NA	NA	NA	NA	NA	NA	NA	NA	NIH56	NA	850	108.6	NA	108.6	0	NA	7577539	7577539	G	A	Missense_Mutation	SNP	p.Arg248Trp	Exon 7	G>A
LF01364	6366	Mut	Unaffected	Unaffected	Unaffected	NA	No	No	No	NA	NA	No	NA	108	0	NA	Unaffected	NA	NA	NA	NA	NA	NA	NA	NA	NA	NA	NA	NA	NA	NA	NA	NIH15	NA	850	108.36	NA	108.36	0	NA	7578457	7578457	C	T	Missense_Mutation	SNP	p.Arg158His	Exon 5	C>T
LF01365	6367	Mut	Unaffected	Unaffected	Unaffected	NA	No	No	No	NA	NA	No	NA	96	0	NA	Unaffected	NA	NA	NA	NA	NA	NA	NA	NA	NA	NA	NA	NA	NA	NA	NA	NIH15	NA	850	93.48	NA	93.48	0	NA	7578457	7578457	C	T	Missense_Mutation	SNP	p.Arg158His	Exon 5	C>T
LF01483	6368	Mut	Unaffected	Unaffected	Unaffected	NA	No	No	No	NA	NA	No	NA	48	0	NA	Unaffected	NA	NA	NA	NA	NA	NA	NA	NA	NA	NA	NA	NA	NA	NA	NA	NIH37	NA	850	82.44	NA	82.44	0	NA	7579361	7579361	-	TTGGG	Frame_Shift_Del_Ins	DEL_INS	p.Phe109fs	Exon 3	NA
LF01574	6369	Mut	Unaffected	Unaffected	Unaffected	NA	No	No	No	NA	NA	No	NA	204	0	NA	Unaffected	NA	NA	NA	NA	NA	NA	NA	NA	NA	NA	NA	NA	NA	NA	NA	NIH47	NA	850	229.08	NA	229.08	0	NA	NA	NA	NA	NA	Deletion	DEL	NA	Exon 1-8	NA
835	835	Mut	Unaffected	Unaffected	Unaffected	M	No	No	No	NA	NA	No	NA	451	0	NA	Unaffected	NA	NA	NA	NA	NA	NA	NA	NA	NA	NA	NA	NA	NA	NA	NA	WT7	wgs	NA	755	NA	NA	0	Europe-Other	7578287	7579044	NA	NA	Deletion	DEL	NA	no clear intron or exon	NA
5536	5536	Mut	Colon	Colon	NA	M	NA	NA	NA	Yes	NA	NA	264	NA	NA	NA	Colorectal Cancer	264	NA	NA	NA	NA	NA	NA	NA	NA	NA	NA	NA	NA	NA	NA	U2	wgs	NA	NA	NA	NA	NA	NA	7578400	7578400	G	C	Missense_Mutation	SNP	p.Pro177Arg	Exon 5	G>C
5537	5537	Mut	CNS	CPC	NA	M	NA	NA	NA	Yes	NA	NA	12	NA	NA	NA	Choroid plexus carcinoma	12	NA	NA	NA	NA	NA	NA	NA	NA	NA	NA	NA	NA	NA	NA	U1	wgs	NA	NA	NA	NA	NA	NA	7579374	7579374	C	T	Missense_Mutation	SNP	p.Gly105Ser	Exon 3	C>T
5471	5567	Mut	CNS	Glioma	Glioma	F	NA	NA	NA	Yes	NA	NA	96	NA	1	NA	Diffuse astrocytoma	96	NA	NA	NA	NA	NA	NA	NA	NA	NA	NA	NA	NA	NA	NA	95	wgs	NA	156	NA	156	0	NA	7579366	7579366	G	T	Nonsense_Mutation	SNP	p.Tyr107X	Exon 3	G>T
4327	830_1	Mut	CNS	PNET	NA	M	Yes	Yes	Yes	Yes	0	NA	98	98	NA	0	PNET	98	NA	NA	NA	NA	NA	NA	NA	NA	NA	NA	NA	NA	NA	NA	WT7	wgs	NA	98	NA	98	0	Europe-Other	7573008	7573926	NA	NA	Deletion	DEL	NA	no clear intron or exon	NA
PD13489b	PD13489b	Mut	Bone	OS	NA	F	NA	NA	NA	Yes	NA	NA	240	NA	NA	NA	Osteosarcoma	240	NA	NA	NA	NA	NA	NA	NA	NA	NA	NA	NA	NA	NA	NA	PD1	wgs	NA	NA	NA	NA	NA	NA	7577105	7577105	G	A	Missense_Mutation	SNP	p.Pro278Leu	Exon 8	G>A
PD7195b	PD7195b	Mut	Bone	OS	NA	M	NA	NA	NA	Yes	NA	NA	336	NA	NA	NA	Osteosarcoma	336	NA	NA	NA	NA	NA	NA	NA	NA	NA	NA	NA	NA	NA	NA	PD2	wgs	NA	NA	NA	NA	NA	NA	7579311	7579311	C	A	Splice_Site	SNP	NA	Intron 4	NA
SJACT001-G	SJACT001_G	Mut	Adrenal	ACC	NA	F	NA	NA	NA	Yes	NA	NA	36	NA	NA	NA	Adrenocortical carcinoma	36	NA	NA	NA	NA	NA	NA	NA	NA	NA	NA	NA	NA	NA	NA	SJ1	wgs	NA	NA	NA	NA	NA	NA	7574033	7574033	T	A	Missense_Mutation	SNP	p.Ile332Phe	Exon 10	T>A
SJACT002-G	SJACT002_G	Mut	Adrenal	ACC	NA	F	NA	NA	NA	Yes	NA	NA	36	NA	NA	NA	Adrenocortical carcinoma	36	NA	NA	NA	NA	NA	NA	NA	NA	NA	NA	NA	NA	NA	NA	SJ2	wgs	NA	NA	NA	NA	NA	NA	7578211	7578211	C	T	Missense_Mutation	SNP	p.Arg213Gln	Exon 6	C>T
SJACT005-G	SJACT005_G	Mut	Adrenal	ACC	NA	F	NA	NA	NA	Yes	NA	NA	12	NA	NA	NA	Adrenocortical carcinoma	12	NA	NA	NA	NA	NA	NA	NA	NA	NA	NA	NA	NA	NA	NA	SJ5	wgs	NA	NA	NA	NA	NA	NA	7577121	7577121	G	A	Missense_Mutation	SNP	p.Arg273Cys	Exon 8	G>A
SJACT007-G	SJACT007_G	Mut	Adrenal	ACC	NA	M	NA	NA	NA	Yes	NA	NA	108	NA	NA	NA	Adrenocortical carcinoma	108	NA	NA	NA	NA	NA	NA	NA	NA	NA	NA	NA	NA	NA	NA	SJ7	wgs	NA	NA	NA	NA	NA	NA	7579312	7579312	C	T	Splice_Site	SNP	p.Thr125Thr	Exon 4	C>T
SJACT008-G	SJACT008_G	Mut	Adrenal	ACC	NA	M	NA	NA	NA	Yes	NA	NA	132	NA	NA	NA	Adrenocortical carcinoma	132	NA	NA	NA	NA	NA	NA	NA	NA	NA	NA	NA	NA	NA	NA	SJ8	wgs	NA	NA	NA	NA	NA	NA	7577548	7577548	C	A	Missense_Mutation	SNP	p.Gly245Cys	Exon 7	C>A
[truncated: 24 more columns]

## Sheet: B. Wt TP53 Cohort
family	sample	tm_donor	p53	tissue_type	cancer_diagnosis	other_phenotype	Sex	LFS_criteria	DOB	agesamplecollection (months)	ageofonset (months)	PatEthnicity	MatEthnicity	Actionable_Drug	P_SNV_AD	P_SNV_AR	P_SNV_TS	P_SNV_Kinase	P_SNV_OtherCancerGene	P_SNV_nonCPG	CancerOnly_Candidate_P_nonCPG	CancerOnly_P_SNV	VUS_SNV_AutosomalDominant	VUS_SNV_TS	VUS_SNV_OtherCancerGene	VUS_SNV_AR	VUS_SNV_Kinase	CancerOnly_VUS_SNV	SV_CPG	CancerOnly_VUS_SV	SV_nonCPG	Comments	Treatment	Comments	Treatment
WT1	735	661	Wt	Adrenal	ACC	NA	F	Chrompret	34060	31	26	Europe-Other	AngSax, Europe-Other	NA	NA	NA	NA	NA	IGF2;	MTR;GCDH;FMO3;	NA	IGF2;MTR;GCDH	NA	NA	NSD1;ERCC5;SCN9A;ECT2L;PCSK7;CANT1;CIC;LAMA5	TERT	NA	NSD1;ERCC5;ECT2L;PCSK7;CIC;LAMA5	SDHC(cnvdup);BLM(cnvdup);	SDHC(dup);BLM(dup)	NA	left adrenal tumor, moderately well differentiated, with blood vessel invasion (p173), excision biopsy, increase in pubic hair growth at 2, abnormal testosterone, increased adrenal hormones, 2 ovarian cysts, PMH asthma	hydrocortisone	left adrenal tumor, moderately well differentiated, with blood vessel invasion (p173), excision biopsy, increase in pubic hair growth at 2, abnormal testosterone, increased adrenal hormones, 2 ovarian cysts, PMH asthma	hydrocortisone
WT1	744	663	Wt	Unaffected	Unaffected	NA	M	Chrompret	21579	443	NA	Europe-Other	Europe-Other	NA	NA	NA	NA	NA	NA	TUBB2A;LRIT3;FMO3;IL17RD;	NA	NA	NA	NA	PDE4DIP;SCN9A;PCM1;CANT1	TERT;XPC	NA	NA	NA	NA	NA	NA	NA	NA	NA
WT3	1774	NA	Wt	Bone	OS	NA	M	LFI	21871	500	192	Europe-Other	Europe-Other	NA	NA	NA	NA	NA	NA	MMP13;CLRN1;TMPRSS15;	MMP13;	MMP13;TMPRSS15	NA	AXIN2	AKAP9;PDCD1LG2;EML4;FNBP1;MAML2;ZNF384	NA	NA	AKAP9;PDCD1LG2;FNBP1;MAML2	NA	NA	NA	Unavailable	Unavailable	Unavailable	Unavailable
WT3	1777	NA	Wt	Soft Tissue	ARMS	NA	F	LFI	35583	50	41	Europe-Other	Europe-Other	NA	NA	NA	NA	NA	NA	NA	NA	NA	NA	AXIN2	PDE4DIP;BIRC3;FNBP1;ZNF384;POLE;CIC;EP300	NA	NA	FNBP1	NA	NA	NA	mass involving fourth metacarpal on both palmar and dorsal hand and other places like breast and skin	received ARMS protocol of Ifosfamide and VP-16 on Dec 1 and Dec 20 2001, Jan 9 2002 received Vincristine, Adriamycin and Cyclophosphamide 2 cycles 3 weeks apart, stem cell therapy followed by radiotherapy	mass involving fourth metacarpal on both palmar and dorsal hand and other places like breast and skin	received ARMS protocol of Ifosfamide and VP-16 on Dec 1 and Dec 20 2001, Jan 9 2002 received Vincristine, Adriamycin and Cyclophosphamide 2 cycles 3 weeks apart, stem cell therapy followed by radiotherapy
WT3	1778	NA	Wt	Unaffected	Unaffected	NA	M	LFI	19895	565	NA	Europe-Other	Europe-Other	NA	NA	NA	NA	NA	NA	CLRN1;	NA	NA	PMS2	NA	ABCA4;PDE4DIP;EML4;BIRC3;ZNF384;NIN;TCF3	NA	NA	NA	NA	NA	NA	Unavailable	Unavailable	Unavailable	Unavailable
WT3	1792	NA	Wt	Unaffected	Unaffected	NA	F	LFI	21331	519	NA	Europe-Other	Europe-Other	NA	NA	NA	NA	NA	NA	CYP27A1;ECHS1;TMPRSS3;	NA	NA	NA	AXIN2	ZNF384;POLE;CIC;EP300	NA	NA	NA	NA	NA	NLRP12;	Unavailable	Unavailable	Unavailable	Unavailable
WT2	1970	1393	Wt	Bone	OS	NA	M	Birch	31428	198	164	AngSax, Europe-Other	Europe-Other	NA	NA	XPC;	NA	NA	NA	SLC12A5;MVK;ANO10;	NA	NA	CEBPA;PTCH1	NA	UNC13D	RECQL4;DDB2	NA	NA	NA	NA	NA	osteogenic sarcoma right tibia, mixed osteoblastic and chondroblastic, obese, mild hearing loss on left	first treatment of chemo on 10/19/99, removed 10/20/99, cisplatinum over 4 hours and then 3 days continuous doxorubicin infusion + methotrexate high dose 3 weeks later, leucovorin + antiemits (Ondansetron, Dexamethasone)	osteogenic sarcoma right tibia, mixed osteoblastic and chondroblastic, obese, mild hearing loss on left	first treatment of chemo on 10/19/99, removed 10/20/99, cisplatinum over 4 hours and then 3 days continuous doxorubicin infusion + methotrexate high dose 3 weeks later, leucovorin + antiemits (Ondansetron, Dexamethasone)
WT2	1971	1394	Wt	Soft Tissue	ERMS	Syndactyly	M	Birch	32241	172	84	AngSax, Europe-Other Europe-Other		NA	NA	NA	NA	NA	NA	SLC12A5;INPP5K;GJA1;ANO10;	NA	NA	CEBPA;PTCH1	TET2	NA	RECQL4;DDB2	NA	NA	NA	NA	STRA6(del);TNFRSF13B(dup);	relapsed twice in 1997/10/03 and 1997/10/15 , mild hearing loss	Surgery, chemotherapy (alternating cycles of Vincristine, Asctinomycin, Cyclophosphamide and Infosfamide for 5 cycles), after first relapse received 6 cycles of chemo (Cisplatinum and Adriamycin) switched to Carboplatinum fue to hearing loss and radiation	relapsed twice in 1997/10/03 and 1997/10/15 , mild hearing loss	Surgery, chemotherapy (alternating cycles of Vincristine, Asctinomycin, Cyclophosphamide and Infosfamide for 5 cycles), after first relapse received 6 cycles of chemo (Cisplatinum and Adriamycin) switched to Carboplatinum fue to hearing loss and radiation
WT2	1972	1454	Wt	Unaffected	Unaffected	Syndactyly	F	Birch	20602	554	NA	AngSax, Europe-Other	Europe-Other	NA	NA	XPC;	NA	NA	NA	SLC12A5;INPP5K;GJA1;ANO10;	NA	NA	ALK;PTCH1	NA	RTEL1;TAL1;UNC13D	RECQL4	NA	NA	NA	NA	STRA6(del);PIAS2(del);TNFRSF13B(dup);	NA	NA	NA	NA
WT2	1973	1455	Wt	Unaffected	Unaffected	NA	M	Birch	19765	582	NA	Europe-Other	Europe-Other	NA	NA	NA	NA	NA	NA	ZMPSTE24;NR1H3;XDH;MVK;	NA	NA	CEBPA	TET2	ASPSCR1	DDB2	NA	NA	NA	NA	NA	NA	NA	NA	NA
WT4	2767	3266	Wt	Breast	IDC	NA	F	Classic	24612	486	468	Europe-Other	Europe-Other	NA	NA	NA	NA	NA	NA	ADAMTS13;	NA	NA	BMPR1A	NA	PDE4DIP;AKAP9;BRD4;CLTCL1;EZR;PRF1;NIN;RHBDF2;LAMA5	WRN	NA	BRD4;EZR;PRF1;RHBDF2	NA	NA	CC2D2A;	Unavailable	Unavailable	Unavailable	Unavailable
WT4	2766	783	Wt	Soft Tissue	ERMS	NA	M	Classic	34233	170	24	Europe-Other	Europe-Other	PARPi	BRCA1;	NA	NA	NA	NA	ADAMTS13;	NA	NA	BMPR1A	PBRM1;SYK	CLTCL1;LIFR;EZR;KMT2C	NA	NA	EZR;KMT2C	NA	NA	CC2D2A;	ERMS of posterior neck	8 cycles of chemo (Vincristine, Actinomycin, Cyclophosphamide, Iphosphamide and VP-16), no radiation	ERMS of posterior neck	8 cycles of chemo (Vincristine, Actinomycin, Cyclophosphamide, Iphosphamide and VP-16), no radiation
WT4	2768	3267	Wt	CNS	LGG	NA	M	Classic	23519	522	516	Europe-Other	Europe-Other	PARPi	BRCA1;	NA	NA	NA	NA	NA	NA	NA	NA	BCR;PBRM1;SYK	ATIC;NCKIPSD;LIFR;KMT2C;NACA;RNF213;RHPN2;BRD3;NUTM2B;NUTM1	DDB2	PDGFRB;JAK3	ATIC;NCKIPSD;KMT2C;NACA;BRD3;RHPN2;NUTM1;PDGFRB;JAK3	NA	NA	NA	Unavailable	Unavailable	Unavailable	Unavailable
WT4	2769	3268	Wt	Unaffected	Unaffected	NA	F	Classic	35058	143	NA	Europe-Other	Europe-Other	NA	NA	NA	NA	NA	NA	ADAMTS13;	NA	NA	BMPR1A	PBRM1;BCR	LIFR;AKAP9;BRD3;NUTM2B;NIN;RNF213;LAMA5;CLTCL1	DDB2;WRN	NA	NA	NA	NA	ALDH7A1;CC2D2A;	Unavailable	Unavailable	Unavailable	Unavailable
WT6	3020	NA	Wt	Unaffected	Unaffected	Hemangioma	M	Classic	37879	32	NA	Eindian, Europe-Other	AngSax	NA	NA	NA	NA	NA	NA	PCDH15;	NA	NA	SDHD	NA	GPHN;MLLT6;SS18;CIC;TFPT;RAG2		NA	NA	NA	NA	NA	ADD + Adderall, complex movement disorder likely tourette's syndrome (motor tics, vocal tics lasting.2 years)		ADD + Adderall, complex movement disorder likely tourette's syndrome (motor tics, vocal tics lasting 2 years)
WT6	3021	NA	Wt	Skin	Basal Cell Carcinoma	NA	F	Classic	16788	724	648	NA	AngSax, Europe-Other	PARPi;Growth TKI	NA	ATM;	NA	FGFR4;	NA	COL7A1;VDR;TRMU;	NA	ATM;FGFR4;TRMU	NA	NA	FLI1;SS18	FANCD2	NA	NA	NA	NA	NA	Unavailable	Unavailable	Unavailable	Unavailable
WT6	3023	NA	Wt	Skin	Melanoma	NA	F	Classic	34789	134	134	NA	NA	NA	NA	NA	NA	NA	USP6;	COL7A1;SPTA1;TBCD;AVP;C9;DHODH;TRMU;	NA	USP6;SPTA1;AVP;C9;DHODH;TRMU	NA	NA	KAT6B;FLI1	FANCD2	NA	KAT6B	NA	ATAD3A(del);	ATAD3A(del);	Unavailable	Unavailable	Unavailable	Unavailable
WT6	3024	NA	Wt	Blood	AML	Leptin Receptor Deficiency	M	Classic	32390	213	176	Eindian, Europe-Other	AngSax	NA	NA	NA	NA	NA	CHD4;	COL7A1;LEPR;ATP2B;C9;DHODH;	NA	CHD4;LEPR;C9;DHODH	NA	NA	KDM5A		NA	KDM5A	NA	ATAD3A(del);	ATAD3A(del);	PMH of asthma and some other musculoskeletal problems, pyogenic granuloma at 8, AML M5 type in May 2003 testing MLL rearrangement positive, problems with obesity with significant fatty hepatitis/steatohepatitis at high risk for morbid obesity related sequela reaching 270 pounds @ 24	underwent UK MRC protocol: triple intrathecal chemo injections as well as M-AMSA, 6-TG, ARA-C, Daunomycin and Etoposide in 2003	PMH of asthma and some other musculoskeletal problems, pyogenic granuloma at 8, AML M5 type in May 2003 testing MLL rearrangement positive, problems with obesity with significant fatty hepatitis/steatohepatitis at high risk for morbid obesity related sequela reaching 270 pounds @ 24	underwent UK MRC protocol: triple intrathecal chemo injections as well as M-AMSA, 6-TG, ARA-C, Daunomycin and Etoposide in 2003
WT6	3025	NA	Wt	Unaffected	Unaffected	NA	F	Classic	24672	466	NA	AngSax	AngSax	NA	NA	NA	NA	NA	NA	ATP2B2;VDR;TBCD;	NA	NA	NA	NA	FLI1;MLLT6	FANCD2	NA	NA	NA	NA	NA	Unavailable	Unavailable	Unavailable	Unavailable
WT6	4093	4328	Wt	Skin	Anorectal Melanoma	NA	F	Classic	25462	515	319	AngSax, Europe-Other	AngSax, Europe-Other	PARPi;Growth TKI	NA	ATM;	NA	FGFR4;	NA	ATP2B2;PCDH15;GRM4;	FOXK1;FSHR;	ATM;FGFR4;GRM4	NA	NA	FLI1;MLLT6;SS18		NA	NA	MITF(del);	MITF(del);FOXK1(del);FSHR(del)	FOXK1(del);FSHR(del);	Unavailable	Unavailable	Unavailable	Unavailable
WT5	4356	NA	Wt	Soft Tissue	AERMS	NA	F	Birch	39618	63	62	NA	NA	Cisplatin	NA	NA	NA	NA	NA	NPHS2;ALDH4A1;FMN2;	FMN2;SF3B4;	NA	CDKN1C	FOXO1	RAD51B;PDE4DIP;KMT2C	ERCC4	NA	NA	NA	SF3B4(del);	SF3B4(del);	ERMS of right upper eyelid, absence of FOXO1 rearrangement, relapsed May/2016, café au lait spot on right forehead	chemo: Etoposide and Ifosfamide, and proton therapy Aug-Sept 2016	ERMS of right upper eyelid, absence of FOXO1 rearrangement, relapsed May/2016, café au lait spot on right forehead	chemo: Etoposide and Ifosfamide, and proton therapy Aug-Sept 2016
WT5	4357	NA	Wt	Breast	Breast	NA	F	Birch	27514	461	432	NA	NA	Cisplatin	NA	NA	NA	NA	NA	NPHP4;VPS45;FGD6;FMN2;UTP14A;	FMN2;	NA	CDKN1C	FOXO1	TPR;KMT2C;GNAS;PDE4DIP	ERCC4	ROS1	NA	NA	NA	NA	Unavailable	Unavailable	Unavailable	Unavailable

## Sheet: C. Germline Mutational Burden
ID	TP53 Status	Cancer Status	Tumor Type	Age of First Cancer Onset	Inclusion	Germline Mutational Burden (GMB; all variants)
93	Mut	Cancer	ACC	36	Yes	7034076
94	Mut	Cancer	Breast	348	Yes	7114381
352	Mut	Cancer	ACC	30	Yes	6902196
353	Mut	Cancer	Breast	564	Yes	7145675
735	Wt	Cancer	ACC	26	Yes	7423990
744	Wt	Unaffected	NA	NA	Yes	7474998
808	Mut	Cancer	Breast	301	Yes	7102154
832	Mut	Cancer	ALL	21	Yes	7473083
1087	Mut	Cancer	OST	348	Yes	7131616
1092	Mut	Cancer	MFH	324	Yes	7265869
1476	Mut	Cancer	CPC	6	Yes	7294940
1843	Mut	Cancer	High Grade Sarcoma	731	Yes	7042611
2085	Mut	Cancer	RMS	20	Yes	7275705
2262	Mut	Cancer	RMS	64	Yes	8885321
2349	Mut	Cancer	RMS	40	Yes	7122622
2413	Mut	Cancer	ACC	171	Yes	7296880
1774	Wt	Cancer	OST	192	Yes	7346427
1777	Wt	Cancer	RMS	41	Yes	7391470
1778	Wt	Unaffected	NA	NA	Yes	7289534
1792	Wt	Unaffected	NA	NA	Yes	7344071
2463	Mut	Cancer	LMS	639	Yes	7196909
1970	Wt	Cancer	OST	164	Yes	7308045
1971	Wt	Cancer	RMS	84	Yes	7337086
1972	Wt	Unaffected	NA	NA	Yes	7442446
1973	Wt	Unaffected	NA	NA	Yes	7222588
3319	Mut	Cancer	OST	256	Yes	7135504
3332	Mut	Cancer	OST	189	Yes	7083754
3356	Mut	Cancer	CPC	12	Yes	8418856
3425	Mut	Cancer	ACC	28	Yes	7344207
3432	Mut	Cancer	Chondrosarcoma	232	Yes	7247402
3473	Mut	Cancer	Sarcoma	312	Yes	7084788
3634	Mut	Cancer	Myxofibrosarcoma	492	Yes	7035848
3643	Mut	Cancer	Breast	480	Yes	7018751
3687	Mut	Cancer	Glioma	204	Yes	7434242
2765	Mut	Cancer	ACC	24	No	7164318
2766	Wt	Cancer	RMS	24	Yes	7380322
2767	Wt	Cancer	Breast	468	Yes	7490299
2768	Wt	Cancer	Glioma	516	Yes	7399840
2769	Wt	Unaffected	NA	NA	Yes	7375096
3688	Mut	Cancer	OST	291	Yes	7067241
3763	Mut	Cancer	RMS	45	Yes	7379443
3020	Wt	Unaffected	NA	NA	Yes	7229480
3021	Wt	Cancer	Basal Cell Carcinoma	648	Yes	7322834
3023	Wt	Cancer	Melanoma	134	Yes	7309319
3024	Wt	Cancer	AML	176	Yes	7287784
3025	Wt	Unaffected	NA	NA	Yes	7330549
3805	Mut	Cancer	ACC	36	Yes	6985864
4028	Mut	Cancer	ACC	13	Yes	7604471
4227	Mut	Cancer	RMS	23	Yes	7072055
4257	Mut	Cancer	Breast	384	Yes	7144880
4329	Mut	Cancer	RMS	22	Yes	7452516
4535_S1	Mut	Cancer	ACC	18	Yes	7126746
4854	Mut	Cancer	ALL	32	Yes	7341455
5536	Mut	Cancer	Colon	264	Yes	6682391
5537	Mut	Cancer	CPC	12	Yes	7269335
5567	Mut	Cancer	Glioma	96	Yes	7349985
2760A	Mut	Cancer	ACC	214	Yes	7337430
3136A	Mut	Cancer	RMS	24	Yes	7203864
3298A	Mut	Cancer	ACC	21	Yes	7267268
PD13489b	Mut	Cancer	OST	240	Yes	7097072
PD7195b	Mut	Cancer	OST	336	Yes	6861216
833	Mut	Unaffected	NA	NA	Yes	7382568
835	Mut	Unaffected	NA	NA	Yes	7272721
4093	Wt	Cancer	Anorectal Melanoma	319	Yes	7315113
1355	Mut	Unaffected	NA	NA	Yes	7233119
1357	Mut	Unaffected	NA	NA	Yes	7304211
1478	Mut	Unaffected	NA	NA	Yes	7374790
4356	Wt	Cancer	RMS	62	Yes	7364371
4357	Wt	Cancer	Breast	432	Yes	7297423
2446	Mut	Unaffected	NA	NA	Yes	6996856
2447	Mut	Unaffected	NA	NA	Yes	7040406
2465	Mut	Unaffected	NA	NA	Yes	7226996
2565	Mut	Unaffected	NA	NA	Yes	6989630
2784	Mut	Unaffected	NA	NA	Yes	7159048
2815	Mut	Unaffected	NA	NA	Yes	7113334
3273	Mut	Unaffected	NA	NA	Yes	7153303
3334	Mut	Unaffected	NA	NA	Yes	6949673
3361	Mut	Unaffected	NA	NA	Yes	7158469
3806	Mut	Unaffected	NA	NA	Yes	7003378
SJACT001_G	Mut	Cancer	ACC	36	No	4216857
SJACT002_G	Mut	Cancer	ACC	36	No	4063097
SJACT005_G	Mut	Cancer	ACC	12	No	4832599
SJACT007_G	Mut	Cancer	ACC	108	No	4674399
SJACT008_G	Mut	Cancer	ACC	132	No	4109792
