# Supplementary material for: Multiple Germline Events Contribute to Cancer Development in Patients with Li-Fraumeni Syndrome
Source: Cancer Res Commun. 2023 May 1;3(5):738–54. doi: 10.1158/2767-9764.CRC-22-0402 (PMC10150777; doi:10.1158/2767-9764.CRC-22-0402)
Supplement: Supplementary Data S2 — Tier 1-3 Gene Lists [file crc-22-0402-s03.xlsx]

## Sheet: A. CPG Tier 1-3 List
GeneID	Gene	HGNC Approved Name	Cytogenetic	Familial Syndrome	PubMed	Category	Tumor Suppressor	Kinase	ACMG	Tier
238	ALK	anaplastic lymphoma receptor tyrosine kinase	2p23	Familial neuroblastoma	18724359	Autosomal Dominant		Yes		1
324	APC	adenomatous polyposis coli	5q21-q22	Familial Adenomatous Polyposis	23788249	Autosomal Dominant	Yes		Yes	1
8314	BAP1	BRCA1 associated protein-1 (ubiquitin carboxy-terminal hydrolase)	3p21.1	Melanocytic Tumor syndrome, Familial Uveal Melanoma	23684012	Autosomal Dominant	Yes			1
657	BMPR1A	bone morphogenetic protein receptor, type IA	10q22.3	Hereditary Mixed Polyposis Syndrome	23539595	Autosomal Dominant				1
673	BRAF	B-Raf proto-oncogene, serine/threonine kinase	7q34	Cardiofaciocutaneous syndrome	23875798	Autosomal Dominant		Yes		1
672	BRCA1	breast cancer 1, early onset	17q21.31	Hereditary Breast and Ovarian Cancer	23788249	Autosomal Dominant	Yes		Yes	1
675	BRCA2	breast cancer 2, early onset	13q12-q13	Hereditary Breast and Ovarian Cancer	23788249	Autosomal Dominant	Yes		Yes	1
867	CBL	Cbl proto-oncogene, E3 ubiquitin protein ligase	11q23.3	Noonan syndrome, CBL associated Juvenile Myelomonocytic Leukemia and Developmental Anomalie	23875798	Autosomal Dominant				1
79577	CDC73	cell division cycle 73	1q25	Hyperparathyroidism-Jaw Tumor Syndrome	12960210	Autosomal Dominant	Yes			1
999	CDH1	cadherin 1, type 1, E-cadherin (epithelial)	16q22.1	Hereditary Diffuse Gastric Cancer, Familial Lobular Breast Cancer	12588804	Autosomal Dominant	Yes			1
1019	CDK4	cyclin-dependent kinase 4	12q13	Hereditary Melanoma	14993899	Autosomal Dominant		Yes		1
1028	CDKN1C	cyclin-dependent kinase inhibitor 1C (p57, Kip2)	11p15.5	Beckwith-Wiedemann syndrome	10424812	Autosomal Dominant	Yes			1
1029	CDKN2A	cyclin-dependent kinase inhibitor 2A	9p21	Familial Malignant Melanoma and Tumors of the Nervous system, Familial Uveal Melanoma	15146471	Autosomal Dominant	Yes			1
1050	CEBPA	CCAAT/enhancer binding protein (C/EBP), alpha	19q13.1	Familial Acute Myeloid Leukemia	12661007	Autosomal Dominant	Yes			1
23405	DICER1	dicer 1, ribonuclease type III	14q32.13	DICER1 syndrome, Familial Multinodular Goiter	21205968	Autosomal Dominant				1
4072	EPCAM	epithelial cell adhesion molecule	2p21	Lynch syndrome	14993899	Autosomal Dominant				1
2271	FH	fumarate hydratase	1q42.1	Hereditary Leiomyomatosis and Renal Cell Cancer	12177782	Autosomal Dominant	Yes			1
2624	GATA2	GATA binding protein 2	3q21	Familial Myelodysplasia and Acute Myeloid Leukemia	21892162	Autosomal Dominant				1
3265	HRAS	Harvey rat sarcoma viral oncogene homolog	11p15.5	Costello syndrome	23875798	Autosomal Dominant				1
3845	KRAS	Kirsten rat sarcoma viral oncogene homolog	12p12.1	Noonan syndrome	23875798	Autosomal Dominant				1
5604	MAP2K1	mitogen-activated protein kinase kinase 1	15q22.1-q22.33	Cardiofaciocutaneous syndrome	23875798	Autosomal Dominant		Yes		1
5605	MAP2K2	mitogen-activated protein kinase kinase 2	19p13.3	Cardiofaciocutaneous syndrome	23875798	Autosomal Dominant		Yes		1
4149	MAX	MYC associated factor X	14q23	Familial Pheochromocytoma (Adrenal)	21685915	Autosomal Dominant				1
4221	MEN1	multiple endocrine neoplasia I	11q13	Multiple Endocrine Neoplasia	23788249	Autosomal Dominant	Yes		Yes	1
4292	MLH1	mutL homolog 1	3p22.3	Lynch Syndrome / CMMRD	23788249	Autosomal Dominant	Yes		Yes	1
4436	MSH2	mutS homolog 2	2p21	Lynch Syndrome / CMMRD	23788249	Autosomal Dominant	Yes		Yes	1
2956	MSH6	mutS homolog 6	2p16	Lynch Syndrome / CMMRD	23788249	Autosomal Dominant			Yes	1
4763	NF1	neurofibromin 1	17q11.2	Neurofibromatosis	18772890	Autosomal Dominant	Yes			1
4771	NF2	neurofibromin 2 (merlin)	22q12.2	Acoustic neuroma	23788249	Autosomal Dominant	Yes		Yes	1
4893	NRAS	neuroblastoma RAS viral (v-ras) oncogene homolog	1p13.2	Noonan syndrome	23875798	Autosomal Dominant				1
79728	PALB2	partner and localizer of BRCA2	16p12.1	Fanconi Anemia	17200671	Autosomal Dominant	Yes			1
5079	PAX5	paired box 5	9p13.2	Familial Clustering of Acute Lymphoblastic Leukemia	24013638	Autosomal Dominant	Yes			1
8929	PHOX2B	paired-like homeobox 2b	4p13	Familial Clustering of Neuroblastoma	22071890	Autosomal Dominant				1
5395	PMS2	PMS2 postmeiotic segregation increased 2 (S. cerevisiae)	7p22.1	Lynch Syndrome / CMMRD	23788249	Autosomal Dominant	Yes		Yes	1
5573	PRKAR1A	protein kinase, cAMP-dependent, regulatory, type I, alpha	17q24.2	Carney Complex, Familial Primary Pigmented Nodular Adrenocortical disease	11115848	Autosomal Dominant	Yes	Yes		1
5727	PTCH1	patched 1	9q22.1-q31	Gorlin syndrome	13851319	Autosomal Dominant	Yes			1
5728	PTEN	phosphatase and tensin homolog	10q23	Cowden syndrome	4635800	Autosomal Dominant	Yes			1
5781	PTPN11	protein tyrosine phosphatase, non-receptor type 11	12q24.1	Noonan syndrome	23926459	Autosomal Dominant				1
5894	RAF1	Raf-1 proto-oncogene, serine/threonine kinase	3p25	Noonan syndrome	17603482	Autosomal Dominant				1
5925	RB1	retinoblastoma 1	13q14.2	Retinoblastoma	23788249	Autosomal Dominant	Yes		Yes	1
5979	RET	ret proto-oncogene	10q11.2	Multiple Endocrine Neoplasia	23788249	Autosomal Dominant		Yes	Yes	1
861	RUNX1	runt-related transcription factor 1	21q22.3	Platelet disorder associated with Myeloid Malignancies	23926459	Autosomal Dominant				1
6389	SDHA	succinate dehydrogenase complex, subunit A, flavoprotein (Fp)	5p15	gastrointestinal stromal tumors	23612575	Autosomal Dominant	Yes			1
54949	SDHAF2	succinate dehydrogenase complex assembly factor 2	11q12.2	Familial Paraganglioma & Pheochromocytoma	23788249	Autosomal Dominant			Yes	1
6390	SDHB	succinate dehydrogenase complex, subunit B, iron sulfur (Ip)	1p36.1-p35	Familial Paraganglioma & Pheochromocytoma	23788249	Autosomal Dominant	Yes		Yes	1
6391	SDHC	succinate dehydrogenase complex, subunit C, integral membrane protein, 15kDa	1q23.3	Familial Paraganglioma & Pheochromocytoma	23788249	Autosomal Dominant			Yes	1
6392	SDHD	succinate dehydrogenase complex, subunit D, integral membrane protein	11q23	Familial Paraganglioma & Pheochromocytoma	23788249	Autosomal Dominant	Yes		Yes	1
8036	SHOC2	soc-2 suppressor of clear homolog (C. elegans)	10q25	Noonan syndrome	19684605	Autosomal Dominant				1
4089	SMAD4	SMAD family member 4	18q21.1	Hereditary Hemorrhagic Telangiectasia, Juvenile Polyposis	15754356	Autosomal Dominant	Yes			1
6597	SMARCA4	SWI/SNF related, matrix associated, actin dependent regulator of chromatin, subfamily a, member 4	19p13.3	predisposition to small cell ca Ovary with hypercalcemia	24658002	Autosomal Dominant	Yes			1
6598	SMARCB1	SWI/SNF related, matrix associated, actin dependent regulator of chromatin, subfamily b, member 1	22q11.23	Atypical rhabdoid tumor predisposition	12016529	Autosomal Dominant	Yes			1
6654	SOS1	son of sevenless homolog 1 (Drosophila)	2p21	Noonan syndrome	23875798	Autosomal Dominant				1
6794	STK11	serine/threonine kinase 11	19p13.3	Peutz Jeghers syndrome	23788249	Autosomal Dominant	Yes	Yes	Yes	1
51684	SUFU	suppressor of fused homolog (Drosophila)	10q24.32	SUFU associated Medulloblastoma	19533801	Autosomal Dominant	Yes			1
55654	TMEM127	transmembrane protein 127	2q11.2	Familial Pheochromocytoma (Adrenal)	14993899	Autosomal Dominant	Yes			1
7157	TP53	tumor protein p53	17p13.1	Li Fraumeni Syndrome	23788249	Autosomal Dominant	Yes		Yes	1
7248	TSC1	tuberous sclerosis 1	9q34	Tuberous sclerosis type 1	23788249	Autosomal Dominant	Yes		Yes	1
7249	TSC2	tuberous sclerosis 2	16p13.3	Tuberous sclerosis type 2	23788249	Autosomal Dominant	Yes		Yes	1
7428	VHL	von Hippel-Lindau tumor suppressor, E3 ubiquitin protein ligase	3p25.3	Familial Paraganglioma & Pheochromocytoma	23788249	Autosomal Dominant	Yes		Yes	1
7490	WT1	Wilms tumor 1	11p13	Familial Wilms tumor	23788249	Autosomal Dominant	Yes		Yes	1
472	ATM	ATM serine/threonine kinase	11q22-q23	Ataxia Telangiectasia	9288106	Autosomal Recessive	Yes	Yes		2
641	BLM	Bloom syndrome, RecQ helicase-like	15q26.1	Bloom Syndrome	11257107	Autosomal Recessive	Yes			2
83990	BRIP1	BRCA1 interacting protein C-terminal helicase 1	17q22.2	predisposition to ovarian cancer	21964575	Autosomal Recessive				2
1643	DDB2	damage-specific DNA binding protein 2, 48kDa	11p12-p11	Xeroderma Pigmentosa	22044607	Autosomal Recessive				2
2067	ERCC1	Xeroderma Pigmentosa	19q13.32	Xeroderma Pigmentosa		Autosomal Recessive				2
2068	ERCC2	excision repair cross-complementation group 2	19q13.3	Xeroderma Pigmentosa	22044607	Autosomal Recessive				2
2071	ERCC3	excision repair cross-complementation group 3	2q21	Xeroderma Pigmentosa	22044607	Autosomal Recessive				2
2072	ERCC4	excision repair cross-complementation group 4	16p13.3	Xeroderma Pigmentosa	22044607	Autosomal Recessive				2
2073	ERCC5	excision repair cross-complementation group 5	13q22-q34	Xeroderma Pigmentosa	22044607	Autosomal Recessive				2
2175	FANCA	Fanconi anemia, complementation group A	16q24.3	Fanconi Anemia	19686080	Autosomal Recessive				2
2176	FANCC	Fanconi anemia, complementation group C	9q22.3	Fanconi Anemia	19686080	Autosomal Recessive				2
2177	FANCD2	Fanconi anemia, complementation group D2	3p25.3	Fanconi Anemia	19686080	Autosomal Recessive				2
2178	FANCE	Fanconi anemia, complementation group E	6p22-p21	Fanconi Anemia	19686080	Autosomal Recessive				2
2188	FANCF	Fanconi anemia, complementation group F	11p15	Fanconi Anemia	19686080	Autosomal Recessive				2
2189	FANCG	Fanconi anemia, complementation group G	9p13	Fanconi Anemia	19686080	Autosomal Recessive	Yes			2
55215	FANCI	Fanconi anemia, complementation group I	15q26.1	Fanconi Anemia	19686080	Autosomal Recessive				2
55120	FANCL	Fanconi anemia, complementation group L	2p16.1	Fanconi Anemia	19686080	Autosomal Recessive				2
57697	FANCM	Fanconi anemia, complementation group M	14q21.3	Fanconi Anemia	19686080	Autosomal Recessive				2
4595	MUTYH	mutY homolog	1p34.1	Colorectal cancer	23788249	Autosomal Recessive	Yes		Yes	2
4683	NBN	nibrin	8q21-q24	Nijmegen Breakage Syndrome	12833396	Autosomal Recessive				2
55651	NHP2	NHP2 ribonucleoprotein	5q35.3	Dyskeratosis Congenita	22965356	Autosomal Recessive				2
55505	NOP10	NOP10 ribonucleoprotein	15q14-q15	Dyskeratosis Congenita	22965356	Autosomal Recessive				2
5889	RAD51C	RAD51 paralog C	17q25.1	Fanconi Anemia	19686080	Autosomal Recessive	Yes			2
9401	RECQL4	RecQ protein-like 4	8q24.3	Rothmund Thomson Syndrome	20503338	Autosomal Recessive				2
10019	SH2B3	SH2B adaptor protein 3	12q24.12	Susceptibility to ALL		Autosomal Recessive				2
7015	TERT	telomerase reverse transcriptase	5p15.33	Dynkeratosis Congenita	22965356	Autosomal Recessive				2
7486	WRN	Werner syndrome, RecQ helicase-like	8p12	Werner Syndrome	10440702	Autosomal Recessive				2
7507	XPA	xeroderma pigmentosum, complementation group A	9q22.3	Xeroderma Pigmentosa	22044607	Autosomal Recessive				2
7508	XPC	xeroderma pigmentosum, complementation group C	3p25.1	Xeroderma Pigmentosa	22044607	Autosomal Recessive				2
25	ABL1	ABL proto-oncogene 1, non-receptor tyrosine kinase	9q34.1			Kinase		Yes		3
27	ABL2	ABL proto-oncogene 2, non-receptor tyrosine kinase	1q25.2			Kinase		Yes		3
695	BTK	Bruton agammaglobulinemia tyrosine kinase	Xq21.33-q22	X-linked agammaglobulinemia	24658273	Kinase		Yes		3
1956	EGFR	epidermal growth factor receptor	7p12	Congenital Hereditary Lymphedema,Familial Infantile Hemangioma, Hereditary Lung cancer	16258541	Kinase		Yes		3
2064	ERBB2	erb-b2 receptor tyrosine kinase 2	17q11.2-q12			Kinase		Yes		3
2260	FGFR1	fibroblast growth factor receptor 1	8p11.23-p11.22			Kinase		Yes		3
2263	FGFR2	fibroblast growth factor receptor 2	10q25.3-q26			Kinase		Yes		3
2261	FGFR3	fibroblast growth factor receptor 3	4p16.3			Kinase		Yes		3
3691	FGFR4	fibroblast growth factor receptor 4				Kinase		Yes		3
2322	FLT3	fms-related tyrosine kinase 3	13q12	Acute myeloid Leukemia (somatic)	17942876	Kinase		Yes		3
3702	ITK	IL2-inducible T-cell kinase	5q31-q32	ITK deficiency syndrome (AR)	19425169	Kinase		Yes		3
3716	JAK1	Janus kinase 1	1p32.3-p31.3			Kinase		Yes		3
3717	JAK2	Janus kinase 2	9p24		16603627	Kinase		Yes		3
3718	JAK3	Janus kinase 3	19p13-p12			Kinase		Yes		3
3791	KDR	kinase insert domain receptor	4q11-q12			Kinase		Yes		3
3815	KIT	v-kit Hardy-Zuckerman 4 feline sarcoma viral oncogene homolog	4q12		11073817	Kinase		Yes		3
3932	LCK	LCK proto-oncogene, Src family tyrosine kinase	1p34.3			Kinase		Yes		3
4233	MET	MET proto-oncogene, receptor tyrosine kinase	7q31		9140397	Kinase		Yes		3
4914	NTRK1	neurotrophic tyrosine kinase, receptor, type 1	1q21-q22		2594368	Kinase		Yes		3
4916	NTRK3	neurotrophic tyrosine kinase, receptor, type 3	15q24-q25			Kinase		Yes		3
5156	PDGFRA	platelet-derived growth factor receptor, alpha polypeptide	4q12		14699510	Kinase		Yes		3
5159	PDGFRB	platelet-derived growth factor receptor, beta polypeptide	5q33.1			Kinase		Yes		3
6098	ROS1	ROS proto-oncogene 1 , receptor tyrosine kinase	6q21-q22			Kinase		Yes		3
7297	TYK2	tyrosine kinase 2	19p13.2			Kinase		Yes		3
24	ABCA4	ATP-binding cassette, sub-family A (ABC1), member 4	1p22			Other CancerGene				3
215	ABCD1	ATP-binding cassette, sub-family D (ALD), member 1	Xq28			Other CancerGene				3
10006	ABI1	abl-interactor 1	10p12.1			Other CancerGene				3
57007	ACKR3	atypical chemokine receptor 3	2q37.3			Other CancerGene				3
2181	ACSL3	acyl-CoA synthetase long-chain family member 3	2q34-q35			Other CancerGene				3
23305	ACSL6	acyl-CoA synthetase long-chain family member 6	5q31			Other CancerGene				3
90	ACVR1	activin A receptor; type I	2q24.1	Fibrodysplasia ossificans progressiva		Other CancerGene				3
4299	AFF1	AF4/FMR2 family, member 1	4q21.3			Other CancerGene				3
3899	AFF3	AF4/FMR2 family, member 3	2q11.2-q12			Other CancerGene				3
27125	AFF4	AF4/FMR2 family, member 4	5q31			Other CancerGene				3
10142	AKAP9	A kinase (PRKA) anchor protein 9	7q21-q22			Other CancerGene				3
207	AKT1	v-akt murine thymoma viral oncogene homolog 1	14q32.33	Cowden syndrome	4635800	Other CancerGene				3
208	AKT2	v-akt murine thymoma viral oncogene homolog 2	19q13.1-q13.2			Other CancerGene				3
217	ALDH2	aldehyde dehydrogenase 2 family (mitochondrial)	12q24.12			Other CancerGene				3
139285	AMER1	APC membrane recruitment protein 1	Xq11.1			Other CancerGene				3
23092	ARHGAP26	Rho GTPase activating protein 26	5q31			Other CancerGene				3
84159	ARID5B	AT rich interactive domain 5B (MRF1-like)	10q11.22			Other CancerGene				3
405	ARNT	aryl hydrocarbon receptor nuclear translocator	1q21			Other CancerGene				3
79058	ASPSCR1	alveolar soft part sarcoma chromosome region, candidate 1	17q25			Other CancerGene				3
471	ATIC	5-aminoimidazole-4-carboxamide ribonucleotide formyltransferase/IMP cyclohydrolase	2q35			Other CancerGene				3
546	ATRX	alpha thalassemia/mental retardation syndrome X-linked	Xq21.1	Alpha-thalassemia myelodysplasia syndrome (somatic), Pediatric glioblastoma (somatic)	22286061	Other CancerGene				3
8312	AXIN1	axin 1	16p13.3			Other CancerGene				3
53335	BCL11A	B-cell CLL/lymphoma 11A (zinc finger protein)	2p16.1			Other CancerGene				3
64919	BCL11B	B-cell CLL/lymphoma 11B (zinc finger protein)	14q32			Other CancerGene				3
596	BCL2	B-cell CLL/lymphoma 2	18q21.3			Other CancerGene				3
602	BCL3	B-cell CLL/lymphoma 3	19q13.1-q13.2			Other CancerGene				3
604	BCL6	B-cell CLL/lymphoma 6	3q27			Other CancerGene				3
605	BCL7A	B-cell CLL/lymphoma 7A	12q24.1			Other CancerGene				3
607	BCL9	B-cell CLL/lymphoma 9	1q21			Other CancerGene				3
54880	BCOR	BCL6 corepressor	Xp11.4			Other CancerGene				3
330	BIRC3	baculoviral IAP repeat containing 3	11q22			Other CancerGene				3
652	BMP4	bone morphogenetic protein 4	14q22-q23	Susceptibility to colorectal cancer	23539595	Other CancerGene				3
8019	BRD3	bromodomain containing 3	9q34			Other CancerGene				3
23476	BRD4	bromodomain containing 4	19p13.12			Other CancerGene				3
694	BTG1	B-cell translocation gene 1, anti-proliferative	12q21.33			Other CancerGene				3
80304	C2orf44	chromosome 2 open reading frame 44	2p23.3			Other CancerGene				3
124583	CANT1	calcium activated nucleotidase 1	17q25.3			Other CancerGene				3
84433	CARD11	caspase recruitment domain family, member 11	7p22			Other CancerGene				3
833	CARS	cysteinyl-tRNA synthetase	11p15.5			Other CancerGene				3
57082	CASC5	cancer susceptibility candidate 5	15q14			Other CancerGene				3
843	CASP10	caspase 10, apoptosis-related cysteine peptidase	2q33-q34			Other CancerGene				3
865	CBFB	core-binding factor, beta subunit	16q22.1			Other CancerGene				3
868	CBLB	Cbl proto-oncogene B, E3 ubiquitin protein ligase	3q			Other CancerGene				3
23624	CBLC	Cbl proto-oncogene C, E3 ubiquitin protein ligase	19q13.2			Other CancerGene				3
8030	CCDC6	coiled-coil domain containing 6	10q21.2			Other CancerGene				3
57820	CCNB1IP1	cyclin B1 interacting protein 1, E3 ubiquitin protein ligase	14q11.2			Other CancerGene				3
595	CCND1	cyclin D1	11q13			Other CancerGene				3
894	CCND2	cyclin D2	12p13			Other CancerGene				3
896	CCND3	cyclin D3	6p21			Other CancerGene				3
898	CCNE1	cyclin E1	19q12			Other CancerGene				3
29126	CD274	CD274 molecule	9p24.1			Other CancerGene				3
972	CD74	CD74 molecule, major histocompatibility complex, class II invariant chain	5q32			Other CancerGene				3
973	CD79A	CD79a molecule, immunoglobulin-associated alpha	19q13.2			Other CancerGene				3
974	CD79B	CD79b molecule, immunoglobulin-associated beta	17q23			Other CancerGene				3
993	CDC25A	cell division cycle 25A	3p21			Other CancerGene				3
51755	CDK12	cyclin-dependent kinase 12	17q12			Other CancerGene		Yes		3
1021	CDK6	cyclin-dependent kinase 6	7q21-q22			Other CancerGene		Yes		3
1045	CDX2	caudal type homeobox 2	13q12.2			Other CancerGene				3
79145	CHCHD7	coiled-coil-helix-coiled-coil-helix domain containing 7	8q11.23			Other CancerGene				3
1919	CHD4	chromodomain helicase DNA binding protein 4	12p13.31			Other CancerGene				3
26511	CHIC2	cysteine-rich hydrophobic domain 2	4q12			Other CancerGene				3
1123	CHN1	chimerin 1	2q31-q32.1			Other CancerGene				3
23152	CIC	capicua transcriptional repressor	19q13.2			Other CancerGene				3
4261	CIITA	class II, major histocompatibility complex, transactivator	16p13	Bare lymphocyte syndrome		Other CancerGene				3
10978	CLP1	cleavage and polyadenylation factor I subunit 1	11q12.1			Other CancerGene				3
1213	CLTC	clathrin, heavy chain (Hc)	17q23.1			Other CancerGene				3
8218	CLTCL1	clathrin, heavy chain-like 1	22q11.2			Other CancerGene				3
7555	CNBP	CCHC-type zinc finger, nucleic acid binding protein	3q21			Other CancerGene				3
11064	CNTRL	centriolin	9q33.2			Other CancerGene				3
1277	COL1A1	collagen, type I, alpha 1	17q21.33			Other CancerGene				3
120376	COLCA2	colorectal cancer associated 2	11q23.1	Susceptibility to colorectal cancer	23539595	Other CancerGene				3
1345	COX6C	cytochrome c oxidase subunit VIc	8q22.2			Other CancerGene				3
1385	CREB1	cAMP responsive element binding protein 1	2q34			Other CancerGene				3
90993	CREB3L1	cAMP responsive element binding protein 3-like 1	11q11			Other CancerGene				3
64764	CREB3L2	cAMP responsive element binding protein 3-like 2	7q34			Other CancerGene				3
64109	CRLF2	cytokine receptor-like factor 2	Xp22.3 and Yp11.3			Other CancerGene				3
23373	CRTC1	CREB regulated transcription coactivator 1	19p13			Other CancerGene				3
64784	CRTC3	CREB regulated transcription coactivator 3	15q26.1			Other CancerGene				3
1499	CTNNB1	catenin (cadherin-associated protein), beta 1, 88kDa	3p21			Other CancerGene				3
1616	DAXX	death-domain associated protein	6p21.3			Other CancerGene				3
1649	DDIT3	DNA-damage-inducible transcript 3	12q13.1-q13.2			Other CancerGene				3
1662	DDX10	DEAD (Asp-Glu-Ala-Asp) box polypeptide 10	11q22-q23			Other CancerGene				3
1655	DDX5	DEAD (Asp-Glu-Ala-Asp) box helicase 5	17q21			Other CancerGene				3
1656	DDX6	DEAD (Asp-Glu-Ala-Asp) box helicase 6	11q23.3			Other CancerGene				3
7913	DEK	DEK proto-oncogene	6p23			Other CancerGene				3
57609	DIP2B	DIP2 disco-interacting protein 2 homolog B (Drosophila)	12q13.12			Other CancerGene				3
129563	DIS3L2	DIS3 like 3'-5' exoribonuclease 2	2q37.1	Perlman Syndrome	6093533	Other CancerGene				3
1736	DKC1	dyskeratosis congenita 1, dyskerin	Xq28	Congenital Dyskeratosis	22965356	Other CancerGene				3
1785	DNM2	dynamin 2	19p			Other CancerGene				3
1788	DNMT3A	DNA (cytosine-5-)-methyltransferase 3 alpha	2p23			Other CancerGene				3
11221	DUSP10	dual specificity phosphatase 10	1q41	Susceptibility to colorectal cancer	23539595	Other CancerGene				3
22947	DUX4L1	double homeobox 4 like 1	4q35.2			Other CancerGene				3
1879	EBF1	early B-cell factor 1	5q34			Other CancerGene				3
345930	ECT2L	epithelial cell transforming 2 like	6q24.1			Other CancerGene				3
8667	EIF3H	eukaryotic translation initiation factor 3, subunit H	8q24.11	Susceptibility to colorectal cancer	23539595	Other CancerGene				3
1974	EIF4A2	eukaryotic translation initiation factor 4A2	3q28			Other CancerGene				3
1991	ELANE	elastase, neutrophil expressed	19p13.3	Severe congenital neutropenia	22053285	Other CancerGene				3
2000	ELF4	E74-like factor 4 (ets domain transcription factor)	Xq26			Other CancerGene				3
2005	ELK4	ELK4, ETS-domain protein (SRF accessory protein 1)	1q32			Other CancerGene				3
8178	ELL	elongation factor RNA polymerase II	19p13.1			Other CancerGene				3
2006	ELN	elastin	7q11.1-q21.1			Other CancerGene				3
27436	EML4	echinoderm microtubule associated protein like 4	2p21			Other CancerGene				3
2033	EP300	E1A binding protein p300	22q13.2	Rubinstein-Taybi syndrome	2009371	Other CancerGene				3
2060	EPS15	epidermal growth factor receptor pathway substrate 15	1p32			Other CancerGene				3
2078	ERG	v-ets avian erythroblastosis virus E26 oncogene homolog	21q22.3			Other CancerGene				3
2115	ETV1	ets variant 1	7p22			Other CancerGene				3
2118	ETV4	ets variant 4	17q21			Other CancerGene				3
2119	ETV5	ets variant 5	3q28			Other CancerGene				3
2130	EWSR1	EWS RNA-binding protein 1	22q12.2			Other CancerGene				3
2146	EZH2	enhancer of zeste 2 polycomb repressive complex 2 subunit	7q35-q36			Other CancerGene				3
7430	EZR	ezrin	6q25.3			Other CancerGene				3
84142	FAM175A	family with sequence similarity 175, member A	4q21.23			Other CancerGene				3
54855	FAM46C	family with sequence similarity 46, member C	1p12			Other CancerGene				3
2187	FANCB	Fanconi anemia, complementation group B	Xp22.2	Fanconi Anemia	19686080	Other CancerGene				3
2191	FAP	fibroblast activation protein, alpha	2q23			Other CancerGene				3
120114	FAT3	FAT atypical cadherin 3	11q14.3			Other CancerGene				3
80204	FBXO11	F-box protein 11	2p16.3			Other CancerGene				3
2213	FCGR2B	Fc fragment of IgG, low affinity IIb, receptor (CD32)	1q23			Other CancerGene				3
83417	FCRL4	Fc receptor-like 4	1q21			Other CancerGene				3
54738	FEV	FEV (ETS oncogene family)	2q36			Other CancerGene				3
11116	FGFR1OP	FGFR1 oncogene partner	6q27			Other CancerGene				3
81608	FIP1L1	factor interacting with PAPOLA and CPSF1	4q12			Other CancerGene				3
2313	FLI1	Fli-1 proto-oncogene, ETS transcription factor	11q24.1-q24.3			Other CancerGene				3
2316	FLNA	filamin A, alpha	Xq28			Other CancerGene				3
23048	FNBP1	formin binding protein 1	9q34			Other CancerGene				3
668	FOXL2	forkhead box L2	3q23			Other CancerGene				3
2483	FRG1	FSHD region gene 1	4q35			Other CancerGene				3
448831	FRG2	FSHD region gene 2	4q35.2			Other CancerGene				3
10272	FSTL3	follistatin-like 3 (secreted glycoprotein)	19p13			Other CancerGene				3
8880	FUBP1	far upstream element (FUSE) binding protein 1	1p31.1			Other CancerGene				3
2521	FUS	FUS RNA binding protein	16p11.2			Other CancerGene				3
92579	G6PC3	glucose 6 phosphatase, catalytic, 3	17q21.31	Severe congenital neutropenia, type 4	20616219	Other CancerGene				3
54433	GAR1	GAR1 ribonucleoprotein	4q	Telomere complex related	22965356	Other CancerGene				3
8522	GAS7	growth arrest-specific 7	17p13.1			Other CancerGene				3
2623	GATA1	GATA binding protein 1 (globin transcription factor 1)	Xp11.23	familial dyserythroietic anemia and thrombocytopenia (Nichols et al!)	10700180	Other CancerGene				3
2625	GATA3	GATA binding protein 3	10p15			Other CancerGene				3
8833	GMPS	guanine monphosphate synthase	3q25.31			Other CancerGene				3
2767	GNA11	guanine nucleotide binding protein (G protein), alpha 11 (Gq class)	19p13.3			Other CancerGene				3
2776	GNAQ	guanine nucleotide binding protein (G protein), q polypeptide	9q21			Other CancerGene				3
2778	GNAS	GNAS complex locus	20q13.2-q13.3			Other CancerGene				3
9950	GOLGA5	golgin A5	14q32.12			Other CancerGene				3
57120	GOPC	golgi-associated PDZ and coiled-coil motif containing	6q21			Other CancerGene				3
10243	GPHN	gephyrin	14q23.3			Other CancerGene				3
26585	GREM1	gremlin 1, DAN family BMP antagonist	15q13.3	Hereditary Mixed Polyposis syndrome type 1	23539595	Other CancerGene				3
2903	GRIN2A	glutamate receptor, ionotropic, N-methyl D-aspartate 2A	16p13.2			Other CancerGene				3
3020	H3F3A	H3 histone, family 3A	1q42.12			Other CancerGene				3
10456	HAX1	HCLS1 associated protein X-1	1q21.3	Severe congenital neutropenia, type 3	22053285	Other CancerGene				3
9709	HERPUD1	homocysteine-inducible, endoplasmic reticulum stress-inducible, ubiquitin-like domain member 1	16q13			Other CancerGene				3
23462	HEY1	hes-related family bHLH transcription factor with YRPW motif 1	8q21			Other CancerGene				3
3092	HIP1	huntingtin interacting protein 1	7q11.23			Other CancerGene				3
8294	HIST1H4I	histone cluster 1, H4i	6p22.1			Other CancerGene				3
3131	HLF	hepatic leukemia factor	17q22			Other CancerGene				3
3159	HMGA1	high mobility group AT-hook 1	6p21			Other CancerGene				3
8091	HMGA2	high mobility group AT-hook 2	12q15			Other CancerGene				3
283651	HMGN2P46	high mobility group nucleosomal binding domain 2 pseudogene 46	15q15.1			Other CancerGene				3
6927	HNF1A	HNF1 homeobox A	12q24.31	Maturity-onset diabetes of the young, type 3; hepatic adenomas		Other CancerGene				3
3181	HNRNPA2B1	heterogeneous nuclear ribonucleoprotein A2/B1	7p15			Other CancerGene				3
84376	HOOK3	hook microtubule-tethering protein 3	8p11.21			Other CancerGene				3
3207	HOXA11	homeobox A11	7p15.2			Other CancerGene				3
3209	HOXA13	homeobox A13	7p15.2			Other CancerGene				3
3205	HOXA9	homeobox A9	7p15.2			Other CancerGene				3
3227	HOXC11	homeobox C11	12q13.13			Other CancerGene				3
3229	HOXC13	homeobox C13	12q13.13			Other CancerGene				3
3237	HOXD11	homeobox D11	2q31.1			Other CancerGene				3
3239	HOXD13	homeobox D13	2q31.1			Other CancerGene				3
3320	HSP90AA1	heat shock protein 90kDa alpha (cytosolic), class A member 1	14q32.33			Other CancerGene				3
3326	HSP90AB1	heat shock protein 90kDa alpha (cytosolic), class B member 1	6p12			Other CancerGene				3
3418	IDH2	isocitrate dehydrogenase 2 (NADP+), mitochondrial	15q26.1	Ollier disease / Maffuci syndrome	18931888	Other CancerGene				3
5467	IGF2	insulin-like growth factor 2	6q25.3	Silver-Russell Syndrome		Other CancerGene				3
3492	IGH	immunoglobulin heavy locus	14q32.33			Other CancerGene				3
50802	IGK	immunoglobulin kappa locus	2p11.2			Other CancerGene				3
3535	IGL	immunoglobulin lambda locus	22q11.2			Other CancerGene				3
10320	IKZF1	IKAROS family zinc finger 1 (Ikaros)	7p12.2			Other CancerGene				3
3558	IL2	interleukin 2	4q26-q27			Other CancerGene				3
50615	IL21R	interleukin 21 receptor	16p11			Other CancerGene				3
3572	IL6ST	interleukin 6 signal transducer	5q11.2			Other CancerGene				3
3575	IL7R	interleukin 7 receptor	5p13			Other CancerGene				3
3662	IRF4	interferon regulatory factor 4	6p25-p23			Other CancerGene				3
221895	JAZF1	JAZF zinc finger 1	7p15.2-p15.1			Other CancerGene				3
3725	JUN	jun proto-oncogene	1p32-p31			Other CancerGene				3
7994	KAT6A	K(lysine) acetyltransferase 6A	8p11			Other CancerGene				3
23522	KAT6B	K(lysine) acetyltransferase 6B	10q22.2			Other CancerGene				3
5927	KDM5A	lysine (K)-specific demethylase 5A	12p13.33			Other CancerGene				3
8242	KDM5C	lysine (K)-specific demethylase 5C	Xp11.22-p11.21			Other CancerGene				3
7403	KDM6A	lysine (K)-specific demethylase 6A	Xp11.2			Other CancerGene				3
2531	KDSR	3-ketodihydrosphingosine reductase	18q21			Other CancerGene				3
57670	KIAA1549	KIAA1549	7q34			Other CancerGene				3
3799	KIF5B	kinesin family member 5B	10p11.22			Other CancerGene				3
3817	KLK2	kallikrein-related peptidase 2	19q13.33			Other CancerGene				3
4297	KMT2A	lysine (K)-specific methyltransferase 2A	11q23			Other CancerGene				3
58508	KMT2C	lysine (K)-specific methyltransferase 2C	7q36			Other CancerGene				3
8085	KMT2D	lysine (K)-specific methyltransferase 2D	12q13.12			Other CancerGene				3
3895	KTN1	kinectin 1 (kinesin receptor)	14q22.1			Other CancerGene				3
3911	LAMA5	laminin, alpha 5	20q13.2-q13.3	Susceptibility to colorectal cancer	23539595	Other CancerGene				3
3927	LASP1	LIM and SH3 protein 1	17q11-q21.3			Other CancerGene				3
3936	LCP1	lymphocyte cytosolic protein 1 (L-plastin)	13q14.3			Other CancerGene				3
51176	LEF1	lymphoid enhancer binding factor 1	4q25			Other CancerGene				3
10186	LHFP	lipoma HMGIC fusion partner	13q12			Other CancerGene				3
3977	LIFR	leukemia inhibitory factor receptor alpha	5p13-p12			Other CancerGene				3
4004	LMO1	LIM domain only 1 (rhombotin 1)	11p15			Other CancerGene				3
4005	LMO2	LIM domain only 2 (rhombotin-like 1)	11p13			Other CancerGene				3
4026	LPP	LIM domain containing preferred translocation partner in lipoma	3q27-q28			Other CancerGene				3
4066	LYL1	lymphoblastic leukemia associated hematopoiesis regulator 1	19p13.2			Other CancerGene				3
8216	LZTR1	leucine-zipper-like transcriptional regulator 1	22q11.21			Other CancerGene				3
378938	MALAT1	metastasis associated lung adenocarcinoma transcript 1 (non-protein coding)	11q13.1			Other CancerGene				3
10892	MALT1	MALT1 paracaspase	18q21			Other CancerGene				3
84441	MAML2	mastermind-like 2 (Drosophila)	11q			Other CancerGene				3
4193	MDM2	MDM2 proto-oncogene, E3 ubiquitin protein ligase	12q13-q14	Susceptibility to accelerated tumor formation	19521721	Other CancerGene				3
4194	MDM4	MDM4, p53 regulator	1q32			Other CancerGene				3
259283	MDS2	myelodysplastic syndrome 2 translocation associated	1p36			Other CancerGene				3
2122	MECOM	MDS1 and EVI1 complex locus	3q26.2			Other CancerGene				3
9968	MED12	mediator complex subunit 12	Xq13			Other CancerGene				3
9927	MFN2	mitofusin 2	1p36.22			Other CancerGene				3
4286	MITF	microphthalmia-associated transcription factor	3p14.1-p12.3	prediaposition to melanoma	22080950; 22012259	Other CancerGene				3
57591	MKL1	megakaryoblastic leukemia (translocation) 1	22q13			Other CancerGene				3
4291	MLF1	myeloid leukemia factor 1	3q25			Other CancerGene				3
4298	MLLT1	myeloid/lymphoid or mixed-lineage leukemia (trithorax homolog, Drosophila); translocated to, 1	19p13.3			Other CancerGene				3
8028	MLLT10	myeloid/lymphoid or mixed-lineage leukemia (trithorax homolog, Drosophila); translocated to, 10	10p12			Other CancerGene				3
10962	MLLT11	myeloid/lymphoid or mixed-lineage leukemia (trithorax homolog, Drosophila); translocated to, 11	1q21			Other CancerGene				3
4300	MLLT3	myeloid/lymphoid or mixed-lineage leukemia (trithorax homolog, Drosophila); translocated to, 3	9p22			Other CancerGene				3
4301	MLLT4	myeloid/lymphoid or mixed-lineage leukemia (trithorax homolog, Drosophila); translocated to, 4	6q27			Other CancerGene				3
4302	MLLT6	myeloid/lymphoid or mixed-lineage leukemia (trithorax homolog, Drosophila); translocated to, 6	17q21			Other CancerGene				3
3110	MNX1	motor neuron and pancreas homeobox 1	7q36			Other CancerGene				3
4352	MPL	MPL proto-oncogene, thrombopoietin receptor	1p34	Congenital amegakaryocytic thrombocytopenia	10971406	Other CancerGene				3
4361	MRE11A	MRE11 meiotic recombination 11 homolog A (S. cerevisiae)	11q21	Ataxia-Telangiectasia-Like Disorder	15269180	Other CancerGene				3
124540	MSI2	musashi RNA-binding protein 2	17q23.2			Other CancerGene				3
4478	MSN	moesin	Xq11.1			Other CancerGene				3
4515	MTCP1	mature T-cell proliferation 1	Xq28			Other CancerGene				3
2475	MTOR	mechanistic target of rapamycin	1p36.22	Smith-Kingsmore syndrome; brain overgrowth phenotypes such as focal cortical dysplasia and megalencephaly;		Other CancerGene				3
4602	MYB	v-myb avian myeloblastosis viral oncogene homolog	6q22-q23			Other CancerGene				3
4609	MYC	v-myc avian myelocytomatosis viral oncogene homolog	8q24	Familial Clustering of T-cell Lymphoma	22706201	Other CancerGene				3
4610	MYCL	v-myc avian myelocytomatosis viral oncogene lung carcinoma derived homolog	1p34.3			Other CancerGene				3
4613	MYCN	v-myc avian myelocytomatosis viral oncogene neuroblastoma derived homolog	2p24.3			Other CancerGene				3
4615	MYD88	myeloid differentiation primary response 88	3p22			Other CancerGene				3
55892	MYNN	myoneurin	3q26.31	Associated with leukocyte telomere length	23539595	Other CancerGene				3
4666	NACA	nascent polypeptide-associated complex alpha subunit	12q23-q24.1			Other CancerGene				3
51517	NCKIPSD	NCK interacting protein with SH3 domain	3p21			Other CancerGene				3
8648	NCOA1	nuclear receptor coactivator 1	2p23			Other CancerGene				3
10499	NCOA2	nuclear receptor coactivator 2	8q13.3			Other CancerGene				3
4780	NFE2L2	nuclear factor, erythroid 2-like 2	2q31			Other CancerGene				3
4781	NFIB	nuclear factor I/B	9p24.1			Other CancerGene				3
4791	NFKB2	nuclear factor of kappa light polypeptide gene enhancer in B-cells 2 (p49/p100)	10q24			Other CancerGene				3
51199	NIN	ninein (GSK3B interacting protein)	14q21-q22			Other CancerGene				3
7080	NKX2-1	NK2 homeobox 1	14q13.3			Other CancerGene				3
4841	NONO	non-POU domain containing, octamer-binding	Xq13.1			Other CancerGene				3
4853	NOTCH2	notch 2	1p13-p11			Other CancerGene				3
4863	NPAT	nuclear protein, ataxia-telangiectasia locus	11q22-q23	Ataxia-Telangiectasia	14993899	Other CancerGene				3
4869	NPM1	nucleophosmin (nucleolar phosphoprotein B23, numatrin)	5q35.1	Acute promyelocytic Leukemia, NPM/RARA type	23634996	Other CancerGene				3
64324	NSD1	nuclear receptor binding SET domain protein 1	5q35	Sotos Syndrome	15942875	Other CancerGene				3
4926	NUMA1	nuclear mitotic apparatus protein 1	11q13			Other CancerGene				3
8021	NUP214	nucleoporin 214kDa	9q34			Other CancerGene				3
4928	NUP98	nucleoporin 98kDa	11p15			Other CancerGene				3
256646	NUTM1	NUT midline carcinoma, family member 1	15q14			Other CancerGene				3
728118	NUTM2A	NUT family member 2A	10q23.2			Other CancerGene				3
729262	NUTM2B	NUT family member 2B	10q22.3			Other CancerGene				3
10215	OLIG2	oligodendrocyte lineage transcription factor 2	21q22.11			Other CancerGene				3
4958	OMD	osteomodulin	9q22.31			Other CancerGene				3
5015	OTX2	orthodenticle homeobox 2	14q22.3			Other CancerGene				3
286530	P2RY8	purinergic receptor P2Y, G-protein coupled, 8	Xp22.33 and Yp11.3			Other CancerGene				3
23022	PALLD	palladin, cytoskeletal associated protein	4q32.3			Other CancerGene				3
23598	PATZ1	POZ (BTB) and AT hook containing zinc finger 1	22q12.2			Other CancerGene				3
5077	PAX3	paired box 3	2q36.1			Other CancerGene				3
5081	PAX7	paired box 7	1p36.13			Other CancerGene				3
7849	PAX8	paired box 8	2q13			Other CancerGene				3
5087	PBX1	pre-B-cell leukemia homeobox 1	1q23.3			Other CancerGene				3
5108	PCM1	pericentriolar material 1	8p22-p21.3			Other CancerGene				3
9159	PCSK7	proprotein convertase subtilisin/kexin type 7	11q23-q24			Other CancerGene				3
80380	PDCD1LG2	programmed cell death 1 ligand 2	9p24.2			Other CancerGene				3
9659	PDE4DIP	phosphodiesterase 4D interacting protein	1q21.1			Other CancerGene				3
5155	PDGFB	platelet-derived growth factor beta polypeptide	22q13.1			Other CancerGene				3
5187	PER1	period circadian clock 1	17p13.1			Other CancerGene				3
8301	PICALM	phosphatidylinositol binding clathrin assembly protein	11q14			Other CancerGene				3
5290	PIK3CA	phosphatidylinositol-4,5-bisphosphate 3-kinase, catalytic subunit alpha	3q26.3	Mosaic overgrowth with fibroadipose hyperplasia	22729222	Other CancerGene		Yes		3
5295	PIK3R1	phosphoinositide-3-kinase, regulatory subunit 1 (alpha)	5q13.1			Other CancerGene		Yes		3
5292	PIM1	Pim-1 proto-oncogene, serine/threonine kinase	6p21			Other CancerGene		Yes		3
65018	PINK1	PTEN induced putative kinase 1	1p36.12			Other CancerGene		Yes		3
5324	PLAG1	pleiomorphic adenoma gene 1	8q12			Other CancerGene				3
6490	PMEL	premelanosome protein	12q13-q14			Other CancerGene				3
5424	POLD1	polymerase (DNA directed), delta 1, catalytic subunit	19q13.3	POLD1 & POLE associated Colorectal Adenomas and Cancer	23539595	Other CancerGene				3
10714	POLD3	polymerase (DNA-directed), delta 3, accessory subunit	11q14	Susceptibility to colorectal cancer	23539595	Other CancerGene				3
5426	POLE	polymerase (DNA directed), epsilon, catalytic subunit	12q24.3	POLD1 & POLE associated Colorectal Adenomas and Cancer	23539595	Other CancerGene				3
5428	POLG	DNA polymerase gamma; catalytic subunit	15q26.1			Other CancerGene				3
25913	POT1	protection of telomeres 1	7q31.33	Susceptibility to cutaneous malignant melanoma	22965356	Other CancerGene				3
5450	POU2AF1	POU class 2 associating factor 1	11q23.1			Other CancerGene				3
5460	POU5F1	POU class 5 homeobox 1	6p21.33			Other CancerGene				3
5468	PPARG	peroxisome proliferator-activated receptor gamma	3p25			Other CancerGene				3
8493	PPM1D	protein phosphatase, Mg2+/Mn2+ dependent, 1D	17q23.3			Other CancerGene				3
5518	PPP2R1A	protein phosphatase 2, regulatory subunit A, alpha	19q13			Other CancerGene				3
5546	PRCC	papillary renal cell carcinoma (translocation-associated)	1q21.1	Papillary renal cell carcinoma	3004698	Other CancerGene				3
63976	PRDM16	PR domain containing 16	1p36.23-p33			Other CancerGene				3
5551	PRF1	perforin 1 (pore forming protein)	10q22	Hemophagocytic lymphohistiocytosis,type 2		Other CancerGene				3
5396	PRRX1	paired related homeobox 1	1q24.3			Other CancerGene				3
11168	PSIP1	PC4 and SFRS1 interacting protein 1	9p22.2			Other CancerGene				3
5873	RAB27A	RAB27A, member RAS oncogene family	15q15-q21.1	Griscelli Syndrome (AR)	10835631	Other CancerGene				3
9135	RABEP1	rabaptin, RAB GTPase binding effector protein 1	17p13.2			Other CancerGene				3
10111	RAD50	RAD50 homolog (S. cerevisiae)	5q31.1			Other CancerGene				3
5890	RAD51B	RAD51 paralog B	14q23-q24.2			Other CancerGene				3
5892	RAD51D	RAD51 paralog D	17q11			Other CancerGene				3
5896	RAG1	recombination activating gene 1	11p13	severe combined immunodeficiency (AR)	8810255	Other CancerGene				3
5897	RAG2	recombination activating gene 2	11p13	sever combined immunodeficiency (AR)	8810255	Other CancerGene				3
5900	RALGDS	ral guanine nucleotide dissociation stimulator	9q34.3			Other CancerGene				3
64901	RANBP17	RAN binding protein 17	5q34			Other CancerGene				3
5910	RAP1GDS1	RAP1, GTP-GDP dissociation stimulator 1	4q23-q25			Other CancerGene				3
5914	RARA	retinoic acid receptor, alpha	17q21.1			Other CancerGene				3
64783	RBM15	RNA binding motif protein 15	1p13			Other CancerGene				3
9939	RBM8A	RNA binding motif protein 8A	1q21.1			Other CancerGene				3
5966	REL	v-rel avian reticuloendotheliosis viral oncogene homolog	2p13-p12			Other CancerGene				3
79651	RHBDF2	rhomboid 5 homolog 2 (Drosophila)	17q25.3	Focal Non-Epidermolytic Palmoplantar Keratoderma	8666405	Other CancerGene				3
399	RHOH	ras homolog family member H	4p13			Other CancerGene				3
85415	RHPN2	rhophilin, Rho GTPase binding protein 2	19q13.12	Susceptibility to colorectal cancer	22367214	Other CancerGene				3
116028	RMI2	RecQ mediated genome instability 2	16p13.13			Other CancerGene				3
57674	RNF213	ring finger protein 213	17q25.3			Other CancerGene				3
6135	RPL11	ribosomal protein L11	1p36.1-p35	Diamond-Blackfan Anemia	24246701	Other CancerGene				3
6146	RPL22	ribosomal protein L22	1p36.31			Other CancerGene				3
6165	RPL35A	ribosomal protein L35a	3q29	Diamond-Blackfan Anemia	24246701	Other CancerGene				3
6125	RPL5	ribosomal protein L5	1p22.1	Diamond-Blackfan Anemia	24246701	Other CancerGene				3
6184	RPN1	ribophorin I	3q21.3			Other CancerGene				3
6218	RPS17	ribosomal protein S17	15q25.2	Diamond-Blackfan Anemia	24246701	Other CancerGene				3
6223	RPS19	ribosomal protein S19	19q13.2	Diamond-Blackfan Anemia	24246701	Other CancerGene				3
6229	RPS24	ribosomal protein S24	10q22	Diamond-Blackfan anemia	24246701	Other CancerGene				3
6201	RPS7	ribosomal protein S7	2p25	Diamond-Blackfan anemia	24246701	Other CancerGene				3
51750	RTEL1	regulator of telomere elongation helicase 1	20q13.3	Dyskeratosis Congenita	22965356	Other CancerGene				3
51119	SBDS	Shwachman-Bodian-Diamond syndrome	7q11.22	Shwachman-Diamond syndrome	15701631	Other CancerGene				3
6447	SCG5	secretogranin V (7B2 protein)	15q13-q14			Other CancerGene				3
6335	SCN9A	sodium channel, voltage gated, type IX alpha subunit	2q24			Other CancerGene				3
6385	SDC4	syndecan 4	20q12			Other CancerGene				3
5413	SEPT5	septin 5	22q11.2			Other CancerGene				3
23157	SEPT6	septin 6	Xq24			Other CancerGene				3
10801	SEPT9	septin 9	17q25.3			Other CancerGene				3
6418	SET	SET nuclear proto-oncogene	9q34			Other CancerGene				3
29072	SETD2	SET domain containing 2	3p21.31			Other CancerGene				3
23451	SF3B1	splicing factor 3b, subunit 1, 155kDa	2q33.1			Other CancerGene				3
6421	SFPQ	splicing factor proline/glutamine-rich	1p34.3			Other CancerGene				3
4068	SH2D1A	SH2 domain containing 1A	Xq25			Other CancerGene				3
6455	SH3GL1	SH3-domain GRB2-like 1	19p13.3			Other CancerGene				3
357	SHROOM2	shroom family member 2	Xp22.3	Susceptibility to colorectal cancer	23539595	Other CancerGene				3
10568	SLC34A2	solute carrier family 34 (type II sodium/phosphate cotransporter), member 2	4p15.2			Other CancerGene				3
85414	SLC45A3	solute carrier family 45, member 3	1q32.1			Other CancerGene				3
4092	SMAD7	SMAD family member 7	18q21.1	Susceptibility to colorectal cancer	23539595	Other CancerGene				3
8243	SMC1A	structural maintenance of chromosomes 1A	Xp11.22-p11.21			Other CancerGene				3
27044	SND1	staphylococcal nuclease and tudor domain containing 1	7q32.1			Other CancerGene				3
92017	SNX29	sorting nexin 29	16p13.13-p13.12			Other CancerGene				3
6657	SOX2	SRY (sex determining region Y)-box 2	3q26.3-q27			Other CancerGene				3
92521	SPECC1	sperm antigen with calponin homology and coiled-coil domains 1	17p11.2			Other CancerGene				3
161742	SPRED1	sprouty-related, EVH1 domain containing 1	15q14	Legius syndrome	23875798	Other CancerGene				3
9901	SRGAP3	SLIT-ROBO Rho GTPase activating protein 3	3p25.3			Other CancerGene				3
6427	SRSF2	serine/arginine-rich splicing factor 2	17q25.2			Other CancerGene				3
6428	SRSF3	serine/arginine-rich splicing factor 3	6p21			Other CancerGene				3
6760	SS18	synovial sarcoma translocation, chromosome 18	18q11.2			Other CancerGene				3
26039	SS18L1	synovial sarcoma translocation gene on chromosome 18-like 1	20q13.3			Other CancerGene				3
6756	SSX1	synovial sarcoma, X breakpoint 1	Xp11.23			Other CancerGene				3
6757	SSX2	synovial sarcoma, X breakpoint 2	Xp11.22			Other CancerGene				3
6759	SSX4	synovial sarcoma, X breakpoint 4	Xp11.23			Other CancerGene				3
8676	STX11	syntaxin 11	6q24.1			Other CancerGene				3
6813	STXBP2	syntaxin binding protein 2	19p13.3-p13.2	familial hemophagocytic lymphohisitocytosis Type 5 (AR)	19884660	Other CancerGene				3
23512	SUZ12	SUZ12 polycomb repressive complex 2 subunit	17q21			Other CancerGene				3
8148	TAF15	TAF15 RNA polymerase II, TATA box binding protein (TBP)-associated factor, 68kDa	17q11.1-q11.2			Other CancerGene				3
6886	TAL1	T-cell acute lymphocytic leukemia 1	1p32			Other CancerGene				3
6887	TAL2	T-cell acute lymphocytic leukemia 2	9q32			Other CancerGene				3
6917	TCEA1	transcription elongation factor A (SII), 1	8q11.2			Other CancerGene				3
6938	TCF12	transcription factor 12	15q21			Other CancerGene				3
6929	TCF3	transcription factor 3	19p13.3			Other CancerGene				3
83439	TCF7L1	transcription factor 7-like 1 (T-cell specific, HMG-box)	2p11.2			Other CancerGene				3
8115	TCL1A	T-cell leukemia/lymphoma 1A	14q32.1			Other CancerGene				3
27004	TCL6	T-cell leukemia/lymphoma 6 (non-protein coding)	14q32.1			Other CancerGene				3
80312	TET1	tet methylcytosine dioxygenase 1	10q21			Other CancerGene				3
10342	TFG	TRK-fused gene	3q12.2			Other CancerGene				3
29844	TFPT	TCF3 (E2A) fusion partner (in childhood Leukemia)	19q13			Other CancerGene				3
7037	TFRC	transferrin receptor	3q29			Other CancerGene				3
7046	TGFBR1	transforming growth factor, beta receptor 1	9q22			Other CancerGene				3
7048	TGFBR2	transforming growth factor, beta receptor II (70/80kDa)	3p22			Other CancerGene	Yes			3
9967	THRAP3	thyroid hormone receptor associated protein 3	1p34.3			Other CancerGene				3
26277	TINF2	TERF1 (TRF1)-interacting nuclear factor 2	14q12	Dyskeratosis Congenita, Revesz syndrome	22965356	Other CancerGene				3
3195	TLX1	T-cell leukemia homeobox 1	10q24.32			Other CancerGene				3
30012	TLX3	T-cell leukemia homeobox 3	5q35.1			Other CancerGene				3
7113	TMPRSS2	transmembrane protease, serine 2	21q22.3			Other CancerGene				3
8764	TNFRSF14	tumor necrosis factor receptor superfamily, member 14	1p36.32			Other CancerGene				3
608	TNFRSF17	tumor necrosis factor receptor superfamily, member 17	16p13.1			Other CancerGene				3
7150	TOP1	topoisomerase (DNA) I	20q12-q13.1			Other CancerGene				3
7170	TPM3	tropomyosin 3	1q21.2			Other CancerGene				3
7171	TPM4	tropomyosin 4	19p13.1			Other CancerGene				3
7175	TPR	translocated promoter region, nuclear basket protein	1q25			Other CancerGene				3
6955	TRA	T cell receptor alpha locus	14q11.2			Other CancerGene				3
6957	TRB	T cell receptor beta locus	7q34			Other CancerGene				3
6964	TRD	T cell receptor delta locus	14q11.2			Other CancerGene				3
6965	TRG	T cell receptor gamma locus	7p14			Other CancerGene				3
5987	TRIM27	tripartite motif containing 27	6p22			Other CancerGene				3
51592	TRIM33	tripartite motif containing 33	1p13.1			Other CancerGene				3
9321	TRIP11	thyroid hormone receptor interactor 11	14q31-q32			Other CancerGene				3
7253	TSHR	thyroid stimulating hormone receptor	14q24-q31			Other CancerGene				3
150465	TTL	tubulin tyrosine ligase	2q13			Other CancerGene				3
7307	U2AF1	U2 small nuclear RNA auxiliary factor 1	21q22.3			Other CancerGene				3
201294	UNC13D	unc-13 homolog D (C. elegans)	17q25.3	familial hemophagocytic lymphohisitocytosis Type 3 (AR)	14622600	Other CancerGene				3
9098	USP6	ubiquitin specific peptidase 6	17p13			Other CancerGene				3
143187	VTI1A	vesicle transport through interaction with t-SNAREs 1A	10q25.2			Other CancerGene				3
7454	WAS	Wiskott-Aldrich syndrome gene	Xp11.4-p11.21	Wiskott-Aldrich syndrome	12969986	Other CancerGene				3
7468	WHSC1	Wolf-Hirschhorn syndrome candidate 1	4p16.3			Other CancerGene				3
55135	WRAP53	WD repeat containing, antisense to TP53	17p13.1			Other CancerGene				3
25937	WWTR1	WW domain containing transcription regulator 1	3q23-q24			Other CancerGene				3
7514	XPO1	exportin 1	2p15			Other CancerGene				3
7516	XRCC2	X-ray repair complementing defective repair in Chinese hamster cells 2	7q36			Other CancerGene				3
7531	YWHAE	tyrosine 3-monooxygenase/tryptophan 5-monooxygenase activation protein, epsilon	17p13.3			Other CancerGene				3
7750	ZMYM2	zinc finger, MYM-type 2	13q11-q12			Other CancerGene				3
55422	ZNF331	zinc finger protein 331	19q13			Other CancerGene				3
171017	ZNF384	zinc finger protein 384	12p12			Other CancerGene				3
25925	ZNF521	zinc finger protein 521	18q11.2			Other CancerGene				3
8233	ZRSR2	zinc finger (CCCH type), RNA-binding motif and serine/arginine rich 2	Xp22.1			Other CancerGene				3
23365	ARHGEF12	Rho guanine nucleotide exchange factor (GEF) 12	11q23.3			Tumor Suppressor	Yes			3
8289	ARID1A	AT rich interactive domain 1A (SWI-like)	1p36.1-p35			Tumor Suppressor	Yes			3
196528	ARID2	AT rich interactive domain 2 (ARID, RFX-like)	12q13.11			Tumor Suppressor	Yes			3
171023	ASXL1	additional sex combs like transcriptional regulator 1	20q11			Tumor Suppressor	Yes			3
8313	AXIN2	axin 2	17q24.1	Ectodermal Dysplasia and Colorectal Polyp syndrome	23539595	Tumor Suppressor	Yes			3
580	BARD1	BRCA1 associated RING domain 1	2q35			Tumor Suppressor	Yes			3
8915	BCL10	B-cell CLL/lymphoma 10	1p22			Tumor Suppressor	Yes			3
613	BCR	breakpoint cluster region	22q11			Tumor Suppressor	Yes			3
701	BUB1B	BUB1 mitotic checkpoint serine/threonine kinase B	15q15	mosaic variegated aneuploidy and cancer predisposition (AR)	15475955	Tumor Suppressor	Yes	Yes		3
23261	CAMTA1	calmodulin binding transcription activator 1	1p36.31-p36.23			Tumor Suppressor	Yes			3
841	CASP8	caspase 8, apoptosis-related cysteine peptidase	2q33-q34			Tumor Suppressor	Yes			3
863	CBFA2T3	core-binding factor, runt domain, alpha subunit 2; translocated to, 3	16q24			Tumor Suppressor	Yes			3
1009	CDH11	cadherin 11, type 2, OB-cadherin (osteoblast)	16q21			Tumor Suppressor	Yes			3
1026	CDKN1A	cyclin-dependent kinase inhibitor 1A (p21, Cip1)	6p21.1			Tumor Suppressor	Yes			3
1031	CDKN2C	cyclin-dependent kinase inhibitor 2C (p18, inhibits CDK4)	1p32.3			Tumor Suppressor	Yes			3
11200	CHEK2	checkpoint kinase 2	22q12.1	Hereditary Breast and Ovarian Cancer, non-BRCA1/2	19338683	Tumor Suppressor	Yes	Yes		3
1387	CREBBP	CREB binding protein	16p13.3	Rubinstein-Taybi syndrome	2009371	Tumor Suppressor	Yes			3
1540	CYLD	cylindromatosis (turban tumor syndrome)	16q12.1	Familial Cylindromatosis, Familial Multiple Trichoepithelioma	18234730	Tumor Suppressor	Yes			3
2120	ETV6	ets variant 6	12p13	predisposition to leukemia and thrombocytopenia	25581430	Tumor Suppressor	Yes			3
2131	EXT1	exostosin glycosyltransferase 1	8q24.11	Hereditary Multiple Exotoses, Langer-Giedion syndrome	9150727	Tumor Suppressor	Yes			3
2132	EXT2	exostosin glycosyltransferase 2	11p12-p11	Hereditary Multiple Exostoses	9150727	Tumor Suppressor	Yes			3
55294	FBXW7	F-box and WD repeat domain containing 7, E3 ubiquitin protein ligase	4q31.23			Tumor Suppressor	Yes			3
2272	FHIT	fragile histidine triad	3p14.2			Tumor Suppressor	Yes			3
201163	FLCN	folliculin	17p11.2	Birt-Hogg-Dubé syndrome,Familial Non-VHL Clear Cell Renal Cancer	19850877	Tumor Suppressor	Yes			3
2308	FOXO1	forkhead box O1	13q14.1			Tumor Suppressor	Yes			3
2309	FOXO3	forkhead box O3	6q21			Tumor Suppressor	Yes			3
4303	FOXO4	forkhead box O4	Xq13.1			Tumor Suppressor	Yes			3
27086	FOXP1	forkhead box P1	3p14.1			Tumor Suppressor	Yes			3
2719	GPC3	glypican 3	Xq26	Simpson-Golabi-Behmel syndrome	8958336	Tumor Suppressor	Yes			3
10481	HOXB13	homeobox B13	17q21.32			Tumor Suppressor	Yes			3
3417	IDH1	isocitrate dehydrogenase 1 (NADP+), soluble	2q34	Ollier disease / Maffuci syndrome	18931888	Tumor Suppressor	Yes			3
3482	IGF2R	insulin-like growth factor 2 receptor	6q25.3			Tumor Suppressor	Yes			3
1316	KLF6	Kruppel-like factor 6	10p15			Tumor Suppressor	Yes			3
121227	LRIG3	leucine-rich repeats and immunoglobulin-like domains 3	12q14.1			Tumor Suppressor	Yes			3
4094	MAF	v-maf avian musculoaponeurotic fibrosarcoma oncogene homolog	16q22-q23			Tumor Suppressor	Yes			3
9935	MAFB	v-maf avian musculoaponeurotic fibrosarcoma oncogene homolog B	20q12			Tumor Suppressor	Yes			3
6416	MAP2K4	mitogen-activated protein kinase kinase 4	17p12			Tumor Suppressor	Yes	Yes		3
4330	MN1	meningioma (disrupted in balanced translocation) 1	22q12.1			Tumor Suppressor	Yes			3
4582	MUC1	mucin 1, cell surface associated	1q22			Tumor Suppressor	Yes			3
8031	NCOA4	nuclear receptor coactivator 4	10q11.2			Tumor Suppressor	Yes			3
10397	NDRG1	N-myc downstream regulated 1	8q24			Tumor Suppressor	Yes			3
4851	NOTCH1	notch 1	9q34.3			Tumor Suppressor	Yes			3
8013	NR4A3	nuclear receptor subfamily 4, group A, member 3	9q22			Tumor Suppressor	Yes			3
55193	PBRM1	polybromo 1	3p21			Tumor Suppressor	Yes			3
84295	PHF6	PHD finger protein 6	Xq26			Tumor Suppressor	Yes			3
5371	PML	promyelocytic leukemia	15q24.1			Tumor Suppressor	Yes			3
5378	PMS1	PMS1 postmeiotic segregation increased 1 (S. cerevisiae)	2q31-q33			Tumor Suppressor	Yes			3
639	PRDM1	PR domain containing 1, with ZNF domain	6q21			Tumor Suppressor	Yes			3
6608	SMO	smoothened, frizzled class receptor	7q32.1			Tumor Suppressor	Yes			3
8651	SOCS1	suppressor of cytokine signaling 1	16p13.13			Tumor Suppressor	Yes			3
6850	SYK	spleen tyrosine kinase	9q22			Tumor Suppressor	Yes	Yes		3
6934	TCF7L2	transcription factor 7-like 2 (T-cell specific, HMG-box)	10q25.3			Tumor Suppressor	Yes			3
54790	TET2	tet methylcytosine dioxygenase 2	4q24			Tumor Suppressor	Yes			3
7030	TFE3	transcription factor binding to IGHM enhancer 3	Xp11.22			Tumor Suppressor	Yes			3
7128	TNFAIP3	tumor necrosis factor, alpha-induced protein 3	6q23-q25			Tumor Suppressor	Yes			3
8805	TRIM24	tripartite motif containing 24	7q32-q34			Tumor Suppressor	Yes			3
11197	WIF1	WNT inhibitory factor 1	12q14.2			Tumor Suppressor	Yes			3
7704	ZBTB16	zinc finger and BTB domain containing 16	11q23			Tumor Suppressor	Yes			3
