# Supplementary material for: Multiple Germline Events Contribute to Cancer Development in Patients with Li-Fraumeni Syndrome
Source: Cancer Res Commun. 2023 May 1;3(5):738–54. doi: 10.1158/2767-9764.CRC-22-0402 (PMC10150777; doi:10.1158/2767-9764.CRC-22-0402)
Supplement: Supplementary Data S3 — 1000G Variants [file crc-22-0402-s04.xlsx]

## Sheet: A. Class3_SNVs_indels
#Chr	Start	End	Ref	Alt	Ref.Gene	CPG	Func.refGene	ExonicFunc.refGene	Gene.ensGene	avsnp147	AAChange.ensGene	AAChange.refGene	clinvar: Clinvar	HGMD_Class	HGMD_Phen	HGMD_Rankscore	InterVar: InterVar and Evidence	Freq_ExAC_ALL	Freq_esp6500siv2_all	Freq_1000g2015aug_all	gnomAD_genome_ALL	gnomAD_exome_ALL	CADD_raw	CADD_phred	SIFT_score	GERP++_RS	phyloP46way_placental	dbscSNV_ADA_SCORE	dbscSNV_RF_SCORE	Interpro_domain	AAChange.knownGene	rmsk	MetaSVM_score	Freq_ExAC_POPs	Freq_gnomad_genome_POPs	Freq_gnomad_exome_POPs	OMIM	Phenotype_MIM	OrphaNumber	Orpha	cosmic84	Otherinfo	sample
1	12069698	12069698	C	T	MFN2	Other CancerGene	exonic	nonsynonymous SNV	ENSG00000116688	rs119103267	ENSG00000116688:ENST00000444836:exon17:c.C2119T:p.R707W,ENSG00000116688:ENST00000235329:exon18:c.C2119T:p.R707W	MFN2:NM_001127660:exon17:c.C2119T:p.R707W,MFN2:NM_014874:exon18:c.C2119T:p.R707W	clinvar: Pathogenic|Likely pathogenic|Pathogenic|Likely pathogenic	DM	Axonal_neuropathy_severe_early-onset	0.99	InterVar: Likely pathogenic PVS1=0 PS=[0, 0, 0, 0, 0] PM=[1, 1, 0, 0, 0, 0, 0] PP=[0, 0, 1, 0, 1, 0] BA1=0 BS=[0, 0, 0, 0, 0] BP=[0, 0, 0, 0, 0, 0, 0, 0]	0.0003	0.0004	0.000199681	0.0002	0.0003	7.901	35	0.005	4.36	.	.	.	Fzo/mitofusin HR2 domain	MFN2:uc009vni.3:exon17:c.C2119T:p.R707W,MFN2:uc001atn.4:exon18:c.C2119T:p.R707W	.	1.015	AFR:0,AMR:0.0002,EAS:0.0001,FIN:0,NFE:0.0006,OTH:0,SAS:0	AFR:0.0001,AMR:0,ASJ:0,EAS:0,FIN:0,NFE:0.0004,OTH:0	AFR:0,AMR:2.978e-05,ASJ:0,EAS:5.798e-05,FIN:4.484e-05,NFE:0.0005,OTH:0,SAS:3.249e-05	608507	601152;609260;617087;	99947;90120;	99947|Autosomal dominant Charcot-Marie-Tooth disease type 2A2|Unknown|Autosomal dominant|Childhood|609260~90120|Hereditary motor and sensory neuropathy type 6|-|Autosomal dominant|-|601152 616505~	.	1	HG02224
1	17349180	17349180	G	A	SDHB	Autosomal Dominant	exonic	nonsynonymous SNV	ENSG00000117118	rs138996609	ENSG00000117118:ENST00000375499:exon7:c.C688T:p.R230C	SDHB:NM_003000:exon7:c.C688T:p.R230C	clinvar: Pathogenic	DM	Phaeochromocytoma	0.99	InterVar: Likely pathogenic PVS1=0 PS=[0, 0, 0, 0, 0] PM=[1, 1, 0, 0, 0, 0, 0] PP=[0, 0, 1, 0, 1, 0] BA1=0 BS=[0, 0, 0, 0, 0] BP=[0, 0, 0, 0, 0, 0, 0, 0]	8.25e-06	.	0.000199681		4.06e-06	7.887	35	0	5.51	.	.	.	Alpha-helical ferredoxin	SDHB:uc001bae.3:exon7:c.C688T:p.R230C	.	1.067	AFR:0,AMR:0,EAS:0,FIN:0,NFE:1.502e-05,OTH:0,SAS:0	AFR:.,AMR:.,ASJ:.,EAS:.,FIN:.,NFE:.,OTH:.	AFR:0,AMR:0,ASJ:0,EAS:0,FIN:0,NFE:8.956e-06,OTH:0,SAS:0	185470	115310;171300;606764;606864;612359;	201;97286;44890;29072;29072;	201|Cowden syndrome|1-9 / 1 000 000|Autosomal dominant|All ages|158350 612359 615106 615107 615108 615109 616858~97286|Carney-Stratakis syndrome|<1 / 1 000 000|Autosomal dominant|Adolescent<br>Adult|606864~44890|Gastrointestinal stromal tumor|1-5 / 10 000|Not applicable<br>or&nbsp;Autosomal dominant|Childhood<br>Adolescent<br>Adult|606764~29072|Hereditary pheochromocytoma-paraganglioma|1-9 / 1 00…	ID=COSM899738;OCCURENCE=1(endometrium),1(stomach),1(large_intestine)	1	NA18573
1	17359572	17359572	C	T	SDHB	Autosomal Dominant	exonic	nonsynonymous SNV	ENSG00000117118	rs570278423	ENSG00000117118:ENST00000375499:exon3:c.G269A:p.R90Q	SDHB:NM_003000:exon3:c.G269A:p.R90Q	clinvar: Likely pathogenic	DM	Paraganglioma	0.99	InterVar: Likely pathogenic PVS1=0 PS=[0, 0, 0, 0, 0] PM=[1, 1, 0, 0, 0, 0, 0] PP=[0, 0, 1, 0, 1, 0] BA1=0 BS=[0, 0, 0, 0, 0] BP=[0, 0, 0, 0, 0, 0, 0, 0]	8.32e-06	.	0.000199681	3.23e-05	8.13e-06	7.75	35	0	5.65	.	.	.	2Fe-2S ferredoxin-type iron-sulfur binding domain|Beta-grasp domain|Succinate dehydogenase/fumarate reductase N-terminal	SDHB:uc001bae.3:exon3:c.G269A:p.R90Q	.	0.978	AFR:9.885e-05,AMR:0,EAS:0,FIN:0,NFE:0,OTH:0,SAS:0	AFR:0.0001,AMR:0,ASJ:0,EAS:0,FIN:0,NFE:0,OTH:0	AFR:6.538e-05,AMR:2.978e-05,ASJ:0,EAS:0,FIN:0,NFE:0,OTH:0,SAS:0	185470	115310;171300;606764;606864;612359;	201;97286;44890;29072;29072;	201|Cowden syndrome|1-9 / 1 000 000|Autosomal dominant|All ages|158350 612359 615106 615107 615108 615109 616858~97286|Carney-Stratakis syndrome|<1 / 1 000 000|Autosomal dominant|Adolescent<br>Adult|606864~44890|Gastrointestinal stromal tumor|1-5 / 10 000|Not applicable<br>or&nbsp;Autosomal dominant|Childhood<br>Adolescent<br>Adult|606764~29072|Hereditary pheochromocytoma-paraganglioma|1-9 / 1 00…	.	1	HG01679
1	17359573	17359573	G	A	SDHB	Autosomal Dominant	exonic	stopgain	ENSG00000117118	rs74315366	ENSG00000117118:ENST00000375499:exon3:c.C268T:p.R90X	SDHB:NM_003000:exon3:c.C268T:p.R90X	clinvar: Pathogenic|Pathogenic|Pathogenic|Pathogenic|Pathogenic|Pathogenic|Pathogenic|Pathogenic|Pathogenic	DM	Phaeochromocytoma_and_paraganglioma	0.99	InterVar: Pathogenic PVS1=1 PS=[0, 0, 0, 0, 0] PM=[0, 1, 0, 0, 0, 0, 0] PP=[0, 0, 1, 0, 1, 0] BA1=0 BS=[0, 0, 0, 0, 0] BP=[0, 0, 0, 0, 0, 0, 0, 0]	8.31e-06	.	0.000199681		4.06e-06	12.792	40	.	4.74	.	.	.	2Fe-2S ferredoxin-type iron-sulfur binding domain|Beta-grasp domain|Succinate dehydogenase/fumarate reductase N-terminal	SDHB:uc001bae.3:exon3:c.C268T:p.R90X	.	.	AFR:0,AMR:0,EAS:0,FIN:0,NFE:1.508e-05,OTH:0,SAS:0	AFR:.,AMR:.,ASJ:.,EAS:.,FIN:.,NFE:.,OTH:.	AFR:0,AMR:0,ASJ:0,EAS:0,FIN:0,NFE:8.957e-06,OTH:0,SAS:0	185470	115310;171300;606764;606864;612359;	201;97286;44890;29072;29072;	201|Cowden syndrome|1-9 / 1 000 000|Autosomal dominant|All ages|158350 612359 615106 615107 615108 615109 616858~97286|Carney-Stratakis syndrome|<1 / 1 000 000|Autosomal dominant|Adolescent<br>Adult|606864~44890|Gastrointestinal stromal tumor|1-5 / 10 000|Not applicable<br>or&nbsp;Autosomal dominant|Childhood<br>Adolescent<br>Adult|606764~29072|Hereditary pheochromocytoma-paraganglioma|1-9 / 1 00…	.	1	HG00127
1	20975602	20975602	C	T	PINK1	Other CancerGene	exonic	stopgain	ENSG00000158828	rs45539432	ENSG00000158828:ENST00000321556:exon7:c.C1366T:p.Q456X	PINK1:NM_032409:exon7:c.C1366T:p.Q456X	clinvar: Pathogenic	DM	Parkinson_disease_early-onset	0.99	InterVar: Pathogenic PVS1=1 PS=[0, 0, 0, 0, 0] PM=[0, 1, 0, 0, 0, 0, 0] PP=[0, 0, 1, 0, 1, 0] BA1=0 BS=[0, 1, 0, 0, 0] BP=[0, 0, 0, 0, 0, 0, 0, 0]	2.48e-05	7.7e-05	0.000199681	3.23e-05	4.06e-05	12.745	40	.	5.13	.	.	.	Protein kinase domain|Protein kinase-like domain	PINK1:uc001bdn.3:exon3:c.C445T:p.Q149X,PINK1:uc001bdm.3:exon7:c.C1366T:p.Q456X	.	.	AFR:0,AMR:0,EAS:0,FIN:0,NFE:4.51e-05,OTH:0,SAS:0	AFR:0,AMR:0,ASJ:0,EAS:0,FIN:0,NFE:6.666e-05,OTH:0	AFR:0,AMR:0,ASJ:0,EAS:0,FIN:0,NFE:8.066e-05,OTH:0.0002,SAS:0	608309	605909;	2828;	2828|Young-onset Parkinson disease|1-5 / 10 000|Autosomal dominant<br>or&nbsp;Autosomal recessive|Adult|300557 600116 602404 605909 606324 606852 610297 613643 615528 616840~	.	1	NA20533
1	20975710	20975710	C	T	PINK1	Other CancerGene	exonic	stopgain	ENSG00000158828	rs34208370	ENSG00000158828:ENST00000321556:exon7:c.C1474T:p.R492X	PINK1:NM_032409:exon7:c.C1474T:p.R492X	clinvar: Pathogenic	DM	Parkinson_disease_early-onset	0.99	InterVar: Pathogenic PVS1=1 PS=[0, 0, 0, 0, 0] PM=[0, 1, 0, 0, 0, 0, 0] PP=[0, 0, 1, 0, 1, 0] BA1=0 BS=[0, 1, 0, 0, 0] BP=[0, 0, 0, 0, 0, 0, 0, 0]	3.32e-05	7.7e-05	0.000199681	3.23e-05	7.75e-05	15.572	51	.	6.17	.	.	.	Protein kinase domain|Protein kinase-like domain	PINK1:uc001bdn.3:exon3:c.C553T:p.R185X,PINK1:uc001bdm.3:exon7:c.C1474T:p.R492X	.	.	AFR:0,AMR:0,EAS:0.0005,FIN:0,NFE:0,OTH:0,SAS:0	AFR:0.0001,AMR:0,ASJ:0,EAS:0,FIN:0,NFE:0,OTH:0	AFR:0,AMR:0,ASJ:0,EAS:0.0006,FIN:0,NFE:7.216e-05,OTH:0,SAS:3.249e-05	608309	605909;	2828;	2828|Young-onset Parkinson disease|1-5 / 10 000|Autosomal dominant<br>or&nbsp;Autosomal recessive|Adult|300557 600116 602404 605909 606324 606852 610297 613643 615528 616840~	.	1	HG02356
1	32740937	32740937	G	T	LCK	Kinase	exonic	nonsynonymous SNV	ENSG00000182866	rs201899413	ENSG00000182866:ENST00000373564:exon3:c.G468T:p.W156C,ENSG00000182866:ENST00000373557:exon4:c.G426T:p.W142C,ENSG00000182866:ENST00000482949:exon4:c.G468T:p.W156C,ENSG00000182866:ENST00000333070:exon5:c.G294T:p.W98C,ENSG00000182866:ENST00000336890:exon5:c.G294T:p.W98C,ENSG00000182866:ENST00000373562:exon5:c.G294T:p.W98C,ENSG00000182866:ENST00000495610:exon5:c.G294T:p.W98C	LCK:NM_001042771:exon5:c.G294T:p.W98C,LCK:NM_001330468:exon5:c.G294T:p.W98C,LCK:NM_005356:exon5:c.G294T:p.W98C	clinvar: UNK	.	.	.	InterVar: Likely pathogenic PVS1=0 PS=[0, 0, 0, 0, 0] PM=[1, 1, 0, 0, 0, 0, 0] PP=[0, 1, 1, 0, 0, 0] BA1=0 BS=[0, 1, 0, 0, 0] BP=[0, 0, 0, 0, 0, 0, 0, 0]		.	0.000199681		.	6.525	31	0	5.29	.	.	.	SH2 domain|SH3 domain;SH3 domain	LCK:uc001bva.3:exon3:c.G468T:p.W156C,LCK:uc010ohc.1:exon4:c.G426T:p.W142C,LCK:uc001bux.3:exon5:c.G294T:p.W98C,LCK:uc001buy.3:exon5:c.G294T:p.W98C,LCK:uc001buz.3:exon5:c.G294T:p.W98C	.	0.005	AFR:.,AMR:.,EAS:.,FIN:.,NFE:.,OTH:.,SAS:.	AFR:.,AMR:.,ASJ:.,EAS:.,FIN:.,NFE:.,OTH:.	AFR:.,AMR:.,ASJ:.,EAS:.,FIN:.,NFE:.,OTH:.,SAS:.	153390	615758;	280142;	280142|Severe combined immunodeficiency due to LCK deficiency|<1 / 1 000 000|Autosomal recessive|Infancy<br>Neonatal|615758~	.	1	HG00436
1	32741007	32741007	C	G	LCK	Kinase	exonic	nonsynonymous SNV	ENSG00000182866	rs544255095	ENSG00000182866:ENST00000373564:exon3:c.C538G:p.L180V,ENSG00000182866:ENST00000373557:exon4:c.C496G:p.L166V,ENSG00000182866:ENST00000482949:exon4:c.C538G:p.L180V,ENSG00000182866:ENST00000333070:exon5:c.C364G:p.L122V,ENSG00000182866:ENST00000336890:exon5:c.C364G:p.L122V,ENSG00000182866:ENST00000373562:exon5:c.C364G:p.L122V,ENSG00000182866:ENST00000495610:exon5:c.C364G:p.L122V	LCK:NM_001042771:exon5:c.C364G:p.L122V,LCK:NM_001330468:exon5:c.C364G:p.L122V,LCK:NM_005356:exon5:c.C364G:p.L122V	clinvar: UNK	.	.	.	InterVar: Likely pathogenic PVS1=0 PS=[0, 0, 0, 0, 0] PM=[1, 1, 0, 0, 0, 0, 0] PP=[0, 1, 1, 0, 0, 0] BA1=0 BS=[0, 1, 0, 0, 0] BP=[0, 0, 0, 0, 0, 0, 0, 0]	8.42e-06	.	0.000199681	3.23e-05	4.07e-06	2.674	20.7	0.057	5.29	.	.	.	SH2 domain;SH2 domain|SH3 domain;SH3 domain	LCK:uc001bva.3:exon3:c.C538G:p.L180V,LCK:uc010ohc.1:exon4:c.C496G:p.L166V,LCK:uc001bux.3:exon5:c.C364G:p.L122V,LCK:uc001buy.3:exon5:c.C364G:p.L122V,LCK:uc001buz.3:exon5:c.C364G:p.L122V	.	0.437	AFR:9.929e-05,AMR:0,EAS:0,FIN:0,NFE:0,OTH:0,SAS:0	AFR:0.0001,AMR:0,ASJ:0,EAS:0,FIN:0,NFE:0,OTH:0	AFR:6.548e-05,AMR:0,ASJ:0,EAS:0,FIN:0,NFE:0,OTH:0,SAS:0	153390	615758;	280142;	280142|Severe combined immunodeficiency due to LCK deficiency|<1 / 1 000 000|Autosomal recessive|Infancy<br>Neonatal|615758~	.	1	HG02768
1	32741592	32741592	G	A	LCK	Kinase	exonic	nonsynonymous SNV	ENSG00000182866	rs539280346	ENSG00000182866:ENST00000373564:exon5:c.G733A:p.D245N,ENSG00000182866:ENST00000373557:exon6:c.G691A:p.D231N,ENSG00000182866:ENST00000333070:exon7:c.G559A:p.D187N,ENSG00000182866:ENST00000336890:exon7:c.G559A:p.D187N,ENSG00000182866:ENST00000495610:exon7:c.G559A:p.D187N	LCK:NM_001042771:exon7:c.G559A:p.D187N,LCK:NM_001330468:exon7:c.G559A:p.D187N,LCK:NM_005356:exon7:c.G559A:p.D187N	clinvar: UNK	.	.	.	InterVar: Likely pathogenic PVS1=0 PS=[0, 0, 0, 0, 0] PM=[1, 1, 0, 0, 0, 0, 0] PP=[0, 1, 1, 0, 0, 0] BA1=0 BS=[0, 1, 0, 0, 0] BP=[0, 0, 0, 0, 0, 0, 0, 0]	3.3e-05	.	0.000199681		2.03e-05	6.543	31	0.001	5.58	.	.	.	Protein kinase domain|SH2 domain;SH2 domain	LCK:uc001bva.3:exon5:c.G733A:p.D245N,LCK:uc010ohc.1:exon6:c.G691A:p.D231N,LCK:uc001bux.3:exon7:c.G559A:p.D187N,LCK:uc001buy.3:exon7:c.G559A:p.D187N,LCK:uc001buz.3:exon7:c.G559A:p.D187N	.	0.939	AFR:0,AMR:0,EAS:0,FIN:0,NFE:0,OTH:0,SAS:0.0002	AFR:.,AMR:.,ASJ:.,EAS:.,FIN:.,NFE:.,OTH:.	AFR:0,AMR:0,ASJ:0,EAS:0,FIN:0,NFE:0,OTH:0,SAS:0.0002	153390	615758;	280142;	280142|Severe combined immunodeficiency due to LCK deficiency|<1 / 1 000 000|Autosomal recessive|Infancy<br>Neonatal|615758~	ID=COSM6699964,COSM6699966,COSM6699965;OCCURENCE=1(large_intestine)	1	NA21091
1	32742274	32742274	C	G	LCK	Kinase	exonic	nonsynonymous SNV	ENSG00000182866	rs142611772	ENSG00000182866:ENST00000373564:exon6:c.C872G:p.A291G,ENSG00000182866:ENST00000495610:exon8:c.C698G:p.A233G,ENSG00000182866:ENST00000333070:exon9:c.C851G:p.A284G,ENSG00000182866:ENST00000336890:exon9:c.C851G:p.A284G	LCK:NM_001330468:exon8:c.C698G:p.A233G,LCK:NM_001042771:exon9:c.C851G:p.A284G,LCK:NM_005356:exon9:c.C851G:p.A284G	clinvar: UNK	.	.	.	InterVar: Likely pathogenic PVS1=0 PS=[0, 0, 0, 0, 0] PM=[1, 1, 0, 0, 0, 0, 0] PP=[0, 1, 1, 0, 0, 0] BA1=0 BS=[0, 1, 0, 0, 0] BP=[0, 0, 0, 0, 0, 0, 0, 0]	9.93e-05	0.0003	0.000399361	0.0001	7.74e-05	5.466	26.2	0.013	5.44	.	.	.	Protein kinase domain|Protein kinase-like domain|Serine-threonine/tyrosine-protein kinase catalytic domain;Protein kinase domain|Protein kinase-like domain|Serine-threonine/tyrosine-protein kinase catalytic domain|Tyrosine-protein kinase, catalytic domain	LCK:uc001bva.3:exon6:c.C872G:p.A291G,LCK:uc010ohc.1:exon8:c.C983G:p.A328G,LCK:uc001bux.3:exon9:c.C851G:p.A284G,LCK:uc001buy.3:exon9:c.C851G:p.A284G,LCK:uc001buz.3:exon9:c.C851G:p.A284G	.	0.183	AFR:0.0011,AMR:0,EAS:0,FIN:0,NFE:0,OTH:0,SAS:6.128e-05	AFR:0.0005,AMR:0,ASJ:0,EAS:0,FIN:0,NFE:0,OTH:0	AFR:0.0011,AMR:0,ASJ:0,EAS:0,FIN:0,NFE:0,OTH:0.0002,SAS:3.251e-05	153390	615758;	280142;	280142|Severe combined immunodeficiency due to LCK deficiency|<1 / 1 000 000|Autosomal recessive|Infancy<br>Neonatal|615758~	.	1	HG03458
1	32742274	32742274	C	G	LCK	Kinase	exonic	nonsynonymous SNV	ENSG00000182866	rs142611772	ENSG00000182866:ENST00000373564:exon6:c.C872G:p.A291G,ENSG00000182866:ENST00000495610:exon8:c.C698G:p.A233G,ENSG00000182866:ENST00000333070:exon9:c.C851G:p.A284G,ENSG00000182866:ENST00000336890:exon9:c.C851G:p.A284G	LCK:NM_001330468:exon8:c.C698G:p.A233G,LCK:NM_001042771:exon9:c.C851G:p.A284G,LCK:NM_005356:exon9:c.C851G:p.A284G	clinvar: UNK	.	.	.	InterVar: Likely pathogenic PVS1=0 PS=[0, 0, 0, 0, 0] PM=[1, 1, 0, 0, 0, 0, 0] PP=[0, 1, 1, 0, 0, 0] BA1=0 BS=[0, 1, 0, 0, 0] BP=[0, 0, 0, 0, 0, 0, 0, 0]	9.93e-05	0.0003	0.000399361	0.0001	7.74e-05	5.466	26.2	0.013	5.44	.	.	.	Protein kinase domain|Protein kinase-like domain|Serine-threonine/tyrosine-protein kinase catalytic domain;Protein kinase domain|Protein kinase-like domain|Serine-threonine/tyrosine-protein kinase catalytic domain|Tyrosine-protein kinase, catalytic domain	LCK:uc001bva.3:exon6:c.C872G:p.A291G,LCK:uc010ohc.1:exon8:c.C983G:p.A328G,LCK:uc001bux.3:exon9:c.C851G:p.A284G,LCK:uc001buy.3:exon9:c.C851G:p.A284G,LCK:uc001buz.3:exon9:c.C851G:p.A284G	.	0.183	AFR:0.0011,AMR:0,EAS:0,FIN:0,NFE:0,OTH:0,SAS:6.128e-05	AFR:0.0005,AMR:0,ASJ:0,EAS:0,FIN:0,NFE:0,OTH:0	AFR:0.0011,AMR:0,ASJ:0,EAS:0,FIN:0,NFE:0,OTH:0.0002,SAS:3.251e-05	153390	615758;	280142;	280142|Severe combined immunodeficiency due to LCK deficiency|<1 / 1 000 000|Autosomal recessive|Infancy<br>Neonatal|615758~	.	1	HG02769
1	32745281	32745281	T	C	LCK	Kinase	exonic	nonsynonymous SNV	ENSG00000182866	rs201830817	ENSG00000182866:ENST00000373564:exon7:c.T995C:p.V332A,ENSG00000182866:ENST00000495610:exon9:c.T821C:p.V274A,ENSG00000182866:ENST00000333070:exon10:c.T1064C:p.V355A,ENSG00000182866:ENST00000336890:exon10:c.T974C:p.V325A	LCK:NM_001330468:exon9:c.T821C:p.V274A,LCK:NM_001042771:exon10:c.T974C:p.V325A,LCK:NM_005356:exon10:c.T974C:p.V325A	clinvar: UNK	.	.	.	InterVar: Likely pathogenic PVS1=0 PS=[0, 0, 0, 0, 0] PM=[1, 1, 0, 0, 0, 0, 0] PP=[0, 1, 1, 0, 0, 0] BA1=0 BS=[0, 1, 0, 0, 0] BP=[0, 0, 0, 0, 0, 0, 0, 0]	8.26e-06	.	0.000199681		4.06e-06	5.765	27	0.001	5.52	.	.	.	Protein kinase domain|Protein kinase-like domain|Serine-threonine/tyrosine-protein kinase catalytic domain;Protein kinase domain|Protein kinase-like domain|Serine-threonine/tyrosine-protein kinase catalytic domain|Tyrosine-protein kinase, catalytic domain	LCK:uc001bva.3:exon7:c.T995C:p.V332A,LCK:uc010ohc.1:exon9:c.T1106C:p.V369A,LCK:uc001bux.3:exon10:c.T974C:p.V325A,LCK:uc001buy.3:exon10:c.T974C:p.V325A,LCK:uc001buz.3:exon10:c.T1064C:p.V355A	.	0.16	AFR:0,AMR:0,EAS:0.0001,FIN:0,NFE:0,OTH:0,SAS:0	AFR:.,AMR:.,ASJ:.,EAS:.,FIN:.,NFE:.,OTH:.	AFR:0,AMR:0,ASJ:0,EAS:5.798e-05,FIN:0,NFE:0,OTH:0,SAS:0	153390	615758;	280142;	280142|Severe combined immunodeficiency due to LCK deficiency|<1 / 1 000 000|Autosomal recessive|Infancy<br>Neonatal|615758~	.	1	NA19066
1	32745710	32745710	C	A	LCK	Kinase	exonic	nonsynonymous SNV	ENSG00000182866	rs575320254	ENSG00000182866:ENST00000373564:exon9:c.C1247A:p.P416Q,ENSG00000182866:ENST00000333070:exon12:c.C1316A:p.P439Q,ENSG00000182866:ENST00000336890:exon12:c.C1226A:p.P409Q	LCK:NM_001330468:exon11:c.C1073A:p.P358Q,LCK:NM_001042771:exon12:c.C1226A:p.P409Q,LCK:NM_005356:exon12:c.C1226A:p.P409Q	clinvar: UNK	.	.	.	InterVar: Likely pathogenic PVS1=0 PS=[0, 0, 0, 0, 0] PM=[1, 1, 0, 0, 0, 0, 0] PP=[0, 1, 1, 0, 0, 0] BA1=0 BS=[0, 1, 0, 0, 0] BP=[0, 0, 0, 0, 0, 0, 0, 0]		.	0.000199681		.	6.311	29.2	0	4.89	.	.	.	Protein kinase domain|Protein kinase-like domain|Serine-threonine/tyrosine-protein kinase catalytic domain|Tyrosine-protein kinase, catalytic domain	LCK:uc001bva.3:exon9:c.C1247A:p.P416Q,LCK:uc010ohc.1:exon11:c.C1358A:p.P453Q,LCK:uc001bux.3:exon12:c.C1226A:p.P409Q,LCK:uc001buy.3:exon12:c.C1226A:p.P409Q,LCK:uc001buz.3:exon12:c.C1316A:p.P439Q	.	1.081	AFR:.,AMR:.,EAS:.,FIN:.,NFE:.,OTH:.,SAS:.	AFR:.,AMR:.,ASJ:.,EAS:.,FIN:.,NFE:.,OTH:.	AFR:.,AMR:.,ASJ:.,EAS:.,FIN:.,NFE:.,OTH:.,SAS:.	153390	615758;	280142;	280142|Severe combined immunodeficiency due to LCK deficiency|<1 / 1 000 000|Autosomal recessive|Infancy<br>Neonatal|615758~	.	1	HG01122
1	43817942	43817942	C	T	MPL	Other CancerGene	exonic	stopgain	ENSG00000117400	rs369156948	ENSG00000117400:ENST00000372470:exon11:c.C1621T:p.Q541X	MPL:NM_005373:exon11:c.C1621T:p.Q541X	clinvar: not provided	DM	Amegakaryocytic_thrombocytopaenia_congenital	0.99	InterVar: Pathogenic PVS1=1 PS=[0, 0, 0, 0, 0] PM=[0, 1, 0, 0, 0, 0, 0] PP=[0, 0, 1, 0, 0, 0] BA1=0 BS=[0, 1, 0, 0, 0] BP=[0, 0, 0, 0, 0, 0, 0, 0]	2.47e-05	7.7e-05	0.000199681	3.24e-05	2.03e-05	10.811	36	.	2.97	.	.	.	.	MPL:uc001ciw.3:exon11:c.C1621T:p.Q541X,MPL:uc009vwr.3:exon11:c.C1600T:p.Q534X	.	.	AFR:9.619e-05,AMR:0,EAS:0,FIN:0,NFE:3.002e-05,OTH:0,SAS:0	AFR:0.0001,AMR:0,ASJ:0,EAS:0,FIN:0,NFE:0,OTH:0	AFR:6.535e-05,AMR:0,ASJ:0,EAS:0,FIN:0,NFE:3.582e-05,OTH:0,SAS:0	159530	254450;601977;604498;	3319;3318;71493;824;	3319|Congenital amegakaryocytic thrombocytopenia|Unknown|Autosomal recessive|Neonatal|604498~3318|Essential thrombocythemia|1-5 / 10 000|Multigenic/multifactorial<br>or&nbsp;Not applicable|All ages|187950 601977 614521~71493|Familial thrombocytosis|<1 / 1 000 000|Autosomal dominant<br>or&nbsp;X-linked recessive|Childhood|187950 300331 601977 614521~824|Primary myelofibrosis|1-9 / 100 000|-|Adult|…	.	1	HG01789
1	45798118	45798118	G	A	MUTYH	Autosomal Recessive	exonic	nonsynonymous SNV	ENSG00000132781	rs200495564	ENSG00000132781:ENST00000467459:exon1:c.C43T:p.R15C,ENSG00000132781:ENST00000533178:exon3:c.C278T:p.P93L,ENSG00000132781:ENST00000412971:exon4:c.C265T:p.R89C,ENSG00000132781:ENST00000470256:exon7:c.C536T:p.P179L,ENSG00000132781:ENST00000354383:exon9:c.C652T:p.R218C,ENSG00000132781:ENST00000355498:exon9:c.C649T:p.R217C,ENSG00000132781:ENST00000372098:exon9:c.C724T:p.R242C,ENSG00000132781:ENST00000…	MUTYH:NM_001350650:exon8:c.C304T:p.R102C,MUTYH:NM_001350651:exon8:c.C304T:p.R102C,MUTYH:NM_001048171:exon9:c.C691T:p.R231C,MUTYH:NM_001048172:exon9:c.C652T:p.R218C,MUTYH:NM_001048173:exon9:c.C649T:p.R217C,MUTYH:NM_001048174:exon9:c.C649T:p.R217C,MUTYH:NM_001128425:exon9:c.C733T:p.R245C,MUTYH:NM_001293190:exon9:c.C694T:p.R232C,MUTYH:NM_001293191:exon9:c.C682T:p.R228C,MUTYH:NM_001293192:exon9:c.C37…	clinvar: other|Pathogenic|Pathogenic	DM	Colorectal_adenoma	0.7	InterVar: Likely pathogenic PVS1=0 PS=[0, 0, 0, 0, 0] PM=[1, 1, 0, 0, 0, 0, 0] PP=[0, 0, 1, 0, 1, 0] BA1=0 BS=[0, 0, 0, 0, 0] BP=[1, 0, 0, 0, 0, 0, 0, 0]	8.37e-05	.	0.000199681		5.3e-05	6.378	29.5	0	4.69	.	.	.	DNA glycosylase|Endonuclease III-like, conserved site-2|HhH-GPD domain;DNA glycosylase|Helix-turn-helix, base-excision DNA repair, C-terminal|HhH-GPD domain	MUTYH:uc001cnf.3:exon9:c.C649T:p.R217C,MUTYH:uc001cng.3:exon9:c.C682T:p.R228C,MUTYH:uc001cnh.3:exon9:c.C652T:p.R218C,MUTYH:uc001cni.3:exon9:c.C649T:p.R217C,MUTYH:uc001cnj.3:exon9:c.C373T:p.R125C,MUTYH:uc001cnl.3:exon9:c.C691T:p.R231C,MUTYH:uc001cnm.3:exon9:c.C724T:p.R242C,MUTYH:uc001cnn.3:exon9:c.C694T:p.R232C,MUTYH:uc001cno.3:exon9:c.C373T:p.R125C,MUTYH:uc009vxp.3:exon9:c.C733T:p.R245C,MUTYH:uc0…	.	1.082	AFR:9.996e-05,AMR:0.0003,EAS:0.0001,FIN:0,NFE:0,OTH:0,SAS:0.0002	AFR:.,AMR:.,ASJ:.,EAS:.,FIN:.,NFE:.,OTH:.	AFR:6.574e-05,AMR:0.0002,ASJ:0,EAS:5.809e-05,FIN:0,NFE:8.998e-06,OTH:0,SAS:0.0001	604933	132600;608456;613659;	220460;247798;91414;	220460|Attenuated familial adenomatous polyposis|-|Autosomal dominant<br>or&nbsp;Autosomal recessive|Adult|175100 608456 612591 615083 616415~247798|MUTYH-related attenuated familial adenomatous polyposis|-|Autosomal dominant<br>or&nbsp;Autosomal recessive|-|608456~91414|Pilomatrixoma|Unknown|Not applicable|Childhood<br>Adolescent<br>Adult|132600~	.	1	HG03096
1	94466628	94466628	G	A	ABCA4	Other CancerGene	exonic	nonsynonymous SNV	ENSG00000198691	rs61750648	ENSG00000198691:ENST00000535881:exon9:c.C673T:p.R225C,ENSG00000198691:ENST00000536513:exon11:c.C1126T:p.R376C,ENSG00000198691:ENST00000370225:exon46:c.C6316T:p.R2106C	ABCA4:NM_000350:exon46:c.C6316T:p.R2106C	clinvar: Pathogenic|Likely pathogenic	DM	Stargardt_disease	0.22	InterVar: Likely pathogenic PVS1=0 PS=[0, 0, 0, 0, 0] PM=[1, 1, 0, 0, 0, 0, 0] PP=[0, 0, 1, 0, 1, 0] BA1=0 BS=[0, 0, 0, 0, 0] BP=[0, 0, 0, 0, 0, 0, 0, 0]	0.0001	0.0002	0.000199681	0.0004	0.0001	7.576	34	0	5.14	.	.	.	AAA+ ATPase domain|ABC transporter-like|P-loop containing nucleoside triphosphate hydrolase	ABCA4:uc001dqh.3:exon46:c.C6316T:p.R2106C	.	1.09	AFR:0.0004,AMR:0,EAS:0,FIN:0,NFE:0.0001,OTH:0,SAS:6.06e-05	AFR:0.0010,AMR:0.0012,ASJ:0,EAS:0,FIN:0,NFE:0.0001,OTH:0	AFR:0.0007,AMR:2.978e-05,ASJ:0,EAS:0,FIN:0,NFE:0.0001,OTH:0,SAS:3.249e-05	601691	153800;248200;601718;604116;	1872;791;827;	1872|Cone rod dystrophy|1-9 / 100 000|Autosomal dominant<br>or&nbsp;Autosomal recessive<br>or&nbsp;X-linked recessive|Childhood|120970 300476 300834 303700 304020 600624 600977 601777 602093 603649 604116 604393 605549 608194 610283 610381 610478 612657 612775 613660 614500 615163 615374 615860 615973 616502~791|Retinitis pigmentosa|1-5 / 10 000|Autosomal dominant<br>or&nbsp;Autosomal recessive<b…	.	1	HG03928
1	94473808	94473808	C	T	ABCA4	Other CancerGene	exonic	nonsynonymous SNV	ENSG00000198691	rs142253670	ENSG00000198691:ENST00000535881:exon5:c.G238A:p.G80R,ENSG00000198691:ENST00000536513:exon7:c.G691A:p.G231R,ENSG00000198691:ENST00000370225:exon42:c.G5881A:p.G1961R	ABCA4:NM_000350:exon42:c.G5881A:p.G1961R	clinvar: Likely pathogenic	DM	Stargardt_disease	0.99	InterVar: Likely pathogenic PVS1=0 PS=[0, 0, 0, 0, 0] PM=[1, 1, 0, 0, 0, 0, 0] PP=[0, 0, 1, 0, 1, 0] BA1=0 BS=[0, 0, 0, 0, 0] BP=[0, 0, 0, 0, 0, 0, 0, 0]	8.24e-05	0.0002	0.000199681	9.69e-05	8.53e-05	7.964	35	0.001	5.35	.	.	.	ABC transporter-like|P-loop containing nucleoside triphosphate hydrolase	ABCA4:uc001dqi.1:exon3:c.G238A:p.G80R,ABCA4:uc001dqh.3:exon42:c.G5881A:p.G1961R	.	0.73	AFR:9.619e-05,AMR:0,EAS:0.0001,FIN:0,NFE:5.998e-05,OTH:0,SAS:0.0002	AFR:0,AMR:0,ASJ:0,EAS:0.0006,FIN:0,NFE:0.0001,OTH:0	AFR:6.535e-05,AMR:0,ASJ:0,EAS:0.0002,FIN:0,NFE:9.849e-05,OTH:0.0002,SAS:0.0002	601691	153800;248200;601718;604116;	1872;791;827;	1872|Cone rod dystrophy|1-9 / 100 000|Autosomal dominant<br>or&nbsp;Autosomal recessive<br>or&nbsp;X-linked recessive|Childhood|120970 300476 300834 303700 304020 600624 600977 601777 602093 603649 604116 604393 605549 608194 610283 610381 610478 612657 612775 613660 614500 615163 615374 615860 615973 616502~791|Retinitis pigmentosa|1-5 / 10 000|Autosomal dominant<br>or&nbsp;Autosomal recessive<b…	ID=COSM3493453;OCCURENCE=1(skin)	1	HG03950
1	94480222	94480222	G	C	ABCA4	Other CancerGene	exonic	stopgain	ENSG00000198691	rs61750573	ENSG00000198691:ENST00000536513:exon3:c.C147G:p.Y49X,ENSG00000198691:ENST00000370225:exon38:c.C5337G:p.Y1779X	ABCA4:NM_000350:exon38:c.C5337G:p.Y1779X	clinvar: not provided	DM	Stargardt_disease	0.99	InterVar: Likely pathogenic PVS1=1 PS=[0, 0, 0, 0, 0] PM=[0, 1, 0, 0, 0, 0, 0] PP=[0, 0, 0, 0, 0, 0] BA1=0 BS=[0, 0, 0, 0, 0] BP=[0, 0, 0, 0, 0, 0, 0, 0]		.	0.000199681		.	13.273	41	.	0.722	.	.	.	.	ABCA4:uc009wdp.1:exon3:c.C141G:p.Y47X,ABCA4:uc001dqh.3:exon38:c.C5337G:p.Y1779X	.	.	AFR:.,AMR:.,EAS:.,FIN:.,NFE:.,OTH:.,SAS:.	AFR:.,AMR:.,ASJ:.,EAS:.,FIN:.,NFE:.,OTH:.	AFR:.,AMR:.,ASJ:.,EAS:.,FIN:.,NFE:.,OTH:.,SAS:.	601691	153800;248200;601718;604116;	1872;791;827;	1872|Cone rod dystrophy|1-9 / 100 000|Autosomal dominant<br>or&nbsp;Autosomal recessive<br>or&nbsp;X-linked recessive|Childhood|120970 300476 300834 303700 304020 600624 600977 601777 602093 603649 604116 604393 605549 608194 610283 610381 610478 612657 612775 613660 614500 615163 615374 615860 615973 616502~791|Retinitis pigmentosa|1-5 / 10 000|Autosomal dominant<br>or&nbsp;Autosomal recessive<b…	.	1	NA19913
1	94495983	94495983	C	T	ABCA4	Other CancerGene	splicing	.	ENSG00000198691	rs200967229	.	.	clinvar: Pathogenic	DM	Stargardt_disease	0.72	InterVar: Pathogenic PVS1=1 PS=[0, 0, 0, 0, 0] PM=[0, 1, 0, 0, 0, 0, 0] PP=[0, 0, 1, 0, 1, 0] BA1=0 BS=[0, 0, 0, 0, 0] BP=[0, 0, 0, 0, 0, 0, 0, 0]	8.25e-06	.	0.000199681		8.12e-06	5.597	26.5	.	4.65	.	1	0.94	.	.	.	.	AFR:9.617e-05,AMR:0,EAS:0,FIN:0,NFE:0,OTH:0,SAS:0	AFR:.,AMR:.,ASJ:.,EAS:.,FIN:.,NFE:.,OTH:.	AFR:6.534e-05,AMR:0,ASJ:0,EAS:0,FIN:0,NFE:8.953e-06,OTH:0,SAS:0	601691	153800;248200;601718;604116;	1872;791;827;	1872|Cone rod dystrophy|1-9 / 100 000|Autosomal dominant<br>or&nbsp;Autosomal recessive<br>or&nbsp;X-linked recessive|Childhood|120970 300476 300834 303700 304020 600624 600977 601777 602093 603649 604116 604393 605549 608194 610283 610381 610478 612657 612775 613660 614500 615163 615374 615860 615973 616502~791|Retinitis pigmentosa|1-5 / 10 000|Autosomal dominant<br>or&nbsp;Autosomal recessive<b…	.	1	NA19113
1	94506901	94506901	C	A	ABCA4	Other CancerGene	exonic	nonsynonymous SNV	ENSG00000198691	rs1801269	ENSG00000198691:ENST00000370225:exon23:c.G3386T:p.R1129L	ABCA4:NM_000350:exon23:c.G3386T:p.R1129L	clinvar: not provided|Likely pathogenic	DM	Macular_degeneration_age_related	0.41	InterVar: Likely pathogenic PVS1=0 PS=[0, 0, 0, 0, 0] PM=[1, 1, 0, 0, 0, 0, 0] PP=[0, 0, 1, 0, 1, 0] BA1=0 BS=[0, 0, 0, 0, 0] BP=[0, 0, 0, 0, 0, 0, 0, 0]	0.0002	.	0.000599042	0.0002	0.0003	7.594	34	0	4.62	.	.	.	AAA+ ATPase domain|ABC transporter-like|P-loop containing nucleoside triphosphate hydrolase	ABCA4:uc001dqh.3:exon23:c.G3386T:p.R1129L	.	0.367	AFR:0,AMR:0.0011,EAS:0,FIN:0,NFE:0.0002,OTH:0.0033,SAS:0	AFR:0,AMR:0.0048,ASJ:0,EAS:0,FIN:0,NFE:0.0001,OTH:0.0010	AFR:0,AMR:0.0015,ASJ:0,EAS:0,FIN:0,NFE:0.0001,OTH:0.0016,SAS:0	601691	153800;248200;601718;604116;	1872;791;827;	1872|Cone rod dystrophy|1-9 / 100 000|Autosomal dominant<br>or&nbsp;Autosomal recessive<br>or&nbsp;X-linked recessive|Childhood|120970 300476 300834 303700 304020 600624 600977 601777 602093 603649 604116 604393 605549 608194 610283 610381 610478 612657 612775 613660 614500 615163 615374 615860 615973 616502~791|Retinitis pigmentosa|1-5 / 10 000|Autosomal dominant<br>or&nbsp;Autosomal recessive<b…	.	1	NA19756
2	39216456	39216456	C	T	SOS1	Autosomal Dominant	splicing	.	ENSG00000115904	rs141565234	.	.	clinvar: not provided|Uncertain significance	DM?	Noonan_syndrome	0.28	InterVar: Pathogenic PVS1=1 PS=[0, 0, 0, 0, 0] PM=[0, 1, 0, 0, 0, 0, 0] PP=[0, 0, 1, 0, 0, 0] BA1=0 BS=[0, 1, 0, 0, 0] BP=[0, 0, 0, 0, 0, 0, 0, 0]	0.0001	0.0002	0.000399361	6.47e-05	0.0001	4.791	24.7	.	5.19	.	1	0.93	.	.	.	.	AFR:9.854e-05,AMR:8.98e-05,EAS:0,FIN:0,NFE:0.0002,OTH:0,SAS:0	AFR:0,AMR:0,ASJ:0,EAS:0,FIN:0,NFE:0.0001,OTH:0	AFR:6.551e-05,AMR:0.0001,ASJ:0.0001,EAS:0,FIN:0,NFE:0.0003,OTH:0.0002,SAS:0	182530	135300;610733;	648;2024;	648|Noonan syndrome|Unknown|Autosomal dominant|Neonatal|163950 605275 609942 610733 611553 613224 613706 615355 616559 616564~2024|Hereditary gingival fibromatosis|Unknown|Autosomal dominant|All ages|135300 605544 609955 611010~	.	2	HG01486
2	39216456	39216456	C	T	SOS1	Autosomal Dominant	splicing	.	ENSG00000115904	rs141565234	.	.	clinvar: not provided|Uncertain significance	DM?	Noonan_syndrome	0.28	InterVar: Pathogenic PVS1=1 PS=[0, 0, 0, 0, 0] PM=[0, 1, 0, 0, 0, 0, 0] PP=[0, 0, 1, 0, 0, 0] BA1=0 BS=[0, 1, 0, 0, 0] BP=[0, 0, 0, 0, 0, 0, 0, 0]	0.0001	0.0002	0.000399361	6.47e-05	0.0001	4.791	24.7	.	5.19	.	1	0.93	.	.	.	.	AFR:9.854e-05,AMR:8.98e-05,EAS:0,FIN:0,NFE:0.0002,OTH:0,SAS:0	AFR:0,AMR:0,ASJ:0,EAS:0,FIN:0,NFE:0.0001,OTH:0	AFR:6.551e-05,AMR:0.0001,ASJ:0.0001,EAS:0,FIN:0,NFE:0.0003,OTH:0.0002,SAS:0	182530	135300;610733;	648;2024;	648|Noonan syndrome|Unknown|Autosomal dominant|Neonatal|163950 605275 609942 610733 611553 613224 613706 615355 616559 616564~2024|Hereditary gingival fibromatosis|Unknown|Autosomal dominant|All ages|135300 605544 609955 611010~	.	2	HG01773
2	39239460	39239460	T	G	SOS1	Autosomal Dominant	exonic	nonsynonymous SNV	ENSG00000115904	rs574088829	ENSG00000115904:ENST00000395038:exon14:c.A2197C:p.I733L,ENSG00000115904:ENST00000402219:exon14:c.A2197C:p.I733L,ENSG00000115904:ENST00000426016:exon15:c.A2197C:p.I733L	SOS1:NM_005633:exon14:c.A2197C:p.I733L	clinvar: UNK	.	.	.	InterVar: Likely pathogenic PVS1=0 PS=[0, 0, 0, 0, 0] PM=[1, 1, 0, 0, 1, 0, 0] PP=[0, 0, 0, 0, 0, 0] BA1=0 BS=[0, 1, 0, 0, 0] BP=[0, 0, 0, 0, 0, 0, 0, 0]	8.26e-06	.	0.000199681		4.07e-06	5.486	26.2	0.177	5.87	.	.	.	Ras guanine nucleotide exchange factor domain|Ras-like guanine nucleotide exchange factor, N-terminal	SOS1:uc002rrj.4:exon7:c.A1039C:p.I347L,SOS1:uc002rrk.4:exon14:c.A2197C:p.I733L	.	-1.106	AFR:9.645e-05,AMR:0,EAS:0,FIN:0,NFE:0,OTH:0,SAS:0	AFR:.,AMR:.,ASJ:.,EAS:.,FIN:.,NFE:.,OTH:.	AFR:6.537e-05,AMR:0,ASJ:0,EAS:0,FIN:0,NFE:0,OTH:0,SAS:0	182530	135300;610733;	648;2024;	648|Noonan syndrome|Unknown|Autosomal dominant|Neonatal|163950 605275 609942 610733 611553 613224 613706 615355 616559 616564~2024|Hereditary gingival fibromatosis|Unknown|Autosomal dominant|All ages|135300 605544 609955 611010~	.	2	HG02946
2	47607003	47607003	T	G	EPCAM	Autosomal Dominant	exonic	stopgain	ENSG00000119888	rs535401857	ENSG00000119888:ENST00000263735:exon7:c.T753G:p.Y251X,ENSG00000119888:ENST00000405271:exon8:c.T837G:p.Y279X,ENSG00000119888:ENST00000456133:exon8:c.T837G:p.Y279X	EPCAM:NM_002354:exon7:c.T753G:p.Y251X	clinvar: UNK	.	.	.	InterVar: Likely pathogenic PVS1=1 PS=[0, 0, 0, 0, 0] PM=[0, 1, 0, 0, 0, 0, 0] PP=[0, 0, 0, 0, 0, 0] BA1=0 BS=[0, 1, 0, 0, 0] BP=[0, 0, 0, 0, 0, 0, 0, 0]	8.24e-06	.	0.000199681		4.06e-06	11.71	38	.	1.38	.	.	.	.	EPCAM:uc002rvx.3:exon7:c.T753G:p.Y251X	.	.	AFR:0,AMR:0,EAS:0.0001,FIN:0,NFE:0,OTH:0,SAS:0	AFR:.,AMR:.,ASJ:.,EAS:.,FIN:.,NFE:.,OTH:.	AFR:0,AMR:0,ASJ:0,EAS:5.798e-05,FIN:0,NFE:0,OTH:0,SAS:0	185535	613217;613244;	144;92050;	144|Lynch syndrome|Unknown|Autosomal dominant|Adult|120435 609310 613244 614331 614337 614350 614385~92050|Congenital tufting enteropathy|Unknown|Autosomal recessive|All ages|613217~	.	2	HG01862
2	113977718	113977718	G	C	PAX8	Other CancerGene	exonic	nonsynonymous SNV	ENSG00000125618	rs190681011	ENSG00000125618:ENST00000397647:exon8:c.C815G:p.P272R,ENSG00000125618:ENST00000263335:exon9:c.C917G:p.P306R,ENSG00000125618:ENST00000263334:exon10:c.C1148G:p.P383R,ENSG00000125618:ENST00000348715:exon11:c.C1148G:p.P383R	PAX8:NM_013992:exon8:c.C815G:p.P272R,PAX8:NM_013953:exon9:c.C917G:p.P306R,PAX8:NM_013952:exon11:c.C1148G:p.P383R	clinvar: Uncertain significance	.	.	.	InterVar: Likely pathogenic PVS1=0 PS=[0, 0, 0, 0, 0] PM=[1, 1, 0, 0, 0, 0, 0] PP=[0, 1, 1, 0, 0, 0] BA1=0 BS=[0, 0, 0, 0, 0] BP=[0, 0, 0, 0, 0, 0, 0, 0]	0.0003	0.0002	0.000399361	0.0003	0.0002	0.525	7.616	0.185	3.38	.	.	.	Paired-box protein 2 C-terminal	PAX8:uc002tjn.3:exon8:c.C815G:p.P272R,PAX8:uc002tjm.3:exon9:c.C917G:p.P306R,PAX8:uc010yxu.2:exon11:c.C1148G:p.P383R	.	0.477	AFR:0,AMR:8.835e-05,EAS:0,FIN:0,NFE:0.0004,OTH:0,SAS:0	AFR:0,AMR:0.0012,ASJ:0,EAS:0,FIN:0,NFE:0.0005,OTH:0	AFR:0,AMR:5.961e-05,ASJ:0,EAS:0,FIN:0,NFE:0.0005,OTH:0.0004,SAS:0	167415	218700;	95712;95713;95719;95720;	95712|Thyroid ectopia|1-5 / 10 000|-|Infancy<br>Neonatal|218700 225250~95713|Athyreosis|1-9 / 100 000|Autosomal dominant|-|218700 225250~95719|Thyroid hemiagenesis|1-5 / 10 000|-|-|218700~95720|Thyroid hypoplasia|1-9 / 100 000|-|-|218700 225250~	.	2	NA12748
2	113977718	113977718	G	C	PAX8	Other CancerGene	exonic	nonsynonymous SNV	ENSG00000125618	rs190681011	ENSG00000125618:ENST00000397647:exon8:c.C815G:p.P272R,ENSG00000125618:ENST00000263335:exon9:c.C917G:p.P306R,ENSG00000125618:ENST00000263334:exon10:c.C1148G:p.P383R,ENSG00000125618:ENST00000348715:exon11:c.C1148G:p.P383R	PAX8:NM_013992:exon8:c.C815G:p.P272R,PAX8:NM_013953:exon9:c.C917G:p.P306R,PAX8:NM_013952:exon11:c.C1148G:p.P383R	clinvar: Uncertain significance	.	.	.	InterVar: Likely pathogenic PVS1=0 PS=[0, 0, 0, 0, 0] PM=[1, 1, 0, 0, 0, 0, 0] PP=[0, 1, 1, 0, 0, 0] BA1=0 BS=[0, 0, 0, 0, 0] BP=[0, 0, 0, 0, 0, 0, 0, 0]	0.0003	0.0002	0.000399361	0.0003	0.0002	0.525	7.616	0.185	3.38	.	.	.	Paired-box protein 2 C-terminal	PAX8:uc002tjn.3:exon8:c.C815G:p.P272R,PAX8:uc002tjm.3:exon9:c.C917G:p.P306R,PAX8:uc010yxu.2:exon11:c.C1148G:p.P383R	.	0.477	AFR:0,AMR:8.835e-05,EAS:0,FIN:0,NFE:0.0004,OTH:0,SAS:0	AFR:0,AMR:0.0012,ASJ:0,EAS:0,FIN:0,NFE:0.0005,OTH:0	AFR:0,AMR:5.961e-05,ASJ:0,EAS:0,FIN:0,NFE:0.0005,OTH:0.0004,SAS:0	167415	218700;	95712;95713;95719;95720;	95712|Thyroid ectopia|1-5 / 10 000|-|Infancy<br>Neonatal|218700 225250~95713|Athyreosis|1-9 / 100 000|Autosomal dominant|-|218700 225250~95719|Thyroid hemiagenesis|1-5 / 10 000|-|-|218700~95720|Thyroid hypoplasia|1-9 / 100 000|-|-|218700 225250~	.	2	HG01058
2	114002097	114002097	T	C	PAX8	Other CancerGene	exonic	nonsynonymous SNV	ENSG00000125618	rs576393159	ENSG00000125618:ENST00000263334:exon3:c.A296G:p.N99S,ENSG00000125618:ENST00000263335:exon4:c.A296G:p.N99S,ENSG00000125618:ENST00000348715:exon4:c.A296G:p.N99S,ENSG00000125618:ENST00000397647:exon4:c.A296G:p.N99S,ENSG00000125618:ENST00000429538:exon4:c.A296G:p.N99S	PAX8:NM_003466:exon4:c.A296G:p.N99S,PAX8:NM_013952:exon4:c.A296G:p.N99S,PAX8:NM_013953:exon4:c.A296G:p.N99S,PAX8:NM_013992:exon4:c.A296G:p.N99S	clinvar: UNK	.	.	.	InterVar: Likely pathogenic PVS1=0 PS=[0, 0, 0, 0, 0] PM=[1, 1, 0, 0, 0, 0, 0] PP=[0, 1, 1, 0, 0, 0] BA1=0 BS=[0, 0, 0, 0, 0] BP=[0, 0, 0, 0, 0, 0, 0, 0]		.	0.000199681		.	4.565	24.4	0.029	5.32	.	.	.	Homeodomain-like|Paired domain|Winged helix-turn-helix DNA-binding domain	PAX8:uc002tjm.3:exon4:c.A296G:p.N99S,PAX8:uc002tjn.3:exon4:c.A296G:p.N99S,PAX8:uc010fku.1:exon4:c.A296G:p.N99S,PAX8:uc010yxt.2:exon4:c.A296G:p.N99S,PAX8:uc010yxu.2:exon4:c.A296G:p.N99S	.	1.067	AFR:.,AMR:.,EAS:.,FIN:.,NFE:.,OTH:.,SAS:.	AFR:.,AMR:.,ASJ:.,EAS:.,FIN:.,NFE:.,OTH:.	AFR:.,AMR:.,ASJ:.,EAS:.,FIN:.,NFE:.,OTH:.,SAS:.	167415	218700;	95712;95713;95719;95720;	95712|Thyroid ectopia|1-5 / 10 000|-|Infancy<br>Neonatal|218700 225250~95713|Athyreosis|1-9 / 100 000|Autosomal dominant|-|218700 225250~95719|Thyroid hemiagenesis|1-5 / 10 000|-|-|218700~95720|Thyroid hypoplasia|1-9 / 100 000|-|-|218700 225250~	.	2	HG02238
2	114002199	114002199	T	A	PAX8	Other CancerGene	exonic	nonsynonymous SNV	ENSG00000125618	rs200673821	ENSG00000125618:ENST00000263334:exon3:c.A194T:p.Y65F,ENSG00000125618:ENST00000263335:exon4:c.A194T:p.Y65F,ENSG00000125618:ENST00000348715:exon4:c.A194T:p.Y65F,ENSG00000125618:ENST00000397647:exon4:c.A194T:p.Y65F,ENSG00000125618:ENST00000429538:exon4:c.A194T:p.Y65F	PAX8:NM_003466:exon4:c.A194T:p.Y65F,PAX8:NM_013952:exon4:c.A194T:p.Y65F,PAX8:NM_013953:exon4:c.A194T:p.Y65F,PAX8:NM_013992:exon4:c.A194T:p.Y65F	clinvar: UNK	.	.	.	InterVar: Likely pathogenic PVS1=0 PS=[0, 0, 0, 0, 0] PM=[1, 1, 0, 0, 0, 0, 0] PP=[0, 1, 1, 0, 0, 0] BA1=0 BS=[0, 0, 0, 0, 0] BP=[0, 0, 0, 0, 0, 0, 0, 0]	1.66e-05	8e-05	0.000199681		1.22e-05	5.509	26.3	0.058	5.18	.	.	.	Homeodomain-like|Paired domain|Winged helix-turn-helix DNA-binding domain	PAX8:uc002tjm.3:exon4:c.A194T:p.Y65F,PAX8:uc002tjn.3:exon4:c.A194T:p.Y65F,PAX8:uc010fku.1:exon4:c.A194T:p.Y65F,PAX8:uc010yxt.2:exon4:c.A194T:p.Y65F,PAX8:uc010yxu.2:exon4:c.A194T:p.Y65F	.	1.101	AFR:0,AMR:0,EAS:0,FIN:0,NFE:3.01e-05,OTH:0,SAS:0	AFR:.,AMR:.,ASJ:.,EAS:.,FIN:.,NFE:.,OTH:.	AFR:0,AMR:0,ASJ:0,EAS:0,FIN:0,NFE:2.688e-05,OTH:0,SAS:0	167415	218700;	95712;95713;95719;95720;	95712|Thyroid ectopia|1-5 / 10 000|-|Infancy<br>Neonatal|218700 225250~95713|Athyreosis|1-9 / 100 000|Autosomal dominant|-|218700 225250~95719|Thyroid hemiagenesis|1-5 / 10 000|-|-|218700~95720|Thyroid hypoplasia|1-9 / 100 000|-|-|218700 225250~	.	2	NA12340
2	114002201	114002201	C	A	PAX8	Other CancerGene	exonic	nonsynonymous SNV	ENSG00000125618	rs560233979	ENSG00000125618:ENST00000263334:exon3:c.G192T:p.R64S,ENSG00000125618:ENST00000263335:exon4:c.G192T:p.R64S,ENSG00000125618:ENST00000348715:exon4:c.G192T:p.R64S,ENSG00000125618:ENST00000397647:exon4:c.G192T:p.R64S,ENSG00000125618:ENST00000429538:exon4:c.G192T:p.R64S	PAX8:NM_003466:exon4:c.G192T:p.R64S,PAX8:NM_013952:exon4:c.G192T:p.R64S,PAX8:NM_013953:exon4:c.G192T:p.R64S,PAX8:NM_013992:exon4:c.G192T:p.R64S	clinvar: UNK	.	.	.	InterVar: Likely pathogenic PVS1=0 PS=[0, 0, 0, 0, 0] PM=[1, 1, 0, 0, 0, 0, 0] PP=[0, 1, 1, 0, 0, 0] BA1=0 BS=[0, 0, 0, 0, 0] BP=[0, 0, 0, 0, 0, 0, 0, 0]	8.32e-06	.	0.000199681		.	5.217	25.6	0	5.18	.	1	0	Homeodomain-like|Paired domain|Winged helix-turn-helix DNA-binding domain	PAX8:uc002tjm.3:exon4:c.G192T:p.R64S,PAX8:uc002tjn.3:exon4:c.G192T:p.R64S,PAX8:uc010fku.1:exon4:c.G192T:p.R64S,PAX8:uc010yxt.2:exon4:c.G192T:p.R64S,PAX8:uc010yxu.2:exon4:c.G192T:p.R64S	.	0.986	AFR:0,AMR:0,EAS:0.0001,FIN:0,NFE:0,OTH:0,SAS:0	AFR:.,AMR:.,ASJ:.,EAS:.,FIN:.,NFE:.,OTH:.	AFR:.,AMR:.,ASJ:.,EAS:.,FIN:.,NFE:.,OTH:.,SAS:.	167415	218700;	95712;95713;95719;95720;	95712|Thyroid ectopia|1-5 / 10 000|-|Infancy<br>Neonatal|218700 225250~95713|Athyreosis|1-9 / 100 000|Autosomal dominant|-|218700 225250~95719|Thyroid hemiagenesis|1-5 / 10 000|-|-|218700~95720|Thyroid hypoplasia|1-9 / 100 000|-|-|218700 225250~	ID=COSM3971524;OCCURENCE=1(central_nervous_system)	2	NA18954
2	128047078	128047078	C	G	ERCC3	Autosomal Recessive	splicing	.	ENSG00000163161;ENSG00000163161	rs535171149	UNKNOWN	.	clinvar: UNK	.	.	.	InterVar: Pathogenic PVS1=1 PS=[0, 0, 0, 0, 0] PM=[0, 1, 0, 0, 0, 0, 0] PP=[0, 0, 1, 0, 0, 0] BA1=0 BS=[0, 0, 0, 0, 0] BP=[0, 0, 0, 0, 0, 0, 0, 0]	8.24e-06	.	0.000199681		4.06e-06	5.529	26.3	.	5.76	.	1	0.938	.	.	.	.	AFR:0,AMR:0,EAS:0,FIN:0,NFE:0,OTH:0,SAS:6.056e-05	AFR:.,AMR:.,ASJ:.,EAS:.,FIN:.,NFE:.,OTH:.	AFR:0,AMR:0,ASJ:0,EAS:0,FIN:0,NFE:0,OTH:0,SAS:3.249e-05	133510	610651;616390;	33364;220295;910;	33364|Trichothiodystrophy|Unknown|Autosomal recessive<br>or&nbsp;X-linked recessive|Infancy<br>Neonatal|234050 300953 601675 616390 616395 616943~220295|Xeroderma pigmentosum-Cockayne syndrome complex|<1 / 1 000 000|Autosomal recessive|Infancy<br>Neonatal|278730 278760 278780 610651~910|Xeroderma pigmentosum|-|Autosomal recessive|All ages|278700 278720 278730 278740 278760 278780 610651~	.	2	HG03743
2	167134649	167134649	C	G	SCN9A	Other CancerGene	splicing	.	ENSG00000169432	rs560913943	.	.	clinvar: UNK	.	.	.	InterVar: Pathogenic PVS1=1 PS=[0, 0, 0, 0, 0] PM=[0, 1, 0, 0, 0, 0, 0] PP=[0, 0, 1, 0, 0, 0] BA1=0 BS=[0, 0, 0, 0, 0] BP=[0, 0, 0, 0, 0, 0, 0, 0]	8.37e-06	.	0.000199681		4.12e-06	5.684	26.8	.	5.23	.	1	0.936	.	.	.	.	AFR:0.0001,AMR:0,EAS:0,FIN:0,NFE:0,OTH:0,SAS:0	AFR:.,AMR:.,ASJ:.,EAS:.,FIN:.,NFE:.,OTH:.	AFR:6.602e-05,AMR:0,ASJ:0,EAS:0,FIN:0,NFE:0,OTH:0,SAS:0	603415	133020;243000;607208;613863;	36387;33069;88642;970;306577;90026;	36387|Generalized epilepsy with febrile seizures-plus|Unknown|Autosomal dominant|Childhood|604233 604403 609800 611277 612279 613060 613828 613863 616172~33069|Dravet syndrome|Unknown|Autosomal dominant|Infancy<br>Neonatal|607208 612164 615744~88642|Channelopathy-associated congenital insensitivity to pain|<1 / 1 000 000|Autosomal dominant<br>or&nbsp;Autosomal recessive|-|243000~970|Hereditary se…	.	2	NA20320
2	209104685	209104685	G	A	IDH1	Tumor Suppressor	exonic	nonsynonymous SNV	ENSG00000138413	rs201477228	ENSG00000138413:ENST00000345146:exon8:c.C893T:p.P298L,ENSG00000138413:ENST00000415913:exon8:c.C893T:p.P298L,ENSG00000138413:ENST00000446179:exon8:c.C893T:p.P298L	IDH1:NM_001282386:exon8:c.C893T:p.P298L,IDH1:NM_001282387:exon8:c.C893T:p.P298L,IDH1:NM_005896:exon8:c.C893T:p.P298L	clinvar: UNK	.	.	.	InterVar: Likely pathogenic PVS1=0 PS=[0, 0, 0, 0, 0] PM=[1, 1, 0, 0, 0, 0, 0] PP=[0, 1, 1, 0, 0, 0] BA1=0 BS=[0, 1, 0, 0, 0] BP=[0, 0, 0, 0, 0, 0, 0, 0]		.	0.000199681		.	7.255	34	0	6.08	.	.	.	Isopropylmalate dehydrogenase-like domain	IDH1:uc002vcs.3:exon8:c.C893T:p.P298L,IDH1:uc002vct.3:exon8:c.C893T:p.P298L,IDH1:uc002vcu.3:exon8:c.C893T:p.P298L	.	0.521	AFR:.,AMR:.,EAS:.,FIN:.,NFE:.,OTH:.,SAS:.	AFR:.,AMR:.,ASJ:.,EAS:.,FIN:.,NFE:.,OTH:.	AFR:.,AMR:.,ASJ:.,EAS:.,FIN:.,NFE:.,OTH:.,SAS:.	147700	137800;	182067;251627;251630;301;360;94;	182067|Glial tumor|1-5 / 10 000|-|-|137800 607248 613028 613029 613030 613031 613032 613033~251627|Oligodendroglioma|-|Not applicable|All ages|137800 616568~251630|Anaplastic oligodendroglioma|-|Not applicable|Adult|137800 616568~301|Ependymal tumor|1-9 / 100 000|-|All ages|137800~360|Glioblastoma|1-9 / 100 000|Multigenic/multifactorial<br>or&nbsp;Not applicable|All ages|137800 613029~94|Astrocyt…	.	2	NA20544
2	209116230	209116230	C	G	IDH1	Tumor Suppressor	exonic	nonsynonymous SNV	ENSG00000138413	rs192514135	ENSG00000138413:ENST00000415282:exon2:c.G46C:p.D16H,ENSG00000138413:ENST00000345146:exon3:c.G46C:p.D16H,ENSG00000138413:ENST00000415913:exon3:c.G46C:p.D16H,ENSG00000138413:ENST00000446179:exon3:c.G46C:p.D16H,ENSG00000138413:ENST00000417583:exon4:c.G46C:p.D16H,ENSG00000138413:ENST00000451391:exon5:c.G46C:p.D16H	IDH1:NM_001282386:exon3:c.G46C:p.D16H,IDH1:NM_001282387:exon3:c.G46C:p.D16H,IDH1:NM_005896:exon3:c.G46C:p.D16H	clinvar: UNK	.	.	.	InterVar: Likely pathogenic PVS1=0 PS=[0, 0, 0, 0, 0] PM=[1, 1, 0, 0, 0, 0, 0] PP=[0, 1, 1, 0, 0, 0] BA1=0 BS=[0, 1, 0, 0, 0] BP=[0, 0, 0, 0, 0, 0, 0, 0]	7.42e-05	.	0.000199681		6.91e-05	6.521	31	0	4.59	.	.	.	Isopropylmalate dehydrogenase-like domain	IDH1:uc002vcs.3:exon3:c.G46C:p.D16H,IDH1:uc002vct.3:exon3:c.G46C:p.D16H,IDH1:uc002vcu.3:exon3:c.G46C:p.D16H	.	1.011	AFR:0,AMR:0.0008,EAS:0,FIN:0,NFE:0,OTH:0,SAS:0	AFR:.,AMR:.,ASJ:.,EAS:.,FIN:.,NFE:.,OTH:.	AFR:0,AMR:0.0005,ASJ:0,EAS:0,FIN:0,NFE:0,OTH:0,SAS:0	147700	137800;	182067;251627;251630;301;360;94;	182067|Glial tumor|1-5 / 10 000|-|-|137800 607248 613028 613029 613030 613031 613032 613033~251627|Oligodendroglioma|-|Not applicable|All ages|137800 616568~251630|Anaplastic oligodendroglioma|-|Not applicable|Adult|137800 616568~301|Ependymal tumor|1-9 / 100 000|-|All ages|137800~360|Glioblastoma|1-9 / 100 000|Multigenic/multifactorial<br>or&nbsp;Not applicable|All ages|137800 613029~94|Astrocyt…	.	2	NA19741
3	30648470	30648470	G	T	TGFBR2	Other CancerGene	splicing	.	ENSG00000163513	rs541095604	.	.	clinvar: UNK	.	.	.	InterVar: Pathogenic PVS1=1 PS=[0, 0, 0, 0, 0] PM=[0, 1, 0, 0, 0, 0, 0] PP=[0, 0, 1, 0, 0, 0] BA1=0 BS=[0, 1, 0, 0, 0] BP=[0, 0, 0, 0, 0, 0, 0, 0]		.	0.000199681		.	4.72	24.6	.	3.6	.	1	0.926	.	.	.	.	AFR:.,AMR:.,EAS:.,FIN:.,NFE:.,OTH:.,SAS:.	AFR:.,AMR:.,ASJ:.,EAS:.,FIN:.,NFE:.,OTH:.	AFR:.,AMR:.,ASJ:.,EAS:.,FIN:.,NFE:.,OTH:.,SAS:.	190182	133239;610168;614331;	144;284973;558;60030;91387;99977;	144|Lynch syndrome|Unknown|Autosomal dominant|Adult|120435 609310 613244 614331 614337 614350 614385~284973|Marfan syndrome type 2|-|Autosomal dominant|All ages|610168~558|Marfan syndrome|1-5 / 10 000|Autosomal dominant|All ages|154700 610168~60030|Loeys-Dietz syndrome|Unknown|Autosomal dominant|Infancy<br>Neonatal|609192 610168~91387|Familial thoracic aortic aneurysm and aortic dissection|-|Auto…	.	3	HG04140
3	37056036	37056036	G	A	MLH1	Autosomal Dominant	splicing	.	ENSG00000076242	rs267607789	.	.	clinvar: Pathogenic|Pathogenic	DM	Colorectal_cancer_non-polyposis	0.83	InterVar: Pathogenic PVS1=1 PS=[0, 0, 0, 0, 0] PM=[0, 1, 0, 0, 0, 0, 0] PP=[0, 0, 1, 0, 1, 0] BA1=0 BS=[0, 1, 0, 0, 0] BP=[0, 0, 0, 0, 0, 0, 0, 0]		.	0.000199681		.	5.858	27.3	.	4.94	.	1	0.94	.	.	.	.	AFR:.,AMR:.,EAS:.,FIN:.,NFE:.,OTH:.,SAS:.	AFR:.,AMR:.,ASJ:.,EAS:.,FIN:.,NFE:.,OTH:.	AFR:.,AMR:.,ASJ:.,EAS:.,FIN:.,NFE:.,OTH:.,SAS:.	120436	158320;276300;609310;	144;252202;587;	144|Lynch syndrome|Unknown|Autosomal dominant|Adult|120435 609310 613244 614331 614337 614350 614385~252202|Constitutional mismatch repair deficiency syndrome|-|Autosomal recessive|Childhood|276300~587|Muir-Torre syndrome|Unknown|Autosomal dominant|Adult|158320~	ID=COSM29723;OCCURENCE=4(haematopoietic_and_lymphoid_tissue),2(large_intestine)	3	HG02121
3	195791279	195791279	C	T	TFRC	Other CancerGene	exonic	nonsynonymous SNV	ENSG00000072274	rs184956956	ENSG00000072274:ENST00000535031:exon9:c.G373A:p.A125T,ENSG00000072274:ENST00000420415:exon10:c.G976A:p.A326T,ENSG00000072274:ENST00000360110:exon11:c.G1219A:p.A407T,ENSG00000072274:ENST00000392396:exon11:c.G1219A:p.A407T	TFRC:NM_001313966:exon9:c.G373A:p.A125T,TFRC:NM_001313965:exon10:c.G976A:p.A326T,TFRC:NM_001128148:exon11:c.G1219A:p.A407T,TFRC:NM_003234:exon11:c.G1219A:p.A407T	clinvar: UNK	.	.	.	InterVar: Likely pathogenic PVS1=0 PS=[0, 0, 0, 0, 0] PM=[1, 1, 0, 0, 0, 0, 0] PP=[0, 1, 1, 0, 0, 0] BA1=0 BS=[0, 0, 0, 0, 0] BP=[0, 0, 0, 0, 0, 0, 0, 0]	0.0003	.	0.000599042	0.0002	0.0003	6.436	29.8	0.002	5.37	.	.	.	Peptidase M28	TFRC:uc011btr.2:exon9:c.G373A:p.A125T,TFRC:uc010hzy.3:exon10:c.G976A:p.A326T,TFRC:uc003fvz.4:exon11:c.G1219A:p.A407T,TFRC:uc003fwa.4:exon11:c.G1219A:p.A407T	.	0.295	AFR:0,AMR:0,EAS:0.0041,FIN:0,NFE:1.508e-05,OTH:0,SAS:0	AFR:0,AMR:0,ASJ:0,EAS:0.0037,FIN:0,NFE:0,OTH:0	AFR:0,AMR:3.246e-05,ASJ:0,EAS:0.0038,FIN:0,NFE:9.182e-06,OTH:0.0008,SAS:0	190010	616740;			.	3	HG00607
3	195791279	195791279	C	T	TFRC	Other CancerGene	exonic	nonsynonymous SNV	ENSG00000072274	rs184956956	ENSG00000072274:ENST00000535031:exon9:c.G373A:p.A125T,ENSG00000072274:ENST00000420415:exon10:c.G976A:p.A326T,ENSG00000072274:ENST00000360110:exon11:c.G1219A:p.A407T,ENSG00000072274:ENST00000392396:exon11:c.G1219A:p.A407T	TFRC:NM_001313966:exon9:c.G373A:p.A125T,TFRC:NM_001313965:exon10:c.G976A:p.A326T,TFRC:NM_001128148:exon11:c.G1219A:p.A407T,TFRC:NM_003234:exon11:c.G1219A:p.A407T	clinvar: UNK	.	.	.	InterVar: Likely pathogenic PVS1=0 PS=[0, 0, 0, 0, 0] PM=[1, 1, 0, 0, 0, 0, 0] PP=[0, 1, 1, 0, 0, 0] BA1=0 BS=[0, 0, 0, 0, 0] BP=[0, 0, 0, 0, 0, 0, 0, 0]	0.0003	.	0.000599042	0.0002	0.0003	6.436	29.8	0.002	5.37	.	.	.	Peptidase M28	TFRC:uc011btr.2:exon9:c.G373A:p.A125T,TFRC:uc010hzy.3:exon10:c.G976A:p.A326T,TFRC:uc003fvz.4:exon11:c.G1219A:p.A407T,TFRC:uc003fwa.4:exon11:c.G1219A:p.A407T	.	0.295	AFR:0,AMR:0,EAS:0.0041,FIN:0,NFE:1.508e-05,OTH:0,SAS:0	AFR:0,AMR:0,ASJ:0,EAS:0.0037,FIN:0,NFE:0,OTH:0	AFR:0,AMR:3.246e-05,ASJ:0,EAS:0.0038,FIN:0,NFE:9.182e-06,OTH:0.0008,SAS:0	190010	616740;			.	3	HG00653
4	25664465	25664465	G	A	SLC34A2	Other CancerGene	splicing	.	ENSG00000157765	rs576427816	.	.	clinvar: UNK	.	.	.	InterVar: Pathogenic PVS1=1 PS=[0, 0, 0, 0, 0] PM=[0, 1, 0, 0, 0, 0, 0] PP=[0, 0, 1, 0, 0, 0] BA1=0 BS=[0, 0, 0, 0, 0] BP=[0, 0, 0, 0, 0, 0, 0, 0]	8.27e-06	.	0.000399361	6.46e-05	3.25e-05	4.833	24.8	.	5.24	.	1	0.944	.	.	.	.	AFR:0,AMR:0,EAS:0.0001,FIN:0,NFE:0,OTH:0,SAS:0	AFR:0,AMR:0,ASJ:0,EAS:0.0012,FIN:0,NFE:0,OTH:0	AFR:0,AMR:0,ASJ:0,EAS:0.0005,FIN:0,NFE:0,OTH:0,SAS:0	604217	265100;	60025;	60025|Pulmonary alveolar microlithiasis|Unknown|Autosomal recessive<br>or&nbsp;Not applicable|All ages|265100~	.	4	HG00864
4	25664465	25664465	G	A	SLC34A2	Other CancerGene	splicing	.	ENSG00000157765	rs576427816	.	.	clinvar: UNK	.	.	.	InterVar: Pathogenic PVS1=1 PS=[0, 0, 0, 0, 0] PM=[0, 1, 0, 0, 0, 0, 0] PP=[0, 0, 1, 0, 0, 0] BA1=0 BS=[0, 0, 0, 0, 0] BP=[0, 0, 0, 0, 0, 0, 0, 0]	8.27e-06	.	0.000399361	6.46e-05	3.25e-05	4.833	24.8	.	5.24	.	1	0.944	.	.	.	.	AFR:0,AMR:0,EAS:0.0001,FIN:0,NFE:0,OTH:0,SAS:0	AFR:0,AMR:0,ASJ:0,EAS:0.0012,FIN:0,NFE:0,OTH:0	AFR:0,AMR:0,ASJ:0,EAS:0.0005,FIN:0,NFE:0,OTH:0,SAS:0	604217	265100;	60025;	60025|Pulmonary alveolar microlithiasis|Unknown|Autosomal recessive<br>or&nbsp;Not applicable|All ages|265100~	.	4	HG02391
4	25669500	25669500	A	G	SLC34A2	Other CancerGene	splicing	.	ENSG00000157765	rs527878085	.	.	clinvar: UNK	.	.	.	InterVar: Pathogenic PVS1=1 PS=[0, 0, 0, 0, 0] PM=[0, 1, 0, 0, 0, 0, 0] PP=[0, 0, 1, 0, 0, 0] BA1=0 BS=[0, 0, 0, 0, 0] BP=[0, 0, 0, 0, 0, 0, 0, 0]		.	0.000199681		.	4.454	24.2	.	4.73	.	1	0.926	.	.	.	.	AFR:.,AMR:.,EAS:.,FIN:.,NFE:.,OTH:.,SAS:.	AFR:.,AMR:.,ASJ:.,EAS:.,FIN:.,NFE:.,OTH:.	AFR:.,AMR:.,ASJ:.,EAS:.,FIN:.,NFE:.,OTH:.,SAS:.	604217	265100;	60025;	60025|Pulmonary alveolar microlithiasis|Unknown|Autosomal recessive<br>or&nbsp;Not applicable|All ages|265100~	.	4	HG01805
5	235345	235345	C	G	SDHA	Autosomal Dominant	exonic	stopgain	ENSG00000073578	rs151170408	ENSG00000073578:ENST00000510361:exon8:c.C1007G:p.S336X,ENSG00000073578:ENST00000264932:exon9:c.C1151G:p.S384X,ENSG00000073578:ENST00000504309:exon9:c.C1151G:p.S384X	SDHA:NM_001294332:exon8:c.C1007G:p.S336X,SDHA:NM_001330758:exon9:c.C1151G:p.S384X,SDHA:NM_004168:exon9:c.C1151G:p.S384X	clinvar: Pathogenic	DM	Gastrointestinal_tumour_stromal	0.99	InterVar: Pathogenic PVS1=1 PS=[0, 0, 0, 0, 0] PM=[0, 1, 0, 0, 0, 0, 0] PP=[0, 0, 1, 0, 1, 0] BA1=0 BS=[0, 1, 0, 0, 0] BP=[0, 0, 0, 0, 0, 0, 0, 0]	1.65e-05	.	0.000399361		8.13e-06	12.451	39	.	5.12	.	.	.	FAD-dependent oxidoreductase 2, FAD binding domain|FAD/NAD(P)-binding domain|Succinate dehydrogenase/fumarate reductase flavoprotein, catalytic domain;FAD-dependent oxidoreductase 2, FAD binding domain|Succinate dehydrogenase/fumarate reductase flavoprotein, catalytic domain	SDHA:uc003jaq.4:exon4:c.C476G:p.S159X,SDHA:uc021xvu.1:exon4:c.C476G:p.S159X,SDHA:uc011clw.2:exon8:c.C1007G:p.S336X,SDHA:uc003jao.4:exon9:c.C1151G:p.S384X,SDHA:uc011clv.1:exon9:c.C1151G:p.S384X	.	.	AFR:0,AMR:0,EAS:0,FIN:0,NFE:3.003e-05,OTH:0,SAS:0	AFR:.,AMR:.,ASJ:.,EAS:.,FIN:.,NFE:.,OTH:.	AFR:0,AMR:0,ASJ:0,EAS:0,FIN:0,NFE:1.793e-05,OTH:0,SAS:0	600857	252011;256000;613642;614165;	29072;154;255210;255241;506;70474;3208;	29072|Hereditary pheochromocytoma-paraganglioma|1-9 / 1 000 000|Autosomal dominant|Childhood|115310 168000 171300 601650 605373 614165~154|Familial isolated dilated cardiomyopathy|1-5 / 10 000|Autosomal dominant<br>or&nbsp;Autosomal recessive<br>or&nbsp;X-linked recessive<br>or&nbsp;Mitochondrial inheritance|All ages|302045 600884 601154 601493 601494 604145 604288 604765 605582 606685 607482 608…	.	5	NA20532
5	235345	235345	C	G	SDHA	Autosomal Dominant	exonic	stopgain	ENSG00000073578	rs151170408	ENSG00000073578:ENST00000510361:exon8:c.C1007G:p.S336X,ENSG00000073578:ENST00000264932:exon9:c.C1151G:p.S384X,ENSG00000073578:ENST00000504309:exon9:c.C1151G:p.S384X	SDHA:NM_001294332:exon8:c.C1007G:p.S336X,SDHA:NM_001330758:exon9:c.C1151G:p.S384X,SDHA:NM_004168:exon9:c.C1151G:p.S384X	clinvar: Pathogenic	DM	Gastrointestinal_tumour_stromal	0.99	InterVar: Pathogenic PVS1=1 PS=[0, 0, 0, 0, 0] PM=[0, 1, 0, 0, 0, 0, 0] PP=[0, 0, 1, 0, 1, 0] BA1=0 BS=[0, 1, 0, 0, 0] BP=[0, 0, 0, 0, 0, 0, 0, 0]	1.65e-05	.	0.000399361		8.13e-06	12.451	39	.	5.12	.	.	.	FAD-dependent oxidoreductase 2, FAD binding domain|FAD/NAD(P)-binding domain|Succinate dehydrogenase/fumarate reductase flavoprotein, catalytic domain;FAD-dependent oxidoreductase 2, FAD binding domain|Succinate dehydrogenase/fumarate reductase flavoprotein, catalytic domain	SDHA:uc003jaq.4:exon4:c.C476G:p.S159X,SDHA:uc021xvu.1:exon4:c.C476G:p.S159X,SDHA:uc011clw.2:exon8:c.C1007G:p.S336X,SDHA:uc003jao.4:exon9:c.C1151G:p.S384X,SDHA:uc011clv.1:exon9:c.C1151G:p.S384X	.	.	AFR:0,AMR:0,EAS:0,FIN:0,NFE:3.003e-05,OTH:0,SAS:0	AFR:.,AMR:.,ASJ:.,EAS:.,FIN:.,NFE:.,OTH:.	AFR:0,AMR:0,ASJ:0,EAS:0,FIN:0,NFE:1.793e-05,OTH:0,SAS:0	600857	252011;256000;613642;614165;	29072;154;255210;255241;506;70474;3208;	29072|Hereditary pheochromocytoma-paraganglioma|1-9 / 1 000 000|Autosomal dominant|Childhood|115310 168000 171300 601650 605373 614165~154|Familial isolated dilated cardiomyopathy|1-5 / 10 000|Autosomal dominant<br>or&nbsp;Autosomal recessive<br>or&nbsp;X-linked recessive<br>or&nbsp;Mitochondrial inheritance|All ages|302045 600884 601154 601493 601494 604145 604288 604765 605582 606685 607482 608…	.	5	NA20517
5	1266634	1266634	C	A	TERT	Autosomal Recessive	exonic	nonsynonymous SNV	ENSG00000164362	rs201159197	ENSG00000164362:ENST00000296820:exon8:c.G2417T:p.G806V,ENSG00000164362:ENST00000460137:exon8:c.G2381T:p.G794V,ENSG00000164362:ENST00000508104:exon8:c.G2417T:p.G806V,ENSG00000164362:ENST00000310581:exon10:c.G2599T:p.V867L,ENSG00000164362:ENST00000334602:exon10:c.G2599T:p.V867L	TERT:NM_001193376:exon10:c.G2599T:p.V867L,TERT:NM_198253:exon10:c.G2599T:p.V867L	clinvar: UNK	.	.	.	InterVar: Likely pathogenic PVS1=0 PS=[0, 0, 0, 0, 0] PM=[1, 1, 0, 0, 1, 0, 0] PP=[0, 0, 1, 0, 0, 0] BA1=0 BS=[0, 0, 0, 0, 0] BP=[0, 0, 0, 0, 0, 0, 0, 0]		.	0.000199681		0	3.44	23	0.012	2.88	.	.	.	Reverse transcriptase domain	TERT:uc021xwb.1:exon3:c.G55T:p.V19L,TERT:uc003jbz.1:exon6:c.G187T:p.V63L,TERT:uc003jca.1:exon10:c.G2563T:p.V855L,TERT:uc003jcb.1:exon10:c.G2599T:p.V867L,TERT:uc003jcc.1:exon10:c.G2599T:p.V867L	.	0.839	AFR:.,AMR:.,EAS:.,FIN:.,NFE:.,OTH:.,SAS:.	AFR:.,AMR:.,ASJ:.,EAS:.,FIN:.,NFE:.,OTH:.	AFR:0,AMR:0,ASJ:0,EAS:0,FIN:0,NFE:0,OTH:0,SAS:0	187270	601626;613989;614742;615134;	618;88;1775;3322;519;	618|Familial melanoma|Unknown|Autosomal dominant<br>or&nbsp;Multigenic/multifactorial|Adult|155600 155601 155700 608035 609048 613099 613972 615134 615848~88|Idiopathic aplastic anemia|1-9 / 1 000 000|Unknown|Adult|609135 614742 614743~1775|Dyskeratosis congenita|1-9 / 1 000 000|Autosomal dominant<br>or&nbsp;Autosomal recessive<br>or&nbsp;X-linked recessive|Neonatal<br>Infancy<br>Childhood<br>Ado…	.	5	HG00701
5	38496580	38496580	G	A	LIFR	Other CancerGene	exonic	stopgain	ENSG00000113594	rs121912501	ENSG00000113594:ENST00000263409:exon13:c.C1789T:p.R597X,ENSG00000113594:ENST00000453190:exon13:c.C1789T:p.R597X	LIFR:NM_001127671:exon13:c.C1789T:p.R597X,LIFR:NM_002310:exon13:c.C1789T:p.R597X	clinvar: Pathogenic	DM	Stuve-Wiedemann_syndrome	0.99	InterVar: Pathogenic PVS1=1 PS=[0, 0, 0, 0, 0] PM=[0, 1, 0, 0, 0, 0, 0] PP=[0, 0, 0, 0, 1, 0] BA1=0 BS=[0, 0, 0, 0, 0] BP=[0, 0, 0, 0, 0, 0, 0, 0]	8.24e-06	.	0.000199681		4.06e-06	8.374	35	.	1.49	.	.	.	Fibronectin type III|Immunoglobulin-like fold	LIFR:uc003jli.2:exon13:c.C1789T:p.R597X,LIFR:uc010ive.1:exon13:c.C1789T:p.R597X	.	.	AFR:0,AMR:8.639e-05,EAS:0,FIN:0,NFE:0,OTH:0,SAS:0	AFR:.,AMR:.,ASJ:.,EAS:.,FIN:.,NFE:.,OTH:.	AFR:0,AMR:2.978e-05,ASJ:0,EAS:0,FIN:0,NFE:0,OTH:0,SAS:0	151443	601559;	3206;	3206|Stï¿½ï¿½ï¿½_ve-Wiedemann syndrome|<1 / 1 000 000|Autosomal recessive|Neonatal|601559~	ID=COSM1067908,COSM1067907;OCCURENCE=2(large_intestine),1(endometrium)	5	HG01495
5	38527398	38527398	T	G	LIFR	Other CancerGene	splicing	.	ENSG00000113594	rs201621131	.	.	clinvar: UNK	.	.	.	InterVar: Pathogenic PVS1=1 PS=[0, 0, 0, 0, 0] PM=[0, 1, 0, 0, 0, 0, 0] PP=[0, 0, 1, 0, 0, 0] BA1=0 BS=[0, 0, 0, 0, 0] BP=[0, 0, 0, 0, 0, 0, 0, 0]	8.52e-06	.	0.000199681		4.11e-06	4.027	23.6	.	5.69	.	0.9999	0.936	.	.	.	.	AFR:0,AMR:0,EAS:0,FIN:0,NFE:1.553e-05,OTH:0,SAS:0	AFR:.,AMR:.,ASJ:.,EAS:.,FIN:.,NFE:.,OTH:.	AFR:0,AMR:0,ASJ:0,EAS:0,FIN:0,NFE:9.039e-06,OTH:0,SAS:0	151443	601559;	3206;	3206|Stï¿½ï¿½ï¿½_ve-Wiedemann syndrome|<1 / 1 000 000|Autosomal recessive|Neonatal|601559~	.	5	NA20527
5	38530722	38530722	G	A	LIFR	Other CancerGene	exonic	stopgain	ENSG00000113594	rs3729732	ENSG00000113594:ENST00000263409:exon2:c.C28T:p.R10X,ENSG00000113594:ENST00000453190:exon2:c.C28T:p.R10X,ENSG00000113594:ENST00000511561:exon2:c.C28T:p.R10X,ENSG00000113594:ENST00000506990:exon3:c.C28T:p.R10X	LIFR:NM_001127671:exon2:c.C28T:p.R10X,LIFR:NM_002310:exon2:c.C28T:p.R10X	clinvar: UNK	.	.	.	InterVar: Likely pathogenic PVS1=1 PS=[0, 0, 0, 0, 0] PM=[0, 1, 0, 0, 0, 0, 0] PP=[0, 0, 0, 0, 0, 0] BA1=0 BS=[0, 0, 0, 0, 0] BP=[0, 0, 0, 0, 0, 0, 0, 0]	4.12e-05	7.7e-05	0.000199681	3.23e-05	3.25e-05	5.563	26.4	.	0.11	.	.	.	.	LIFR:uc003jli.2:exon2:c.C28T:p.R10X,LIFR:uc010ive.1:exon2:c.C28T:p.R10X	.	.	AFR:0.0003,AMR:0,EAS:0,FIN:0,NFE:0,OTH:0,SAS:0.0001	AFR:0.0001,AMR:0,ASJ:0,EAS:0,FIN:0,NFE:0,OTH:0	AFR:0.0002,AMR:5.96e-05,ASJ:0,EAS:0,FIN:0,NFE:8.972e-06,OTH:0,SAS:6.497e-05	151443	601559;	3206;	3206|Stï¿½ï¿½ï¿½_ve-Wiedemann syndrome|<1 / 1 000 000|Autosomal recessive|Neonatal|601559~	.	5	NA19703
5	149500450	149500450	C	T	PDGFRB	Kinase	splicing	.	ENSG00000113721	rs112566969	.	.	clinvar: UNK	.	.	.	InterVar: Pathogenic PVS1=1 PS=[0, 0, 0, 0, 0] PM=[0, 1, 0, 0, 0, 0, 0] PP=[0, 0, 1, 0, 0, 0] BA1=0 BS=[0, 1, 0, 0, 0] BP=[0, 0, 0, 0, 0, 0, 0, 0]	1.66e-05	.	0.000199681		1.22e-05	5.096	25.3	.	5.03	.	1	0.944	.	.	.	.	AFR:0,AMR:0.0002,EAS:0,FIN:0,NFE:0,OTH:0,SAS:0	AFR:.,AMR:.,ASJ:.,EAS:.,FIN:.,NFE:.,OTH:.	AFR:0,AMR:5.956e-05,ASJ:0,EAS:0,FIN:0,NFE:0,OTH:0,SAS:3.249e-05	173410	131440;228550;601812;615007;616592;	1980;363665;2591;86830;	1980|Bilateral striopallidodentate calcinosis|Unknown|Autosomal dominant<br>or&nbsp;Not applicable|Adult|213600 606656 615007 615483 616413~363665|Acroosteolysis-keloid-like lesions-premature aging syndrome|<1 / 1 000 000|Autosomal dominant|Infancy<br>Neonatal|601812~2591|Infantile myofibromatosis|Unknown|Autosomal dominant<br>or&nbsp;Autosomal recessive<br>or&nbsp;Not applicable|Infancy<br>Neona…	.	5	HG01345
5	149501442	149501442	C	A	PDGFRB	Kinase	splicing	.	ENSG00000113721	rs112986251	.	.	clinvar: UNK	.	.	.	InterVar: Pathogenic PVS1=1 PS=[0, 0, 0, 0, 0] PM=[0, 1, 0, 0, 0, 0, 0] PP=[0, 0, 1, 0, 0, 0] BA1=0 BS=[0, 1, 0, 0, 0] BP=[0, 0, 0, 0, 0, 0, 0, 0]	2.48e-05	.	0.000199681		1.22e-05	4.996	25.1	.	5.12	.	1	0.904	.	.	.	.	AFR:0,AMR:0,EAS:0,FIN:0,NFE:0,OTH:0,SAS:0.0002	AFR:.,AMR:.,ASJ:.,EAS:.,FIN:.,NFE:.,OTH:.	AFR:0,AMR:0,ASJ:0,EAS:0,FIN:0,NFE:0,OTH:0,SAS:9.752e-05	173410	131440;228550;601812;615007;616592;	1980;363665;2591;86830;	1980|Bilateral striopallidodentate calcinosis|Unknown|Autosomal dominant<br>or&nbsp;Not applicable|Adult|213600 606656 615007 615483 616413~363665|Acroosteolysis-keloid-like lesions-premature aging syndrome|<1 / 1 000 000|Autosomal dominant|Infancy<br>Neonatal|601812~2591|Infantile myofibromatosis|Unknown|Autosomal dominant<br>or&nbsp;Autosomal recessive<br>or&nbsp;Not applicable|Infancy<br>Neona…	.	5	HG03019
5	156665118	156665118	G	T	ITK	Kinase	splicing	.	ENSG00000113263	rs572233794	.	.	clinvar: UNK	.	.	.	InterVar: Pathogenic PVS1=1 PS=[0, 0, 0, 0, 0] PM=[0, 1, 0, 0, 0, 0, 0] PP=[0, 0, 1, 0, 0, 0] BA1=0 BS=[0, 0, 0, 0, 0] BP=[0, 0, 0, 0, 0, 0, 0, 0]	8.28e-06	.	0.000199681		4.06e-06	5.139	25.4	.	5.6	.	1	0.936	.	.	.	.	AFR:0,AMR:0,EAS:0,FIN:0,NFE:0,OTH:0,SAS:6.111e-05	AFR:.,AMR:.,ASJ:.,EAS:.,FIN:.,NFE:.,OTH:.	AFR:0,AMR:0,ASJ:0,EAS:0,FIN:0,NFE:0,OTH:0,SAS:3.25e-05	186973	613011;	238505;	238505|Autosomal recessive lymphoproliferative disease|<1 / 1 000 000|Autosomal recessive|Childhood|613011 615122~	.	5	HG04180
5	156665202	156665202	G	T	ITK	Kinase	splicing	.	ENSG00000113263	rs540853883	.	.	clinvar: UNK	.	.	.	InterVar: Pathogenic PVS1=1 PS=[0, 0, 0, 0, 0] PM=[0, 1, 0, 0, 0, 0, 0] PP=[0, 0, 1, 0, 0, 0] BA1=0 BS=[0, 0, 0, 0, 0] BP=[0, 0, 0, 0, 0, 0, 0, 0]	8.28e-06	.	0.000199681		4.06e-06	3.629	23.2	.	5.49	.	1	0.88	.	.	.	.	AFR:0,AMR:0,EAS:0,FIN:0,NFE:0,OTH:0,SAS:6.106e-05	AFR:.,AMR:.,ASJ:.,EAS:.,FIN:.,NFE:.,OTH:.	AFR:0,AMR:0,ASJ:0,EAS:0,FIN:0,NFE:0,OTH:0,SAS:3.249e-05	186973	613011;	238505;	238505|Autosomal recessive lymphoproliferative disease|<1 / 1 000 000|Autosomal recessive|Childhood|613011 615122~	.	5	HG04214
5	176684078	176684078	A	G	NSD1	Other CancerGene	exonic	nonsynonymous SNV	ENSG00000165671	rs201857437	ENSG00000165671:ENST00000361032:exon10:c.A4583G:p.K1528R,ENSG00000165671:ENST00000439151:exon13:c.A4892G:p.K1631R,ENSG00000165671:ENST00000347982:exon14:c.A4085G:p.K1362R,ENSG00000165671:ENST00000354179:exon14:c.A4085G:p.K1362R	NSD1:NM_022455:exon13:c.A4892G:p.K1631R,NSD1:NM_172349:exon14:c.A4085G:p.K1362R	clinvar: Uncertain significance|Likely pathogenic	.	.	.	InterVar: Likely pathogenic PVS1=0 PS=[0, 0, 0, 0, 0] PM=[1, 1, 0, 0, 0, 0, 0] PP=[0, 0, 1, 0, 1, 0] BA1=0 BS=[0, 0, 0, 0, 0] BP=[0, 0, 0, 0, 0, 0, 0, 0]	0.0001	0.0004	0.000798722	0.0003	9.34e-05	2.413	18.91	0.115	5.33	.	.	.	Zinc finger, PHD-type|Zinc finger, RING-type	NSD1:uc003mfs.1:exon10:c.A4583G:p.K1528R,NSD1:uc003mfr.4:exon13:c.A4892G:p.K1631R,NSD1:uc003mft.4:exon14:c.A4085G:p.K1362R,NSD1:uc011dfx.2:exon14:c.A3836G:p.K1279R	.	0.343	AFR:0.0016,AMR:0,EAS:0,FIN:0,NFE:0,OTH:0,SAS:0	AFR:0.0009,AMR:0,ASJ:0,EAS:0,FIN:0,NFE:0,OTH:0	AFR:0.0013,AMR:5.956e-05,ASJ:0.0001,EAS:0,FIN:0,NFE:0,OTH:0,SAS:0	606681	117550;130650;601626;	519;116;821;	519|Acute myeloid leukemia|1-9 / 100 000|-|All ages|601626~116|Beckwith-Wiedemann syndrome|1-5 / 10 000|Unknown<br>or&nbsp;Autosomal dominant|Neonatal<br>Antenatal|130650~821|Sotos syndrome|1-9 / 100 000|Autosomal dominant<br>or&nbsp;Unknown<br>or&nbsp;Autosomal recessive|Neonatal|117550 617169~	.	5	HG03515
5	176684078	176684078	A	G	NSD1	Other CancerGene	exonic	nonsynonymous SNV	ENSG00000165671	rs201857437	ENSG00000165671:ENST00000361032:exon10:c.A4583G:p.K1528R,ENSG00000165671:ENST00000439151:exon13:c.A4892G:p.K1631R,ENSG00000165671:ENST00000347982:exon14:c.A4085G:p.K1362R,ENSG00000165671:ENST00000354179:exon14:c.A4085G:p.K1362R	NSD1:NM_022455:exon13:c.A4892G:p.K1631R,NSD1:NM_172349:exon14:c.A4085G:p.K1362R	clinvar: Uncertain significance|Likely pathogenic	.	.	.	InterVar: Likely pathogenic PVS1=0 PS=[0, 0, 0, 0, 0] PM=[1, 1, 0, 0, 0, 0, 0] PP=[0, 0, 1, 0, 1, 0] BA1=0 BS=[0, 0, 0, 0, 0] BP=[0, 0, 0, 0, 0, 0, 0, 0]	0.0001	0.0004	0.000798722	0.0003	9.34e-05	2.413	18.91	0.115	5.33	.	.	.	Zinc finger, PHD-type|Zinc finger, RING-type	NSD1:uc003mfs.1:exon10:c.A4583G:p.K1528R,NSD1:uc003mfr.4:exon13:c.A4892G:p.K1631R,NSD1:uc003mft.4:exon14:c.A4085G:p.K1362R,NSD1:uc011dfx.2:exon14:c.A3836G:p.K1279R	.	0.343	AFR:0.0016,AMR:0,EAS:0,FIN:0,NFE:0,OTH:0,SAS:0	AFR:0.0009,AMR:0,ASJ:0,EAS:0,FIN:0,NFE:0,OTH:0	AFR:0.0013,AMR:5.956e-05,ASJ:0.0001,EAS:0,FIN:0,NFE:0,OTH:0,SAS:0	606681	117550;130650;601626;	519;116;821;	519|Acute myeloid leukemia|1-9 / 100 000|-|All ages|601626~116|Beckwith-Wiedemann syndrome|1-5 / 10 000|Unknown<br>or&nbsp;Autosomal dominant|Neonatal<br>Antenatal|130650~821|Sotos syndrome|1-9 / 100 000|Autosomal dominant<br>or&nbsp;Unknown<br>or&nbsp;Autosomal recessive|Neonatal|117550 617169~	.	5	HG03225
5	176684078	176684078	A	G	NSD1	Other CancerGene	exonic	nonsynonymous SNV	ENSG00000165671	rs201857437	ENSG00000165671:ENST00000361032:exon10:c.A4583G:p.K1528R,ENSG00000165671:ENST00000439151:exon13:c.A4892G:p.K1631R,ENSG00000165671:ENST00000347982:exon14:c.A4085G:p.K1362R,ENSG00000165671:ENST00000354179:exon14:c.A4085G:p.K1362R	NSD1:NM_022455:exon13:c.A4892G:p.K1631R,NSD1:NM_172349:exon14:c.A4085G:p.K1362R	clinvar: Uncertain significance|Likely pathogenic	.	.	.	InterVar: Likely pathogenic PVS1=0 PS=[0, 0, 0, 0, 0] PM=[1, 1, 0, 0, 0, 0, 0] PP=[0, 0, 1, 0, 1, 0] BA1=0 BS=[0, 0, 0, 0, 0] BP=[0, 0, 0, 0, 0, 0, 0, 0]	0.0001	0.0004	0.000798722	0.0003	9.34e-05	2.413	18.91	0.115	5.33	.	.	.	Zinc finger, PHD-type|Zinc finger, RING-type	NSD1:uc003mfs.1:exon10:c.A4583G:p.K1528R,NSD1:uc003mfr.4:exon13:c.A4892G:p.K1631R,NSD1:uc003mft.4:exon14:c.A4085G:p.K1362R,NSD1:uc011dfx.2:exon14:c.A3836G:p.K1279R	.	0.343	AFR:0.0016,AMR:0,EAS:0,FIN:0,NFE:0,OTH:0,SAS:0	AFR:0.0009,AMR:0,ASJ:0,EAS:0,FIN:0,NFE:0,OTH:0	AFR:0.0013,AMR:5.956e-05,ASJ:0.0001,EAS:0,FIN:0,NFE:0,OTH:0,SAS:0	606681	117550;130650;601626;	519;116;821;	519|Acute myeloid leukemia|1-9 / 100 000|-|All ages|601626~116|Beckwith-Wiedemann syndrome|1-5 / 10 000|Unknown<br>or&nbsp;Autosomal dominant|Neonatal<br>Antenatal|130650~821|Sotos syndrome|1-9 / 100 000|Autosomal dominant<br>or&nbsp;Unknown<br>or&nbsp;Autosomal recessive|Neonatal|117550 617169~	.	5	HG03572
5	176684078	176684078	A	G	NSD1	Other CancerGene	exonic	nonsynonymous SNV	ENSG00000165671	rs201857437	ENSG00000165671:ENST00000361032:exon10:c.A4583G:p.K1528R,ENSG00000165671:ENST00000439151:exon13:c.A4892G:p.K1631R,ENSG00000165671:ENST00000347982:exon14:c.A4085G:p.K1362R,ENSG00000165671:ENST00000354179:exon14:c.A4085G:p.K1362R	NSD1:NM_022455:exon13:c.A4892G:p.K1631R,NSD1:NM_172349:exon14:c.A4085G:p.K1362R	clinvar: Uncertain significance|Likely pathogenic	.	.	.	InterVar: Likely pathogenic PVS1=0 PS=[0, 0, 0, 0, 0] PM=[1, 1, 0, 0, 0, 0, 0] PP=[0, 0, 1, 0, 1, 0] BA1=0 BS=[0, 0, 0, 0, 0] BP=[0, 0, 0, 0, 0, 0, 0, 0]	0.0001	0.0004	0.000798722	0.0003	9.34e-05	2.413	18.91	0.115	5.33	.	.	.	Zinc finger, PHD-type|Zinc finger, RING-type	NSD1:uc003mfs.1:exon10:c.A4583G:p.K1528R,NSD1:uc003mfr.4:exon13:c.A4892G:p.K1631R,NSD1:uc003mft.4:exon14:c.A4085G:p.K1362R,NSD1:uc011dfx.2:exon14:c.A3836G:p.K1279R	.	0.343	AFR:0.0016,AMR:0,EAS:0,FIN:0,NFE:0,OTH:0,SAS:0	AFR:0.0009,AMR:0,ASJ:0,EAS:0,FIN:0,NFE:0,OTH:0	AFR:0.0013,AMR:5.956e-05,ASJ:0.0001,EAS:0,FIN:0,NFE:0,OTH:0,SAS:0	606681	117550;130650;601626;	519;116;821;	519|Acute myeloid leukemia|1-9 / 100 000|-|All ages|601626~116|Beckwith-Wiedemann syndrome|1-5 / 10 000|Unknown<br>or&nbsp;Autosomal dominant|Neonatal<br>Antenatal|130650~821|Sotos syndrome|1-9 / 100 000|Autosomal dominant<br>or&nbsp;Unknown<br>or&nbsp;Autosomal recessive|Neonatal|117550 617169~	.	5	HG02922
6	35425378	35425378	G	T	FANCE	Autosomal Recessive	splicing	.	ENSG00000112039	rs560262228	.	.	clinvar: UNK	.	.	.	InterVar: Pathogenic PVS1=1 PS=[0, 0, 0, 0, 0] PM=[0, 1, 0, 0, 0, 0, 0] PP=[0, 0, 1, 0, 0, 0] BA1=0 BS=[0, 0, 0, 0, 0] BP=[0, 0, 0, 0, 0, 0, 0, 0]	8.35e-06	.	0.000199681		4.07e-06	4.982	25.1	.	4.8	.	1	0.946	.	.	.	.	AFR:0,AMR:0,EAS:0,FIN:0,NFE:0,OTH:0,SAS:6.125e-05	AFR:.,AMR:.,ASJ:.,EAS:.,FIN:.,NFE:.,OTH:.	AFR:0,AMR:0,ASJ:0,EAS:0,FIN:0,NFE:0,OTH:0,SAS:3.252e-05	613976	600901;	84;	84|Fanconi anemia|1-9 / 1 000 000|Autosomal recessive<br>or&nbsp;X-linked recessive|Childhood|227645 227646 227650 300514 600901 603467 609053 609054 610832 613390 613951 614082 614083 615272 616435~	.	6	HG03854
6	160454139	160454139	G	A	IGF2R	Tumor Suppressor	exonic	nonsynonymous SNV	ENSG00000197081	rs201726467	ENSG00000197081:ENST00000356956:exon9:c.G1211A:p.R404Q	IGF2R:NM_000876:exon9:c.G1211A:p.R404Q	clinvar: UNK	.	.	.	InterVar: Likely pathogenic PVS1=0 PS=[0, 0, 0, 0, 0] PM=[1, 1, 0, 0, 0, 0, 0] PP=[0, 1, 1, 0, 0, 0] BA1=0 BS=[0, 1, 0, 0, 0] BP=[0, 0, 0, 0, 0, 0, 0, 0]	3.37e-05	.	0.000399361		1.64e-05	7.105	34	0.005	4.37	.	1	0.978	Mannose-6-phosphate receptor binding domain	IGF2R:uc003qta.3:exon9:c.G1211A:p.R404Q	.	-1.111	AFR:0,AMR:8.864e-05,EAS:0,FIN:0,NFE:4.607e-05,OTH:0,SAS:0	AFR:.,AMR:.,ASJ:.,EAS:.,FIN:.,NFE:.,OTH:.	AFR:0,AMR:0,ASJ:0,EAS:0,FIN:0,NFE:3.609e-05,OTH:0,SAS:0	147280	114550;	449;88673;	449|Hepatoblastoma|1-9 / 1 000 000|Not applicable|Neonatal<br>Infancy<br>Childhood|114550~88673|Hepatocellular carcinoma|1-5 / 10 000|Not applicable|All ages|114550~	.	6	HG01757
6	160454139	160454139	G	A	IGF2R	Tumor Suppressor	exonic	nonsynonymous SNV	ENSG00000197081	rs201726467	ENSG00000197081:ENST00000356956:exon9:c.G1211A:p.R404Q	IGF2R:NM_000876:exon9:c.G1211A:p.R404Q	clinvar: UNK	.	.	.	InterVar: Likely pathogenic PVS1=0 PS=[0, 0, 0, 0, 0] PM=[1, 1, 0, 0, 0, 0, 0] PP=[0, 1, 1, 0, 0, 0] BA1=0 BS=[0, 1, 0, 0, 0] BP=[0, 0, 0, 0, 0, 0, 0, 0]	3.37e-05	.	0.000399361		1.64e-05	7.105	34	0.005	4.37	.	1	0.978	Mannose-6-phosphate receptor binding domain	IGF2R:uc003qta.3:exon9:c.G1211A:p.R404Q	.	-1.111	AFR:0,AMR:8.864e-05,EAS:0,FIN:0,NFE:4.607e-05,OTH:0,SAS:0	AFR:.,AMR:.,ASJ:.,EAS:.,FIN:.,NFE:.,OTH:.	AFR:0,AMR:0,ASJ:0,EAS:0,FIN:0,NFE:3.609e-05,OTH:0,SAS:0	147280	114550;	449;88673;	449|Hepatoblastoma|1-9 / 1 000 000|Not applicable|Neonatal<br>Infancy<br>Childhood|114550~88673|Hepatocellular carcinoma|1-5 / 10 000|Not applicable|All ages|114550~	.	6	NA19670
7	6042301	6042301	G	C	PMS2	Autosomal Dominant	exonic	stopgain	ENSG00000122512	rs200029834	.	PMS2:NM_001322015:exon5:c.C11G:p.S4X	clinvar: UNK	.	.	.	InterVar: Likely pathogenic PVS1=1 PS=[0, 0, 0, 0, 0] PM=[0, 1, 0, 0, 0, 0, 0] PP=[0, 0, 0, 0, 0, 0] BA1=0 BS=[0, 1, 0, 0, 0] BP=[0, 0, 0, 0, 0, 0, 0, 0]	0.0002	0.0002	0.000199681	0.0002	0.0002	.	.	.	.	.	.	.	.	.	.	.	AFR:0.0002,AMR:0,EAS:0,FIN:0,NFE:0.0004,OTH:0,SAS:0	AFR:0.0001,AMR:0.0024,ASJ:0,EAS:0,FIN:0,NFE:0.0003,OTH:0	AFR:0.0002,AMR:0.0002,ASJ:0,EAS:0,FIN:0,NFE:0.0005,OTH:0,SAS:0	600259	276300;614337;	144;252202;	144|Lynch syndrome|Unknown|Autosomal dominant|Adult|120435 609310 613244 614331 614337 614350 614385~252202|Constitutional mismatch repair deficiency syndrome|-|Autosomal recessive|Childhood|276300~	.	7	NA20758
7	55220340	55220340	C	T	EGFR	Kinase	exonic	nonsynonymous SNV	ENSG00000146648	rs554981236	ENSG00000146648:ENST00000455089:exon5:c.C595T:p.R199W,ENSG00000146648:ENST00000275493:exon6:c.C730T:p.R244W,ENSG00000146648:ENST00000342916:exon6:c.C730T:p.R244W,ENSG00000146648:ENST00000344576:exon6:c.C730T:p.R244W,ENSG00000146648:ENST00000420316:exon6:c.C730T:p.R244W,ENSG00000146648:ENST00000442591:exon6:c.C730T:p.R244W,ENSG00000146648:ENST00000454757:exon6:c.C571T:p.R191W	EGFR:NM_001346897:exon5:c.C595T:p.R199W,EGFR:NM_001346899:exon5:c.C595T:p.R199W,EGFR:NM_001346898:exon6:c.C730T:p.R244W,EGFR:NM_001346900:exon6:c.C571T:p.R191W,EGFR:NM_005228:exon6:c.C730T:p.R244W,EGFR:NM_201282:exon6:c.C730T:p.R244W,EGFR:NM_201283:exon6:c.C730T:p.R244W,EGFR:NM_201284:exon6:c.C730T:p.R244W	clinvar: UNK	.	.	.	InterVar: Likely pathogenic PVS1=0 PS=[0, 0, 0, 0, 0] PM=[1, 1, 0, 0, 0, 0, 0] PP=[0, 1, 1, 0, 0, 0] BA1=0 BS=[0, 1, 0, 0, 0] BP=[0, 0, 0, 0, 0, 0, 0, 0]	4.2e-05	.	0.000199681	3.23e-05	4.07e-05	6.068	28.1	0.001	2.05	.	.	.	Furin-like cysteine-rich domain|Growth factor receptor cysteine-rich domain	EGFR:uc010kzg.2:exon5:c.C595T:p.R199W,EGFR:uc022adn.1:exon5:c.C595T:p.R199W,EGFR:uc003tqh.3:exon6:c.C730T:p.R244W,EGFR:uc003tqi.3:exon6:c.C730T:p.R244W,EGFR:uc003tqj.3:exon6:c.C730T:p.R244W,EGFR:uc003tqk.3:exon6:c.C730T:p.R244W,EGFR:uc011kco.2:exon6:c.C571T:p.R191W,EGFR:uc022adm.1:exon6:c.C730T:p.R244W	.	0.006	AFR:0,AMR:0.0003,EAS:0.0001,FIN:0,NFE:0,OTH:0,SAS:6.063e-05	AFR:0,AMR:0,ASJ:0,EAS:0,FIN:0,NFE:6.675e-05,OTH:0	AFR:0,AMR:0.0002,ASJ:0,EAS:5.809e-05,FIN:0,NFE:0,OTH:0,SAS:6.497e-05	131550	211980;616069;	294023;	294023|Neonatal inflammatory skin and bowel disease|<1 / 1 000 000|Autosomal recessive|Infancy<br>Neonatal|614328 616069~	.	7	HG01863
7	55221703	55221703	G	C	EGFR	Kinase	splicing	.	ENSG00000146648	rs188703146	.	.	clinvar: UNK	.	.	.	InterVar: Pathogenic PVS1=1 PS=[0, 0, 0, 0, 0] PM=[0, 1, 0, 0, 0, 0, 0] PP=[0, 0, 1, 0, 0, 0] BA1=0 BS=[0, 1, 0, 0, 0] BP=[0, 0, 0, 0, 0, 0, 0, 0]	8.24e-06	.	0.000199681		4.06e-06	3.749	23.3	.	5.81	.	1	0.934	.	.	.	.	AFR:0,AMR:0,EAS:0,FIN:0,NFE:1.498e-05,OTH:0,SAS:0	AFR:.,AMR:.,ASJ:.,EAS:.,FIN:.,NFE:.,OTH:.	AFR:0,AMR:0,ASJ:0,EAS:0,FIN:0,NFE:8.952e-06,OTH:0,SAS:0	131550	211980;616069;	294023;	294023|Neonatal inflammatory skin and bowel disease|<1 / 1 000 000|Autosomal recessive|Infancy<br>Neonatal|614328 616069~	.	7	NA20803
7	55241732	55241732	A	G	EGFR	Kinase	exonic	nonsynonymous SNV	ENSG00000146648	rs138240620	ENSG00000146648:ENST00000455089:exon17:c.A2045G:p.Y682C,ENSG00000146648:ENST00000275493:exon18:c.A2180G:p.Y727C,ENSG00000146648:ENST00000454757:exon18:c.A2021G:p.Y674C	EGFR:NM_001346941:exon12:c.A1379G:p.Y460C,EGFR:NM_001346897:exon17:c.A2045G:p.Y682C,EGFR:NM_001346899:exon17:c.A2045G:p.Y682C,EGFR:NM_001346898:exon18:c.A2180G:p.Y727C,EGFR:NM_001346900:exon18:c.A2021G:p.Y674C,EGFR:NM_005228:exon18:c.A2180G:p.Y727C	clinvar: UNK	.	.	.	InterVar: Likely pathogenic PVS1=0 PS=[0, 0, 0, 0, 0] PM=[1, 1, 0, 0, 0, 0, 0] PP=[0, 1, 1, 0, 0, 0] BA1=0 BS=[0, 1, 0, 0, 0] BP=[0, 0, 0, 0, 0, 0, 0, 0]	5.78e-05	0.0002	0.000199681	9.69e-05	2.44e-05	4.905	24.9	0.001	5.5	.	.	.	Protein kinase domain|Protein kinase, ATP binding site|Protein kinase-like domain|Serine-threonine/tyrosine-protein kinase catalytic domain|Tyrosine-protein kinase, catalytic domain	EGFR:uc010kzg.2:exon17:c.A2045G:p.Y682C,EGFR:uc022adn.1:exon17:c.A2045G:p.Y682C,EGFR:uc003tqk.3:exon18:c.A2180G:p.Y727C,EGFR:uc011kco.2:exon18:c.A2021G:p.Y674C,EGFR:uc022adm.1:exon18:c.A2180G:p.Y727C	.	0.038	AFR:0.0006,AMR:8.66e-05,EAS:0,FIN:0,NFE:0,OTH:0,SAS:0	AFR:0.0003,AMR:0,ASJ:0,EAS:0,FIN:0,NFE:0,OTH:0	AFR:0.0004,AMR:0,ASJ:0,EAS:0,FIN:0,NFE:0,OTH:0,SAS:0	131550	211980;616069;	294023;	294023|Neonatal inflammatory skin and bowel disease|<1 / 1 000 000|Autosomal recessive|Infancy<br>Neonatal|614328 616069~	ID=COSM12718;OCCURENCE=2(lung),1(small_intestine)	7	HG02301
7	55259433	55259433	C	T	EGFR	Kinase	exonic	nonsynonymous SNV	ENSG00000146648	rs371228501	ENSG00000146648:ENST00000455089:exon20:c.C2356T:p.R786C,ENSG00000146648:ENST00000275493:exon21:c.C2491T:p.R831C,ENSG00000146648:ENST00000454757:exon21:c.C2332T:p.R778C	EGFR:NM_001346941:exon15:c.C1690T:p.R564C,EGFR:NM_001346897:exon20:c.C2356T:p.R786C,EGFR:NM_001346899:exon20:c.C2356T:p.R786C,EGFR:NM_001346898:exon21:c.C2491T:p.R831C,EGFR:NM_001346900:exon21:c.C2332T:p.R778C,EGFR:NM_005228:exon21:c.C2491T:p.R831C	clinvar: Uncertain significance	DM	Lung_cancer_susceptibility_to	0.3	InterVar: Likely pathogenic PVS1=0 PS=[0, 0, 0, 0, 0] PM=[1, 1, 0, 0, 0, 0, 0] PP=[0, 1, 1, 0, 0, 0] BA1=0 BS=[0, 1, 0, 0, 0] BP=[0, 0, 0, 0, 0, 0, 0, 0]	8.28e-05	7.7e-05	0.000199681	0.0002	6.91e-05	7.083	33	0.006	5.82	.	.	.	Protein kinase domain|Protein kinase-like domain|Serine-threonine/tyrosine-protein kinase catalytic domain|Tyrosine-protein kinase, catalytic domain	EGFR:uc022ado.1:exon2:c.C196T:p.R66C,EGFR:uc010kzg.2:exon20:c.C2356T:p.R786C,EGFR:uc022adn.1:exon20:c.C2356T:p.R786C,EGFR:uc003tqk.3:exon21:c.C2491T:p.R831C,EGFR:uc011kco.2:exon21:c.C2332T:p.R778C,EGFR:uc022adm.1:exon21:c.C2491T:p.R831C	.	0.328	AFR:0.0006,AMR:8.664e-05,EAS:0,FIN:0,NFE:1.508e-05,OTH:0,SAS:0.0001	AFR:0.0006,AMR:0,ASJ:0,EAS:0,FIN:0,NFE:0,OTH:0	AFR:0.0007,AMR:5.956e-05,ASJ:0,EAS:0,FIN:0,NFE:8.958e-06,OTH:0,SAS:9.747e-05	131550	211980;616069;	294023;	294023|Neonatal inflammatory skin and bowel disease|<1 / 1 000 000|Autosomal recessive|Infancy<br>Neonatal|614328 616069~	ID=COSM24846;OCCURENCE=1(bone),1(pancreas)	7	HG03163
7	55266550	55266550	G	A	EGFR	Kinase	exonic	nonsynonymous SNV	ENSG00000146648	rs542967903	ENSG00000146648:ENST00000455089:exon22:c.G2707A:p.V903I,ENSG00000146648:ENST00000275493:exon23:c.G2842A:p.V948I,ENSG00000146648:ENST00000454757:exon23:c.G2683A:p.V895I	EGFR:NM_001346941:exon17:c.G2041A:p.V681I,EGFR:NM_001346897:exon22:c.G2707A:p.V903I,EGFR:NM_001346899:exon22:c.G2707A:p.V903I,EGFR:NM_001346898:exon23:c.G2842A:p.V948I,EGFR:NM_001346900:exon23:c.G2683A:p.V895I,EGFR:NM_005228:exon23:c.G2842A:p.V948I	clinvar: UNK	.	.	.	InterVar: Likely pathogenic PVS1=0 PS=[0, 0, 0, 0, 0] PM=[1, 1, 0, 0, 0, 0, 0] PP=[0, 1, 1, 0, 0, 0] BA1=0 BS=[0, 1, 0, 0, 0] BP=[0, 0, 0, 0, 0, 0, 0, 0]	8.24e-06	.	0.000199681		1.22e-05	5.912	27.5	0.06	5.13	.	.	.	Protein kinase domain|Protein kinase-like domain|Serine-threonine/tyrosine-protein kinase catalytic domain|Tyrosine-protein kinase, catalytic domain	EGFR:uc010kzg.2:exon22:c.G2707A:p.V903I,EGFR:uc022adn.1:exon22:c.G2707A:p.V903I,EGFR:uc003tqk.3:exon23:c.G2842A:p.V948I,EGFR:uc011kco.2:exon23:c.G2683A:p.V895I,EGFR:uc022adm.1:exon23:c.G2842A:p.V948I	.	0.13	AFR:9.617e-05,AMR:0,EAS:0,FIN:0,NFE:0,OTH:0,SAS:0	AFR:.,AMR:.,ASJ:.,EAS:.,FIN:.,NFE:.,OTH:.	AFR:6.534e-05,AMR:5.956e-05,ASJ:0,EAS:0,FIN:0,NFE:0,OTH:0,SAS:0	131550	211980;616069;	294023;	294023|Neonatal inflammatory skin and bowel disease|<1 / 1 000 000|Autosomal recessive|Infancy<br>Neonatal|614328 616069~	.	7	HG03224
7	55268045	55268045	G	A	EGFR	Kinase	exonic	nonsynonymous SNV	ENSG00000146648	rs144496976	ENSG00000146648:ENST00000455089:exon23:c.G2750A:p.R917H,ENSG00000146648:ENST00000275493:exon24:c.G2885A:p.R962H,ENSG00000146648:ENST00000454757:exon24:c.G2726A:p.R909H	EGFR:NM_001346941:exon18:c.G2084A:p.R695H,EGFR:NM_001346897:exon23:c.G2750A:p.R917H,EGFR:NM_001346899:exon23:c.G2750A:p.R917H,EGFR:NM_001346898:exon24:c.G2885A:p.R962H,EGFR:NM_001346900:exon24:c.G2726A:p.R909H,EGFR:NM_005228:exon24:c.G2885A:p.R962H	clinvar: not provided	.	.	.	InterVar: Likely pathogenic PVS1=0 PS=[0, 0, 0, 0, 0] PM=[1, 1, 0, 0, 0, 0, 0] PP=[0, 1, 1, 0, 0, 0] BA1=0 BS=[0, 1, 0, 0, 0] BP=[0, 0, 0, 0, 0, 0, 0, 0]	0.0003	0.0003	0.000599042	6.47e-05	0.0003	7.781	35	0.039	5.61	.	.	.	Protein kinase domain|Protein kinase-like domain|Serine-threonine/tyrosine-protein kinase catalytic domain|Tyrosine-protein kinase, catalytic domain	EGFR:uc010kzg.2:exon23:c.G2750A:p.R917H,EGFR:uc022adn.1:exon23:c.G2750A:p.R917H,EGFR:uc003tqk.3:exon24:c.G2885A:p.R962H,EGFR:uc011kco.2:exon24:c.G2726A:p.R909H,EGFR:uc022adm.1:exon24:c.G2885A:p.R962H	.	0.084	AFR:0.0002,AMR:0.0003,EAS:0,FIN:0,NFE:0.0003,OTH:0,SAS:0.0005	AFR:0,AMR:0,ASJ:0,EAS:0,FIN:0,NFE:0.0001,OTH:0	AFR:0.0002,AMR:0.0004,ASJ:0,EAS:5.798e-05,FIN:0,NFE:0.0003,OTH:0.0002,SAS:0.0007	131550	211980;616069;	294023;	294023|Neonatal inflammatory skin and bowel disease|<1 / 1 000 000|Autosomal recessive|Infancy<br>Neonatal|614328 616069~	.	7	NA18874
7	55268045	55268045	G	A	EGFR	Kinase	exonic	nonsynonymous SNV	ENSG00000146648	rs144496976	ENSG00000146648:ENST00000455089:exon23:c.G2750A:p.R917H,ENSG00000146648:ENST00000275493:exon24:c.G2885A:p.R962H,ENSG00000146648:ENST00000454757:exon24:c.G2726A:p.R909H	EGFR:NM_001346941:exon18:c.G2084A:p.R695H,EGFR:NM_001346897:exon23:c.G2750A:p.R917H,EGFR:NM_001346899:exon23:c.G2750A:p.R917H,EGFR:NM_001346898:exon24:c.G2885A:p.R962H,EGFR:NM_001346900:exon24:c.G2726A:p.R909H,EGFR:NM_005228:exon24:c.G2885A:p.R962H	clinvar: not provided	.	.	.	InterVar: Likely pathogenic PVS1=0 PS=[0, 0, 0, 0, 0] PM=[1, 1, 0, 0, 0, 0, 0] PP=[0, 1, 1, 0, 0, 0] BA1=0 BS=[0, 1, 0, 0, 0] BP=[0, 0, 0, 0, 0, 0, 0, 0]	0.0003	0.0003	0.000599042	6.47e-05	0.0003	7.781	35	0.039	5.61	.	.	.	Protein kinase domain|Protein kinase-like domain|Serine-threonine/tyrosine-protein kinase catalytic domain|Tyrosine-protein kinase, catalytic domain	EGFR:uc010kzg.2:exon23:c.G2750A:p.R917H,EGFR:uc022adn.1:exon23:c.G2750A:p.R917H,EGFR:uc003tqk.3:exon24:c.G2885A:p.R962H,EGFR:uc011kco.2:exon24:c.G2726A:p.R909H,EGFR:uc022adm.1:exon24:c.G2885A:p.R962H	.	0.084	AFR:0.0002,AMR:0.0003,EAS:0,FIN:0,NFE:0.0003,OTH:0,SAS:0.0005	AFR:0,AMR:0,ASJ:0,EAS:0,FIN:0,NFE:0.0001,OTH:0	AFR:0.0002,AMR:0.0004,ASJ:0,EAS:5.798e-05,FIN:0,NFE:0.0003,OTH:0.0002,SAS:0.0007	131550	211980;616069;	294023;	294023|Neonatal inflammatory skin and bowel disease|<1 / 1 000 000|Autosomal recessive|Infancy<br>Neonatal|614328 616069~	.	7	NA12414
7	55268045	55268045	G	A	EGFR	Kinase	exonic	nonsynonymous SNV	ENSG00000146648	rs144496976	ENSG00000146648:ENST00000455089:exon23:c.G2750A:p.R917H,ENSG00000146648:ENST00000275493:exon24:c.G2885A:p.R962H,ENSG00000146648:ENST00000454757:exon24:c.G2726A:p.R909H	EGFR:NM_001346941:exon18:c.G2084A:p.R695H,EGFR:NM_001346897:exon23:c.G2750A:p.R917H,EGFR:NM_001346899:exon23:c.G2750A:p.R917H,EGFR:NM_001346898:exon24:c.G2885A:p.R962H,EGFR:NM_001346900:exon24:c.G2726A:p.R909H,EGFR:NM_005228:exon24:c.G2885A:p.R962H	clinvar: not provided	.	.	.	InterVar: Likely pathogenic PVS1=0 PS=[0, 0, 0, 0, 0] PM=[1, 1, 0, 0, 0, 0, 0] PP=[0, 1, 1, 0, 0, 0] BA1=0 BS=[0, 1, 0, 0, 0] BP=[0, 0, 0, 0, 0, 0, 0, 0]	0.0003	0.0003	0.000599042	6.47e-05	0.0003	7.781	35	0.039	5.61	.	.	.	Protein kinase domain|Protein kinase-like domain|Serine-threonine/tyrosine-protein kinase catalytic domain|Tyrosine-protein kinase, catalytic domain	EGFR:uc010kzg.2:exon23:c.G2750A:p.R917H,EGFR:uc022adn.1:exon23:c.G2750A:p.R917H,EGFR:uc003tqk.3:exon24:c.G2885A:p.R962H,EGFR:uc011kco.2:exon24:c.G2726A:p.R909H,EGFR:uc022adm.1:exon24:c.G2885A:p.R962H	.	0.084	AFR:0.0002,AMR:0.0003,EAS:0,FIN:0,NFE:0.0003,OTH:0,SAS:0.0005	AFR:0,AMR:0,ASJ:0,EAS:0,FIN:0,NFE:0.0001,OTH:0	AFR:0.0002,AMR:0.0004,ASJ:0,EAS:5.798e-05,FIN:0,NFE:0.0003,OTH:0.0002,SAS:0.0007	131550	211980;616069;	294023;	294023|Neonatal inflammatory skin and bowel disease|<1 / 1 000 000|Autosomal recessive|Infancy<br>Neonatal|614328 616069~	.	7	HG00103
7	55270421	55270422	CA	-	EGFR	Kinase	exonic	frameshift deletion	ENSG00000146648	rs528037465	ENSG00000146648:ENST00000455089:exon26:c.3239_3240del:p.P1080fs	EGFR:NM_001346897:exon26:c.3239_3240del:p.P1080fs,EGFR:NM_001346898:exon27:c.3374_3375del:p.P1125fs	clinvar: UNK	.	.	.	InterVar: Likely pathogenic PVS1=1 PS=[0, 0, 0, 0, 0] PM=[0, 1, 0, 0, 0, 0, 0] PP=[0, 0, 0, 0, 0, 0] BA1=0 BS=[0, 0, 0, 0, 0] BP=[0, 0, 0, 0, 0, 0, 0, 0]	0.0001	.	0.000599042		5.27e-05	.	.	.	.	.	.	.	.	EGFR:uc010kzg.2:exon26:c.3239_3240del:p.P1080fs,EGFR:uc022adm.1:exon27:c.3374_3375del:p.P1125fs	.	.	AFR:0,AMR:0,EAS:0,FIN:0,NFE:0,OTH:0,SAS:0.0004	AFR:.,AMR:.,ASJ:.,EAS:.,FIN:.,NFE:.,OTH:.	AFR:0,AMR:0,ASJ:0,EAS:0,FIN:0,NFE:0,OTH:0,SAS:0.0003	131550	211980;616069;	294023;	294023|Neonatal inflammatory skin and bowel disease|<1 / 1 000 000|Autosomal recessive|Infancy<br>Neonatal|614328 616069~	.	7	HG03643
7	55270421	55270422	CA	-	EGFR	Kinase	exonic	frameshift deletion	ENSG00000146648	rs528037465	ENSG00000146648:ENST00000455089:exon26:c.3239_3240del:p.P1080fs	EGFR:NM_001346897:exon26:c.3239_3240del:p.P1080fs,EGFR:NM_001346898:exon27:c.3374_3375del:p.P1125fs	clinvar: UNK	.	.	.	InterVar: Likely pathogenic PVS1=1 PS=[0, 0, 0, 0, 0] PM=[0, 1, 0, 0, 0, 0, 0] PP=[0, 0, 0, 0, 0, 0] BA1=0 BS=[0, 0, 0, 0, 0] BP=[0, 0, 0, 0, 0, 0, 0, 0]	0.0001	.	0.000599042		5.27e-05	.	.	.	.	.	.	.	.	EGFR:uc010kzg.2:exon26:c.3239_3240del:p.P1080fs,EGFR:uc022adm.1:exon27:c.3374_3375del:p.P1125fs	.	.	AFR:0,AMR:0,EAS:0,FIN:0,NFE:0,OTH:0,SAS:0.0004	AFR:.,AMR:.,ASJ:.,EAS:.,FIN:.,NFE:.,OTH:.	AFR:0,AMR:0,ASJ:0,EAS:0,FIN:0,NFE:0,OTH:0,SAS:0.0003	131550	211980;616069;	294023;	294023|Neonatal inflammatory skin and bowel disease|<1 / 1 000 000|Autosomal recessive|Infancy<br>Neonatal|614328 616069~	.	7	HG04180
7	55270421	55270422	CA	-	EGFR	Kinase	exonic	frameshift deletion	ENSG00000146648	rs528037465	ENSG00000146648:ENST00000455089:exon26:c.3239_3240del:p.P1080fs	EGFR:NM_001346897:exon26:c.3239_3240del:p.P1080fs,EGFR:NM_001346898:exon27:c.3374_3375del:p.P1125fs	clinvar: UNK	.	.	.	InterVar: Likely pathogenic PVS1=1 PS=[0, 0, 0, 0, 0] PM=[0, 1, 0, 0, 0, 0, 0] PP=[0, 0, 0, 0, 0, 0] BA1=0 BS=[0, 0, 0, 0, 0] BP=[0, 0, 0, 0, 0, 0, 0, 0]	0.0001	.	0.000599042		5.27e-05	.	.	.	.	.	.	.	.	EGFR:uc010kzg.2:exon26:c.3239_3240del:p.P1080fs,EGFR:uc022adm.1:exon27:c.3374_3375del:p.P1125fs	.	.	AFR:0,AMR:0,EAS:0,FIN:0,NFE:0,OTH:0,SAS:0.0004	AFR:.,AMR:.,ASJ:.,EAS:.,FIN:.,NFE:.,OTH:.	AFR:0,AMR:0,ASJ:0,EAS:0,FIN:0,NFE:0,OTH:0,SAS:0.0003	131550	211980;616069;	294023;	294023|Neonatal inflammatory skin and bowel disease|<1 / 1 000 000|Autosomal recessive|Infancy<br>Neonatal|614328 616069~	.	7	HG03778
7	66458275	66458275	C	T	SBDS	Other CancerGene	exonic	nonsynonymous SNV	ENSG00000126524	rs201070132	ENSG00000126524:ENST00000246868:exon3:c.G388A:p.V130M	SBDS:NM_016038:exon3:c.G388A:p.V130M	clinvar: Likely pathogenic	.	.	.	InterVar: Likely pathogenic PVS1=0 PS=[0, 0, 0, 0, 0] PM=[1, 1, 0, 0, 0, 0, 0] PP=[0, 0, 1, 0, 1, 0] BA1=0 BS=[0, 0, 0, 0, 0] BP=[0, 0, 0, 0, 0, 0, 0, 0]	9.06e-05	7.7e-05	0.000199681	6.46e-05	9.75e-05	3.837	23.4	0.083	4.9	.	.	.	Ribosome maturation protein SBDS, C-terminal	SBDS:uc003tvm.1:exon3:c.G388A:p.V130M	.	0.796	AFR:9.61e-05,AMR:0,EAS:0.0001,FIN:0,NFE:0.0001,OTH:0,SAS:6.056e-05	AFR:0,AMR:0,ASJ:0,EAS:0,FIN:0,NFE:0.0001,OTH:0	AFR:0.0001,AMR:2.978e-05,ASJ:0,EAS:0.0002,FIN:0,NFE:0.0001,OTH:0.0002,SAS:3.249e-05	607444	260400;609135;	88;811;	88|Idiopathic aplastic anemia|1-9 / 1 000 000|Unknown|Adult|609135 614742 614743~811|Shwachman-Diamond syndrome|1-9 / 1 000 000|Autosomal recessive|Antenatal<br>Neonatal<br>Infancy<br>Childhood|260400~	.	7	HG02156
7	66459273	66459273	T	A	SBDS	Other CancerGene	exonic	stopgain	ENSG00000126524	rs120074160	ENSG00000126524:ENST00000246868:exon2:c.A184T:p.K62X,ENSG00000126524:ENST00000414306:exon2:c.A184T:p.K62X	SBDS:NM_016038:exon2:c.A184T:p.K62X	clinvar: UNK	DM	Multiorgan_involvement_(liver_kidney_hemopoethic_system)_skeletal_dysplasia_growth_failure_and_complex_I_deficiency	0.99	InterVar: Pathogenic PVS1=1 PS=[0, 0, 0, 0, 0] PM=[0, 1, 0, 0, 0, 0, 0] PP=[0, 0, 1, 0, 0, 0] BA1=0 BS=[0, 0, 0, 0, 0] BP=[0, 0, 0, 0, 0, 0, 0, 0]	0.0004	.	0.000599042	0.0009	0.0001	11.346	37	.	4.95	.	.	.	Ribosome maturation protein SBDS, N-terminal|Ribosome maturation protein SBDS, conserved site	SBDS:uc003tvm.1:exon2:c.A184T:p.K62X	.	.	AFR:0.0002,AMR:0.0011,EAS:0.0005,FIN:0.0003,NFE:0.0004,OTH:0,SAS:0.0003	AFR:0.0007,AMR:0.0012,ASJ:0,EAS:0.0019,FIN:0.0009,NFE:0.0010,OTH:0	AFR:0,AMR:0.0003,ASJ:0,EAS:0.0002,FIN:4.487e-05,NFE:0.0001,OTH:0,SAS:0.0003	607444	260400;609135;	88;811;	88|Idiopathic aplastic anemia|1-9 / 1 000 000|Unknown|Adult|609135 614742 614743~811|Shwachman-Diamond syndrome|1-9 / 1 000 000|Autosomal recessive|Antenatal<br>Neonatal<br>Infancy<br>Childhood|260400~	.	7	HG01083
7	66459273	66459273	T	A	SBDS	Other CancerGene	exonic	stopgain	ENSG00000126524	rs120074160	ENSG00000126524:ENST00000246868:exon2:c.A184T:p.K62X,ENSG00000126524:ENST00000414306:exon2:c.A184T:p.K62X	SBDS:NM_016038:exon2:c.A184T:p.K62X	clinvar: UNK	DM	Multiorgan_involvement_(liver_kidney_hemopoethic_system)_skeletal_dysplasia_growth_failure_and_complex_I_deficiency	0.99	InterVar: Pathogenic PVS1=1 PS=[0, 0, 0, 0, 0] PM=[0, 1, 0, 0, 0, 0, 0] PP=[0, 0, 1, 0, 0, 0] BA1=0 BS=[0, 0, 0, 0, 0] BP=[0, 0, 0, 0, 0, 0, 0, 0]	0.0004	.	0.000599042	0.0009	0.0001	11.346	37	.	4.95	.	.	.	Ribosome maturation protein SBDS, N-terminal|Ribosome maturation protein SBDS, conserved site	SBDS:uc003tvm.1:exon2:c.A184T:p.K62X	.	.	AFR:0.0002,AMR:0.0011,EAS:0.0005,FIN:0.0003,NFE:0.0004,OTH:0,SAS:0.0003	AFR:0.0007,AMR:0.0012,ASJ:0,EAS:0.0019,FIN:0.0009,NFE:0.0010,OTH:0	AFR:0,AMR:0.0003,ASJ:0,EAS:0.0002,FIN:4.487e-05,NFE:0.0001,OTH:0,SAS:0.0003	607444	260400;609135;	88;811;	88|Idiopathic aplastic anemia|1-9 / 1 000 000|Unknown|Adult|609135 614742 614743~811|Shwachman-Diamond syndrome|1-9 / 1 000 000|Autosomal recessive|Antenatal<br>Neonatal<br>Infancy<br>Childhood|260400~	.	7	HG00259
7	66459273	66459273	T	A	SBDS	Other CancerGene	exonic	stopgain	ENSG00000126524	rs120074160	ENSG00000126524:ENST00000246868:exon2:c.A184T:p.K62X,ENSG00000126524:ENST00000414306:exon2:c.A184T:p.K62X	SBDS:NM_016038:exon2:c.A184T:p.K62X	clinvar: UNK	DM	Multiorgan_involvement_(liver_kidney_hemopoethic_system)_skeletal_dysplasia_growth_failure_and_complex_I_deficiency	0.99	InterVar: Pathogenic PVS1=1 PS=[0, 0, 0, 0, 0] PM=[0, 1, 0, 0, 0, 0, 0] PP=[0, 0, 1, 0, 0, 0] BA1=0 BS=[0, 0, 0, 0, 0] BP=[0, 0, 0, 0, 0, 0, 0, 0]	0.0004	.	0.000599042	0.0009	0.0001	11.346	37	.	4.95	.	.	.	Ribosome maturation protein SBDS, N-terminal|Ribosome maturation protein SBDS, conserved site	SBDS:uc003tvm.1:exon2:c.A184T:p.K62X	.	.	AFR:0.0002,AMR:0.0011,EAS:0.0005,FIN:0.0003,NFE:0.0004,OTH:0,SAS:0.0003	AFR:0.0007,AMR:0.0012,ASJ:0,EAS:0.0019,FIN:0.0009,NFE:0.0010,OTH:0	AFR:0,AMR:0.0003,ASJ:0,EAS:0.0002,FIN:4.487e-05,NFE:0.0001,OTH:0,SAS:0.0003	607444	260400;609135;	88;811;	88|Idiopathic aplastic anemia|1-9 / 1 000 000|Unknown|Adult|609135 614742 614743~811|Shwachman-Diamond syndrome|1-9 / 1 000 000|Autosomal recessive|Antenatal<br>Neonatal<br>Infancy<br>Childhood|260400~	.	7	HG03910
7	66460307	66460307	T	C	SBDS	Other CancerGene	exonic	nonsynonymous SNV	ENSG00000126524	rs373730800	ENSG00000126524:ENST00000246868:exon1:c.A98G:p.K33R,ENSG00000126524:ENST00000414306:exon1:c.A98G:p.K33R	SBDS:NM_016038:exon1:c.A98G:p.K33R	clinvar: UNK	.	.	.	InterVar: Likely pathogenic PVS1=0 PS=[0, 0, 0, 0, 0] PM=[1, 1, 0, 0, 1, 0, 0] PP=[0, 0, 1, 0, 0, 0] BA1=0 BS=[0, 0, 0, 0, 0] BP=[0, 0, 0, 0, 0, 0, 0, 0]	6.61e-05	7.7e-05	0.000199681	6.46e-05	6.5e-05	3.005	22.2	0.102	5.19	.	.	.	Ribosome maturation protein SBDS, N-terminal	SBDS:uc003tvm.1:exon1:c.A98G:p.K33R	.	0.611	AFR:0,AMR:0,EAS:0,FIN:0,NFE:9.019e-05,OTH:0,SAS:0.0001	AFR:0,AMR:0,ASJ:0,EAS:0,FIN:0,NFE:0.0001,OTH:0	AFR:0,AMR:8.934e-05,ASJ:0,EAS:5.798e-05,FIN:0,NFE:7.162e-05,OTH:0,SAS:0.0001	607444	260400;609135;	88;811;	88|Idiopathic aplastic anemia|1-9 / 1 000 000|Unknown|Adult|609135 614742 614743~811|Shwachman-Diamond syndrome|1-9 / 1 000 000|Autosomal recessive|Antenatal<br>Neonatal<br>Infancy<br>Childhood|260400~	.	7	HG00122
7	73457366	73457366	T	C	ELN	Other CancerGene	splicing	.	ENSG00000049540	rs539391153	.	.	clinvar: UNK	.	.	.	InterVar: Pathogenic PVS1=1 PS=[0, 0, 0, 0, 0] PM=[0, 1, 0, 0, 0, 0, 0] PP=[0, 0, 1, 0, 0, 0] BA1=0 BS=[0, 1, 0, 0, 0] BP=[0, 0, 0, 0, 0, 0, 0, 0]		.	0.000199681		.	3.036	22.3	.	4.72	.	0.9209	0.478	.	.	.	.	AFR:.,AMR:.,EAS:.,FIN:.,NFE:.,OTH:.,SAS:.	AFR:.,AMR:.,ASJ:.,EAS:.,FIN:.,NFE:.,OTH:.	AFR:.,AMR:.,ASJ:.,EAS:.,FIN:.,NFE:.,OTH:.,SAS:.	130160	123700;185500;	3193;90348;	3193|Supravalvular aortic stenosis|1-5 / 10 000|Autosomal dominant|All ages|185500~90348|Autosomal dominant cutis laxa|<1 / 1 000 000|Autosomal dominant|Infancy<br>Neonatal|123700 614434 616603~	.	7	HG00982
7	73474931	73474931	G	A	ELN	Other CancerGene	splicing	.	ENSG00000049540	rs565632539	.	.	clinvar: UNK	.	.	.	InterVar: Pathogenic PVS1=1 PS=[0, 0, 0, 0, 0] PM=[0, 1, 0, 0, 0, 0, 0] PP=[0, 0, 1, 0, 0, 0] BA1=0 BS=[0, 1, 0, 0, 0] BP=[0, 0, 0, 0, 0, 0, 0, 0]	1.9e-05	.	0.000199681		5.03e-06	0.471	7.204	.	-0.427	.	0.9996	0	.	.	.	.	AFR:0,AMR:0,EAS:0,FIN:0,NFE:0,OTH:0,SAS:9.376e-05	AFR:.,AMR:.,ASJ:.,EAS:.,FIN:.,NFE:.,OTH:.	AFR:0,AMR:0,ASJ:0,EAS:0,FIN:0,NFE:0,OTH:0,SAS:3.684e-05	130160	123700;185500;	3193;90348;	3193|Supravalvular aortic stenosis|1-5 / 10 000|Autosomal dominant|All ages|185500~90348|Autosomal dominant cutis laxa|<1 / 1 000 000|Autosomal dominant|Infancy<br>Neonatal|123700 614434 616603~	.	7	HG04156
7	128843231	128843231	G	A	SMO	Tumor Suppressor	exonic	nonsynonymous SNV	ENSG00000128602	rs578002520	ENSG00000128602:ENST00000249373:exon2:c.G338A:p.R113Q	SMO:NM_005631:exon2:c.G338A:p.R113Q	clinvar: UNK	.	.	.	InterVar: Likely pathogenic PVS1=0 PS=[0, 0, 0, 0, 0] PM=[1, 1, 0, 0, 0, 0, 0] PP=[0, 1, 1, 0, 0, 0] BA1=0 BS=[0, 0, 0, 0, 0] BP=[0, 0, 0, 0, 0, 0, 0, 0]	5.5e-05	.	0.000199681	6.47e-05	3.39e-05	5.875	27.4	0.106	5.5	.	.	.	Frizzled domain	SMO:uc003vor.3:exon2:c.G338A:p.R113Q	.	0.069	AFR:0.0004,AMR:0,EAS:0,FIN:0,NFE:0,OTH:0,SAS:0	AFR:0,AMR:0,ASJ:0,EAS:0.0006,FIN:0,NFE:6.676e-05,OTH:0	AFR:0.0003,AMR:0,ASJ:0,EAS:0,FIN:0,NFE:5.392e-05,OTH:0,SAS:0	601500	601707;605462;	1553;	1553|Curry-Jones syndrome|<1 / 1 000 000|Not applicable|Neonatal|601707~	.	7	HG02947
7	128843324	128843324	G	A	SMO	Tumor Suppressor	exonic	nonsynonymous SNV	ENSG00000128602	rs116193648	ENSG00000128602:ENST00000249373:exon2:c.G431A:p.R144H	SMO:NM_005631:exon2:c.G431A:p.R144H	clinvar: UNK	.	.	.	InterVar: Likely pathogenic PVS1=0 PS=[0, 0, 0, 0, 0] PM=[1, 1, 0, 0, 0, 0, 0] PP=[0, 1, 1, 0, 0, 0] BA1=0 BS=[0, 0, 0, 0, 0] BP=[0, 0, 0, 0, 0, 0, 0, 0]	0.0002	0.0002	0.000399361	0.0001	0.0001	3.702	23.3	0.155	5.5	.	.	.	Frizzled domain	SMO:uc003vor.3:exon2:c.G431A:p.R144H	.	0.069	AFR:0.0008,AMR:0.0007,EAS:0,FIN:0,NFE:0,OTH:0,SAS:0.0001	AFR:0.0003,AMR:0,ASJ:0,EAS:0,FIN:0,NFE:6.671e-05,OTH:0	AFR:0.0004,AMR:0.0004,ASJ:0,EAS:0,FIN:5.516e-05,NFE:1.019e-05,OTH:0.0002,SAS:3.618e-05	601500	601707;605462;	1553;	1553|Curry-Jones syndrome|<1 / 1 000 000|Not applicable|Neonatal|601707~	.	7	NA19309
7	128843324	128843324	G	A	SMO	Tumor Suppressor	exonic	nonsynonymous SNV	ENSG00000128602	rs116193648	ENSG00000128602:ENST00000249373:exon2:c.G431A:p.R144H	SMO:NM_005631:exon2:c.G431A:p.R144H	clinvar: UNK	.	.	.	InterVar: Likely pathogenic PVS1=0 PS=[0, 0, 0, 0, 0] PM=[1, 1, 0, 0, 0, 0, 0] PP=[0, 1, 1, 0, 0, 0] BA1=0 BS=[0, 0, 0, 0, 0] BP=[0, 0, 0, 0, 0, 0, 0, 0]	0.0002	0.0002	0.000399361	0.0001	0.0001	3.702	23.3	0.155	5.5	.	.	.	Frizzled domain	SMO:uc003vor.3:exon2:c.G431A:p.R144H	.	0.069	AFR:0.0008,AMR:0.0007,EAS:0,FIN:0,NFE:0,OTH:0,SAS:0.0001	AFR:0.0003,AMR:0,ASJ:0,EAS:0,FIN:0,NFE:6.671e-05,OTH:0	AFR:0.0004,AMR:0.0004,ASJ:0,EAS:0,FIN:5.516e-05,NFE:1.019e-05,OTH:0.0002,SAS:3.618e-05	601500	601707;605462;	1553;	1553|Curry-Jones syndrome|<1 / 1 000 000|Not applicable|Neonatal|601707~	.	7	NA19320
7	128843350	128843350	C	T	SMO	Tumor Suppressor	exonic	nonsynonymous SNV	ENSG00000128602	rs201412858	ENSG00000128602:ENST00000249373:exon2:c.C457T:p.P153S	SMO:NM_005631:exon2:c.C457T:p.P153S	clinvar: UNK	.	.	.	InterVar: Likely pathogenic PVS1=0 PS=[0, 0, 0, 0, 0] PM=[1, 1, 0, 0, 0, 0, 0] PP=[0, 1, 1, 0, 0, 0] BA1=0 BS=[0, 0, 0, 0, 0] BP=[0, 0, 0, 0, 0, 0, 0, 0]	1.28e-05	.	0.000199681		8.49e-06	5.436	26.1	0.014	5.5	.	.	.	Frizzled domain	SMO:uc003vor.3:exon2:c.C457T:p.P153S	.	0.117	AFR:0,AMR:0.0001,EAS:0,FIN:0,NFE:0,OTH:0,SAS:0	AFR:.,AMR:.,ASJ:.,EAS:.,FIN:.,NFE:.,OTH:.	AFR:0,AMR:6.047e-05,ASJ:0,EAS:0,FIN:0,NFE:0,OTH:0,SAS:0	601500	601707;605462;	1553;	1553|Curry-Jones syndrome|<1 / 1 000 000|Not applicable|Neonatal|601707~	.	7	HG01277
7	148511064	148511064	C	T	EZH2	Other CancerGene	exonic	nonsynonymous SNV	ENSG00000106462	rs561605379	ENSG00000106462:ENST00000350995:exon14:c.G1706A:p.R569Q,ENSG00000106462:ENST00000476773:exon14:c.G1670A:p.R557Q,ENSG00000106462:ENST00000541220:exon14:c.G1670A:p.R557Q,ENSG00000106462:ENST00000320356:exon15:c.G1838A:p.R613Q,ENSG00000106462:ENST00000460911:exon15:c.G1823A:p.R608Q,ENSG00000106462:ENST00000478654:exon15:c.G1670A:p.R557Q,ENSG00000106462:ENST00000483967:exon15:c.G1796A:p.R599Q	EZH2:NM_001203249:exon14:c.G1670A:p.R557Q,EZH2:NM_152998:exon14:c.G1706A:p.R569Q,EZH2:NM_001203247:exon15:c.G1823A:p.R608Q,EZH2:NM_001203248:exon15:c.G1796A:p.R599Q,EZH2:NM_004456:exon15:c.G1838A:p.R613Q	clinvar: UNK	.	.	.	InterVar: Likely pathogenic PVS1=0 PS=[0, 0, 0, 0, 0] PM=[1, 1, 0, 0, 0, 0, 0] PP=[0, 1, 1, 0, 0, 0] BA1=0 BS=[0, 0, 0, 0, 0] BP=[0, 0, 0, 0, 0, 0, 0, 0]	8.31e-06	.	0.000199681		4.09e-06	6.417	29.7	0.001	5.05	.	.	.	CXC domain;SET domain	EZH2:uc022aov.1:exon12:c.G1580A:p.R527Q,EZH2:uc003wfc.2:exon14:c.G1706A:p.R569Q,EZH2:uc011kug.2:exon14:c.G1670A:p.R557Q,EZH2:uc003wfb.2:exon15:c.G1838A:p.R613Q,EZH2:uc003wfd.2:exon15:c.G1823A:p.R608Q,EZH2:uc011kuh.2:exon15:c.G1796A:p.R599Q	.	0.928	AFR:9.621e-05,AMR:0,EAS:0,FIN:0,NFE:0,OTH:0,SAS:0	AFR:.,AMR:.,ASJ:.,EAS:.,FIN:.,NFE:.,OTH:.	AFR:6.542e-05,AMR:0,ASJ:0,EAS:0,FIN:0,NFE:0,OTH:0,SAS:0	601573	277590;	3447;	3447|Weaver syndrome|<1 / 1 000 000|Autosomal dominant<br>or&nbsp;Not applicable|Neonatal<br>Antenatal|277590~	.	7	HG02760
7	148525853	148525853	C	T	EZH2	Other CancerGene	exonic	nonsynonymous SNV	ENSG00000106462	rs192731117	ENSG00000106462:ENST00000350995:exon5:c.G487A:p.D163N,ENSG00000106462:ENST00000320356:exon6:c.G604A:p.D202N,ENSG00000106462:ENST00000460911:exon6:c.G604A:p.D202N,ENSG00000106462:ENST00000476773:exon6:c.G577A:p.D193N,ENSG00000106462:ENST00000483967:exon6:c.G577A:p.D193N,ENSG00000106462:ENST00000492143:exon6:c.G604A:p.D202N,ENSG00000106462:ENST00000541220:exon6:c.G577A:p.D193N,ENSG00000106462:ENST0…	EZH2:NM_152998:exon5:c.G487A:p.D163N,EZH2:NM_001203247:exon6:c.G604A:p.D202N,EZH2:NM_001203248:exon6:c.G577A:p.D193N,EZH2:NM_001203249:exon6:c.G577A:p.D193N,EZH2:NM_004456:exon6:c.G604A:p.D202N	clinvar: UNK	.	.	.	InterVar: Likely pathogenic PVS1=0 PS=[0, 0, 0, 0, 0] PM=[1, 1, 0, 0, 0, 0, 0] PP=[0, 1, 1, 0, 0, 0] BA1=0 BS=[0, 0, 0, 0, 0] BP=[0, 0, 0, 0, 0, 0, 0, 0]	8.24e-06	.	0.000399361	3.23e-05	8.22e-06	2.798	21.4	0.251	4.81	.	.	.	SANT/Myb domain	EZH2:uc022aov.1:exon4:c.G487A:p.D163N,EZH2:uc003wfc.2:exon5:c.G487A:p.D163N,EZH2:uc003wfb.2:exon6:c.G604A:p.D202N,EZH2:uc003wfd.2:exon6:c.G604A:p.D202N,EZH2:uc011kug.2:exon6:c.G577A:p.D193N,EZH2:uc011kuh.2:exon6:c.G577A:p.D193N,EZH2:uc011kui.2:exon6:c.G604A:p.D202N	.	0.164	AFR:0,AMR:0,EAS:0.0001,FIN:0,NFE:0,OTH:0,SAS:0	AFR:0,AMR:0,ASJ:0,EAS:0.0006,FIN:0,NFE:0,OTH:0	AFR:0,AMR:2.984e-05,ASJ:0,EAS:5.807e-05,FIN:0,NFE:0,OTH:0,SAS:0	601573	277590;	3447;	3447|Weaver syndrome|<1 / 1 000 000|Autosomal dominant<br>or&nbsp;Not applicable|Neonatal<br>Antenatal|277590~	.	7	HG00437
7	148525853	148525853	C	T	EZH2	Other CancerGene	exonic	nonsynonymous SNV	ENSG00000106462	rs192731117	ENSG00000106462:ENST00000350995:exon5:c.G487A:p.D163N,ENSG00000106462:ENST00000320356:exon6:c.G604A:p.D202N,ENSG00000106462:ENST00000460911:exon6:c.G604A:p.D202N,ENSG00000106462:ENST00000476773:exon6:c.G577A:p.D193N,ENSG00000106462:ENST00000483967:exon6:c.G577A:p.D193N,ENSG00000106462:ENST00000492143:exon6:c.G604A:p.D202N,ENSG00000106462:ENST00000541220:exon6:c.G577A:p.D193N,ENSG00000106462:ENST0…	EZH2:NM_152998:exon5:c.G487A:p.D163N,EZH2:NM_001203247:exon6:c.G604A:p.D202N,EZH2:NM_001203248:exon6:c.G577A:p.D193N,EZH2:NM_001203249:exon6:c.G577A:p.D193N,EZH2:NM_004456:exon6:c.G604A:p.D202N	clinvar: UNK	.	.	.	InterVar: Likely pathogenic PVS1=0 PS=[0, 0, 0, 0, 0] PM=[1, 1, 0, 0, 0, 0, 0] PP=[0, 1, 1, 0, 0, 0] BA1=0 BS=[0, 0, 0, 0, 0] BP=[0, 0, 0, 0, 0, 0, 0, 0]	8.24e-06	.	0.000399361	3.23e-05	8.22e-06	2.798	21.4	0.251	4.81	.	.	.	SANT/Myb domain	EZH2:uc022aov.1:exon4:c.G487A:p.D163N,EZH2:uc003wfc.2:exon5:c.G487A:p.D163N,EZH2:uc003wfb.2:exon6:c.G604A:p.D202N,EZH2:uc003wfd.2:exon6:c.G604A:p.D202N,EZH2:uc011kug.2:exon6:c.G577A:p.D193N,EZH2:uc011kuh.2:exon6:c.G577A:p.D193N,EZH2:uc011kui.2:exon6:c.G604A:p.D202N	.	0.164	AFR:0,AMR:0,EAS:0.0001,FIN:0,NFE:0,OTH:0,SAS:0	AFR:0,AMR:0,ASJ:0,EAS:0.0006,FIN:0,NFE:0,OTH:0	AFR:0,AMR:2.984e-05,ASJ:0,EAS:5.807e-05,FIN:0,NFE:0,OTH:0,SAS:0	601573	277590;	3447;	3447|Weaver syndrome|<1 / 1 000 000|Autosomal dominant<br>or&nbsp;Not applicable|Neonatal<br>Antenatal|277590~	.	7	HG01031
7	152373125	152373125	C	T	XRCC2	Other CancerGene	splicing	.	ENSG00000196584	rs560785131	.	.	clinvar: Likely pathogenic	.	.	.	InterVar: Pathogenic PVS1=1 PS=[0, 0, 0, 0, 0] PM=[0, 0, 0, 0, 0, 0, 0] PP=[0, 0, 1, 0, 1, 0] BA1=0 BS=[0, 1, 0, 0, 0] BP=[0, 0, 0, 0, 0, 0, 0, 0]	1.67e-05	.	0.000199681		8.15e-06	5.549	26.4	.	3.84	.	1	0.926	.	.	.	.	AFR:0,AMR:0,EAS:0,FIN:0,NFE:3.04e-05,OTH:0,SAS:0	AFR:.,AMR:.,ASJ:.,EAS:.,FIN:.,NFE:.,OTH:.	AFR:0,AMR:0,ASJ:0,EAS:0,FIN:0,NFE:1.798e-05,OTH:0,SAS:0	600375	.			.	7	NA06984
8	30999196	30999196	G	C	WRN	Autosomal Recessive	splicing	.	ENSG00000165392	rs113993961	.	.	clinvar: Pathogenic|not provided	DM	Werner_syndrome	0.77	InterVar: Pathogenic PVS1=1 PS=[0, 0, 0, 0, 0] PM=[0, 1, 0, 0, 0, 0, 0] PP=[0, 0, 1, 0, 1, 0] BA1=0 BS=[0, 1, 0, 0, 0] BP=[0, 0, 0, 0, 0, 0, 0, 0]	1.65e-05	.	0.000199681		8.12e-06	4.801	24.8	.	5.63	.	1	0.934	.	.	.	.	AFR:0,AMR:0,EAS:0.0002,FIN:0,NFE:0,OTH:0,SAS:0	AFR:.,AMR:.,ASJ:.,EAS:.,FIN:.,NFE:.,OTH:.	AFR:0,AMR:0,ASJ:0,EAS:0.0001,FIN:0,NFE:0,OTH:0,SAS:0	604611	277700;	902;	902|Werner syndrome|1-9 / 1 000 000|Autosomal recessive|Adolescent<br>Adult|277700~	.	8	NA18986
8	31014977	31014977	C	T	WRN	Autosomal Recessive	exonic	stopgain	ENSG00000165392	rs121908446	ENSG00000165392:ENST00000298139:exon33:c.C3913T:p.R1305X	WRN:NM_000553:exon33:c.C3913T:p.R1305X	clinvar: Pathogenic	DM	Werner_syndrome	0.99	InterVar: Pathogenic PVS1=1 PS=[0, 0, 0, 0, 0] PM=[0, 1, 0, 0, 0, 0, 0] PP=[0, 0, 1, 0, 1, 0] BA1=0 BS=[0, 1, 0, 0, 0] BP=[0, 0, 0, 0, 0, 0, 0, 0]	8.26e-06	.	0.000199681	3.23e-05	2.03e-05	14.609	47	.	3.76	.	.	.	Helicase Helix-turn-helix domain	WRN:uc010lvk.3:exon21:c.C2314T:p.R772X,WRN:uc003xio.4:exon33:c.C3913T:p.R1305X	.	.	AFR:0,AMR:8.699e-05,EAS:0,FIN:0,NFE:0,OTH:0,SAS:0	AFR:0,AMR:0,ASJ:0,EAS:0,FIN:0,NFE:6.665e-05,OTH:0	AFR:0,AMR:0.0001,ASJ:0,EAS:0,FIN:0,NFE:0,OTH:0,SAS:0	604611	277700;	902;	902|Werner syndrome|1-9 / 1 000 000|Autosomal recessive|Adolescent<br>Adult|277700~	ID=COSM6455249;OCCURENCE=1(upper_aerodigestive_tract)	8	HG02272
8	90996752	90996752	C	T	NBN	Autosomal Recessive	splicing	.	ENSG00000104320	rs574673404	.	.	clinvar: Likely pathogenic|Likely pathogenic	.	.	.	InterVar: Pathogenic PVS1=1 PS=[0, 0, 0, 0, 0] PM=[0, 1, 0, 0, 0, 0, 0] PP=[0, 0, 1, 0, 1, 0] BA1=0 BS=[0, 0, 0, 0, 0] BP=[0, 0, 0, 0, 0, 0, 0, 0]	1.78e-05	.	0.000199681	3.23e-05	1.25e-05	3.952	23.6	.	3.72	.	1	0.84	.	.	.	.	AFR:0.0001,AMR:0,EAS:0,FIN:0,NFE:1.629e-05,OTH:0,SAS:0	AFR:0,AMR:0,ASJ:0,EAS:0,FIN:0,NFE:6.662e-05,OTH:0	AFR:6.828e-05,AMR:0,ASJ:0,EAS:0,FIN:0,NFE:1.854e-05,OTH:0,SAS:0	602667	251260;609135;613065;	513;88;647;	513|Acute lymphoblastic leukemia|1-5 / 10 000|-|All ages|247640 613065 613067~88|Idiopathic aplastic anemia|1-9 / 1 000 000|Unknown|Adult|609135 614742 614743~647|Nijmegen breakage syndrome|Unknown|Autosomal recessive|Infancy<br>Neonatal|251260~	.	8	HG03025
8	145739410	145739410	G	A	RECQL4	Autosomal Recessive	exonic	stopgain	ENSG00000160957	rs552960344	ENSG00000160957:ENST00000428558:exon12:c.C1960T:p.Q654X	RECQL4:NM_004260:exon12:c.C1960T:p.Q654X	clinvar: UNK	.	.	.	InterVar: Likely pathogenic PVS1=1 PS=[0, 0, 0, 0, 0] PM=[0, 1, 0, 0, 0, 0, 0] PP=[0, 0, 0, 0, 0, 0] BA1=0 BS=[0, 0, 0, 0, 0] BP=[0, 0, 0, 0, 0, 0, 0, 0]		.	0.000199681		.	7.063	33	.	0.222	.	.	.	Helicase superfamily 1/2, ATP-binding domain|P-loop containing nucleoside triphosphate hydrolase	RECQL4:uc003zdj.3:exon12:c.C1960T:p.Q654X	.	.	AFR:.,AMR:.,EAS:.,FIN:.,NFE:.,OTH:.,SAS:.	AFR:.,AMR:.,ASJ:.,EAS:.,FIN:.,NFE:.,OTH:.	AFR:.,AMR:.,ASJ:.,EAS:.,FIN:.,NFE:.,OTH:.,SAS:.	603780	218600;266280;268400;	2909;3021;1225;	2909|Rothmund-Thomson syndrome|Unknown|Autosomal recessive|Infancy<br>Neonatal|268400~3021|RAPADILINO syndrome|<1 / 1 000 000|Autosomal recessive|Infancy<br>Neonatal|266280~1225|Baller-Gerold syndrome|<1 / 1 000 000|Autosomal recessive|Neonatal|218600~	.	8	HG03738
9	5050684	5050684	A	G	JAK2	Kinase	splicing	.	ENSG00000096968	rs557601410	.	.	clinvar: UNK	.	.	.	InterVar: Pathogenic PVS1=1 PS=[0, 0, 0, 0, 0] PM=[0, 1, 0, 0, 0, 0, 0] PP=[0, 0, 1, 0, 0, 0] BA1=0 BS=[0, 1, 0, 0, 0] BP=[0, 0, 0, 0, 0, 0, 0, 0]		.	0.000199681		.	4.207	23.9	.	4.58	.	1	0.928	.	.	.	.	AFR:.,AMR:.,EAS:.,FIN:.,NFE:.,OTH:.,SAS:.	AFR:.,AMR:.,ASJ:.,EAS:.,FIN:.,NFE:.,OTH:.	AFR:.,AMR:.,ASJ:.,EAS:.,FIN:.,NFE:.,OTH:.,SAS:.	147796	133100;254450;263300;600800;601626;614521;	3318;71493;519;729;824;90042;	3318|Essential thrombocythemia|1-5 / 10 000|Multigenic/multifactorial<br>or&nbsp;Not applicable|All ages|187950 601977 614521~71493|Familial thrombocytosis|<1 / 1 000 000|Autosomal dominant<br>or&nbsp;X-linked recessive|Childhood|187950 300331 601977 614521~519|Acute myeloid leukemia|1-9 / 100 000|-|All ages|601626~729|Polycythemia vera|1-5 / 10 000|Not applicable|All ages|263300~824|Primary myel…	.	9	HG01599
9	5066712	5066712	G	A	JAK2	Kinase	exonic	nonsynonymous SNV	ENSG00000096968	rs190968273	ENSG00000096968:ENST00000544510:exon7:c.G802A:p.G268S,ENSG00000096968:ENST00000539801:exon9:c.G1249A:p.G417S,ENSG00000096968:ENST00000381652:exon10:c.G1249A:p.G417S	JAK2:NM_001322204:exon7:c.G802A:p.G268S,JAK2:NM_001322195:exon9:c.G1249A:p.G417S,JAK2:NM_001322196:exon9:c.G1249A:p.G417S,JAK2:NM_001322194:exon10:c.G1249A:p.G417S,JAK2:NM_001322198:exon10:c.G34A:p.G12S,JAK2:NM_001322199:exon10:c.G34A:p.G12S,JAK2:NM_004972:exon10:c.G1249A:p.G417S	clinvar: UNK	.	.	.	InterVar: Likely pathogenic PVS1=0 PS=[0, 0, 0, 0, 0] PM=[1, 1, 0, 0, 0, 0, 0] PP=[0, 1, 1, 0, 0, 0] BA1=0 BS=[0, 1, 0, 0, 0] BP=[0, 0, 0, 0, 0, 0, 0, 0]	5.8e-05	.	0.000199681	3.23e-05	5.32e-05	6.237	28.8	0.005	5.65	.	.	.	SH2 domain	JAK2:uc010mhm.3:exon9:c.G1249A:p.G417S,JAK2:uc003ziw.3:exon10:c.G1249A:p.G417S	.	0.118	AFR:0,AMR:8.711e-05,EAS:0,FIN:0,NFE:9.05e-05,OTH:0,SAS:0	AFR:0,AMR:0,ASJ:0,EAS:0,FIN:0,NFE:6.677e-05,OTH:0	AFR:0,AMR:6.015e-05,ASJ:0,EAS:0,FIN:0,NFE:9.032e-05,OTH:0.0002,SAS:0	147796	133100;254450;263300;600800;601626;614521;	3318;71493;519;729;824;90042;	3318|Essential thrombocythemia|1-5 / 10 000|Multigenic/multifactorial<br>or&nbsp;Not applicable|All ages|187950 601977 614521~71493|Familial thrombocytosis|<1 / 1 000 000|Autosomal dominant<br>or&nbsp;X-linked recessive|Childhood|187950 300331 601977 614521~519|Acute myeloid leukemia|1-9 / 100 000|-|All ages|601626~729|Polycythemia vera|1-5 / 10 000|Not applicable|All ages|263300~824|Primary myel…	.	9	HG01623
9	5066767	5066767	A	G	JAK2	Kinase	exonic	nonsynonymous SNV	ENSG00000096968	rs201846579	ENSG00000096968:ENST00000544510:exon7:c.A857G:p.Y286C,ENSG00000096968:ENST00000539801:exon9:c.A1304G:p.Y435C,ENSG00000096968:ENST00000381652:exon10:c.A1304G:p.Y435C	JAK2:NM_001322204:exon7:c.A857G:p.Y286C,JAK2:NM_001322195:exon9:c.A1304G:p.Y435C,JAK2:NM_001322196:exon9:c.A1304G:p.Y435C,JAK2:NM_001322194:exon10:c.A1304G:p.Y435C,JAK2:NM_001322198:exon10:c.A89G:p.Y30C,JAK2:NM_001322199:exon10:c.A89G:p.Y30C,JAK2:NM_004972:exon10:c.A1304G:p.Y435C	clinvar: UNK	.	.	.	InterVar: Likely pathogenic PVS1=0 PS=[0, 0, 0, 0, 0] PM=[1, 1, 0, 0, 0, 0, 0] PP=[0, 1, 1, 0, 0, 0] BA1=0 BS=[0, 1, 0, 0, 0] BP=[0, 0, 0, 0, 0, 0, 0, 0]		.	0.000199681		.	5.858	27.3	0.005	5.65	.	.	.	SH2 domain	JAK2:uc010mhm.3:exon9:c.A1304G:p.Y435C,JAK2:uc003ziw.3:exon10:c.A1304G:p.Y435C	.	0.904	AFR:.,AMR:.,EAS:.,FIN:.,NFE:.,OTH:.,SAS:.	AFR:.,AMR:.,ASJ:.,EAS:.,FIN:.,NFE:.,OTH:.	AFR:.,AMR:.,ASJ:.,EAS:.,FIN:.,NFE:.,OTH:.,SAS:.	147796	133100;254450;263300;600800;601626;614521;	3318;71493;519;729;824;90042;	3318|Essential thrombocythemia|1-5 / 10 000|Multigenic/multifactorial<br>or&nbsp;Not applicable|All ages|187950 601977 614521~71493|Familial thrombocytosis|<1 / 1 000 000|Autosomal dominant<br>or&nbsp;X-linked recessive|Childhood|187950 300331 601977 614521~519|Acute myeloid leukemia|1-9 / 100 000|-|All ages|601626~729|Polycythemia vera|1-5 / 10 000|Not applicable|All ages|263300~824|Primary myel…	.	9	NA18572
9	5080292	5080292	T	C	JAK2	Kinase	exonic	nonsynonymous SNV	ENSG00000096968	rs541076696	ENSG00000096968:ENST00000544510:exon14:c.T1748C:p.L583S,ENSG00000096968:ENST00000539801:exon16:c.T2195C:p.L732S,ENSG00000096968:ENST00000381652:exon17:c.T2195C:p.L732S	JAK2:NM_001322204:exon14:c.T1748C:p.L583S,JAK2:NM_001322195:exon16:c.T2195C:p.L732S,JAK2:NM_001322196:exon16:c.T2195C:p.L732S,JAK2:NM_001322194:exon17:c.T2195C:p.L732S,JAK2:NM_001322198:exon17:c.T980C:p.L327S,JAK2:NM_001322199:exon17:c.T980C:p.L327S,JAK2:NM_004972:exon17:c.T2195C:p.L732S	clinvar: UNK	.	.	.	InterVar: Likely pathogenic PVS1=0 PS=[0, 0, 0, 0, 0] PM=[1, 1, 0, 0, 0, 0, 0] PP=[0, 1, 1, 0, 0, 0] BA1=0 BS=[0, 1, 0, 0, 0] BP=[0, 0, 0, 0, 0, 0, 0, 0]	8.25e-06	.	0.000399361		8.13e-06	5.504	26.2	0.002	5.87	.	.	.	Protein kinase domain|Protein kinase-like domain|Serine-threonine/tyrosine-protein kinase catalytic domain|Tyrosine-protein kinase, catalytic domain	JAK2:uc010mhm.3:exon16:c.T2195C:p.L732S,JAK2:uc003ziw.3:exon17:c.T2195C:p.L732S	.	0.067	AFR:9.696e-05,AMR:0,EAS:0,FIN:0,NFE:0,OTH:0,SAS:0	AFR:.,AMR:.,ASJ:.,EAS:.,FIN:.,NFE:.,OTH:.	AFR:0.0001,AMR:0,ASJ:0,EAS:0,FIN:0,NFE:0,OTH:0,SAS:0	147796	133100;254450;263300;600800;601626;614521;	3318;71493;519;729;824;90042;	3318|Essential thrombocythemia|1-5 / 10 000|Multigenic/multifactorial<br>or&nbsp;Not applicable|All ages|187950 601977 614521~71493|Familial thrombocytosis|<1 / 1 000 000|Autosomal dominant<br>or&nbsp;X-linked recessive|Childhood|187950 300331 601977 614521~519|Acute myeloid leukemia|1-9 / 100 000|-|All ages|601626~729|Polycythemia vera|1-5 / 10 000|Not applicable|All ages|263300~824|Primary myel…	.	9	HG03081
9	5080292	5080292	T	C	JAK2	Kinase	exonic	nonsynonymous SNV	ENSG00000096968	rs541076696	ENSG00000096968:ENST00000544510:exon14:c.T1748C:p.L583S,ENSG00000096968:ENST00000539801:exon16:c.T2195C:p.L732S,ENSG00000096968:ENST00000381652:exon17:c.T2195C:p.L732S	JAK2:NM_001322204:exon14:c.T1748C:p.L583S,JAK2:NM_001322195:exon16:c.T2195C:p.L732S,JAK2:NM_001322196:exon16:c.T2195C:p.L732S,JAK2:NM_001322194:exon17:c.T2195C:p.L732S,JAK2:NM_001322198:exon17:c.T980C:p.L327S,JAK2:NM_001322199:exon17:c.T980C:p.L327S,JAK2:NM_004972:exon17:c.T2195C:p.L732S	clinvar: UNK	.	.	.	InterVar: Likely pathogenic PVS1=0 PS=[0, 0, 0, 0, 0] PM=[1, 1, 0, 0, 0, 0, 0] PP=[0, 1, 1, 0, 0, 0] BA1=0 BS=[0, 1, 0, 0, 0] BP=[0, 0, 0, 0, 0, 0, 0, 0]	8.25e-06	.	0.000399361		8.13e-06	5.504	26.2	0.002	5.87	.	.	.	Protein kinase domain|Protein kinase-like domain|Serine-threonine/tyrosine-protein kinase catalytic domain|Tyrosine-protein kinase, catalytic domain	JAK2:uc010mhm.3:exon16:c.T2195C:p.L732S,JAK2:uc003ziw.3:exon17:c.T2195C:p.L732S	.	0.067	AFR:9.696e-05,AMR:0,EAS:0,FIN:0,NFE:0,OTH:0,SAS:0	AFR:.,AMR:.,ASJ:.,EAS:.,FIN:.,NFE:.,OTH:.	AFR:0.0001,AMR:0,ASJ:0,EAS:0,FIN:0,NFE:0,OTH:0,SAS:0	147796	133100;254450;263300;600800;601626;614521;	3318;71493;519;729;824;90042;	3318|Essential thrombocythemia|1-5 / 10 000|Multigenic/multifactorial<br>or&nbsp;Not applicable|All ages|187950 601977 614521~71493|Familial thrombocytosis|<1 / 1 000 000|Autosomal dominant<br>or&nbsp;X-linked recessive|Childhood|187950 300331 601977 614521~519|Acute myeloid leukemia|1-9 / 100 000|-|All ages|601626~729|Polycythemia vera|1-5 / 10 000|Not applicable|All ages|263300~824|Primary myel…	.	9	HG03433
9	5089750	5089750	A	G	JAK2	Kinase	exonic	nonsynonymous SNV	ENSG00000096968	rs201963673	ENSG00000096968:ENST00000544510:exon17:c.A2201G:p.K734R,ENSG00000096968:ENST00000539801:exon19:c.A2648G:p.K883R,ENSG00000096968:ENST00000381652:exon20:c.A2648G:p.K883R	JAK2:NM_001322204:exon17:c.A2201G:p.K734R,JAK2:NM_001322195:exon19:c.A2648G:p.K883R,JAK2:NM_001322196:exon19:c.A2648G:p.K883R,JAK2:NM_001322194:exon20:c.A2648G:p.K883R,JAK2:NM_001322198:exon20:c.A1433G:p.K478R,JAK2:NM_001322199:exon20:c.A1433G:p.K478R,JAK2:NM_004972:exon20:c.A2648G:p.K883R	clinvar: UNK	.	.	.	InterVar: Likely pathogenic PVS1=0 PS=[0, 0, 0, 0, 0] PM=[1, 1, 0, 0, 0, 0, 0] PP=[0, 1, 1, 0, 0, 0] BA1=0 BS=[0, 1, 0, 0, 0] BP=[0, 0, 0, 0, 0, 0, 0, 0]		.	0.000199681		0	4.901	24.9	0.127	5.28	.	.	.	Protein kinase domain|Protein kinase, ATP binding site|Protein kinase-like domain|Serine-threonine/tyrosine-protein kinase catalytic domain|Tyrosine-protein kinase, catalytic domain	JAK2:uc010mhm.3:exon19:c.A2648G:p.K883R,JAK2:uc003ziw.3:exon20:c.A2648G:p.K883R	.	0.34	AFR:.,AMR:.,EAS:.,FIN:.,NFE:.,OTH:.,SAS:.	AFR:.,AMR:.,ASJ:.,EAS:.,FIN:.,NFE:.,OTH:.	AFR:0,AMR:0,ASJ:0,EAS:0,FIN:0,NFE:0,OTH:0,SAS:0	147796	133100;254450;263300;600800;601626;614521;	3318;71493;519;729;824;90042;	3318|Essential thrombocythemia|1-5 / 10 000|Multigenic/multifactorial<br>or&nbsp;Not applicable|All ages|187950 601977 614521~71493|Familial thrombocytosis|<1 / 1 000 000|Autosomal dominant<br>or&nbsp;X-linked recessive|Childhood|187950 300331 601977 614521~519|Acute myeloid leukemia|1-9 / 100 000|-|All ages|601626~729|Polycythemia vera|1-5 / 10 000|Not applicable|All ages|263300~824|Primary myel…	.	9	HG01365
9	5089798	5089798	T	C	JAK2	Kinase	exonic	nonsynonymous SNV	ENSG00000096968	rs200282557	ENSG00000096968:ENST00000544510:exon17:c.T2249C:p.I750T,ENSG00000096968:ENST00000539801:exon19:c.T2696C:p.I899T,ENSG00000096968:ENST00000381652:exon20:c.T2696C:p.I899T	JAK2:NM_001322204:exon17:c.T2249C:p.I750T,JAK2:NM_001322195:exon19:c.T2696C:p.I899T,JAK2:NM_001322196:exon19:c.T2696C:p.I899T,JAK2:NM_001322194:exon20:c.T2696C:p.I899T,JAK2:NM_001322198:exon20:c.T1481C:p.I494T,JAK2:NM_001322199:exon20:c.T1481C:p.I494T,JAK2:NM_004972:exon20:c.T2696C:p.I899T	clinvar: UNK	.	.	.	InterVar: Likely pathogenic PVS1=0 PS=[0, 0, 0, 0, 0] PM=[1, 1, 0, 0, 0, 0, 0] PP=[0, 1, 1, 0, 0, 0] BA1=0 BS=[0, 1, 0, 0, 0] BP=[0, 0, 0, 0, 0, 0, 0, 0]	0.0001	.	0.000199681	9.69e-05	0.0002	5.861	27.3	0.002	5.08	.	.	.	Protein kinase domain|Protein kinase-like domain|Serine-threonine/tyrosine-protein kinase catalytic domain|Tyrosine-protein kinase, catalytic domain	JAK2:uc010mhm.3:exon19:c.T2696C:p.I899T,JAK2:uc003ziw.3:exon20:c.T2696C:p.I899T	.	0.748	AFR:0,AMR:0.0003,EAS:0.0005,FIN:0.0002,NFE:9.079e-05,OTH:0,SAS:0	AFR:0,AMR:0.0024,ASJ:0,EAS:0,FIN:0,NFE:6.666e-05,OTH:0	AFR:7.233e-05,AMR:0.0003,ASJ:0,EAS:0.0008,FIN:4.521e-05,NFE:9.431e-05,OTH:0.0002,SAS:3.396e-05	147796	133100;254450;263300;600800;601626;614521;	3318;71493;519;729;824;90042;	3318|Essential thrombocythemia|1-5 / 10 000|Multigenic/multifactorial<br>or&nbsp;Not applicable|All ages|187950 601977 614521~71493|Familial thrombocytosis|<1 / 1 000 000|Autosomal dominant<br>or&nbsp;X-linked recessive|Childhood|187950 300331 601977 614521~519|Acute myeloid leukemia|1-9 / 100 000|-|All ages|601626~729|Polycythemia vera|1-5 / 10 000|Not applicable|All ages|263300~824|Primary myel…	ID=COSM4384407;OCCURENCE=1(haematopoietic_and_lymphoid_tissue)	9	HG01277
9	5123006	5123006	A	G	JAK2	Kinase	exonic	nonsynonymous SNV	ENSG00000096968	rs199942090	ENSG00000096968:ENST00000544510:exon20:c.A2615G:p.Y872C,ENSG00000096968:ENST00000539801:exon22:c.A3062G:p.Y1021C,ENSG00000096968:ENST00000381652:exon23:c.A3062G:p.Y1021C	JAK2:NM_001322204:exon20:c.A2615G:p.Y872C,JAK2:NM_001322195:exon22:c.A3062G:p.Y1021C,JAK2:NM_001322196:exon22:c.A3062G:p.Y1021C,JAK2:NM_001322194:exon23:c.A3062G:p.Y1021C,JAK2:NM_001322198:exon23:c.A1847G:p.Y616C,JAK2:NM_001322199:exon23:c.A1847G:p.Y616C,JAK2:NM_004972:exon23:c.A3062G:p.Y1021C	clinvar: UNK	.	.	.	InterVar: Likely pathogenic PVS1=0 PS=[0, 0, 0, 0, 0] PM=[1, 1, 0, 0, 0, 0, 0] PP=[0, 1, 1, 0, 0, 0] BA1=0 BS=[0, 1, 0, 0, 0] BP=[0, 0, 0, 0, 0, 0, 0, 0]		.	0.000199681		.	6.26	28.9	0.001	5.52	.	.	.	Protein kinase domain|Protein kinase-like domain|Serine-threonine/tyrosine-protein kinase catalytic domain|Tyrosine-protein kinase, catalytic domain	JAK2:uc010mhm.3:exon22:c.A3062G:p.Y1021C,JAK2:uc003ziw.3:exon23:c.A3062G:p.Y1021C	.	0.597	AFR:.,AMR:.,EAS:.,FIN:.,NFE:.,OTH:.,SAS:.	AFR:.,AMR:.,ASJ:.,EAS:.,FIN:.,NFE:.,OTH:.	AFR:.,AMR:.,ASJ:.,EAS:.,FIN:.,NFE:.,OTH:.,SAS:.	147796	133100;254450;263300;600800;601626;614521;	3318;71493;519;729;824;90042;	3318|Essential thrombocythemia|1-5 / 10 000|Multigenic/multifactorial<br>or&nbsp;Not applicable|All ages|187950 601977 614521~71493|Familial thrombocytosis|<1 / 1 000 000|Autosomal dominant<br>or&nbsp;X-linked recessive|Childhood|187950 300331 601977 614521~519|Acute myeloid leukemia|1-9 / 100 000|-|All ages|601626~729|Polycythemia vera|1-5 / 10 000|Not applicable|All ages|263300~824|Primary myel…	.	9	HG01351
9	5126736	5126736	C	G	JAK2	Kinase	exonic	nonsynonymous SNV	ENSG00000096968	rs571063715	ENSG00000096968:ENST00000544510:exon22:c.C2897G:p.S966C,ENSG00000096968:ENST00000539801:exon24:c.C3344G:p.S1115C,ENSG00000096968:ENST00000381652:exon25:c.C3344G:p.S1115C	JAK2:NM_001322204:exon22:c.C2897G:p.S966C,JAK2:NM_001322195:exon24:c.C3344G:p.S1115C,JAK2:NM_001322196:exon24:c.C3344G:p.S1115C,JAK2:NM_001322194:exon25:c.C3344G:p.S1115C,JAK2:NM_001322198:exon25:c.C2129G:p.S710C,JAK2:NM_001322199:exon25:c.C2129G:p.S710C,JAK2:NM_004972:exon25:c.C3344G:p.S1115C	clinvar: UNK	.	.	.	InterVar: Likely pathogenic PVS1=0 PS=[0, 0, 0, 0, 0] PM=[1, 1, 0, 0, 0, 0, 0] PP=[0, 1, 1, 0, 0, 0] BA1=0 BS=[0, 1, 0, 0, 0] BP=[0, 0, 0, 0, 0, 0, 0, 0]	1.66e-05	.	0.000199681		8.16e-06	3.779	23.4	0.07	5.27	.	.	.	Protein kinase domain|Protein kinase-like domain|Serine-threonine/tyrosine-protein kinase catalytic domain|Tyrosine-protein kinase, catalytic domain	JAK2:uc010mhm.3:exon24:c.C3344G:p.S1115C,JAK2:uc003ziw.3:exon25:c.C3344G:p.S1115C	.	0.467	AFR:0,AMR:0,EAS:0,FIN:0,NFE:3.021e-05,OTH:0,SAS:0	AFR:.,AMR:.,ASJ:.,EAS:.,FIN:.,NFE:.,OTH:.	AFR:0,AMR:0,ASJ:0,EAS:0,FIN:0,NFE:1.801e-05,OTH:0,SAS:0	147796	133100;254450;263300;600800;601626;614521;	3318;71493;519;729;824;90042;	3318|Essential thrombocythemia|1-5 / 10 000|Multigenic/multifactorial<br>or&nbsp;Not applicable|All ages|187950 601977 614521~71493|Familial thrombocytosis|<1 / 1 000 000|Autosomal dominant<br>or&nbsp;X-linked recessive|Childhood|187950 300331 601977 614521~519|Acute myeloid leukemia|1-9 / 100 000|-|All ages|601626~729|Polycythemia vera|1-5 / 10 000|Not applicable|All ages|263300~824|Primary myel…	.	9	NA20762
9	97873499	97873499	G	-	FANCC	Autosomal Recessive	exonic	frameshift deletion	ENSG00000158169	rs542091036	.	FANCC:NM_001243744:exon14:c.1458delC:p.P486fs	clinvar: UNK	.	.	.	InterVar: Likely pathogenic PVS1=1 PS=[0, 0, 0, 0, 0] PM=[0, 1, 0, 0, 0, 0, 0] PP=[0, 0, 0, 0, 0, 0] BA1=0 BS=[0, 0, 0, 0, 0] BP=[0, 0, 0, 0, 0, 0, 0, 0]	7.98e-05	.	0.000599042		1.53e-05	.	.	.	.	.	.	.	.	FANCC:uc004avi.4:exon14:c.1458delC:p.P486fs	.	.	AFR:0,AMR:0.0047,EAS:0,FIN:0,NFE:0,OTH:0,SAS:0	AFR:.,AMR:.,ASJ:.,EAS:.,FIN:.,NFE:.,OTH:.	AFR:0,AMR:8.401e-05,ASJ:0,EAS:0,FIN:0,NFE:0,OTH:0,SAS:0	613899	227645;	84;	84|Fanconi anemia|1-9 / 1 000 000|Autosomal recessive<br>or&nbsp;X-linked recessive|Childhood|227645 227646 227650 300514 600901 603467 609053 609054 610832 613390 613951 614082 614083 615272 616435~	.	9	HG01121
9	97873499	97873499	G	-	FANCC	Autosomal Recessive	exonic	frameshift deletion	ENSG00000158169	rs542091036	.	FANCC:NM_001243744:exon14:c.1458delC:p.P486fs	clinvar: UNK	.	.	.	InterVar: Likely pathogenic PVS1=1 PS=[0, 0, 0, 0, 0] PM=[0, 1, 0, 0, 0, 0, 0] PP=[0, 0, 0, 0, 0, 0] BA1=0 BS=[0, 0, 0, 0, 0] BP=[0, 0, 0, 0, 0, 0, 0, 0]	7.98e-05	.	0.000599042		1.53e-05	.	.	.	.	.	.	.	.	FANCC:uc004avi.4:exon14:c.1458delC:p.P486fs	.	.	AFR:0,AMR:0.0047,EAS:0,FIN:0,NFE:0,OTH:0,SAS:0	AFR:.,AMR:.,ASJ:.,EAS:.,FIN:.,NFE:.,OTH:.	AFR:0,AMR:8.401e-05,ASJ:0,EAS:0,FIN:0,NFE:0,OTH:0,SAS:0	613899	227645;	84;	84|Fanconi anemia|1-9 / 1 000 000|Autosomal recessive<br>or&nbsp;X-linked recessive|Childhood|227645 227646 227650 300514 600901 603467 609053 609054 610832 613390 613951 614082 614083 615272 616435~	.	9	HG01372
9	97873499	97873499	G	-	FANCC	Autosomal Recessive	exonic	frameshift deletion	ENSG00000158169	rs542091036	.	FANCC:NM_001243744:exon14:c.1458delC:p.P486fs	clinvar: UNK	.	.	.	InterVar: Likely pathogenic PVS1=1 PS=[0, 0, 0, 0, 0] PM=[0, 1, 0, 0, 0, 0, 0] PP=[0, 0, 0, 0, 0, 0] BA1=0 BS=[0, 0, 0, 0, 0] BP=[0, 0, 0, 0, 0, 0, 0, 0]	7.98e-05	.	0.000599042		1.53e-05	.	.	.	.	.	.	.	.	FANCC:uc004avi.4:exon14:c.1458delC:p.P486fs	.	.	AFR:0,AMR:0.0047,EAS:0,FIN:0,NFE:0,OTH:0,SAS:0	AFR:.,AMR:.,ASJ:.,EAS:.,FIN:.,NFE:.,OTH:.	AFR:0,AMR:8.401e-05,ASJ:0,EAS:0,FIN:0,NFE:0,OTH:0,SAS:0	613899	227645;	84;	84|Fanconi anemia|1-9 / 1 000 000|Autosomal recessive<br>or&nbsp;X-linked recessive|Childhood|227645 227646 227650 300514 600901 603467 609053 609054 610832 613390 613951 614082 614083 615272 616435~	.	9	HG01465
10	3823841	3823841	G	A	KLF6	Tumor Suppressor	exonic	nonsynonymous SNV	ENSG00000067082	rs200187706	ENSG00000067082:ENST00000469435:exon2:c.C668T:p.T223M,ENSG00000067082:ENST00000497571:exon2:c.C668T:p.T223M,ENSG00000067082:ENST00000542957:exon2:c.C668T:p.T223M	KLF6:NM_001160125:exon2:c.C668T:p.T223M,KLF6:NM_001300:exon2:c.C668T:p.T223M	clinvar: UNK	.	.	.	InterVar: Likely pathogenic PVS1=0 PS=[0, 0, 0, 0, 0] PM=[1, 1, 0, 0, 0, 0, 0] PP=[0, 1, 1, 0, 0, 0] BA1=0 BS=[0, 0, 0, 0, 0] BP=[0, 0, 0, 0, 0, 0, 0, 0]	8.48e-06	.	0.000199681		4.12e-06	3.953	23.6	0	3.97	.	.	.	Zinc finger C2H2-type/integrase DNA-binding domain|Zinc finger, C2H2|Zinc finger, C2H2-like	KLF6:uc001iha.3:exon2:c.C668T:p.T223M,KLF6:uc001ihb.2:exon2:c.C668T:p.T223M,KLF6:uc010qaj.2:exon2:c.C668T:p.T223M	.	0.308	AFR:0,AMR:0,EAS:0.0001,FIN:0,NFE:0,OTH:0,SAS:0	AFR:.,AMR:.,ASJ:.,EAS:.,FIN:.,NFE:.,OTH:.	AFR:0,AMR:0,ASJ:0,EAS:5.812e-05,FIN:0,NFE:0,OTH:0,SAS:0	602053	176807;613659;	1331;	1331|Familial prostate cancer|-|-|Adult|176807 300147 300704 601518 602759 603688 608656 608658 609299 609558 610321 610997 611100 611868 611928 611955 611958 611959 614731~	.	10	HG00446
10	43613878	43613878	A	G	RET	Autosomal Dominant	exonic	nonsynonymous SNV	ENSG00000165731	rs377767416	ENSG00000165731:ENST00000340058:exon13:c.A2342G:p.Q781R,ENSG00000165731:ENST00000355710:exon13:c.A2342G:p.Q781R	RET:NM_020630:exon13:c.A2342G:p.Q781R,RET:NM_020975:exon13:c.A2342G:p.Q781R	clinvar: Pathogenic|Uncertain significance	DM	Thyroid_cancer	0.84	InterVar: Likely pathogenic PVS1=0 PS=[0, 0, 0, 0, 0] PM=[1, 1, 0, 0, 0, 0, 0] PP=[0, 0, 1, 0, 1, 0] BA1=0 BS=[0, 1, 0, 0, 0] BP=[0, 0, 0, 0, 0, 0, 0, 0]		.	0.000199681		.	4.615	24.4	0.002	5.58	.	.	.	Protein kinase domain|Protein kinase-like domain|Serine-threonine/tyrosine-protein kinase catalytic domain|Tyrosine-protein kinase, catalytic domain	RET:uc010qez.1:exon10:c.A1580G:p.Q527R,RET:uc001jak.1:exon13:c.A2342G:p.Q781R,RET:uc001jal.3:exon13:c.A2342G:p.Q781R	.	0.192	AFR:.,AMR:.,EAS:.,FIN:.,NFE:.,OTH:.,SAS:.	AFR:.,AMR:.,ASJ:.,EAS:.,FIN:.,NFE:.,OTH:.	AFR:.,AMR:.,ASJ:.,EAS:.,FIN:.,NFE:.,OTH:.,SAS:.	164761	142623;155240;162300;171300;171400;209880;	661;99803;247698;653;29072;247709;653;653;99361;388;	661|Ondine syndrome|Unknown|Autosomal dominant<br>or&nbsp;Not applicable|Infancy<br>Neonatal|209880~99803|Haddad syndrome|<1 / 1 000 000|Autosomal dominant<br>or&nbsp;Multigenic/multifactorial|Infancy<br>Neonatal|209880~247698|Multiple endocrine neoplasia type 2A|-|Autosomal dominant|Childhood|171400~653|Multiple endocrine neoplasia type 2|1-9 / 100 000|Autosomal dominant|All ages|155240 162300 1…	.	10	HG01284
10	72360609	72360609	A	-	PRF1	Other CancerGene	exonic	frameshift deletion	ENSG00000180644	rs147035858	ENSG00000180644:ENST00000373209:exon2:c.50delT:p.L17fs,ENSG00000180644:ENST00000441259:exon2:c.50delT:p.L17fs	PRF1:NM_001083116:exon2:c.50delT:p.L17fs,PRF1:NM_005041:exon2:c.50delT:p.L17fs	clinvar: UNK	DM	.	.	InterVar: Likely pathogenic PVS1=1 PS=[0, 0, 0, 0, 0] PM=[0, 1, 0, 0, 0, 0, 0] PP=[0, 0, 0, 0, 0, 0] BA1=0 BS=[0, 0, 0, 0, 0] BP=[0, 0, 0, 0, 0, 0, 0, 0]	0.0003	0.001	0.000798722	0.001	0.0002	.	.	.	.	.	.	.	.	PRF1:uc001jrf.4:exon2:c.50delT:p.L17fs,PRF1:uc009xqg.3:exon2:c.50delT:p.L17fs	.	.	AFR:0.0039,AMR:0,EAS:0,FIN:0,NFE:0,OTH:0,SAS:0	AFR:0.0034,AMR:0,ASJ:0,EAS:0,FIN:0,NFE:6.668e-05,OTH:0	AFR:0.0032,AMR:0.0002,ASJ:0,EAS:0,FIN:0,NFE:9.884e-06,OTH:0,SAS:0	170280	603553;605027;609135;	88;547;540;	88|Idiopathic aplastic anemia|1-9 / 1 000 000|Unknown|Adult|609135 614742 614743~547|Non-Hodgkin lymphoma|1-5 / 10 000|-|Adult|605027~540|Familial hemophagocytic lymphohistiocytosis|Unknown|Autosomal recessive|Infancy<br>Adolescent|267700 603552 603553 608898 613101~	.	10	NA19462
10	72360609	72360609	A	-	PRF1	Other CancerGene	exonic	frameshift deletion	ENSG00000180644	rs147035858	ENSG00000180644:ENST00000373209:exon2:c.50delT:p.L17fs,ENSG00000180644:ENST00000441259:exon2:c.50delT:p.L17fs	PRF1:NM_001083116:exon2:c.50delT:p.L17fs,PRF1:NM_005041:exon2:c.50delT:p.L17fs	clinvar: UNK	DM	.	.	InterVar: Likely pathogenic PVS1=1 PS=[0, 0, 0, 0, 0] PM=[0, 1, 0, 0, 0, 0, 0] PP=[0, 0, 0, 0, 0, 0] BA1=0 BS=[0, 0, 0, 0, 0] BP=[0, 0, 0, 0, 0, 0, 0, 0]	0.0003	0.001	0.000798722	0.001	0.0002	.	.	.	.	.	.	.	.	PRF1:uc001jrf.4:exon2:c.50delT:p.L17fs,PRF1:uc009xqg.3:exon2:c.50delT:p.L17fs	.	.	AFR:0.0039,AMR:0,EAS:0,FIN:0,NFE:0,OTH:0,SAS:0	AFR:0.0034,AMR:0,ASJ:0,EAS:0,FIN:0,NFE:6.668e-05,OTH:0	AFR:0.0032,AMR:0.0002,ASJ:0,EAS:0,FIN:0,NFE:9.884e-06,OTH:0,SAS:0	170280	603553;605027;609135;	88;547;540;	88|Idiopathic aplastic anemia|1-9 / 1 000 000|Unknown|Adult|609135 614742 614743~547|Non-Hodgkin lymphoma|1-5 / 10 000|-|Adult|605027~540|Familial hemophagocytic lymphohistiocytosis|Unknown|Autosomal recessive|Infancy<br>Adolescent|267700 603552 603553 608898 613101~	.	10	NA19108
10	72360609	72360609	A	-	PRF1	Other CancerGene	exonic	frameshift deletion	ENSG00000180644	rs147035858	ENSG00000180644:ENST00000373209:exon2:c.50delT:p.L17fs,ENSG00000180644:ENST00000441259:exon2:c.50delT:p.L17fs	PRF1:NM_001083116:exon2:c.50delT:p.L17fs,PRF1:NM_005041:exon2:c.50delT:p.L17fs	clinvar: UNK	DM	.	.	InterVar: Likely pathogenic PVS1=1 PS=[0, 0, 0, 0, 0] PM=[0, 1, 0, 0, 0, 0, 0] PP=[0, 0, 0, 0, 0, 0] BA1=0 BS=[0, 0, 0, 0, 0] BP=[0, 0, 0, 0, 0, 0, 0, 0]	0.0003	0.001	0.000798722	0.001	0.0002	.	.	.	.	.	.	.	.	PRF1:uc001jrf.4:exon2:c.50delT:p.L17fs,PRF1:uc009xqg.3:exon2:c.50delT:p.L17fs	.	.	AFR:0.0039,AMR:0,EAS:0,FIN:0,NFE:0,OTH:0,SAS:0	AFR:0.0034,AMR:0,ASJ:0,EAS:0,FIN:0,NFE:6.668e-05,OTH:0	AFR:0.0032,AMR:0.0002,ASJ:0,EAS:0,FIN:0,NFE:9.884e-06,OTH:0,SAS:0	170280	603553;605027;609135;	88;547;540;	88|Idiopathic aplastic anemia|1-9 / 1 000 000|Unknown|Adult|609135 614742 614743~547|Non-Hodgkin lymphoma|1-5 / 10 000|-|Adult|605027~540|Familial hemophagocytic lymphohistiocytosis|Unknown|Autosomal recessive|Infancy<br>Adolescent|267700 603552 603553 608898 613101~	.	10	HG03342
10	72360609	72360609	A	-	PRF1	Other CancerGene	exonic	frameshift deletion	ENSG00000180644	rs147035858	ENSG00000180644:ENST00000373209:exon2:c.50delT:p.L17fs,ENSG00000180644:ENST00000441259:exon2:c.50delT:p.L17fs	PRF1:NM_001083116:exon2:c.50delT:p.L17fs,PRF1:NM_005041:exon2:c.50delT:p.L17fs	clinvar: UNK	DM	.	.	InterVar: Likely pathogenic PVS1=1 PS=[0, 0, 0, 0, 0] PM=[0, 1, 0, 0, 0, 0, 0] PP=[0, 0, 0, 0, 0, 0] BA1=0 BS=[0, 0, 0, 0, 0] BP=[0, 0, 0, 0, 0, 0, 0, 0]	0.0003	0.001	0.000798722	0.001	0.0002	.	.	.	.	.	.	.	.	PRF1:uc001jrf.4:exon2:c.50delT:p.L17fs,PRF1:uc009xqg.3:exon2:c.50delT:p.L17fs	.	.	AFR:0.0039,AMR:0,EAS:0,FIN:0,NFE:0,OTH:0,SAS:0	AFR:0.0034,AMR:0,ASJ:0,EAS:0,FIN:0,NFE:6.668e-05,OTH:0	AFR:0.0032,AMR:0.0002,ASJ:0,EAS:0,FIN:0,NFE:9.884e-06,OTH:0,SAS:0	170280	603553;605027;609135;	88;547;540;	88|Idiopathic aplastic anemia|1-9 / 1 000 000|Unknown|Adult|609135 614742 614743~547|Non-Hodgkin lymphoma|1-5 / 10 000|-|Adult|605027~540|Familial hemophagocytic lymphohistiocytosis|Unknown|Autosomal recessive|Infancy<br>Adolescent|267700 603552 603553 608898 613101~	.	10	NA19922
10	89624035	89624035	C	T	PTEN	Autosomal Dominant	exonic	stopgain	ENSG00000171862	rs553682570	.	PTEN:NM_001304717:exon2:c.C328T:p.Q110X	clinvar: UNK	.	.	.	InterVar: Likely pathogenic PVS1=1 PS=[0, 0, 0, 0, 0] PM=[0, 1, 0, 0, 0, 0, 0] PP=[0, 0, 0, 0, 0, 0] BA1=0 BS=[0, 0, 0, 0, 0] BP=[0, 0, 0, 0, 0, 0, 0, 0]		.	0.000199681		.	.	.	.	.	.	.	.	.	.	.	.	AFR:.,AMR:.,EAS:.,FIN:.,NFE:.,OTH:.,SAS:.	AFR:.,AMR:.,ASJ:.,EAS:.,FIN:.,NFE:.,OTH:.	AFR:.,AMR:.,ASJ:.,EAS:.,FIN:.,NFE:.,OTH:.,SAS:.	601728	153480;155600;158350;176807;275355;276950;605309;607174;608089;613028;	182067;263662;210548;3412;67037;1331;201;2969;65285;404560;618;109;	182067|Glial tumor|1-5 / 10 000|-|-|137800 607248 613028 613029 613030 613031 613032 613033~263662|Familial multiple meningioma|Unknown|Autosomal dominant|All ages|607174~210548|Macrocephaly-intellectual disability-autism syndrome|<1 / 1 000 000|Autosomal dominant|Infancy<br>Neonatal|605309~3412|VACTERL with hydrocephalus|<1 / 1 000 000|Autosomal recessive<br>or&nbsp;X-linked recessive|Infancy<br…	.	10	HG04106
11	2161430	2161430	G	A	IGF2	Other CancerGene	exonic	stopgain	ENSG00000167244	rs200441006	ENSG00000167244:ENST00000434045:exon2:c.C97T:p.Q33X	IGF2:NM_001127598:exon2:c.C97T:p.Q33X	clinvar: UNK	.	.	.	InterVar: Likely pathogenic PVS1=1 PS=[0, 0, 0, 0, 0] PM=[0, 1, 0, 0, 0, 0, 0] PP=[0, 0, 0, 0, 0, 0] BA1=0 BS=[0, 0, 0, 0, 0] BP=[0, 0, 0, 0, 0, 0, 0, 0]	0.0007	0.0007	0.000798722	0.0006	0.0008	8.755	35	.	0.928	.	.	.	Insulin-like	IGF2:uc009ydf.3:exon2:c.C97T:p.Q33X	.	.	AFR:0,AMR:0.0012,EAS:0,FIN:0.0003,NFE:0.0009,OTH:0,SAS:0.0009	AFR:0.0002,AMR:0,ASJ:0,EAS:0,FIN:0.0003,NFE:0.0011,OTH:0	AFR:0,AMR:0.0006,ASJ:0.0005,EAS:0,FIN:0.0001,NFE:0.0011,OTH:0.0013,SAS:0.0012	147470	616489;			.	11	HG02220
11	2161430	2161430	G	A	IGF2	Other CancerGene	exonic	stopgain	ENSG00000167244	rs200441006	ENSG00000167244:ENST00000434045:exon2:c.C97T:p.Q33X	IGF2:NM_001127598:exon2:c.C97T:p.Q33X	clinvar: UNK	.	.	.	InterVar: Likely pathogenic PVS1=1 PS=[0, 0, 0, 0, 0] PM=[0, 1, 0, 0, 0, 0, 0] PP=[0, 0, 0, 0, 0, 0] BA1=0 BS=[0, 0, 0, 0, 0] BP=[0, 0, 0, 0, 0, 0, 0, 0]	0.0007	0.0007	0.000798722	0.0006	0.0008	8.755	35	.	0.928	.	.	.	Insulin-like	IGF2:uc009ydf.3:exon2:c.C97T:p.Q33X	.	.	AFR:0,AMR:0.0012,EAS:0,FIN:0.0003,NFE:0.0009,OTH:0,SAS:0.0009	AFR:0.0002,AMR:0,ASJ:0,EAS:0,FIN:0.0003,NFE:0.0011,OTH:0	AFR:0,AMR:0.0006,ASJ:0.0005,EAS:0,FIN:0.0001,NFE:0.0011,OTH:0.0013,SAS:0.0012	147470	616489;			.	11	HG00160
11	2161430	2161430	G	A	IGF2	Other CancerGene	exonic	stopgain	ENSG00000167244	rs200441006	ENSG00000167244:ENST00000434045:exon2:c.C97T:p.Q33X	IGF2:NM_001127598:exon2:c.C97T:p.Q33X	clinvar: UNK	.	.	.	InterVar: Likely pathogenic PVS1=1 PS=[0, 0, 0, 0, 0] PM=[0, 1, 0, 0, 0, 0, 0] PP=[0, 0, 0, 0, 0, 0] BA1=0 BS=[0, 0, 0, 0, 0] BP=[0, 0, 0, 0, 0, 0, 0, 0]	0.0007	0.0007	0.000798722	0.0006	0.0008	8.755	35	.	0.928	.	.	.	Insulin-like	IGF2:uc009ydf.3:exon2:c.C97T:p.Q33X	.	.	AFR:0,AMR:0.0012,EAS:0,FIN:0.0003,NFE:0.0009,OTH:0,SAS:0.0009	AFR:0.0002,AMR:0,ASJ:0,EAS:0,FIN:0.0003,NFE:0.0011,OTH:0	AFR:0,AMR:0.0006,ASJ:0.0005,EAS:0,FIN:0.0001,NFE:0.0011,OTH:0.0013,SAS:0.0012	147470	616489;			.	11	NA19770
11	2161430	2161430	G	A	IGF2	Other CancerGene	exonic	stopgain	ENSG00000167244	rs200441006	ENSG00000167244:ENST00000434045:exon2:c.C97T:p.Q33X	IGF2:NM_001127598:exon2:c.C97T:p.Q33X	clinvar: UNK	.	.	.	InterVar: Likely pathogenic PVS1=1 PS=[0, 0, 0, 0, 0] PM=[0, 1, 0, 0, 0, 0, 0] PP=[0, 0, 0, 0, 0, 0] BA1=0 BS=[0, 0, 0, 0, 0] BP=[0, 0, 0, 0, 0, 0, 0, 0]	0.0007	0.0007	0.000798722	0.0006	0.0008	8.755	35	.	0.928	.	.	.	Insulin-like	IGF2:uc009ydf.3:exon2:c.C97T:p.Q33X	.	.	AFR:0,AMR:0.0012,EAS:0,FIN:0.0003,NFE:0.0009,OTH:0,SAS:0.0009	AFR:0.0002,AMR:0,ASJ:0,EAS:0,FIN:0.0003,NFE:0.0011,OTH:0	AFR:0,AMR:0.0006,ASJ:0.0005,EAS:0,FIN:0.0001,NFE:0.0011,OTH:0.0013,SAS:0.0012	147470	616489;			.	11	HG00743
11	32439187	32439187	G	A	WT1	Autosomal Dominant	exonic	stopgain	ENSG00000184937	rs547775568	ENSG00000184937:ENST00000332351:exon4:c.C886T:p.Q296X,ENSG00000184937:ENST00000379077:exon4:c.C886T:p.Q296X,ENSG00000184937:ENST00000379079:exon4:c.C250T:p.Q84X,ENSG00000184937:ENST00000448076:exon4:c.C886T:p.Q296X,ENSG00000184937:ENST00000452863:exon4:c.C886T:p.Q296X,ENSG00000184937:ENST00000527775:exon4:c.C139T:p.Q47X,ENSG00000184937:ENST00000530998:exon4:c.C250T:p.Q84X	WT1:NM_000378:exon4:c.C886T:p.Q296X,WT1:NM_001198551:exon4:c.C250T:p.Q84X,WT1:NM_001198552:exon4:c.C250T:p.Q84X,WT1:NM_024424:exon4:c.C886T:p.Q296X,WT1:NM_024426:exon4:c.C886T:p.Q296X	clinvar: UNK	.	.	.	InterVar: Pathogenic PVS1=1 PS=[0, 0, 0, 0, 0] PM=[0, 1, 0, 0, 0, 0, 0] PP=[0, 0, 1, 0, 0, 0] BA1=0 BS=[0, 1, 0, 0, 0] BP=[0, 0, 0, 0, 0, 0, 0, 0]	8.25e-06	.	0.000199681		4.07e-06	13.301	41	.	6.06	.	.	.	Wilm&apos;s tumour protein, N-terminal	WT1:uc001mtl.2:exon4:c.C250T:p.Q84X,WT1:uc001mtm.2:exon4:c.C250T:p.Q84X,WT1:uc001mtn.2:exon4:c.C886T:p.Q296X,WT1:uc001mto.2:exon4:c.C886T:p.Q296X,WT1:uc001mtq.2:exon4:c.C886T:p.Q296X	.	.	AFR:0,AMR:0,EAS:0,FIN:0,NFE:0,OTH:0,SAS:6.066e-05	AFR:.,AMR:.,ASJ:.,EAS:.,FIN:.,NFE:.,OTH:.	AFR:0,AMR:0,ASJ:0,EAS:0,FIN:0,NFE:0,OTH:0,SAS:3.249e-05	607102	136680;156240;194070;194080;256370;608978;	3097;656;220;654;50251;347;	3097|Meacham syndrome|<1 / 1 000 000|-|Infancy<br>Neonatal|608978~656|Familial idiopathic steroid-resistant nephrotic syndrome|Unknown|Autosomal dominant<br>or&nbsp;Autosomal recessive|All ages|256370 600995 603278 603965 607832 610725 613237 614131 614196 615244 615573 615861 616002 616032 616220 616730 616892 616893~220|Denys-Drash syndrome|<1 / 1 000 000|-|Infancy<br>Neonatal|194080~654|Nephro…	.	11	HG04090
11	36597064	36597064	G	A	RAG1	Other CancerGene	exonic	nonsynonymous SNV	ENSG00000166349	rs104894286	ENSG00000166349:ENST00000299440:exon2:c.G2210A:p.R737H,ENSG00000166349:ENST00000534663:exon8:c.G2210A:p.R737H	RAG1:NM_000448:exon2:c.G2210A:p.R737H	clinvar: Pathogenic|Pathogenic	DM	Omenn_syndrome	0.33	InterVar: Likely pathogenic PVS1=0 PS=[0, 0, 0, 0, 0] PM=[1, 1, 0, 0, 0, 0, 0] PP=[0, 0, 1, 0, 1, 0] BA1=0 BS=[0, 1, 0, 0, 0] BP=[0, 0, 0, 0, 0, 0, 0, 0]	2.47e-05	7.7e-05	0.000199681	3.23e-05	4.06e-05	6.388	29.5	0	6.13	.	.	.	Zinc finger, C2H2-like	RAG1:uc021qgb.1:exon1:c.G2210A:p.R737H,RAG1:uc001mwu.4:exon2:c.G2210A:p.R737H	.	0.971	AFR:9.612e-05,AMR:0,EAS:0,FIN:0,NFE:2.997e-05,OTH:0,SAS:0	AFR:0.0001,AMR:0,ASJ:0,EAS:0,FIN:0,NFE:0,OTH:0	AFR:6.536e-05,AMR:0,ASJ:0.0001,EAS:0.0002,FIN:0,NFE:3.584e-05,OTH:0,SAS:3.249e-05	179615	233650;601457;603554;609889;	231154;39041;331206;157949;	231154|Combined immunodeficiency due to partial RAG1 deficiency|<1 / 1 000 000|Autosomal recessive|Infancy<br>Neonatal|609889~39041|Omenn syndrome|<1 / 1 000 000|Autosomal recessive|Infancy<br>Neonatal|603554~331206|Severe combined immunodeficiency due to complete RAG1/2 deficiency|-|-|-|601457~157949|Combined immunodeficiency with skin granulomas|-|-|-|233650~	ID=COSM1470480;OCCURENCE=2(central_nervous_system),1(breast),2(large_intestine),1(prostate)	11	HG02769
11	64577984	64577984	A	G	MEN1	Autosomal Dominant	splicing	.	ENSG00000133895	rs539699125	.	.	clinvar: UNK	.	.	.	InterVar: Pathogenic PVS1=1 PS=[0, 0, 0, 0, 0] PM=[0, 1, 0, 0, 0, 0, 0] PP=[0, 0, 1, 0, 0, 0] BA1=0 BS=[0, 0, 0, 0, 0] BP=[0, 0, 0, 0, 0, 0, 0, 0]		.	0.000199681		.	.	.	.	.	.	0.5116	0.698	.	.	.	.	AFR:.,AMR:.,EAS:.,FIN:.,NFE:.,OTH:.,SAS:.	AFR:.,AMR:.,ASJ:.,EAS:.,FIN:.,NFE:.,OTH:.	AFR:.,AMR:.,ASJ:.,EAS:.,FIN:.,NFE:.,OTH:.,SAS:.	613733	131100;	652;	652|Multiple endocrine neoplasia type 1|1-9 / 100 000|Autosomal dominant<br>or&nbsp;Not applicable|All ages|131100~	.	11	HG00851
11	108115654	108115654	C	T	ATM	Autosomal Recessive	exonic	stopgain	ENSG00000149311	rs557012154	ENSG00000149311:ENST00000278616:exon7:c.C802T:p.Q268X,ENSG00000149311:ENST00000527805:exon7:c.C802T:p.Q268X,ENSG00000149311:ENST00000452508:exon8:c.C802T:p.Q268X	ATM:NM_000051:exon7:c.C802T:p.Q268X	clinvar: Likely pathogenic|Pathogenic	DM	Ataxia_telangiectasia	0.99	InterVar: Pathogenic PVS1=1 PS=[0, 0, 0, 0, 0] PM=[0, 1, 0, 0, 0, 0, 0] PP=[0, 0, 1, 0, 1, 0] BA1=0 BS=[0, 0, 0, 0, 0] BP=[0, 0, 0, 0, 0, 0, 0, 0]	8.25e-06	.	0.000199681		4.07e-06	10.739	36	.	5.33	.	.	.	Armadillo-type fold	ATM:uc001pkb.1:exon7:c.C802T:p.Q268X,ATM:uc009yxr.1:exon8:c.C802T:p.Q268X	.	.	AFR:0,AMR:0,EAS:0,FIN:0,NFE:1.5e-05,OTH:0,SAS:0	AFR:.,AMR:.,ASJ:.,EAS:.,FIN:.,NFE:.,OTH:.	AFR:0,AMR:0,ASJ:0,EAS:0,FIN:0,NFE:8.971e-06,OTH:0,SAS:0	607585	114480;208900;	100;227535;	100|Ataxia-telangiectasia|1-9 / 1 000 000|Autosomal recessive|Infancy<br>Childhood|208900 208910~227535|Hereditary breast cancer|-|-|-|114480 600048 604370 605365 612555 613399~	.	11	HG01767
11	108117828	108117828	G	T	ATM	Autosomal Recessive	exonic	stopgain	ENSG00000149311	rs529202615	ENSG00000149311:ENST00000278616:exon8:c.G1039T:p.E347X,ENSG00000149311:ENST00000527805:exon8:c.G1039T:p.E347X,ENSG00000149311:ENST00000452508:exon9:c.G1039T:p.E347X	ATM:NM_000051:exon8:c.G1039T:p.E347X	clinvar: UNK	.	.	.	InterVar: Pathogenic PVS1=1 PS=[0, 0, 0, 0, 0] PM=[0, 1, 0, 0, 0, 0, 0] PP=[0, 0, 1, 0, 0, 0] BA1=0 BS=[0, 0, 0, 0, 0] BP=[0, 0, 0, 0, 0, 0, 0, 0]	8.27e-06	.	0.000399361		4.07e-06	12.751	40	.	5.72	.	.	.	Armadillo-type fold	ATM:uc001pkb.1:exon8:c.G1039T:p.E347X,ATM:uc009yxr.1:exon9:c.G1039T:p.E347X	.	.	AFR:0,AMR:8.693e-05,EAS:0,FIN:0,NFE:0,OTH:0,SAS:0	AFR:.,AMR:.,ASJ:.,EAS:.,FIN:.,NFE:.,OTH:.	AFR:0,AMR:2.981e-05,ASJ:0,EAS:0,FIN:0,NFE:0,OTH:0,SAS:0	607585	114480;208900;	100;227535;	100|Ataxia-telangiectasia|1-9 / 1 000 000|Autosomal recessive|Infancy<br>Childhood|208900 208910~227535|Hereditary breast cancer|-|-|-|114480 600048 604370 605365 612555 613399~	.	11	HG01945
11	108117828	108117828	G	T	ATM	Autosomal Recessive	exonic	stopgain	ENSG00000149311	rs529202615	ENSG00000149311:ENST00000278616:exon8:c.G1039T:p.E347X,ENSG00000149311:ENST00000527805:exon8:c.G1039T:p.E347X,ENSG00000149311:ENST00000452508:exon9:c.G1039T:p.E347X	ATM:NM_000051:exon8:c.G1039T:p.E347X	clinvar: UNK	.	.	.	InterVar: Pathogenic PVS1=1 PS=[0, 0, 0, 0, 0] PM=[0, 1, 0, 0, 0, 0, 0] PP=[0, 0, 1, 0, 0, 0] BA1=0 BS=[0, 0, 0, 0, 0] BP=[0, 0, 0, 0, 0, 0, 0, 0]	8.27e-06	.	0.000399361		4.07e-06	12.751	40	.	5.72	.	.	.	Armadillo-type fold	ATM:uc001pkb.1:exon8:c.G1039T:p.E347X,ATM:uc009yxr.1:exon9:c.G1039T:p.E347X	.	.	AFR:0,AMR:8.693e-05,EAS:0,FIN:0,NFE:0,OTH:0,SAS:0	AFR:.,AMR:.,ASJ:.,EAS:.,FIN:.,NFE:.,OTH:.	AFR:0,AMR:2.981e-05,ASJ:0,EAS:0,FIN:0,NFE:0,OTH:0,SAS:0	607585	114480;208900;	100;227535;	100|Ataxia-telangiectasia|1-9 / 1 000 000|Autosomal recessive|Infancy<br>Childhood|208900 208910~227535|Hereditary breast cancer|-|-|-|114480 600048 604370 605365 612555 613399~	.	11	HG02292
11	108121788	108121788	C	A	ATM	Autosomal Recessive	exonic	stopgain	ENSG00000149311	rs564050785	ENSG00000149311:ENST00000278616:exon10:c.C1596A:p.C532X,ENSG00000149311:ENST00000527805:exon10:c.C1596A:p.C532X,ENSG00000149311:ENST00000452508:exon11:c.C1596A:p.C532X	ATM:NM_000051:exon10:c.C1596A:p.C532X	clinvar: UNK	.	.	.	InterVar: Likely pathogenic PVS1=1 PS=[0, 0, 0, 0, 0] PM=[0, 1, 0, 0, 0, 0, 0] PP=[0, 0, 0, 0, 0, 0] BA1=0 BS=[0, 0, 0, 0, 0] BP=[0, 0, 0, 0, 0, 0, 0, 0]	8.29e-06	.	0.000199681		0	9.499	35	.	1.14	.	.	.	.	ATM:uc001pkb.1:exon10:c.C1596A:p.C532X,ATM:uc009yxr.1:exon11:c.C1596A:p.C532X	.	.	AFR:0.0001,AMR:0,EAS:0,FIN:0,NFE:0,OTH:0,SAS:0	AFR:.,AMR:.,ASJ:.,EAS:.,FIN:.,NFE:.,OTH:.	AFR:0,AMR:0,ASJ:0,EAS:0,FIN:0,NFE:0,OTH:0,SAS:0	607585	114480;208900;	100;227535;	100|Ataxia-telangiectasia|1-9 / 1 000 000|Autosomal recessive|Infancy<br>Childhood|208900 208910~227535|Hereditary breast cancer|-|-|-|114480 600048 604370 605365 612555 613399~	.	11	HG03130
11	108142134	108142134	G	T	ATM	Autosomal Recessive	splicing	.	ENSG00000149311	rs192810283	.	.	clinvar: UNK	.	.	.	InterVar: Pathogenic PVS1=1 PS=[0, 0, 0, 0, 0] PM=[0, 1, 0, 0, 0, 0, 0] PP=[0, 0, 1, 0, 0, 0] BA1=0 BS=[0, 0, 0, 0, 0] BP=[0, 0, 0, 0, 0, 0, 0, 0]	8.3e-06	.	0.000199681		4.08e-06	4.858	24.9	.	5.71	.	1	0.926	.	.	.	.	AFR:0,AMR:0,EAS:0.0001,FIN:0,NFE:0,OTH:0,SAS:0	AFR:.,AMR:.,ASJ:.,EAS:.,FIN:.,NFE:.,OTH:.	AFR:0,AMR:0,ASJ:0,EAS:5.804e-05,FIN:0,NFE:0,OTH:0,SAS:0	607585	114480;208900;	100;227535;	100|Ataxia-telangiectasia|1-9 / 1 000 000|Autosomal recessive|Infancy<br>Childhood|208900 208910~227535|Hereditary breast cancer|-|-|-|114480 600048 604370 605365 612555 613399~	.	11	HG00596
11	108155138	108155138	C	T	ATM	Autosomal Recessive	exonic	stopgain	ENSG00000149311	rs200976093	ENSG00000149311:ENST00000278616:exon26:c.C3931T:p.Q1311X,ENSG00000149311:ENST00000527805:exon26:c.C3931T:p.Q1311X,ENSG00000149311:ENST00000452508:exon27:c.C3931T:p.Q1311X	ATM:NM_000051:exon26:c.C3931T:p.Q1311X	clinvar: Pathogenic|Pathogenic	DM	Ataxia_telangiectasia	0.99	InterVar: Pathogenic PVS1=1 PS=[0, 0, 0, 0, 0] PM=[0, 1, 0, 0, 0, 0, 0] PP=[0, 0, 1, 0, 1, 0] BA1=0 BS=[0, 0, 0, 0, 0] BP=[0, 0, 0, 0, 0, 0, 0, 0]	8.24e-06	.	0.000199681		4.07e-06	11.091	37	.	3.46	.	.	.	Armadillo-type fold	ATM:uc001pkb.1:exon26:c.C3931T:p.Q1311X,ATM:uc009yxr.1:exon27:c.C3931T:p.Q1311X	.	.	AFR:9.619e-05,AMR:0,EAS:0,FIN:0,NFE:0,OTH:0,SAS:0	AFR:.,AMR:.,ASJ:.,EAS:.,FIN:.,NFE:.,OTH:.	AFR:6.536e-05,AMR:0,ASJ:0,EAS:0,FIN:0,NFE:0,OTH:0,SAS:0	607585	114480;208900;	100;227535;	100|Ataxia-telangiectasia|1-9 / 1 000 000|Autosomal recessive|Infancy<br>Childhood|208900 208910~227535|Hereditary breast cancer|-|-|-|114480 600048 604370 605365 612555 613399~	.	11	NA19466
11	111963828	111963832	GGCTC	-	SDHD	Autosomal Dominant	exonic	frameshift deletion	ENSG00000204370	rs569933253	ENSG00000204370:ENST00000526592:exon4:c.339_343del:p.L113fs	SDHD:NM_001276506:exon4:c.339_343del:p.L113fs	clinvar: UNK	.	.	.	InterVar: Likely pathogenic PVS1=1 PS=[0, 0, 0, 0, 0] PM=[0, 1, 0, 0, 0, 0, 0] PP=[0, 0, 0, 0, 0, 0] BA1=0 BS=[0, 0, 0, 0, 0] BP=[0, 0, 0, 0, 0, 0, 0, 0]		.	0.000798722		.	.	.	.	.	.	.	.	.	SDHD:uc031qee.1:exon4:c.339_343del:p.L113fs	Name=AluSp	.	AFR:.,AMR:.,EAS:.,FIN:.,NFE:.,OTH:.,SAS:.	AFR:.,AMR:.,ASJ:.,EAS:.,FIN:.,NFE:.,OTH:.	AFR:.,AMR:.,ASJ:.,EAS:.,FIN:.,NFE:.,OTH:.,SAS:.	602690	114900;168000;171300;252011;606864;615106;	201;97286;3208;29072;29072;100093;	201|Cowden syndrome|1-9 / 1 000 000|Autosomal dominant|All ages|158350 612359 615106 615107 615108 615109 616858~97286|Carney-Stratakis syndrome|<1 / 1 000 000|Autosomal dominant|Adolescent<br>Adult|606864~3208|Isolated succinate-CoQ reductase deficiency|<1 / 1 000 000|Autosomal recessive|-|252011~29072|Hereditary pheochromocytoma-paraganglioma|1-9 / 1 000 000|Autosomal dominant|Childhood|115310 …	.	11	HG00844
11	111963828	111963832	GGCTC	-	SDHD	Autosomal Dominant	exonic	frameshift deletion	ENSG00000204370	rs569933253	ENSG00000204370:ENST00000526592:exon4:c.339_343del:p.L113fs	SDHD:NM_001276506:exon4:c.339_343del:p.L113fs	clinvar: UNK	.	.	.	InterVar: Likely pathogenic PVS1=1 PS=[0, 0, 0, 0, 0] PM=[0, 1, 0, 0, 0, 0, 0] PP=[0, 0, 0, 0, 0, 0] BA1=0 BS=[0, 0, 0, 0, 0] BP=[0, 0, 0, 0, 0, 0, 0, 0]		.	0.000798722		.	.	.	.	.	.	.	.	.	SDHD:uc031qee.1:exon4:c.339_343del:p.L113fs	Name=AluSp	.	AFR:.,AMR:.,EAS:.,FIN:.,NFE:.,OTH:.,SAS:.	AFR:.,AMR:.,ASJ:.,EAS:.,FIN:.,NFE:.,OTH:.	AFR:.,AMR:.,ASJ:.,EAS:.,FIN:.,NFE:.,OTH:.,SAS:.	602690	114900;168000;171300;252011;606864;615106;	201;97286;3208;29072;29072;100093;	201|Cowden syndrome|1-9 / 1 000 000|Autosomal dominant|All ages|158350 612359 615106 615107 615108 615109 616858~97286|Carney-Stratakis syndrome|<1 / 1 000 000|Autosomal dominant|Adolescent<br>Adult|606864~3208|Isolated succinate-CoQ reductase deficiency|<1 / 1 000 000|Autosomal recessive|-|252011~29072|Hereditary pheochromocytoma-paraganglioma|1-9 / 1 000 000|Autosomal dominant|Childhood|115310 …	.	11	HG01867
11	111963828	111963832	GGCTC	-	SDHD	Autosomal Dominant	exonic	frameshift deletion	ENSG00000204370	rs569933253	ENSG00000204370:ENST00000526592:exon4:c.339_343del:p.L113fs	SDHD:NM_001276506:exon4:c.339_343del:p.L113fs	clinvar: UNK	.	.	.	InterVar: Likely pathogenic PVS1=1 PS=[0, 0, 0, 0, 0] PM=[0, 1, 0, 0, 0, 0, 0] PP=[0, 0, 0, 0, 0, 0] BA1=0 BS=[0, 0, 0, 0, 0] BP=[0, 0, 0, 0, 0, 0, 0, 0]		.	0.000798722		.	.	.	.	.	.	.	.	.	SDHD:uc031qee.1:exon4:c.339_343del:p.L113fs	Name=AluSp	.	AFR:.,AMR:.,EAS:.,FIN:.,NFE:.,OTH:.,SAS:.	AFR:.,AMR:.,ASJ:.,EAS:.,FIN:.,NFE:.,OTH:.	AFR:.,AMR:.,ASJ:.,EAS:.,FIN:.,NFE:.,OTH:.,SAS:.	602690	114900;168000;171300;252011;606864;615106;	201;97286;3208;29072;29072;100093;	201|Cowden syndrome|1-9 / 1 000 000|Autosomal dominant|All ages|158350 612359 615106 615107 615108 615109 616858~97286|Carney-Stratakis syndrome|<1 / 1 000 000|Autosomal dominant|Adolescent<br>Adult|606864~3208|Isolated succinate-CoQ reductase deficiency|<1 / 1 000 000|Autosomal recessive|-|252011~29072|Hereditary pheochromocytoma-paraganglioma|1-9 / 1 000 000|Autosomal dominant|Childhood|115310 …	.	11	NA19334
11	111963828	111963832	GGCTC	-	SDHD	Autosomal Dominant	exonic	frameshift deletion	ENSG00000204370	rs569933253	ENSG00000204370:ENST00000526592:exon4:c.339_343del:p.L113fs	SDHD:NM_001276506:exon4:c.339_343del:p.L113fs	clinvar: UNK	.	.	.	InterVar: Likely pathogenic PVS1=1 PS=[0, 0, 0, 0, 0] PM=[0, 1, 0, 0, 0, 0, 0] PP=[0, 0, 0, 0, 0, 0] BA1=0 BS=[0, 0, 0, 0, 0] BP=[0, 0, 0, 0, 0, 0, 0, 0]		.	0.000798722		.	.	.	.	.	.	.	.	.	SDHD:uc031qee.1:exon4:c.339_343del:p.L113fs	Name=AluSp	.	AFR:.,AMR:.,EAS:.,FIN:.,NFE:.,OTH:.,SAS:.	AFR:.,AMR:.,ASJ:.,EAS:.,FIN:.,NFE:.,OTH:.	AFR:.,AMR:.,ASJ:.,EAS:.,FIN:.,NFE:.,OTH:.,SAS:.	602690	114900;168000;171300;252011;606864;615106;	201;97286;3208;29072;29072;100093;	201|Cowden syndrome|1-9 / 1 000 000|Autosomal dominant|All ages|158350 612359 615106 615107 615108 615109 616858~97286|Carney-Stratakis syndrome|<1 / 1 000 000|Autosomal dominant|Adolescent<br>Adult|606864~3208|Isolated succinate-CoQ reductase deficiency|<1 / 1 000 000|Autosomal recessive|-|252011~29072|Hereditary pheochromocytoma-paraganglioma|1-9 / 1 000 000|Autosomal dominant|Childhood|115310 …	.	11	NA19331
12	66308660	66308660	G	A	HMGA2	Other CancerGene	exonic	stopgain	ENSG00000149948	rs573942499	ENSG00000149948:ENST00000536545:exon4:c.G410A:p.W137X	HMGA2:NM_001300919:exon4:c.G410A:p.W137X	clinvar: UNK	.	.	.	InterVar: Likely pathogenic PVS1=1 PS=[0, 0, 0, 0, 0] PM=[0, 1, 0, 0, 0, 0, 0] PP=[0, 0, 0, 0, 0, 0] BA1=0 BS=[0, 0, 0, 0, 0] BP=[0, 0, 0, 0, 0, 0, 0, 0]		.	0.000199681	3.23e-05	.	-0.056	2.076	.	0.235	.	.	.	.	HMGA2:uc001ssu.1:exon4:c.G410A:p.W137X	Name=AluSq	.	AFR:.,AMR:.,EAS:.,FIN:.,NFE:.,OTH:.,SAS:.	AFR:0,AMR:0,ASJ:0,EAS:0,FIN:0,NFE:6.675e-05,OTH:0	AFR:.,AMR:.,ASJ:.,EAS:.,FIN:.,NFE:.,OTH:.,SAS:.	600698	150699;			.	12	NA18637
12	112220981	112220981	T	C	ALDH2	Other CancerGene	exonic	nonsynonymous SNV	ENSG00000111275;ENSG00000257767	rs140347209	ENSG00000111275:ENST00000261733:exon3:c.T239C:p.V80A	ALDH2:NM_000690:exon3:c.T239C:p.V80A	clinvar: UNK	.	.	.	InterVar: Likely pathogenic PVS1=0 PS=[0, 0, 0, 0, 0] PM=[1, 1, 0, 0, 0, 0, 0] PP=[0, 1, 1, 0, 0, 0] BA1=0 BS=[0, 0, 0, 0, 0] BP=[0, 0, 0, 0, 0, 0, 0, 0]	3.32e-05	0.0002	0.000199681	0.0001	5.32e-05	6.216	28.7	0.016	5.48	.	.	.	Aldehyde dehydrogenase N-terminal domain|Aldehyde dehydrogenase domain|Aldehyde/histidinol dehydrogenase	ALDH2:uc001tst.3:exon3:c.T239C:p.V80A	.	0.49	AFR:0.0003,AMR:8.666e-05,EAS:0,FIN:0,NFE:0,OTH:0,SAS:0	AFR:0.0005,AMR:0,ASJ:0,EAS:0,FIN:0,NFE:0,OTH:0	AFR:0.0007,AMR:6.014e-05,ASJ:0,EAS:0,FIN:0,NFE:0,OTH:0,SAS:0	100650	610251;			.	12	HG03558
12	112227737	112227737	C	T	ALDH2	Other CancerGene	exonic	nonsynonymous SNV	ENSG00000111275;ENSG00000257767	rs191240032	ENSG00000111275:ENST00000416293:exon4:c.C410T:p.P137L,ENSG00000111275:ENST00000261733:exon5:c.C551T:p.P184L	ALDH2:NM_001204889:exon4:c.C410T:p.P137L,ALDH2:NM_000690:exon5:c.C551T:p.P184L	clinvar: UNK	.	.	.	InterVar: Likely pathogenic PVS1=0 PS=[0, 0, 0, 0, 0] PM=[1, 1, 0, 0, 0, 0, 0] PP=[0, 1, 1, 0, 0, 0] BA1=0 BS=[0, 0, 0, 0, 0] BP=[0, 0, 0, 0, 0, 0, 0, 0]	1.67e-05	7.7e-05	0.000199681		1.63e-05	7.307	34	0.013	5.02	.	0.99	0.854	Aldehyde dehydrogenase N-terminal domain|Aldehyde dehydrogenase domain|Aldehyde/histidinol dehydrogenase	ALDH2:uc010syi.2:exon4:c.C410T:p.P137L,ALDH2:uc001tst.3:exon5:c.C551T:p.P184L	.	0.491	AFR:9.819e-05,AMR:0,EAS:0,FIN:0,NFE:1.517e-05,OTH:0,SAS:0	AFR:.,AMR:.,ASJ:.,EAS:.,FIN:.,NFE:.,OTH:.	AFR:6.539e-05,AMR:0,ASJ:0,EAS:0,FIN:0,NFE:2.692e-05,OTH:0,SAS:0	100650	610251;			.	12	NA18870
12	112228350	112228350	C	A	ALDH2	Other CancerGene	exonic	nonsynonymous SNV	ENSG00000111275;ENSG00000257767	rs540073928	ENSG00000111275:ENST00000416293:exon5:c.C524A:p.A175D,ENSG00000111275:ENST00000261733:exon6:c.C665A:p.A222D	ALDH2:NM_001204889:exon5:c.C524A:p.A175D,ALDH2:NM_000690:exon6:c.C665A:p.A222D	clinvar: UNK	.	.	.	InterVar: Likely pathogenic PVS1=0 PS=[0, 0, 0, 0, 0] PM=[1, 1, 0, 0, 0, 0, 0] PP=[0, 1, 1, 0, 0, 0] BA1=0 BS=[0, 0, 0, 0, 0] BP=[0, 0, 0, 0, 0, 0, 0, 0]	9.06e-05	.	0.000399361	6.46e-05	0.0001	6.975	33	0.001	5.67	.	.	.	Aldehyde dehydrogenase N-terminal domain|Aldehyde dehydrogenase domain|Aldehyde/histidinol dehydrogenase	ALDH2:uc010syi.2:exon5:c.C524A:p.A175D,ALDH2:uc001tst.3:exon6:c.C665A:p.A222D	.	0.755	AFR:0,AMR:0,EAS:0.0013,FIN:0,NFE:0,OTH:0,SAS:0	AFR:0,AMR:0,ASJ:0,EAS:0.0012,FIN:0,NFE:0,OTH:0	AFR:0,AMR:0,ASJ:0,EAS:0.0017,FIN:0,NFE:0,OTH:0,SAS:0	100650	610251;			.	12	HG01848
12	112228350	112228350	C	A	ALDH2	Other CancerGene	exonic	nonsynonymous SNV	ENSG00000111275;ENSG00000257767	rs540073928	ENSG00000111275:ENST00000416293:exon5:c.C524A:p.A175D,ENSG00000111275:ENST00000261733:exon6:c.C665A:p.A222D	ALDH2:NM_001204889:exon5:c.C524A:p.A175D,ALDH2:NM_000690:exon6:c.C665A:p.A222D	clinvar: UNK	.	.	.	InterVar: Likely pathogenic PVS1=0 PS=[0, 0, 0, 0, 0] PM=[1, 1, 0, 0, 0, 0, 0] PP=[0, 1, 1, 0, 0, 0] BA1=0 BS=[0, 0, 0, 0, 0] BP=[0, 0, 0, 0, 0, 0, 0, 0]	9.06e-05	.	0.000399361	6.46e-05	0.0001	6.975	33	0.001	5.67	.	.	.	Aldehyde dehydrogenase N-terminal domain|Aldehyde dehydrogenase domain|Aldehyde/histidinol dehydrogenase	ALDH2:uc010syi.2:exon5:c.C524A:p.A175D,ALDH2:uc001tst.3:exon6:c.C665A:p.A222D	.	0.755	AFR:0,AMR:0,EAS:0.0013,FIN:0,NFE:0,OTH:0,SAS:0	AFR:0,AMR:0,ASJ:0,EAS:0.0012,FIN:0,NFE:0,OTH:0	AFR:0,AMR:0,ASJ:0,EAS:0.0017,FIN:0,NFE:0,OTH:0,SAS:0	100650	610251;			.	12	HG02075
12	112229191	112229191	G	C	ALDH2	Other CancerGene	exonic	nonsynonymous SNV	ENSG00000111275;ENSG00000257767	rs544714733	ENSG00000111275:ENST00000416293:exon6:c.G622C:p.V208L,ENSG00000111275:ENST00000261733:exon7:c.G763C:p.V255L	ALDH2:NM_001204889:exon6:c.G622C:p.V208L,ALDH2:NM_000690:exon7:c.G763C:p.V255L	clinvar: UNK	.	.	.	InterVar: Likely pathogenic PVS1=0 PS=[0, 0, 0, 0, 0] PM=[1, 1, 0, 0, 0, 0, 0] PP=[0, 1, 1, 0, 0, 0] BA1=0 BS=[0, 0, 0, 0, 0] BP=[0, 0, 0, 0, 0, 0, 0, 0]	0.0001	.	0.000199681		5.3e-05	5.91	27.5	0.002	5.57	.	.	.	Aldehyde dehydrogenase N-terminal domain|Aldehyde dehydrogenase domain|Aldehyde/histidinol dehydrogenase	ALDH2:uc010syi.2:exon6:c.G622C:p.V208L,ALDH2:uc001tst.3:exon7:c.G763C:p.V255L	.	0.295	AFR:0,AMR:0,EAS:0,FIN:0,NFE:0,OTH:0,SAS:0.0008	AFR:.,AMR:.,ASJ:.,EAS:.,FIN:.,NFE:.,OTH:.	AFR:0,AMR:0,ASJ:0,EAS:0,FIN:0,NFE:0,OTH:0,SAS:0.0004	100650	610251;			.	12	HG03625
12	112229871	112229871	C	T	ALDH2	Other CancerGene	exonic	nonsynonymous SNV	ENSG00000111275	rs201835306	ENSG00000111275:ENST00000416293:exon7:c.C661T:p.R221C,ENSG00000111275:ENST00000261733:exon8:c.C802T:p.R268C	ALDH2:NM_001204889:exon7:c.C661T:p.R221C,ALDH2:NM_000690:exon8:c.C802T:p.R268C	clinvar: UNK	.	.	.	InterVar: Likely pathogenic PVS1=0 PS=[0, 0, 0, 0, 0] PM=[1, 1, 0, 0, 0, 0, 0] PP=[0, 1, 1, 0, 0, 0] BA1=0 BS=[0, 1, 0, 0, 0] BP=[0, 0, 0, 0, 0, 0, 0, 0]	5.04e-05	0.0002	0.000399361	0.0001	3.27e-05	4.74	24.7	0.001	3.32	.	.	.	Aldehyde dehydrogenase N-terminal domain|Aldehyde dehydrogenase domain|Aldehyde/histidinol dehydrogenase	ALDH2:uc010syi.2:exon7:c.C661T:p.R221C,ALDH2:uc001tst.3:exon8:c.C802T:p.R268C	.	0.654	AFR:0.0005,AMR:0,EAS:0,FIN:0,NFE:1.536e-05,OTH:0,SAS:0	AFR:0.0003,AMR:0,ASJ:0,EAS:0,FIN:0,NFE:6.67e-05,OTH:0	AFR:0.0005,AMR:0,ASJ:0,EAS:0,FIN:0,NFE:0,OTH:0.0002,SAS:0	100650	610251;			ID=COSM3456125,COSM3456124;OCCURENCE=1(skin)	12	HG02470
12	112229871	112229871	C	T	ALDH2	Other CancerGene	exonic	nonsynonymous SNV	ENSG00000111275	rs201835306	ENSG00000111275:ENST00000416293:exon7:c.C661T:p.R221C,ENSG00000111275:ENST00000261733:exon8:c.C802T:p.R268C	ALDH2:NM_001204889:exon7:c.C661T:p.R221C,ALDH2:NM_000690:exon8:c.C802T:p.R268C	clinvar: UNK	.	.	.	InterVar: Likely pathogenic PVS1=0 PS=[0, 0, 0, 0, 0] PM=[1, 1, 0, 0, 0, 0, 0] PP=[0, 1, 1, 0, 0, 0] BA1=0 BS=[0, 1, 0, 0, 0] BP=[0, 0, 0, 0, 0, 0, 0, 0]	5.04e-05	0.0002	0.000399361	0.0001	3.27e-05	4.74	24.7	0.001	3.32	.	.	.	Aldehyde dehydrogenase N-terminal domain|Aldehyde dehydrogenase domain|Aldehyde/histidinol dehydrogenase	ALDH2:uc010syi.2:exon7:c.C661T:p.R221C,ALDH2:uc001tst.3:exon8:c.C802T:p.R268C	.	0.654	AFR:0.0005,AMR:0,EAS:0,FIN:0,NFE:1.536e-05,OTH:0,SAS:0	AFR:0.0003,AMR:0,ASJ:0,EAS:0,FIN:0,NFE:6.67e-05,OTH:0	AFR:0.0005,AMR:0,ASJ:0,EAS:0,FIN:0,NFE:0,OTH:0.0002,SAS:0	100650	610251;			ID=COSM3456125,COSM3456124;OCCURENCE=1(skin)	12	NA18868
12	112229928	112229928	G	T	ALDH2	Other CancerGene	exonic	nonsynonymous SNV	ENSG00000111275	rs145077856	ENSG00000111275:ENST00000416293:exon7:c.G718T:p.G240W,ENSG00000111275:ENST00000261733:exon8:c.G859T:p.G287W	ALDH2:NM_001204889:exon7:c.G718T:p.G240W,ALDH2:NM_000690:exon8:c.G859T:p.G287W	clinvar: UNK	.	.	.	InterVar: Likely pathogenic PVS1=0 PS=[0, 0, 0, 0, 0] PM=[1, 1, 0, 0, 0, 0, 0] PP=[0, 1, 1, 0, 0, 0] BA1=0 BS=[0, 1, 0, 0, 0] BP=[0, 0, 0, 0, 0, 0, 0, 0]	3.34e-05	0.0002	0.000399361	6.47e-05	3.79e-05	6.012	27.9	0	5.4	.	.	.	Aldehyde dehydrogenase N-terminal domain|Aldehyde dehydrogenase domain|Aldehyde dehydrogenase, glutamic acid active site|Aldehyde/histidinol dehydrogenase;Aldehyde dehydrogenase N-terminal domain|Aldehyde dehydrogenase domain|Aldehyde/histidinol dehydrogenase	ALDH2:uc010syi.2:exon7:c.G718T:p.G240W,ALDH2:uc001tst.3:exon8:c.G859T:p.G287W	.	1.095	AFR:9.905e-05,AMR:0,EAS:0.0003,FIN:0,NFE:0,OTH:0,SAS:0	AFR:0,AMR:0,ASJ:0,EAS:0.0012,FIN:0,NFE:0,OTH:0	AFR:0,AMR:0,ASJ:0,EAS:0.0005,FIN:0,NFE:0,OTH:0,SAS:0	100650	610251;			.	12	HG02142
12	112229928	112229928	G	T	ALDH2	Other CancerGene	exonic	nonsynonymous SNV	ENSG00000111275	rs145077856	ENSG00000111275:ENST00000416293:exon7:c.G718T:p.G240W,ENSG00000111275:ENST00000261733:exon8:c.G859T:p.G287W	ALDH2:NM_001204889:exon7:c.G718T:p.G240W,ALDH2:NM_000690:exon8:c.G859T:p.G287W	clinvar: UNK	.	.	.	InterVar: Likely pathogenic PVS1=0 PS=[0, 0, 0, 0, 0] PM=[1, 1, 0, 0, 0, 0, 0] PP=[0, 1, 1, 0, 0, 0] BA1=0 BS=[0, 1, 0, 0, 0] BP=[0, 0, 0, 0, 0, 0, 0, 0]	3.34e-05	0.0002	0.000399361	6.47e-05	3.79e-05	6.012	27.9	0	5.4	.	.	.	Aldehyde dehydrogenase N-terminal domain|Aldehyde dehydrogenase domain|Aldehyde dehydrogenase, glutamic acid active site|Aldehyde/histidinol dehydrogenase;Aldehyde dehydrogenase N-terminal domain|Aldehyde dehydrogenase domain|Aldehyde/histidinol dehydrogenase	ALDH2:uc010syi.2:exon7:c.G718T:p.G240W,ALDH2:uc001tst.3:exon8:c.G859T:p.G287W	.	1.095	AFR:9.905e-05,AMR:0,EAS:0.0003,FIN:0,NFE:0,OTH:0,SAS:0	AFR:0,AMR:0,ASJ:0,EAS:0.0012,FIN:0,NFE:0,OTH:0	AFR:0,AMR:0,ASJ:0,EAS:0.0005,FIN:0,NFE:0,OTH:0,SAS:0	100650	610251;			.	12	HG02079
12	112229964	112229964	G	A	ALDH2	Other CancerGene	exonic	nonsynonymous SNV	ENSG00000111275	rs142271678	ENSG00000111275:ENST00000416293:exon7:c.G754A:p.D252N,ENSG00000111275:ENST00000261733:exon8:c.G895A:p.D299N	ALDH2:NM_001204889:exon7:c.G754A:p.D252N,ALDH2:NM_000690:exon8:c.G895A:p.D299N	clinvar: UNK	.	.	.	InterVar: Likely pathogenic PVS1=0 PS=[0, 0, 0, 0, 0] PM=[1, 1, 0, 0, 0, 0, 0] PP=[0, 1, 1, 0, 0, 0] BA1=0 BS=[0, 1, 0, 0, 0] BP=[0, 0, 0, 0, 0, 0, 0, 0]	0.0001	0.0006	0.000399361	0.0003	0.0001	2.931	22	0.069	5.4	.	.	.	Aldehyde dehydrogenase N-terminal domain|Aldehyde dehydrogenase domain|Aldehyde/histidinol dehydrogenase;Aldehyde dehydrogenase domain|Aldehyde dehydrogenase, C-terminal|Aldehyde/histidinol dehydrogenase	ALDH2:uc010syi.2:exon7:c.G754A:p.D252N,ALDH2:uc001tst.3:exon8:c.G895A:p.D299N	.	0.201	AFR:0.0010,AMR:8.675e-05,EAS:0,FIN:0,NFE:0,OTH:0,SAS:0.0003	AFR:0.0010,AMR:0,ASJ:0,EAS:0,FIN:0,NFE:6.677e-05,OTH:0	AFR:0.0009,AMR:0.0002,ASJ:0,EAS:0,FIN:0,NFE:9.279e-06,OTH:0,SAS:0.0003	100650	610251;			.	12	HG03103
12	112229964	112229964	G	A	ALDH2	Other CancerGene	exonic	nonsynonymous SNV	ENSG00000111275	rs142271678	ENSG00000111275:ENST00000416293:exon7:c.G754A:p.D252N,ENSG00000111275:ENST00000261733:exon8:c.G895A:p.D299N	ALDH2:NM_001204889:exon7:c.G754A:p.D252N,ALDH2:NM_000690:exon8:c.G895A:p.D299N	clinvar: UNK	.	.	.	InterVar: Likely pathogenic PVS1=0 PS=[0, 0, 0, 0, 0] PM=[1, 1, 0, 0, 0, 0, 0] PP=[0, 1, 1, 0, 0, 0] BA1=0 BS=[0, 1, 0, 0, 0] BP=[0, 0, 0, 0, 0, 0, 0, 0]	0.0001	0.0006	0.000399361	0.0003	0.0001	2.931	22	0.069	5.4	.	.	.	Aldehyde dehydrogenase N-terminal domain|Aldehyde dehydrogenase domain|Aldehyde/histidinol dehydrogenase;Aldehyde dehydrogenase domain|Aldehyde dehydrogenase, C-terminal|Aldehyde/histidinol dehydrogenase	ALDH2:uc010syi.2:exon7:c.G754A:p.D252N,ALDH2:uc001tst.3:exon8:c.G895A:p.D299N	.	0.201	AFR:0.0010,AMR:8.675e-05,EAS:0,FIN:0,NFE:0,OTH:0,SAS:0.0003	AFR:0.0010,AMR:0,ASJ:0,EAS:0,FIN:0,NFE:6.677e-05,OTH:0	AFR:0.0009,AMR:0.0002,ASJ:0,EAS:0,FIN:0,NFE:9.279e-06,OTH:0,SAS:0.0003	100650	610251;			.	12	NA19439
12	112237714	112237714	T	C	ALDH2	Other CancerGene	exonic	nonsynonymous SNV	ENSG00000111275	rs550022818	ENSG00000111275:ENST00000416293:exon10:c.T1112C:p.F371S,ENSG00000111275:ENST00000261733:exon11:c.T1253C:p.F418S	ALDH2:NM_001204889:exon10:c.T1112C:p.F371S,ALDH2:NM_000690:exon11:c.T1253C:p.F418S	clinvar: UNK	.	.	.	InterVar: Likely pathogenic PVS1=0 PS=[0, 0, 0, 0, 0] PM=[1, 1, 0, 0, 0, 0, 0] PP=[0, 1, 1, 0, 0, 0] BA1=0 BS=[0, 1, 0, 0, 0] BP=[0, 0, 0, 0, 0, 0, 0, 0]	8.48e-06	.	0.000199681		4.07e-06	6.803	32	0	5.51	.	.	.	Aldehyde dehydrogenase domain|Aldehyde dehydrogenase, C-terminal|Aldehyde/histidinol dehydrogenase	ALDH2:uc010syi.2:exon10:c.T1112C:p.F371S,ALDH2:uc001tst.3:exon11:c.T1253C:p.F418S	.	1.099	AFR:0,AMR:8.709e-05,EAS:0,FIN:0,NFE:0,OTH:0,SAS:0	AFR:.,AMR:.,ASJ:.,EAS:.,FIN:.,NFE:.,OTH:.	AFR:0,AMR:2.984e-05,ASJ:0,EAS:0,FIN:0,NFE:0,OTH:0,SAS:0	100650	610251;			ID=COSM5104737;OCCURENCE=1(large_intestine)	12	HG01939
12	112241730	112241730	C	T	ALDH2	Other CancerGene	exonic	nonsynonymous SNV	ENSG00000111275	rs199724286	ENSG00000111275:ENST00000416293:exon11:c.C1333T:p.R445W,ENSG00000111275:ENST00000261733:exon12:c.C1474T:p.R492W	ALDH2:NM_001204889:exon11:c.C1333T:p.R445W,ALDH2:NM_000690:exon12:c.C1474T:p.R492W	clinvar: UNK	.	.	.	InterVar: Likely pathogenic PVS1=0 PS=[0, 0, 0, 0, 0] PM=[1, 1, 0, 0, 0, 0, 0] PP=[0, 1, 1, 0, 0, 0] BA1=0 BS=[0, 1, 0, 0, 0] BP=[0, 0, 0, 0, 0, 0, 0, 0]	4.74e-05	.	0.000399361		2.86e-05	7.9	35	0	5.14	.	.	.	Aldehyde dehydrogenase domain|Aldehyde dehydrogenase, C-terminal|Aldehyde/histidinol dehydrogenase;Aldehyde dehydrogenase domain|Aldehyde/histidinol dehydrogenase	ALDH2:uc010syi.2:exon11:c.C1333T:p.R445W,ALDH2:uc001tst.3:exon12:c.C1474T:p.R492W	.	0.829	AFR:0,AMR:0,EAS:0.0002,FIN:0,NFE:5.161e-05,OTH:0,SAS:0	AFR:.,AMR:.,ASJ:.,EAS:.,FIN:.,NFE:.,OTH:.	AFR:0,AMR:0,ASJ:0,EAS:0.0001,FIN:0,NFE:4.514e-05,OTH:0,SAS:0	100650	610251;			.	12	HG00238
12	112241730	112241730	C	T	ALDH2	Other CancerGene	exonic	nonsynonymous SNV	ENSG00000111275	rs199724286	ENSG00000111275:ENST00000416293:exon11:c.C1333T:p.R445W,ENSG00000111275:ENST00000261733:exon12:c.C1474T:p.R492W	ALDH2:NM_001204889:exon11:c.C1333T:p.R445W,ALDH2:NM_000690:exon12:c.C1474T:p.R492W	clinvar: UNK	.	.	.	InterVar: Likely pathogenic PVS1=0 PS=[0, 0, 0, 0, 0] PM=[1, 1, 0, 0, 0, 0, 0] PP=[0, 1, 1, 0, 0, 0] BA1=0 BS=[0, 1, 0, 0, 0] BP=[0, 0, 0, 0, 0, 0, 0, 0]	4.74e-05	.	0.000399361		2.86e-05	7.9	35	0	5.14	.	.	.	Aldehyde dehydrogenase domain|Aldehyde dehydrogenase, C-terminal|Aldehyde/histidinol dehydrogenase;Aldehyde dehydrogenase domain|Aldehyde/histidinol dehydrogenase	ALDH2:uc010syi.2:exon11:c.C1333T:p.R445W,ALDH2:uc001tst.3:exon12:c.C1474T:p.R492W	.	0.829	AFR:0,AMR:0,EAS:0.0002,FIN:0,NFE:5.161e-05,OTH:0,SAS:0	AFR:.,AMR:.,ASJ:.,EAS:.,FIN:.,NFE:.,OTH:.	AFR:0,AMR:0,ASJ:0,EAS:0.0001,FIN:0,NFE:4.514e-05,OTH:0,SAS:0	100650	610251;			.	12	HG00240
12	121416663	121416663	G	A	HNF1A	Other CancerGene	exonic	nonsynonymous SNV	ENSG00000135100	rs137853247	ENSG00000135100:ENST00000257555:exon1:c.G92A:p.G31D,ENSG00000135100:ENST00000400024:exon1:c.G92A:p.G31D,ENSG00000135100:ENST00000402929:exon1:c.G92A:p.G31D,ENSG00000135100:ENST00000538646:exon1:c.G92A:p.G31D,ENSG00000135100:ENST00000540108:exon1:c.G92A:p.G31D,ENSG00000135100:ENST00000541395:exon1:c.G92A:p.G31D,ENSG00000135100:ENST00000541924:exon1:c.G92A:p.G31D,ENSG00000135100:ENST00000544413:exo…	HNF1A:NM_000545:exon1:c.G92A:p.G31D,HNF1A:NM_001306179:exon1:c.G92A:p.G31D	clinvar: Pathogenic|Pathogenic|Pathogenic|Uncertain significance	DM?	Diabetes_MODY3	0.1	InterVar: Likely pathogenic PVS1=0 PS=[0, 0, 0, 0, 0] PM=[1, 1, 0, 0, 0, 0, 0] PP=[0, 0, 1, 0, 1, 0] BA1=0 BS=[0, 0, 0, 0, 0] BP=[0, 0, 0, 0, 0, 0, 0, 0]	0.0007	0.0006	0.000199681	0.0006	0.0008	3.245	22.8	0.385	3.55	.	.	.	Hepatocyte nuclear factor 1, N-terminal|Hepatocyte nuclear factor 1, dimerisation domain	HNF1A:uc001tze.2:exon1:c.G92A:p.G31D,HNF1A:uc001tzf.3:exon1:c.G92A:p.G31D,HNF1A:uc001tzg.3:exon1:c.G92A:p.G31D,HNF1A:uc010szn.2:exon1:c.G92A:p.G31D,HNF1A:uc021rfa.1:exon1:c.G92A:p.G31D	.	0.3	AFR:0.0004,AMR:0.0012,EAS:0,FIN:0,NFE:0.0010,OTH:0,SAS:0	AFR:0.0001,AMR:0,ASJ:0,EAS:0,FIN:0,NFE:0.0011,OTH:0.0010	AFR:0.0003,AMR:0.0015,ASJ:0.0001,EAS:0,FIN:8.995e-05,NFE:0.0011,OTH:0.0015,SAS:0	142410	125853;142330;144700;222100;600496;612520;	552;422526;	552|MODY|1-5 / 10 000|Autosomal dominant<br>or&nbsp;Not applicable|Childhood<br>Adolescent<br>Adult|125850 125851 600496 606391 606392 606394 609812 610508 612225 613370 613375 616329 616511~422526|Hereditary clear cell renal cell carcinoma|Unknown|Unknown|Adult|144700~	.	12	NA20775
12	121426776	121426776	C	T	HNF1A	Other CancerGene	exonic	nonsynonymous SNV	ENSG00000135100	rs150513055	ENSG00000135100:ENST00000257555:exon2:c.C467T:p.T156M,ENSG00000135100:ENST00000400024:exon2:c.C467T:p.T156M,ENSG00000135100:ENST00000402929:exon2:c.C467T:p.T156M,ENSG00000135100:ENST00000538646:exon2:c.C467T:p.T156M,ENSG00000135100:ENST00000541395:exon2:c.C467T:p.T156M,ENSG00000135100:ENST00000541924:exon2:c.C467T:p.T156M,ENSG00000135100:ENST00000544413:exon2:c.C467T:p.T156M,ENSG00000135100:ENST0…	HNF1A:NM_000545:exon2:c.C467T:p.T156M,HNF1A:NM_001306179:exon2:c.C467T:p.T156M	clinvar: Likely pathogenic	.	.	.	InterVar: Likely pathogenic PVS1=0 PS=[0, 0, 0, 0, 0] PM=[1, 1, 0, 0, 0, 0, 0] PP=[0, 0, 1, 0, 1, 0] BA1=0 BS=[0, 0, 0, 0, 0] BP=[0, 0, 0, 0, 0, 0, 0, 0]	6.6e-05	7.7e-05	0.000199681	3.23e-05	6.91e-05	6.105	28.3	0.004	4.91	.	.	.	Hepatocyte nuclear factor 1, N-terminal|Lambda repressor-like, DNA-binding domain	HNF1A:uc001tze.2:exon2:c.C467T:p.T156M,HNF1A:uc001tzf.3:exon2:c.C467T:p.T156M,HNF1A:uc001tzg.3:exon2:c.C467T:p.T156M,HNF1A:uc010szn.2:exon2:c.C467T:p.T156M,HNF1A:uc021rfa.1:exon2:c.C467T:p.T156M	.	1.114	AFR:9.619e-05,AMR:0,EAS:0,FIN:0,NFE:2.999e-05,OTH:0,SAS:0.0003	AFR:0,AMR:0,ASJ:0,EAS:0,FIN:0,NFE:6.67e-05,OTH:0	AFR:6.535e-05,AMR:0.0001,ASJ:0.0001,EAS:0,FIN:0,NFE:2.686e-05,OTH:0.0002,SAS:0.0002	142410	125853;142330;144700;222100;600496;612520;	552;422526;	552|MODY|1-5 / 10 000|Autosomal dominant<br>or&nbsp;Not applicable|Childhood<br>Adolescent<br>Adult|125850 125851 600496 606391 606392 606394 609812 610508 612225 613370 613375 616329 616511~422526|Hereditary clear cell renal cell carcinoma|Unknown|Unknown|Adult|144700~	.	12	HG02944
12	121437410	121437410	G	A	HNF1A	Other CancerGene	exonic	nonsynonymous SNV	ENSG00000135100	rs137853242	ENSG00000135100:ENST00000541395:exon8:c.G1841A:p.R614Q,ENSG00000135100:ENST00000257555:exon9:c.G1748A:p.R583Q,ENSG00000135100:ENST00000544413:exon9:c.G1769A:p.R590Q	HNF1A:NM_000545:exon9:c.G1748A:p.R583Q,HNF1A:NM_001306179:exon9:c.G1769A:p.R590Q	clinvar: Pathogenic|Uncertain significance	DM	Diabetes_MODY	0.13	InterVar: Likely pathogenic PVS1=0 PS=[0, 0, 0, 0, 0] PM=[1, 1, 0, 0, 0, 0, 0] PP=[0, 0, 1, 0, 1, 0] BA1=0 BS=[0, 0, 0, 0, 0] BP=[0, 0, 0, 0, 0, 0, 0, 0]	0.0005	0.0005	0.000599042	0.0003	0.0005	4.003	23.6	0.01	3.87	.	.	.	Hepatocyte nuclear factor 1, alpha isoform C-terminal	HNF1A:uc021rfa.1:exon8:c.G1841A:p.R614Q,HNF1A:uc021rfb.1:exon8:c.G1364A:p.R455Q,HNF1A:uc001tzg.3:exon9:c.G1748A:p.R583Q,HNF1A:uc010szn.2:exon9:c.G1769A:p.R590Q	.	0.129	AFR:0.0001,AMR:8.99e-05,EAS:0,FIN:0,NFE:0.0009,OTH:0,SAS:6.271e-05	AFR:0.0002,AMR:0.0012,ASJ:0,EAS:0,FIN:0,NFE:0.0005,OTH:0	AFR:6.957e-05,AMR:0.0003,ASJ:0,EAS:5.873e-05,FIN:0,NFE:0.0010,OTH:0.0002,SAS:6.534e-05	142410	125853;142330;144700;222100;600496;612520;	552;422526;	552|MODY|1-5 / 10 000|Autosomal dominant<br>or&nbsp;Not applicable|Childhood<br>Adolescent<br>Adult|125850 125851 600496 606391 606392 606394 609812 610508 612225 613370 613375 616329 616511~422526|Hereditary clear cell renal cell carcinoma|Unknown|Unknown|Adult|144700~	.	12	HG00253
12	121437410	121437410	G	A	HNF1A	Other CancerGene	exonic	nonsynonymous SNV	ENSG00000135100	rs137853242	ENSG00000135100:ENST00000541395:exon8:c.G1841A:p.R614Q,ENSG00000135100:ENST00000257555:exon9:c.G1748A:p.R583Q,ENSG00000135100:ENST00000544413:exon9:c.G1769A:p.R590Q	HNF1A:NM_000545:exon9:c.G1748A:p.R583Q,HNF1A:NM_001306179:exon9:c.G1769A:p.R590Q	clinvar: Pathogenic|Uncertain significance	DM	Diabetes_MODY	0.13	InterVar: Likely pathogenic PVS1=0 PS=[0, 0, 0, 0, 0] PM=[1, 1, 0, 0, 0, 0, 0] PP=[0, 0, 1, 0, 1, 0] BA1=0 BS=[0, 0, 0, 0, 0] BP=[0, 0, 0, 0, 0, 0, 0, 0]	0.0005	0.0005	0.000599042	0.0003	0.0005	4.003	23.6	0.01	3.87	.	.	.	Hepatocyte nuclear factor 1, alpha isoform C-terminal	HNF1A:uc021rfa.1:exon8:c.G1841A:p.R614Q,HNF1A:uc021rfb.1:exon8:c.G1364A:p.R455Q,HNF1A:uc001tzg.3:exon9:c.G1748A:p.R583Q,HNF1A:uc010szn.2:exon9:c.G1769A:p.R590Q	.	0.129	AFR:0.0001,AMR:8.99e-05,EAS:0,FIN:0,NFE:0.0009,OTH:0,SAS:6.271e-05	AFR:0.0002,AMR:0.0012,ASJ:0,EAS:0,FIN:0,NFE:0.0005,OTH:0	AFR:6.957e-05,AMR:0.0003,ASJ:0,EAS:5.873e-05,FIN:0,NFE:0.0010,OTH:0.0002,SAS:6.534e-05	142410	125853;142330;144700;222100;600496;612520;	552;422526;	552|MODY|1-5 / 10 000|Autosomal dominant<br>or&nbsp;Not applicable|Childhood<br>Adolescent<br>Adult|125850 125851 600496 606391 606392 606394 609812 610508 612225 613370 613375 616329 616511~422526|Hereditary clear cell renal cell carcinoma|Unknown|Unknown|Adult|144700~	.	12	HG02236
12	121437410	121437410	G	A	HNF1A	Other CancerGene	exonic	nonsynonymous SNV	ENSG00000135100	rs137853242	ENSG00000135100:ENST00000541395:exon8:c.G1841A:p.R614Q,ENSG00000135100:ENST00000257555:exon9:c.G1748A:p.R583Q,ENSG00000135100:ENST00000544413:exon9:c.G1769A:p.R590Q	HNF1A:NM_000545:exon9:c.G1748A:p.R583Q,HNF1A:NM_001306179:exon9:c.G1769A:p.R590Q	clinvar: Pathogenic|Uncertain significance	DM	Diabetes_MODY	0.13	InterVar: Likely pathogenic PVS1=0 PS=[0, 0, 0, 0, 0] PM=[1, 1, 0, 0, 0, 0, 0] PP=[0, 0, 1, 0, 1, 0] BA1=0 BS=[0, 0, 0, 0, 0] BP=[0, 0, 0, 0, 0, 0, 0, 0]	0.0005	0.0005	0.000599042	0.0003	0.0005	4.003	23.6	0.01	3.87	.	.	.	Hepatocyte nuclear factor 1, alpha isoform C-terminal	HNF1A:uc021rfa.1:exon8:c.G1841A:p.R614Q,HNF1A:uc021rfb.1:exon8:c.G1364A:p.R455Q,HNF1A:uc001tzg.3:exon9:c.G1748A:p.R583Q,HNF1A:uc010szn.2:exon9:c.G1769A:p.R590Q	.	0.129	AFR:0.0001,AMR:8.99e-05,EAS:0,FIN:0,NFE:0.0009,OTH:0,SAS:6.271e-05	AFR:0.0002,AMR:0.0012,ASJ:0,EAS:0,FIN:0,NFE:0.0005,OTH:0	AFR:6.957e-05,AMR:0.0003,ASJ:0,EAS:5.873e-05,FIN:0,NFE:0.0010,OTH:0.0002,SAS:6.534e-05	142410	125853;142330;144700;222100;600496;612520;	552;422526;	552|MODY|1-5 / 10 000|Autosomal dominant<br>or&nbsp;Not applicable|Childhood<br>Adolescent<br>Adult|125850 125851 600496 606391 606392 606394 609812 610508 612225 613370 613375 616329 616511~422526|Hereditary clear cell renal cell carcinoma|Unknown|Unknown|Adult|144700~	.	12	NA18962
13	32929053	32929053	G	T	BRCA2	Autosomal Dominant	exonic	stopgain	ENSG00000139618	rs200078639	ENSG00000139618:ENST00000380152:exon14:c.G7063T:p.E2355X,ENSG00000139618:ENST00000544455:exon14:c.G7063T:p.E2355X	BRCA2:NM_000059:exon14:c.G7063T:p.E2355X	clinvar: Pathogenic	DM?	Breast_and/or_ovarian_cancer	0.99	InterVar: Pathogenic PVS1=1 PS=[0, 0, 0, 0, 0] PM=[0, 1, 0, 0, 0, 0, 0] PP=[0, 0, 0, 0, 1, 0] BA1=0 BS=[0, 1, 0, 0, 0] BP=[0, 0, 0, 0, 0, 0, 0, 0]	8.26e-06	.	0.000199681		4.07e-06	13.696	43	.	1.98	.	.	.	.	BRCA2:uc001uub.1:exon14:c.G7063T:p.E2355X	.	.	AFR:0,AMR:8.639e-05,EAS:0,FIN:0,NFE:0,OTH:0,SAS:0	AFR:.,AMR:.,ASJ:.,EAS:.,FIN:.,NFE:.,OTH:.	AFR:0,AMR:2.979e-05,ASJ:0,EAS:0,FIN:0,NFE:0,OTH:0,SAS:0	600185	114480;155255;176807;194070;605724;612555;613029;613347;	1333;182067;360;145;227535;319462;654;1331;251858;251863;251867;616;227535;	1333|Familial pancreatic carcinoma|1-9 / 1 000 000|Multigenic/multifactorial|Adult|260350 606856 613347 613348 614320~182067|Glial tumor|1-5 / 10 000|-|-|137800 607248 613028 613029 613030 613031 613032 613033~360|Glioblastoma|1-9 / 100 000|Multigenic/multifactorial<br>or&nbsp;Not applicable|All ages|137800 613029~145|Hereditary breast and ovarian cancer syndrome|1-5 / 10 000|Autosomal dominant|A…	.	13	HG01377
13	49033844	49033844	C	T	RB1	Autosomal Dominant	exonic	nonsynonymous SNV	ENSG00000139687	rs137853294	ENSG00000139687:ENST00000267163:exon20:c.C1981T:p.R661W	RB1:NM_000321:exon20:c.C1981T:p.R661W	clinvar: Pathogenic|Pathogenic|Pathogenic	DM	Retinoblastoma	0.99	InterVar: Likely pathogenic PVS1=0 PS=[0, 0, 0, 0, 0] PM=[1, 1, 0, 0, 0, 0, 0] PP=[0, 0, 1, 0, 1, 0] BA1=0 BS=[0, 0, 0, 0, 0] BP=[1, 0, 0, 0, 0, 0, 0, 0]	8.27e-06	.	0.000199681		1.63e-05	7.867	35	0	5.7	.	.	.	Cyclin-like|Retinoblastoma-associated protein, B-box	RB1:uc001vcb.3:exon20:c.C1981T:p.R661W	.	1.085	AFR:9.673e-05,AMR:0,EAS:0,FIN:0,NFE:0,OTH:0,SAS:0	AFR:.,AMR:.,ASJ:.,EAS:.,FIN:.,NFE:.,OTH:.	AFR:6.552e-05,AMR:0,ASJ:0.0001,EAS:0,FIN:0,NFE:1.794e-05,OTH:0,SAS:0	614041	109800;180200;182280;259500;	668;70573;790;	668|Osteosarcoma|1-9 / 100 000|-|Childhood|259500~70573|Small cell lung cancer|1-5 / 10 000|Not applicable|Adult|182280~790|Retinoblastoma|Unknown|Autosomal dominant<br>or&nbsp;Not applicable|Infancy<br>Childhood<br>Antenatal|180200~	ID=COSM1367287,COSM861;OCCURENCE=1(lung),1(bone),1(pancreas),1(oesophagus),1(urinary_tract),1(breast),2(large_intestine),1(skin),1(central_nervous_system)	13	NA19475
13	103506669	103506669	C	T	ERCC5	Autosomal Recessive	exonic	stopgain	ENSG00000134899;ENSG00000270181	rs188898060	ENSG00000134899:ENST00000355739:exon4:c.C412T:p.R138X,ENSG00000134899:ENST00000535557:exon4:c.C412T:p.R138X	ERCC5:NM_000123:exon4:c.C412T:p.R138X,BIVM-ERCC5:NM_001204425:exon12:c.C1774T:p.R592X	clinvar: UNK	DM	Xeroderma_pigmentosum_/_Cockayne_syndrome	0.99	InterVar: Pathogenic PVS1=1 PS=[0, 0, 0, 0, 0] PM=[0, 1, 0, 0, 0, 0, 0] PP=[0, 0, 1, 0, 0, 0] BA1=0 BS=[0, 0, 0, 0, 0] BP=[0, 0, 0, 0, 0, 0, 0, 0]	1.65e-05	.	0.000199681		8.12e-06	11.981	38	.	5.83	.	.	.	.	ERCC5:uc001vpw.3:exon4:c.C412T:p.R138X,ERCC5:uc010tjb.2:exon4:c.C412T:p.R138X,BIVM-ERCC5:uc001vpu.2:exon12:c.C1774T:p.R592X	.	.	AFR:0,AMR:0,EAS:0.0001,FIN:0,NFE:1.499e-05,OTH:0,SAS:0	AFR:.,AMR:.,ASJ:.,EAS:.,FIN:.,NFE:.,OTH:.	AFR:0,AMR:0,ASJ:0,EAS:0,FIN:0,NFE:1.791e-05,OTH:0,SAS:0	133530	278780;616570;	1466;191;1466;191;220295;910;	1466|COFS syndrome|<1 / 1 000 000|Autosomal recessive|Neonatal<br>Antenatal|214150 278780 610756 610758 616570~191|Cockayne syndrome|Unknown|Autosomal recessive|All ages|133540 214150 216400 216411 278780 610756 610758 616570~1466|COFS syndrome|<1 / 1 000 000|Autosomal recessive|Neonatal<br>Antenatal|214150 278780 610756 610758 616570~191|Cockayne syndrome|Unknown|Autosomal recessive|All ages|133…	.	13	NA18602
13	103513971	103513971	C	T	ERCC5	Autosomal Recessive	exonic	stopgain	ENSG00000134899;ENSG00000270181	rs121434572	ENSG00000134899:ENST00000355739:exon7:c.C787T:p.R263X	ERCC5:NM_000123:exon7:c.C787T:p.R263X,BIVM-ERCC5:NM_001204425:exon15:c.C2149T:p.R717X	clinvar: Pathogenic	DM	Xeroderma_pigmentosum	0.99	InterVar: Pathogenic PVS1=1 PS=[0, 0, 0, 0, 0] PM=[0, 1, 0, 0, 0, 0, 0] PP=[0, 0, 1, 0, 1, 0] BA1=0 BS=[0, 0, 0, 0, 0] BP=[0, 0, 0, 0, 0, 0, 0, 0]	8.24e-06	.	0.000199681		4.06e-06	13.333	41	.	4.73	.	.	.	.	ERCC5:uc010tjd.1:exon5:c.C283T:p.R95X,ERCC5:uc001vpw.3:exon7:c.C787T:p.R263X,ERCC5:uc010tjb.2:exon7:c.C787T:p.R263X,BIVM-ERCC5:uc001vpu.2:exon15:c.C2149T:p.R717X	.	.	AFR:0,AMR:0,EAS:0,FIN:0,NFE:1.499e-05,OTH:0,SAS:0	AFR:.,AMR:.,ASJ:.,EAS:.,FIN:.,NFE:.,OTH:.	AFR:0,AMR:0,ASJ:0,EAS:0,FIN:0,NFE:8.96e-06,OTH:0,SAS:0	133530	278780;616570;	1466;191;1466;191;220295;910;	1466|COFS syndrome|<1 / 1 000 000|Autosomal recessive|Neonatal<br>Antenatal|214150 278780 610756 610758 616570~191|Cockayne syndrome|Unknown|Autosomal recessive|All ages|133540 214150 216400 216411 278780 610756 610758 616570~1466|COFS syndrome|<1 / 1 000 000|Autosomal recessive|Neonatal<br>Antenatal|214150 278780 610756 610758 616570~191|Cockayne syndrome|Unknown|Autosomal recessive|All ages|133…	.	13	NA18571
13	103525619	103525619	C	T	ERCC5	Autosomal Recessive	exonic	nonsynonymous SNV	ENSG00000134899	rs574826021	ENSG00000134899:ENST00000375954:exon5:c.C589T:p.R197W,ENSG00000134899:ENST00000355739:exon14:c.C2890T:p.R964W	ERCC5:NM_000123:exon14:c.C2890T:p.R964W,BIVM-ERCC5:NM_001204425:exon22:c.C4252T:p.R1418W	clinvar: not provided|Uncertain significance	.	.	.	InterVar: Likely pathogenic PVS1=0 PS=[0, 0, 0, 0, 0] PM=[1, 1, 0, 0, 0, 0, 0] PP=[0, 1, 1, 0, 0, 0] BA1=0 BS=[0, 0, 0, 0, 0] BP=[0, 0, 0, 0, 0, 0, 0, 0]	0.0005	.	0.000798722	3.23e-05	0.0005	7.955	35	0.004	4.67	.	.	.	exonuclease, C-terminal domain;-3&apos;5&apos	ERCC5:uc001vpw.3:exon14:c.C2890T:p.R964W,BIVM-ERCC5:uc001vpu.2:exon22:c.C4252T:p.R1418W	.	0.04	AFR:0,AMR:8.637e-05,EAS:0,FIN:0,NFE:7.493e-05,OTH:0.0011,SAS:0.0035	AFR:0,AMR:0,ASJ:0,EAS:0,FIN:0,NFE:0,OTH:0.0010	AFR:0,AMR:0,ASJ:0,EAS:0,FIN:0,NFE:7.164e-05,OTH:0.0002,SAS:0.0037	133530	278780;616570;	1466;191;1466;191;220295;910;	1466|COFS syndrome|<1 / 1 000 000|Autosomal recessive|Neonatal<br>Antenatal|214150 278780 610756 610758 616570~191|Cockayne syndrome|Unknown|Autosomal recessive|All ages|133540 214150 216400 216411 278780 610756 610758 616570~1466|COFS syndrome|<1 / 1 000 000|Autosomal recessive|Neonatal<br>Antenatal|214150 278780 610756 610758 616570~191|Cockayne syndrome|Unknown|Autosomal recessive|All ages|133…	ID=COSM6655991;OCCURENCE=1(large_intestine)	13	HG04063
13	103525619	103525619	C	T	ERCC5	Autosomal Recessive	exonic	nonsynonymous SNV	ENSG00000134899	rs574826021	ENSG00000134899:ENST00000375954:exon5:c.C589T:p.R197W,ENSG00000134899:ENST00000355739:exon14:c.C2890T:p.R964W	ERCC5:NM_000123:exon14:c.C2890T:p.R964W,BIVM-ERCC5:NM_001204425:exon22:c.C4252T:p.R1418W	clinvar: not provided|Uncertain significance	.	.	.	InterVar: Likely pathogenic PVS1=0 PS=[0, 0, 0, 0, 0] PM=[1, 1, 0, 0, 0, 0, 0] PP=[0, 1, 1, 0, 0, 0] BA1=0 BS=[0, 0, 0, 0, 0] BP=[0, 0, 0, 0, 0, 0, 0, 0]	0.0005	.	0.000798722	3.23e-05	0.0005	7.955	35	0.004	4.67	.	.	.	exonuclease, C-terminal domain;-3&apos;5&apos	ERCC5:uc001vpw.3:exon14:c.C2890T:p.R964W,BIVM-ERCC5:uc001vpu.2:exon22:c.C4252T:p.R1418W	.	0.04	AFR:0,AMR:8.637e-05,EAS:0,FIN:0,NFE:7.493e-05,OTH:0.0011,SAS:0.0035	AFR:0,AMR:0,ASJ:0,EAS:0,FIN:0,NFE:0,OTH:0.0010	AFR:0,AMR:0,ASJ:0,EAS:0,FIN:0,NFE:7.164e-05,OTH:0.0002,SAS:0.0037	133530	278780;616570;	1466;191;1466;191;220295;910;	1466|COFS syndrome|<1 / 1 000 000|Autosomal recessive|Neonatal<br>Antenatal|214150 278780 610756 610758 616570~191|Cockayne syndrome|Unknown|Autosomal recessive|All ages|133540 214150 216400 216411 278780 610756 610758 616570~1466|COFS syndrome|<1 / 1 000 000|Autosomal recessive|Neonatal<br>Antenatal|214150 278780 610756 610758 616570~191|Cockayne syndrome|Unknown|Autosomal recessive|All ages|133…	ID=COSM6655991;OCCURENCE=1(large_intestine)	13	HG03986
13	103525619	103525619	C	T	ERCC5	Autosomal Recessive	exonic	nonsynonymous SNV	ENSG00000134899	rs574826021	ENSG00000134899:ENST00000375954:exon5:c.C589T:p.R197W,ENSG00000134899:ENST00000355739:exon14:c.C2890T:p.R964W	ERCC5:NM_000123:exon14:c.C2890T:p.R964W,BIVM-ERCC5:NM_001204425:exon22:c.C4252T:p.R1418W	clinvar: not provided|Uncertain significance	.	.	.	InterVar: Likely pathogenic PVS1=0 PS=[0, 0, 0, 0, 0] PM=[1, 1, 0, 0, 0, 0, 0] PP=[0, 1, 1, 0, 0, 0] BA1=0 BS=[0, 0, 0, 0, 0] BP=[0, 0, 0, 0, 0, 0, 0, 0]	0.0005	.	0.000798722	3.23e-05	0.0005	7.955	35	0.004	4.67	.	.	.	exonuclease, C-terminal domain;-3&apos;5&apos	ERCC5:uc001vpw.3:exon14:c.C2890T:p.R964W,BIVM-ERCC5:uc001vpu.2:exon22:c.C4252T:p.R1418W	.	0.04	AFR:0,AMR:8.637e-05,EAS:0,FIN:0,NFE:7.493e-05,OTH:0.0011,SAS:0.0035	AFR:0,AMR:0,ASJ:0,EAS:0,FIN:0,NFE:0,OTH:0.0010	AFR:0,AMR:0,ASJ:0,EAS:0,FIN:0,NFE:7.164e-05,OTH:0.0002,SAS:0.0037	133530	278780;616570;	1466;191;1466;191;220295;910;	1466|COFS syndrome|<1 / 1 000 000|Autosomal recessive|Neonatal<br>Antenatal|214150 278780 610756 610758 616570~191|Cockayne syndrome|Unknown|Autosomal recessive|All ages|133540 214150 216400 216411 278780 610756 610758 616570~1466|COFS syndrome|<1 / 1 000 000|Autosomal recessive|Neonatal<br>Antenatal|214150 278780 610756 610758 616570~191|Cockayne syndrome|Unknown|Autosomal recessive|All ages|133…	ID=COSM6655991;OCCURENCE=1(large_intestine)	13	NA21114
14	24709750	24709750	G	T	TINF2	Other CancerGene	exonic	stopgain	ENSG00000092330	rs201677741	ENSG00000092330:ENST00000538777:exon4:c.C294A:p.Y98X,ENSG00000092330:ENST00000540705:exon5:c.C831A:p.Y277X,ENSG00000092330:ENST00000267415:exon6:c.C936A:p.Y312X,ENSG00000092330:ENST00000399423:exon6:c.C936A:p.Y312X	TINF2:NM_001099274:exon6:c.C936A:p.Y312X,TINF2:NM_012461:exon6:c.C936A:p.Y312X	clinvar: Pathogenic	DM	Ewing_sarcoma	0.99	InterVar: Pathogenic PVS1=1 PS=[0, 0, 0, 0, 0] PM=[0, 0, 0, 0, 0, 0, 0] PP=[0, 0, 1, 0, 1, 0] BA1=0 BS=[0, 1, 0, 0, 0] BP=[0, 0, 0, 0, 0, 0, 0, 0]	0.0004	0.0002	0.000199681	6.46e-05	0.0002	7.709	35	.	2.98	.	.	.	.	TINF2:uc010alm.3:exon3:c.C408A:p.Y136X,TINF2:uc010tof.2:exon5:c.C831A:p.Y277X,TINF2:uc001woa.4:exon6:c.C936A:p.Y312X,TINF2:uc001wob.4:exon6:c.C936A:p.Y312X	.	.	AFR:0.0002,AMR:0,EAS:0,FIN:0,NFE:0.0006,OTH:0,SAS:0	AFR:0,AMR:0,ASJ:0,EAS:0,FIN:0.0003,NFE:6.672e-05,OTH:0	AFR:0.0001,AMR:0,ASJ:0,EAS:0,FIN:0.0003,NFE:0.0004,OTH:0.0005,SAS:0	604319	268130;613990;	1775;3322;3088;	1775|Dyskeratosis congenita|1-9 / 1 000 000|Autosomal dominant<br>or&nbsp;Autosomal recessive<br>or&nbsp;X-linked recessive|Neonatal<br>Infancy<br>Childhood<br>Adolescent<br>Adult|127550 224230 305000 613987 613988 613989 613990 615190 616353~3322|Hoyeraal-Hreidarsson syndrome|<1 / 1 000 000|Autosomal dominant<br>or&nbsp;Autosomal recessive<br>or&nbsp;X-linked recessive|Infancy<br>Neonatal|305000…	.	14	HG00345
14	51223655	51223655	G	A	NIN	Other CancerGene	exonic	stopgain	ENSG00000100503	rs567939014	ENSG00000100503:ENST00000530997:exon16:c.C4093T:p.Q1365X,ENSG00000100503:ENST00000245441:exon18:c.C4093T:p.Q1365X,ENSG00000100503:ENST00000324330:exon18:c.C4093T:p.Q1365X,ENSG00000100503:ENST00000382041:exon18:c.C4093T:p.Q1365X,ENSG00000100503:ENST00000453196:exon18:c.C4093T:p.Q1365X,ENSG00000100503:ENST00000476352:exon18:c.C4093T:p.Q1365X	NIN:NM_020921:exon18:c.C4093T:p.Q1365X,NIN:NM_182944:exon18:c.C4093T:p.Q1365X,NIN:NM_182946:exon18:c.C4093T:p.Q1365X	clinvar: UNK	.	.	.	InterVar: Pathogenic PVS1=1 PS=[0, 0, 0, 0, 0] PM=[0, 1, 0, 0, 0, 0, 0] PP=[0, 0, 1, 0, 0, 0] BA1=0 BS=[0, 0, 0, 0, 0] BP=[0, 0, 0, 0, 0, 0, 0, 0]	2.98e-05	.	0.000199681		0	8.345	35	.	3.76	.	.	.	.	NIN:uc001wyi.3:exon18:c.C4093T:p.Q1365X,NIN:uc001wym.2:exon18:c.C4093T:p.Q1365X,NIN:uc001wyo.3:exon18:c.C4093T:p.Q1365X	Name=MER101-int	.	AFR:0,AMR:0,EAS:0,FIN:0,NFE:0,OTH:0,SAS:0.0001	AFR:.,AMR:.,ASJ:.,EAS:.,FIN:.,NFE:.,OTH:.	AFR:0,AMR:0,ASJ:0,EAS:0,FIN:0,NFE:0,OTH:0,SAS:0	608684	614851;	319675;	319675|Microcephalic primordial dwarfism, Dauber type|<1 / 1 000 000|-|Antenatal<br>Neonatal|614851~	.	14	HG04019
14	51223979	51223979	G	A	NIN	Other CancerGene	exonic	stopgain	ENSG00000100503	rs529997683	ENSG00000100503:ENST00000530997:exon16:c.C3769T:p.R1257X,ENSG00000100503:ENST00000245441:exon18:c.C3769T:p.R1257X,ENSG00000100503:ENST00000324330:exon18:c.C3769T:p.R1257X,ENSG00000100503:ENST00000382041:exon18:c.C3769T:p.R1257X,ENSG00000100503:ENST00000453196:exon18:c.C3769T:p.R1257X,ENSG00000100503:ENST00000476352:exon18:c.C3769T:p.R1257X	NIN:NM_020921:exon18:c.C3769T:p.R1257X,NIN:NM_182944:exon18:c.C3769T:p.R1257X,NIN:NM_182946:exon18:c.C3769T:p.R1257X	clinvar: UNK	.	.	.	InterVar: Likely pathogenic PVS1=1 PS=[0, 0, 0, 0, 0] PM=[0, 1, 0, 0, 0, 0, 0] PP=[0, 0, 0, 0, 0, 0] BA1=0 BS=[0, 0, 0, 0, 0] BP=[0, 0, 0, 0, 0, 0, 0, 0]	8.24e-06	.	0.000199681		8.12e-06	6.809	32	.	-2.99	.	.	.	.	NIN:uc001wyi.3:exon18:c.C3769T:p.R1257X,NIN:uc001wym.2:exon18:c.C3769T:p.R1257X,NIN:uc001wyo.3:exon18:c.C3769T:p.R1257X	.	.	AFR:0,AMR:0,EAS:0,FIN:0,NFE:1.498e-05,OTH:0,SAS:0	AFR:.,AMR:.,ASJ:.,EAS:.,FIN:.,NFE:.,OTH:.	AFR:0,AMR:0,ASJ:0,EAS:0,FIN:4.485e-05,NFE:8.954e-06,OTH:0,SAS:0	608684	614851;	319675;	319675|Microcephalic primordial dwarfism, Dauber type|<1 / 1 000 000|-|Antenatal<br>Neonatal|614851~	ID=COSM6726272,COSM6726270,COSM6726271,COSM6726274,COSM6726273;OCCURENCE=1(large_intestine)	14	HG02221
14	67382718	67382718	A	T	GPHN	Other CancerGene	splicing	.	ENSG00000171723	rs189266339	.	.	clinvar: UNK	.	.	.	InterVar: Pathogenic PVS1=1 PS=[0, 0, 0, 0, 0] PM=[0, 1, 0, 0, 0, 0, 0] PP=[0, 0, 1, 0, 0, 0] BA1=0 BS=[0, 1, 0, 0, 0] BP=[0, 0, 0, 0, 0, 0, 0, 0]		.	0.000199681		.	5.084	25.3	.	5.95	.	1	0.93	.	.	.	.	AFR:.,AMR:.,EAS:.,FIN:.,NFE:.,OTH:.,SAS:.	AFR:.,AMR:.,ASJ:.,EAS:.,FIN:.,NFE:.,OTH:.	AFR:.,AMR:.,ASJ:.,EAS:.,FIN:.,NFE:.,OTH:.,SAS:.	603930	615501;	308400;833;99732;	308400|Sulfite oxidase deficiency due to molybdenum cofactor deficiency type C|-|-|-|615501~833|Encephalopathy due to sulfite oxidase deficiency|Unknown|Autosomal recessive|Infancy<br>Neonatal<br>Antenatal|252150 252160 272300 615501~99732|Sulfite oxidase deficiency due to molybdenum cofactor deficiency|-|-|-|252150 252160 615501~	.	14	HG00325
14	67391010	67391010	G	A	GPHN	Other CancerGene	splicing	.	ENSG00000171723	rs533003321	.	.	clinvar: UNK	.	.	.	InterVar: Pathogenic PVS1=1 PS=[0, 0, 0, 0, 0] PM=[0, 1, 0, 0, 0, 0, 0] PP=[0, 0, 1, 0, 0, 0] BA1=0 BS=[0, 1, 0, 0, 0] BP=[0, 0, 0, 0, 0, 0, 0, 0]	5.98e-05	.	0.000199681		4.48e-05	4.658	24.5	.	4.51	.	1	0.938	.	.	.	.	AFR:0,AMR:0,EAS:0,FIN:0,NFE:1.547e-05,OTH:0,SAS:0.0004	AFR:.,AMR:.,ASJ:.,EAS:.,FIN:.,NFE:.,OTH:.	AFR:0,AMR:0,ASJ:0,EAS:0,FIN:0,NFE:8.973e-06,OTH:0,SAS:0.0003	603930	615501;	308400;833;99732;	308400|Sulfite oxidase deficiency due to molybdenum cofactor deficiency type C|-|-|-|615501~833|Encephalopathy due to sulfite oxidase deficiency|Unknown|Autosomal recessive|Infancy<br>Neonatal<br>Antenatal|252150 252160 272300 615501~99732|Sulfite oxidase deficiency due to molybdenum cofactor deficiency|-|-|-|252150 252160 615501~	.	14	HG04026
14	81528523	81528523	C	T	TSHR	Other CancerGene	exonic	nonsynonymous SNV	ENSG00000165409	rs142063461	ENSG00000165409:ENST00000298171:exon2:c.C202T:p.P68S,ENSG00000165409:ENST00000342443:exon2:c.C202T:p.P68S,ENSG00000165409:ENST00000554263:exon2:c.C202T:p.P68S,ENSG00000165409:ENST00000554435:exon2:c.C202T:p.P68S,ENSG00000165409:ENST00000555326:exon2:c.C202T:p.P68S,ENSG00000165409:ENST00000541158:exon3:c.C202T:p.P68S	TSHR:NM_000369:exon2:c.C202T:p.P68S,TSHR:NM_001018036:exon2:c.C202T:p.P68S,TSHR:NM_001142626:exon2:c.C202T:p.P68S	clinvar: Likely pathogenic	DM	Thyroid-stimulating_hormone_resistance	0.25	InterVar: Likely pathogenic PVS1=0 PS=[0, 0, 0, 0, 0] PM=[1, 1, 0, 0, 0, 0, 0] PP=[0, 0, 1, 0, 1, 0] BA1=0 BS=[0, 1, 0, 0, 0] BP=[0, 0, 0, 0, 0, 0, 0, 0]	0.0006	0.0005	0.000399361	0.0001	0.0006	4.332	24	0.209	5.32	.	.	.	Leucine-rich repeat domain, L domain-like	TSHR:uc001xvb.1:exon2:c.C202T:p.P68S,TSHR:uc001xvc.3:exon2:c.C202T:p.P68S,TSHR:uc001xvd.1:exon2:c.C202T:p.P68S,TSHR:uc010tvs.2:exon2:c.C202T:p.P68S	.	0.696	AFR:9.739e-05,AMR:0.0005,EAS:0,FIN:0,NFE:0.0008,OTH:0.0033,SAS:0.0010	AFR:0,AMR:0.0012,ASJ:0,EAS:0,FIN:0,NFE:0.0001,OTH:0.0010	AFR:0,AMR:0.0007,ASJ:0.0018,EAS:0,FIN:0,NFE:0.0005,OTH:0.0009,SAS:0.0012	603372	275200;603373;609152;	424;99819;90673;	424|Familial hyperthyroidism due to mutations in TSH receptor|Unknown|Autosomal dominant|All ages|609152~99819|Familial gestational hyperthyroidism|-|Autosomal dominant|-|603373~90673|Hypothyroidism due to TSH receptor mutations|Unknown|Autosomal recessive<br>or&nbsp;Autosomal dominant|Infancy<br>Neonatal|275200~	.	14	HG01130
14	81528523	81528523	C	T	TSHR	Other CancerGene	exonic	nonsynonymous SNV	ENSG00000165409	rs142063461	ENSG00000165409:ENST00000298171:exon2:c.C202T:p.P68S,ENSG00000165409:ENST00000342443:exon2:c.C202T:p.P68S,ENSG00000165409:ENST00000554263:exon2:c.C202T:p.P68S,ENSG00000165409:ENST00000554435:exon2:c.C202T:p.P68S,ENSG00000165409:ENST00000555326:exon2:c.C202T:p.P68S,ENSG00000165409:ENST00000541158:exon3:c.C202T:p.P68S	TSHR:NM_000369:exon2:c.C202T:p.P68S,TSHR:NM_001018036:exon2:c.C202T:p.P68S,TSHR:NM_001142626:exon2:c.C202T:p.P68S	clinvar: Likely pathogenic	DM	Thyroid-stimulating_hormone_resistance	0.25	InterVar: Likely pathogenic PVS1=0 PS=[0, 0, 0, 0, 0] PM=[1, 1, 0, 0, 0, 0, 0] PP=[0, 0, 1, 0, 1, 0] BA1=0 BS=[0, 1, 0, 0, 0] BP=[0, 0, 0, 0, 0, 0, 0, 0]	0.0006	0.0005	0.000399361	0.0001	0.0006	4.332	24	0.209	5.32	.	.	.	Leucine-rich repeat domain, L domain-like	TSHR:uc001xvb.1:exon2:c.C202T:p.P68S,TSHR:uc001xvc.3:exon2:c.C202T:p.P68S,TSHR:uc001xvd.1:exon2:c.C202T:p.P68S,TSHR:uc010tvs.2:exon2:c.C202T:p.P68S	.	0.696	AFR:9.739e-05,AMR:0.0005,EAS:0,FIN:0,NFE:0.0008,OTH:0.0033,SAS:0.0010	AFR:0,AMR:0.0012,ASJ:0,EAS:0,FIN:0,NFE:0.0001,OTH:0.0010	AFR:0,AMR:0.0007,ASJ:0.0018,EAS:0,FIN:0,NFE:0.0005,OTH:0.0009,SAS:0.0012	603372	275200;603373;609152;	424;99819;90673;	424|Familial hyperthyroidism due to mutations in TSH receptor|Unknown|Autosomal dominant|All ages|609152~99819|Familial gestational hyperthyroidism|-|Autosomal dominant|-|603373~90673|Hypothyroidism due to TSH receptor mutations|Unknown|Autosomal recessive<br>or&nbsp;Autosomal dominant|Infancy<br>Neonatal|275200~	.	14	NA21087
14	81609744	81609744	G	A	TSHR	Other CancerGene	exonic	nonsynonymous SNV	ENSG00000165409	rs201889708	ENSG00000165409:ENST00000298171:exon10:c.G1342A:p.V448I,ENSG00000165409:ENST00000541158:exon11:c.G1342A:p.V448I	TSHR:NM_000369:exon10:c.G1342A:p.V448I	clinvar: Likely pathogenic	.	.	.	InterVar: Likely pathogenic PVS1=0 PS=[0, 0, 0, 0, 0] PM=[1, 1, 0, 0, 0, 0, 0] PP=[0, 0, 1, 0, 1, 0] BA1=0 BS=[0, 1, 0, 0, 0] BP=[0, 0, 0, 0, 0, 0, 0, 0]	5.77e-05	.	0.000399361		2.44e-05	6.018	27.9	0	5.74	.	.	.	GPCR, rhodopsin-like, 7TM	TSHR:uc001xvd.1:exon10:c.G1342A:p.V448I	.	0.743	AFR:0.0002,AMR:0,EAS:0.0001,FIN:0,NFE:1.498e-05,OTH:0,SAS:0.0002	AFR:.,AMR:.,ASJ:.,EAS:.,FIN:.,NFE:.,OTH:.	AFR:0.0002,AMR:0,ASJ:0,EAS:0,FIN:0,NFE:8.953e-06,OTH:0,SAS:6.498e-05	603372	275200;603373;609152;	424;99819;90673;	424|Familial hyperthyroidism due to mutations in TSH receptor|Unknown|Autosomal dominant|All ages|609152~99819|Familial gestational hyperthyroidism|-|Autosomal dominant|-|603373~90673|Hypothyroidism due to TSH receptor mutations|Unknown|Autosomal recessive<br>or&nbsp;Autosomal dominant|Infancy<br>Neonatal|275200~	ID=COSM1371355;OCCURENCE=2(large_intestine),1(central_nervous_system)	14	NA19920
14	81609744	81609744	G	A	TSHR	Other CancerGene	exonic	nonsynonymous SNV	ENSG00000165409	rs201889708	ENSG00000165409:ENST00000298171:exon10:c.G1342A:p.V448I,ENSG00000165409:ENST00000541158:exon11:c.G1342A:p.V448I	TSHR:NM_000369:exon10:c.G1342A:p.V448I	clinvar: Likely pathogenic	.	.	.	InterVar: Likely pathogenic PVS1=0 PS=[0, 0, 0, 0, 0] PM=[1, 1, 0, 0, 0, 0, 0] PP=[0, 0, 1, 0, 1, 0] BA1=0 BS=[0, 1, 0, 0, 0] BP=[0, 0, 0, 0, 0, 0, 0, 0]	5.77e-05	.	0.000399361		2.44e-05	6.018	27.9	0	5.74	.	.	.	GPCR, rhodopsin-like, 7TM	TSHR:uc001xvd.1:exon10:c.G1342A:p.V448I	.	0.743	AFR:0.0002,AMR:0,EAS:0.0001,FIN:0,NFE:1.498e-05,OTH:0,SAS:0.0002	AFR:.,AMR:.,ASJ:.,EAS:.,FIN:.,NFE:.,OTH:.	AFR:0.0002,AMR:0,ASJ:0,EAS:0,FIN:0,NFE:8.953e-06,OTH:0,SAS:6.498e-05	603372	275200;603373;609152;	424;99819;90673;	424|Familial hyperthyroidism due to mutations in TSH receptor|Unknown|Autosomal dominant|All ages|609152~99819|Familial gestational hyperthyroidism|-|Autosomal dominant|-|603373~90673|Hypothyroidism due to TSH receptor mutations|Unknown|Autosomal recessive<br>or&nbsp;Autosomal dominant|Infancy<br>Neonatal|275200~	ID=COSM1371355;OCCURENCE=2(large_intestine),1(central_nervous_system)	14	HG04146
14	81609751	81609751	G	A	TSHR	Other CancerGene	exonic	nonsynonymous SNV	ENSG00000165409	rs189261858	ENSG00000165409:ENST00000298171:exon10:c.G1349A:p.R450H,ENSG00000165409:ENST00000541158:exon11:c.G1349A:p.R450H	TSHR:NM_000369:exon10:c.G1349A:p.R450H	clinvar: Pathogenic|Pathogenic	DM	Thyroid-stimulating_hormone_resistance	0.53	InterVar: Likely pathogenic PVS1=0 PS=[0, 0, 0, 0, 0] PM=[1, 1, 0, 0, 0, 0, 0] PP=[0, 0, 1, 0, 1, 0] BA1=0 BS=[0, 1, 0, 0, 0] BP=[0, 0, 0, 0, 0, 0, 0, 0]	0.0003	.	0.000199681	3.23e-05	0.0002	6.784	32	0	5.74	.	.	.	GPCR, rhodopsin-like, 7TM	TSHR:uc001xvd.1:exon10:c.G1349A:p.R450H	.	1.091	AFR:0,AMR:0.0002,EAS:0.0034,FIN:0,NFE:2.997e-05,OTH:0,SAS:0.0001	AFR:0,AMR:0,ASJ:0,EAS:0.0006,FIN:0,NFE:0,OTH:0	AFR:0,AMR:8.933e-05,ASJ:0,EAS:0.0028,FIN:4.484e-05,NFE:2.686e-05,OTH:0,SAS:0.0001	603372	275200;603373;609152;	424;99819;90673;	424|Familial hyperthyroidism due to mutations in TSH receptor|Unknown|Autosomal dominant|All ages|609152~99819|Familial gestational hyperthyroidism|-|Autosomal dominant|-|603373~90673|Hypothyroidism due to TSH receptor mutations|Unknown|Autosomal recessive<br>or&nbsp;Autosomal dominant|Infancy<br>Neonatal|275200~	.	14	NA18749
14	92470131	92470131	G	A	TRIP11	Other CancerGene	exonic	stopgain	ENSG00000100815	rs574864860	ENSG00000100815:ENST00000267622:exon11:c.C4189T:p.Q1397X	TRIP11:NM_001321851:exon11:c.C4186T:p.Q1396X,TRIP11:NM_004239:exon11:c.C4189T:p.Q1397X	clinvar: UNK	.	.	.	InterVar: Pathogenic PVS1=1 PS=[0, 0, 0, 0, 0] PM=[0, 1, 0, 0, 0, 0, 0] PP=[0, 0, 1, 0, 0, 0] BA1=0 BS=[0, 0, 0, 0, 0] BP=[0, 0, 0, 0, 0, 0, 0, 0]	8.24e-06	.	0.000199681		4.06e-06	10.048	36	.	5.36	.	.	.	.	TRIP11:uc010auf.2:exon5:c.C3397T:p.Q1133X,TRIP11:uc001xzy.3:exon11:c.C4189T:p.Q1397X	.	.	AFR:0,AMR:0,EAS:0.0001,FIN:0,NFE:0,OTH:0,SAS:0	AFR:.,AMR:.,ASJ:.,EAS:.,FIN:.,NFE:.,OTH:.	AFR:0,AMR:0,ASJ:0,EAS:5.798e-05,FIN:0,NFE:0,OTH:0,SAS:0	604505	200600;	932;93299;	932|Achondrogenesis|Unknown|Autosomal dominant<br>or&nbsp;Autosomal recessive|Neonatal<br>Antenatal|200600 200610 600972~93299|Achondrogenesis type 1A|Unknown|Autosomal recessive|Antenatal<br>Neonatal|200600~	.	14	HG02019
14	105241511	105241511	C	G	AKT1	Other CancerGene	exonic	nonsynonymous SNV	ENSG00000142208	rs568870136	ENSG00000142208:ENST00000544168:exon4:c.G283C:p.G95R,ENSG00000142208:ENST00000554581:exon5:c.G469C:p.G157R,ENSG00000142208:ENST00000555380:exon5:c.G283C:p.G95R,ENSG00000142208:ENST00000402615:exon6:c.G469C:p.G157R,ENSG00000142208:ENST00000407796:exon6:c.G469C:p.G157R,ENSG00000142208:ENST00000554848:exon6:c.G469C:p.G157R,ENSG00000142208:ENST00000555528:exon6:c.G469C:p.G157R,ENSG00000142208:ENST000…	AKT1:NM_001014431:exon6:c.G469C:p.G157R,AKT1:NM_005163:exon6:c.G469C:p.G157R,AKT1:NM_001014432:exon7:c.G469C:p.G157R	clinvar: UNK	.	.	.	InterVar: Likely pathogenic PVS1=0 PS=[0, 0, 0, 0, 0] PM=[1, 1, 0, 0, 0, 0, 0] PP=[0, 1, 1, 0, 0, 0] BA1=0 BS=[0, 1, 0, 0, 0] BP=[0, 0, 0, 0, 0, 0, 0, 0]	8.27e-06	.	0.000199681		4.06e-06	6.656	32	0.001	3.74	.	.	.	PH domain-like|Pleckstrin homology domain;Protein kinase domain|Protein kinase, ATP binding site|Protein kinase-like domain|Serine/threonine/dual specificity protein kinase, catalytic domain	AKT1:uc010tyk.2:exon4:c.G283C:p.G95R,AKT1:uc001ypl.3:exon5:c.G469C:p.G157R,AKT1:uc001ypk.3:exon6:c.G469C:p.G157R,AKT1:uc001ypn.3:exon6:c.G469C:p.G157R,AKT1:uc010axa.3:exon6:c.G469C:p.G157R,AKT1:uc001ypm.3:exon7:c.G469C:p.G157R	.	0.964	AFR:0,AMR:0,EAS:0,FIN:0,NFE:0,OTH:0,SAS:6.057e-05	AFR:.,AMR:.,ASJ:.,EAS:.,FIN:.,NFE:.,OTH:.	AFR:0,AMR:0,ASJ:0,EAS:0,FIN:0,NFE:0,OTH:0,SAS:3.249e-05	164730	114480;114500;167000;176920;181500;615109;	201;744;227535;	201|Cowden syndrome|1-9 / 1 000 000|Autosomal dominant|All ages|158350 612359 615106 615107 615108 615109 616858~744|Proteus syndrome|<1 / 1 000 000|Not applicable|Infancy|176920~227535|Hereditary breast cancer|-|-|-|114480 600048 604370 605365 612555 613399~	.	14	NA21098
15	40462282	40462282	C	T	BUB1B	Tumor Suppressor	exonic	stopgain	ENSG00000156970	rs200884355	ENSG00000156970:ENST00000287598:exon3:c.C199T:p.R67X,ENSG00000156970:ENST00000412359:exon3:c.C199T:p.R67X	BUB1B:NM_001211:exon3:c.C199T:p.R67X	clinvar: UNK	.	.	.	InterVar: Pathogenic PVS1=1 PS=[0, 0, 0, 0, 0] PM=[0, 1, 0, 0, 0, 0, 0] PP=[0, 0, 1, 0, 0, 0] BA1=0 BS=[0, 0, 0, 0, 0] BP=[0, 0, 0, 0, 0, 0, 0, 0]	8.24e-06	.	0.000199681		1.62e-05	9.851	36	.	3.21	.	.	.	Mad3/Bub1 homology region 1	BUB1B:uc001zkx.4:exon3:c.C199T:p.R67X	.	.	AFR:0,AMR:8.64e-05,EAS:0,FIN:0,NFE:0,OTH:0,SAS:0	AFR:.,AMR:.,ASJ:.,EAS:.,FIN:.,NFE:.,OTH:.	AFR:0,AMR:0.0001,ASJ:0,EAS:0,FIN:0,NFE:0,OTH:0,SAS:0	602860	114500;176430;257300;	1052;	1052|Mosaic variegated aneuploidy syndrome|<1 / 1 000 000|Autosomal dominant<br>or&nbsp;Autosomal recessive|Neonatal<br>Antenatal|257300 614114~	.	15	HG01468
15	55562362	55562362	C	T	RAB27A	Other CancerGene	splicing	.	ENSG00000069974	rs539358381	.	.	clinvar: UNK	.	.	.	InterVar: Pathogenic PVS1=1 PS=[0, 0, 0, 0, 0] PM=[0, 1, 0, 0, 0, 0, 0] PP=[0, 0, 1, 0, 0, 0] BA1=0 BS=[0, 1, 0, 0, 0] BP=[0, 0, 0, 0, 0, 0, 0, 0]		.	0.000199681	0.0004	.	.	.	.	.	.	0.9999	0.944	.	.	.	.	AFR:.,AMR:.,EAS:.,FIN:.,NFE:.,OTH:.,SAS:.	AFR:0.0014,AMR:0,ASJ:0,EAS:0,FIN:0,NFE:0,OTH:0	AFR:.,AMR:.,ASJ:.,EAS:.,FIN:.,NFE:.,OTH:.,SAS:.	603868	607624;	381;79477;	381|Griscelli disease|<1 / 1 000 000|Autosomal recessive|Childhood|214450 607624 609227~79477|Griscelli disease type 2|<1 / 1 000 000|Autosomal recessive|Infancy|607624~	.	15	HG02574
15	66729219	66729219	A	G	MAP2K1	Autosomal Dominant	exonic	nonsynonymous SNV	ENSG00000169032	rs533695080	ENSG00000169032:ENST00000307102:exon3:c.A427G:p.M143V	MAP2K1:NM_002755:exon3:c.A427G:p.M143V	clinvar: UNK	.	.	.	InterVar: Likely pathogenic PVS1=0 PS=[0, 0, 0, 0, 0] PM=[1, 1, 0, 0, 0, 0, 0] PP=[0, 1, 1, 0, 0, 0] BA1=0 BS=[0, 0, 0, 0, 0] BP=[0, 0, 0, 0, 0, 0, 0, 0]		.	0.000199681		.	5.739	26.9	0.001	5.15	.	.	.	Protein kinase domain|Protein kinase-like domain|Serine/threonine/dual specificity protein kinase, catalytic domain	MAP2K1:uc010bhq.3:exon3:c.A427G:p.M143V,MAP2K1:uc010ujp.2:exon3:c.A361G:p.M121V	.	1.043	AFR:.,AMR:.,EAS:.,FIN:.,NFE:.,OTH:.,SAS:.	AFR:.,AMR:.,ASJ:.,EAS:.,FIN:.,NFE:.,OTH:.	AFR:.,AMR:.,ASJ:.,EAS:.,FIN:.,NFE:.,OTH:.,SAS:.	176872	615279;	1340;	1340|Cardiofaciocutaneous syndrome|Unknown|Autosomal dominant|Antenatal<br>Neonatal|115150 615278 615279 615280~	.	15	NA20355
15	66782840	66782840	G	T	MAP2K1	Autosomal Dominant	exonic	nonsynonymous SNV	ENSG00000169032	rs558326525	ENSG00000169032:ENST00000566326:exon7:c.G541T:p.V181F,ENSG00000169032:ENST00000307102:exon11:c.G1069T:p.V357F	MAP2K1:NM_002755:exon11:c.G1069T:p.V357F	clinvar: UNK	.	.	.	InterVar: Likely pathogenic PVS1=0 PS=[0, 0, 0, 0, 0] PM=[1, 1, 0, 0, 0, 0, 0] PP=[0, 1, 1, 0, 0, 0] BA1=0 BS=[0, 0, 0, 0, 0] BP=[0, 0, 0, 0, 0, 0, 0, 0]	8.24e-06	.	0.000199681		4.06e-06	3.998	23.6	0.033	5.95	.	0.9999	0.998	Protein kinase domain|Protein kinase-like domain;Protein kinase domain|Protein kinase-like domain|Serine/threonine/dual specificity protein kinase, catalytic domain	SNAPC5:uc002apt.1:exon2:c.C243A:p.N81K,MAP2K1:uc010bhq.3:exon11:c.G1069T:p.V357F,MAP2K1:uc010ujp.2:exon11:c.G1003T:p.V335F	.	-0.888	AFR:0,AMR:0,EAS:0,FIN:0,NFE:0,OTH:0,SAS:6.056e-05	AFR:.,AMR:.,ASJ:.,EAS:.,FIN:.,NFE:.,OTH:.	AFR:0,AMR:0,ASJ:0,EAS:0,FIN:0,NFE:0,OTH:0,SAS:3.249e-05	176872	615279;	1340;	1340|Cardiofaciocutaneous syndrome|Unknown|Autosomal dominant|Antenatal<br>Neonatal|115150 615278 615279 615280~	.	15	HG03611
15	89861784	89861784	T	C	POLG	Other CancerGene	exonic	nonsynonymous SNV	ENSG00000140521	rs548076633	ENSG00000140521:ENST00000530292:exon4:c.A554G:p.N185S,ENSG00000140521:ENST00000268124:exon21:c.A3470G:p.N1157S,ENSG00000140521:ENST00000442287:exon21:c.A3470G:p.N1157S	POLG:NM_001126131:exon21:c.A3470G:p.N1157S,POLG:NM_002693:exon21:c.A3470G:p.N1157S	clinvar: Likely pathogenic	DM	POLG_deficiency	0.24	InterVar: Likely pathogenic PVS1=0 PS=[0, 0, 0, 0, 0] PM=[1, 1, 0, 0, 0, 0, 0] PP=[0, 0, 1, 0, 1, 0] BA1=0 BS=[0, 0, 0, 0, 0] BP=[0, 0, 0, 0, 0, 0, 0, 0]	1.66e-05	.	0.000199681		2.03e-05	5.372	25.9	0	5.25	.	.	.	DNA-directed DNA polymerase, family A, palm domain	POLG:uc002bnr.4:exon21:c.A3470G:p.N1157S,POLG:uc002bns.4:exon21:c.A3470G:p.N1157S	.	1.097	AFR:0,AMR:0,EAS:0,FIN:0,NFE:0,OTH:0,SAS:0.0001	AFR:.,AMR:.,ASJ:.,EAS:.,FIN:.,NFE:.,OTH:.	AFR:0,AMR:0,ASJ:0,EAS:0,FIN:0,NFE:0,OTH:0.0002,SAS:0.0001	174763	157640;203700;258450;607459;613662;	298;254881;70595;254886;726;254892;	298|Mitochondrial neurogastrointestinal encephalomyopathy|1-9 / 1 000 000|Autosomal recessive|Adolescent<br>Childhood<br>Adult|603041 612075 613662~254881|Spinocerebellar ataxia with epilepsy|-|Autosomal recessive|Adolescent<br>Childhood|607459~70595|Sensory ataxic neuropathy-dysarthria-ophthalmoparesis syndrome|Unknown|Autosomal recessive|Adult|607459~254886|Autosomal recessive progressive exter…	.	15	HG04158
15	89864081	89864081	A	C	POLG	Other CancerGene	exonic	nonsynonymous SNV	ENSG00000140521	rs142347031	ENSG00000140521:ENST00000530715:exon3:c.T205G:p.X69E	POLG:NM_001126131:exon18:c.T2897G:p.L966R,POLG:NM_002693:exon18:c.T2897G:p.L966R	clinvar: Pathogenic	DM	Alpers_syndrome	0.12	InterVar: Likely pathogenic PVS1=0 PS=[0, 0, 0, 0, 0] PM=[1, 1, 0, 0, 0, 0, 0] PP=[0, 0, 1, 0, 1, 0] BA1=0 BS=[0, 0, 0, 0, 0] BP=[0, 0, 0, 0, 0, 0, 0, 0]	2.48e-05	0.0002	0.000399361		8.13e-06	6.017	27.9	0	5.24	.	.	.	DNA-directed DNA polymerase, family A, palm domain	POLG:uc002bnr.4:exon18:c.T2897G:p.L966R,POLG:uc002bns.4:exon18:c.T2897G:p.L966R	.	1.083	AFR:0,AMR:0,EAS:0,FIN:0,NFE:4.503e-05,OTH:0,SAS:0	AFR:.,AMR:.,ASJ:.,EAS:.,FIN:.,NFE:.,OTH:.	AFR:0,AMR:0,ASJ:0,EAS:0,FIN:0,NFE:1.791e-05,OTH:0,SAS:0	174763	157640;203700;258450;607459;613662;	298;254881;70595;254886;726;254892;	298|Mitochondrial neurogastrointestinal encephalomyopathy|1-9 / 1 000 000|Autosomal recessive|Adolescent<br>Childhood<br>Adult|603041 612075 613662~254881|Spinocerebellar ataxia with epilepsy|-|Autosomal recessive|Adolescent<br>Childhood|607459~70595|Sensory ataxic neuropathy-dysarthria-ophthalmoparesis syndrome|Unknown|Autosomal recessive|Adult|607459~254886|Autosomal recessive progressive exter…	.	15	HG00264
15	89864081	89864081	A	C	POLG	Other CancerGene	exonic	nonsynonymous SNV	ENSG00000140521	rs142347031	ENSG00000140521:ENST00000530715:exon3:c.T205G:p.X69E	POLG:NM_001126131:exon18:c.T2897G:p.L966R,POLG:NM_002693:exon18:c.T2897G:p.L966R	clinvar: Pathogenic	DM	Alpers_syndrome	0.12	InterVar: Likely pathogenic PVS1=0 PS=[0, 0, 0, 0, 0] PM=[1, 1, 0, 0, 0, 0, 0] PP=[0, 0, 1, 0, 1, 0] BA1=0 BS=[0, 0, 0, 0, 0] BP=[0, 0, 0, 0, 0, 0, 0, 0]	2.48e-05	0.0002	0.000399361		8.13e-06	6.017	27.9	0	5.24	.	.	.	DNA-directed DNA polymerase, family A, palm domain	POLG:uc002bnr.4:exon18:c.T2897G:p.L966R,POLG:uc002bns.4:exon18:c.T2897G:p.L966R	.	1.083	AFR:0,AMR:0,EAS:0,FIN:0,NFE:4.503e-05,OTH:0,SAS:0	AFR:.,AMR:.,ASJ:.,EAS:.,FIN:.,NFE:.,OTH:.	AFR:0,AMR:0,ASJ:0,EAS:0,FIN:0,NFE:1.791e-05,OTH:0,SAS:0	174763	157640;203700;258450;607459;613662;	298;254881;70595;254886;726;254892;	298|Mitochondrial neurogastrointestinal encephalomyopathy|1-9 / 1 000 000|Autosomal recessive|Adolescent<br>Childhood<br>Adult|603041 612075 613662~254881|Spinocerebellar ataxia with epilepsy|-|Autosomal recessive|Adolescent<br>Childhood|607459~70595|Sensory ataxic neuropathy-dysarthria-ophthalmoparesis syndrome|Unknown|Autosomal recessive|Adult|607459~254886|Autosomal recessive progressive exter…	.	15	HG00252
15	89865023	89865023	C	T	POLG	Other CancerGene	exonic	nonsynonymous SNV	ENSG00000140521	rs113994098	ENSG00000140521:ENST00000268124:exon16:c.G2542A:p.G848S,ENSG00000140521:ENST00000442287:exon16:c.G2542A:p.G848S	POLG:NM_001126131:exon16:c.G2542A:p.G848S,POLG:NM_002693:exon16:c.G2542A:p.G848S	clinvar: Pathogenic|Pathogenic|Pathogenic|Pathogenic|Pathogenic|Pathogenic	DM	Progressive_external_ophthalmoplegia	0.32	InterVar: Likely pathogenic PVS1=0 PS=[0, 0, 0, 0, 0] PM=[1, 1, 0, 0, 0, 0, 0] PP=[0, 0, 1, 0, 1, 0] BA1=0 BS=[0, 0, 0, 0, 0] BP=[0, 0, 0, 0, 0, 0, 0, 0]	0.0002	0.0003	0.000199681	0.0004	0.0002	7.354	34	0	4.56	.	.	.	DNA-directed DNA polymerase, family A, palm domain	POLG:uc002bnr.4:exon16:c.G2542A:p.G848S,POLG:uc002bns.4:exon16:c.G2542A:p.G848S	.	1.065	AFR:0.0002,AMR:0.0003,EAS:0,FIN:0,NFE:0.0002,OTH:0,SAS:0	AFR:0.0001,AMR:0,ASJ:0,EAS:0,FIN:0,NFE:0.0007,OTH:0	AFR:6.537e-05,AMR:8.934e-05,ASJ:0,EAS:0,FIN:0,NFE:0.0003,OTH:0.0002,SAS:0	174763	157640;203700;258450;607459;613662;	298;254881;70595;254886;726;254892;	298|Mitochondrial neurogastrointestinal encephalomyopathy|1-9 / 1 000 000|Autosomal recessive|Adolescent<br>Childhood<br>Adult|603041 612075 613662~254881|Spinocerebellar ataxia with epilepsy|-|Autosomal recessive|Adolescent<br>Childhood|607459~70595|Sensory ataxic neuropathy-dysarthria-ophthalmoparesis syndrome|Unknown|Autosomal recessive|Adult|607459~254886|Autosomal recessive progressive exter…	.	15	HG01939
15	89873337	89873337	T	A	POLG	Other CancerGene	exonic	nonsynonymous SNV	ENSG00000140521	rs138929605	ENSG00000140521:ENST00000268124:exon3:c.A830T:p.H277L,ENSG00000140521:ENST00000442287:exon3:c.A830T:p.H277L	POLG:NM_001126131:exon3:c.A830T:p.H277L,POLG:NM_002693:exon3:c.A830T:p.H277L	clinvar: Likely pathogenic|Uncertain significance|Uncertain significance	DM	Alpers_syndrome	0.41	InterVar: Likely pathogenic PVS1=0 PS=[0, 0, 0, 0, 0] PM=[1, 1, 0, 0, 0, 0, 0] PP=[0, 0, 1, 0, 1, 0] BA1=0 BS=[0, 0, 0, 0, 0] BP=[0, 0, 0, 0, 0, 0, 0, 0]	0.0004	0.0004	0.000199681	0.0002	0.0004	2.74	21	0.173	4.45	.	.	.	Ribonuclease H-like domain	POLG:uc002bnr.4:exon3:c.A830T:p.H277L,POLG:uc002bns.4:exon3:c.A830T:p.H277L	.	0.185	AFR:0,AMR:8.648e-05,EAS:0,FIN:0.0002,NFE:0.0007,OTH:0,SAS:0	AFR:0,AMR:0,ASJ:0,EAS:0,FIN:0.0003,NFE:0.0003,OTH:0	AFR:6.535e-05,AMR:0.0001,ASJ:0,EAS:0,FIN:0.0003,NFE:0.0007,OTH:0.0002,SAS:0	174763	157640;203700;258450;607459;613662;	298;254881;70595;254886;726;254892;	298|Mitochondrial neurogastrointestinal encephalomyopathy|1-9 / 1 000 000|Autosomal recessive|Adolescent<br>Childhood<br>Adult|603041 612075 613662~254881|Spinocerebellar ataxia with epilepsy|-|Autosomal recessive|Adolescent<br>Childhood|607459~70595|Sensory ataxic neuropathy-dysarthria-ophthalmoparesis syndrome|Unknown|Autosomal recessive|Adult|607459~254886|Autosomal recessive progressive exter…	.	15	HG01704
15	89873383	89873383	G	A	POLG	Other CancerGene	exonic	stopgain	ENSG00000140521	rs538976075	ENSG00000140521:ENST00000268124:exon3:c.C784T:p.Q262X,ENSG00000140521:ENST00000442287:exon3:c.C784T:p.Q262X	POLG:NM_001126131:exon3:c.C784T:p.Q262X,POLG:NM_002693:exon3:c.C784T:p.Q262X	clinvar: UNK	.	.	.	InterVar: Pathogenic PVS1=1 PS=[0, 0, 0, 0, 0] PM=[0, 1, 0, 0, 0, 0, 0] PP=[0, 0, 1, 0, 0, 0] BA1=0 BS=[0, 0, 0, 0, 0] BP=[0, 0, 0, 0, 0, 0, 0, 0]	8.29e-06	.	0.000199681		4.07e-06	9.159	35	.	3.26	.	.	.	Ribonuclease H-like domain	POLG:uc002bnr.4:exon3:c.C784T:p.Q262X,POLG:uc002bns.4:exon3:c.C784T:p.Q262X	.	.	AFR:0,AMR:0,EAS:0,FIN:0,NFE:0,OTH:0,SAS:6.056e-05	AFR:.,AMR:.,ASJ:.,EAS:.,FIN:.,NFE:.,OTH:.	AFR:0,AMR:0,ASJ:0,EAS:0,FIN:0,NFE:0,OTH:0,SAS:3.249e-05	174763	157640;203700;258450;607459;613662;	298;254881;70595;254886;726;254892;	298|Mitochondrial neurogastrointestinal encephalomyopathy|1-9 / 1 000 000|Autosomal recessive|Adolescent<br>Childhood<br>Adult|603041 612075 613662~254881|Spinocerebellar ataxia with epilepsy|-|Autosomal recessive|Adolescent<br>Childhood|607459~70595|Sensory ataxic neuropathy-dysarthria-ophthalmoparesis syndrome|Unknown|Autosomal recessive|Adult|607459~254886|Autosomal recessive progressive exter…	.	15	HG03777
16	10997737	10997737	C	T	CIITA	Other CancerGene	exonic	stopgain	ENSG00000179583	rs567218474	ENSG00000179583:ENST00000381835:exon8:c.C775T:p.R259X,ENSG00000179583:ENST00000324288:exon9:c.C922T:p.R308X	CIITA:NM_001286403:exon8:c.C775T:p.R259X,CIITA:NM_000246:exon9:c.C922T:p.R308X,CIITA:NM_001286402:exon9:c.C925T:p.R309X	clinvar: UNK	.	.	.	InterVar: Pathogenic PVS1=1 PS=[0, 0, 0, 0, 0] PM=[0, 1, 0, 0, 0, 0, 0] PP=[0, 0, 1, 0, 0, 0] BA1=0 BS=[0, 1, 0, 0, 0] BP=[0, 0, 0, 0, 0, 0, 0, 0]	1.65e-05	.	0.000199681		1.22e-05	12.329	39	.	5.47	.	.	.	.	CIITA:uc002dah.2:exon8:c.C778T:p.R260X,CIITA:uc002dak.4:exon8:c.C775T:p.R259X,CIITA:uc002dag.2:exon9:c.C922T:p.R308X,CIITA:uc002dai.4:exon9:c.C922T:p.R308X,CIITA:uc002daj.4:exon9:c.C925T:p.R309X,CIITA:uc010bup.1:exon9:c.C922T:p.R308X	.	.	AFR:0,AMR:8.642e-05,EAS:0,FIN:0,NFE:1.499e-05,OTH:0,SAS:0	AFR:.,AMR:.,ASJ:.,EAS:.,FIN:.,NFE:.,OTH:.	AFR:0,AMR:5.956e-05,ASJ:0,EAS:0,FIN:0,NFE:8.952e-06,OTH:0,SAS:0	600005	180300;209920;	572;	572|Immunodeficiency by defective expression of HLA class 2|<1 / 1 000 000|Autosomal recessive|Infancy<br>Neonatal|209920~	.	16	HG01459
16	11002926	11002926	C	T	CIITA	Other CancerGene	exonic	stopgain	ENSG00000179583	rs573523090	ENSG00000179583:ENST00000381835:exon10:c.C946T:p.Q316X,ENSG00000179583:ENST00000324288:exon12:c.C2698T:p.Q900X	CIITA:NM_001286403:exon10:c.C946T:p.Q316X,CIITA:NM_000246:exon12:c.C2698T:p.Q900X,CIITA:NM_001286402:exon12:c.C2701T:p.Q901X	clinvar: UNK	.	.	.	InterVar: Pathogenic PVS1=1 PS=[0, 0, 0, 0, 0] PM=[0, 1, 0, 0, 0, 0, 0] PP=[0, 0, 1, 0, 0, 0] BA1=0 BS=[0, 1, 0, 0, 0] BP=[0, 0, 0, 0, 0, 0, 0, 0]	4.14e-05	.	0.000199681	3.23e-05	2.85e-05	11.37	37	.	4.85	.	.	.	.	CIITA:uc002dak.4:exon10:c.C946T:p.Q316X,CIITA:uc002dai.4:exon12:c.C2698T:p.Q900X,CIITA:uc002daj.4:exon12:c.C2701T:p.Q901X	.	.	AFR:9.716e-05,AMR:8.651e-05,EAS:0,FIN:0,NFE:0,OTH:0,SAS:0.0002	AFR:0,AMR:0,ASJ:0,EAS:0,FIN:0,NFE:6.668e-05,OTH:0	AFR:6.549e-05,AMR:2.978e-05,ASJ:0,EAS:0,FIN:0,NFE:8.962e-06,OTH:0,SAS:0.0001	600005	180300;209920;	572;	572|Immunodeficiency by defective expression of HLA class 2|<1 / 1 000 000|Autosomal recessive|Infancy<br>Neonatal|209920~	.	16	HG02582
16	23646275	23646275	A	T	PALB2	Autosomal Dominant	exonic	stopgain	ENSG00000083093	rs540962715	ENSG00000083093:ENST00000261584:exon4:c.T1592A:p.L531X	PALB2:NM_024675:exon4:c.T1592A:p.L531X	clinvar: UNK	.	.	.	InterVar: Pathogenic PVS1=1 PS=[0, 0, 0, 0, 0] PM=[0, 1, 0, 0, 0, 0, 0] PP=[0, 0, 1, 0, 0, 0] BA1=0 BS=[0, 0, 0, 0, 0] BP=[0, 0, 0, 0, 0, 0, 0, 0]		.	0.000199681		.	11.178	37	.	4.04	.	.	.	.	PALB2:uc002dlx.1:exon4:c.T1592A:p.L531X	.	.	AFR:.,AMR:.,EAS:.,FIN:.,NFE:.,OTH:.,SAS:.	AFR:.,AMR:.,ASJ:.,EAS:.,FIN:.,NFE:.,OTH:.	AFR:.,AMR:.,ASJ:.,EAS:.,FIN:.,NFE:.,OTH:.,SAS:.	610355	114480;610832;613348;	1333;84;227535;	1333|Familial pancreatic carcinoma|1-9 / 1 000 000|Multigenic/multifactorial|Adult|260350 606856 613347 613348 614320~84|Fanconi anemia|1-9 / 1 000 000|Autosomal recessive<br>or&nbsp;X-linked recessive|Childhood|227645 227646 227650 300514 600901 603467 609053 609054 610832 613390 613951 614082 614083 615272 616435~227535|Hereditary breast cancer|-|-|-|114480 600048 604370 605365 612555 613399~	.	16	NA20821
16	68867247	68867247	G	A	CDH1	Autosomal Dominant	exonic	nonsynonymous SNV	ENSG00000039068	rs35572355	ENSG00000039068:ENST00000422392:exon15:c.G2311A:p.V771M,ENSG00000039068:ENST00000261769:exon16:c.G2494A:p.V832M	CDH1:NM_001317184:exon15:c.G2311A:p.V771M,CDH1:NM_001317186:exon15:c.G529A:p.V177M,CDH1:NM_001317185:exon16:c.G946A:p.V316M,CDH1:NM_004360:exon16:c.G2494A:p.V832M	clinvar: other|Uncertain significance|Uncertain significance|Likely pathogenic	DM	Gastric_cancer	0.53	InterVar: Likely pathogenic PVS1=0 PS=[0, 0, 0, 0, 0] PM=[1, 1, 0, 0, 0, 0, 0] PP=[0, 0, 1, 0, 1, 0] BA1=0 BS=[0, 1, 0, 0, 0] BP=[0, 0, 0, 0, 0, 0, 0, 0]	0.0002	0.0002	0.000399361	3.23e-05	0.0002	6.973	33	0	6.04	.	.	.	Cadherin, cytoplasmic domain;Cadherin, cytoplasmic domain|Catenin binding domain	CDH1:uc010cfg.1:exon15:c.G2311A:p.V771M,CDH1:uc002ewg.1:exon16:c.G2494A:p.V832M	.	0.534	AFR:0.0002,AMR:0,EAS:0.0025,FIN:0,NFE:2.997e-05,OTH:0,SAS:0.0002	AFR:0,AMR:0,ASJ:0,EAS:0,FIN:0,NFE:6.66e-05,OTH:0	AFR:6.534e-05,AMR:0,ASJ:0,EAS:0.0019,FIN:0,NFE:5.371e-05,OTH:0,SAS:0.0001	192090	114480;137215;167000;176807;608089;	1331;26106;227535;	1331|Familial prostate cancer|-|-|Adult|176807 300147 300704 601518 602759 603688 608656 608658 609299 609558 610321 610997 611100 611868 611928 611955 611958 611959 614731~26106|Hereditary diffuse gastric cancer|Unknown|Autosomal dominant|Adult|137215~227535|Hereditary breast cancer|-|-|-|114480 600048 604370 605365 612555 613399~	.	16	NA18949
16	68867247	68867247	G	A	CDH1	Autosomal Dominant	exonic	nonsynonymous SNV	ENSG00000039068	rs35572355	ENSG00000039068:ENST00000422392:exon15:c.G2311A:p.V771M,ENSG00000039068:ENST00000261769:exon16:c.G2494A:p.V832M	CDH1:NM_001317184:exon15:c.G2311A:p.V771M,CDH1:NM_001317186:exon15:c.G529A:p.V177M,CDH1:NM_001317185:exon16:c.G946A:p.V316M,CDH1:NM_004360:exon16:c.G2494A:p.V832M	clinvar: other|Uncertain significance|Uncertain significance|Likely pathogenic	DM	Gastric_cancer	0.53	InterVar: Likely pathogenic PVS1=0 PS=[0, 0, 0, 0, 0] PM=[1, 1, 0, 0, 0, 0, 0] PP=[0, 0, 1, 0, 1, 0] BA1=0 BS=[0, 1, 0, 0, 0] BP=[0, 0, 0, 0, 0, 0, 0, 0]	0.0002	0.0002	0.000399361	3.23e-05	0.0002	6.973	33	0	6.04	.	.	.	Cadherin, cytoplasmic domain;Cadherin, cytoplasmic domain|Catenin binding domain	CDH1:uc010cfg.1:exon15:c.G2311A:p.V771M,CDH1:uc002ewg.1:exon16:c.G2494A:p.V832M	.	0.534	AFR:0.0002,AMR:0,EAS:0.0025,FIN:0,NFE:2.997e-05,OTH:0,SAS:0.0002	AFR:0,AMR:0,ASJ:0,EAS:0,FIN:0,NFE:6.66e-05,OTH:0	AFR:6.534e-05,AMR:0,ASJ:0,EAS:0.0019,FIN:0,NFE:5.371e-05,OTH:0,SAS:0.0001	192090	114480;137215;167000;176807;608089;	1331;26106;227535;	1331|Familial prostate cancer|-|-|Adult|176807 300147 300704 601518 602759 603688 608656 608658 609299 609558 610321 610997 611100 611868 611928 611955 611958 611959 614731~26106|Hereditary diffuse gastric cancer|Unknown|Autosomal dominant|Adult|137215~227535|Hereditary breast cancer|-|-|-|114480 600048 604370 605365 612555 613399~	.	16	NA19064
16	89805578	89805578	G	C	FANCA	Autosomal Recessive	exonic	stopgain	ENSG00000187741	rs199599393	ENSG00000187741:ENST00000561722:exon3:c.C281G:p.S94X,ENSG00000187741:ENST00000567879:exon5:c.C509G:p.S170X,ENSG00000187741:ENST00000389301:exon41:c.C4130G:p.S1377X,ENSG00000187741:ENST00000568369:exon41:c.C4130G:p.S1377X	FANCA:NM_000135:exon41:c.C4130G:p.S1377X,FANCA:NM_001286167:exon41:c.C4130G:p.S1377X	clinvar: UNK	DM	Fanconi_anaemia	0.99	InterVar: Likely pathogenic PVS1=1 PS=[0, 0, 0, 0, 0] PM=[0, 1, 0, 0, 0, 0, 0] PP=[0, 0, 0, 0, 0, 0] BA1=0 BS=[0, 0, 0, 0, 0] BP=[0, 0, 0, 0, 0, 0, 0, 0]	8.25e-06	.	0.000199681		4.07e-06	8.594	35	.	-0.653	.	.	.	.	FANCA:uc002fou.1:exon41:c.C4130G:p.S1377X,FANCA:uc010vpn.1:exon41:c.C4130G:p.S1377X	.	.	AFR:0,AMR:8.655e-05,EAS:0,FIN:0,NFE:0,OTH:0,SAS:0	AFR:.,AMR:.,ASJ:.,EAS:.,FIN:.,NFE:.,OTH:.	AFR:0,AMR:2.979e-05,ASJ:0,EAS:0,FIN:0,NFE:0,OTH:0,SAS:0	607139	227650;	84;	84|Fanconi anemia|1-9 / 1 000 000|Autosomal recessive<br>or&nbsp;X-linked recessive|Childhood|227645 227646 227650 300514 600901 603467 609053 609054 610832 613390 613951 614082 614083 615272 616435~	.	16	NA19764
16	89842165	89842165	C	A	FANCA	Autosomal Recessive	exonic	stopgain	ENSG00000187741	rs201894526	ENSG00000187741:ENST00000389301:exon21:c.G1885T:p.E629X,ENSG00000187741:ENST00000568369:exon21:c.G1885T:p.E629X	FANCA:NM_000135:exon21:c.G1885T:p.E629X,FANCA:NM_001286167:exon21:c.G1885T:p.E629X	clinvar: UNK	.	.	.	InterVar: Pathogenic PVS1=1 PS=[0, 0, 0, 0, 0] PM=[0, 1, 0, 0, 0, 0, 0] PP=[0, 0, 1, 0, 0, 0] BA1=0 BS=[0, 0, 0, 0, 0] BP=[0, 0, 0, 0, 0, 0, 0, 0]		.	0.000199681		.	8.169	35	.	3.05	.	.	.	.	FANCA:uc002fou.1:exon21:c.G1885T:p.E629X,FANCA:uc010vpn.1:exon21:c.G1885T:p.E629X	.	.	AFR:.,AMR:.,EAS:.,FIN:.,NFE:.,OTH:.,SAS:.	AFR:.,AMR:.,ASJ:.,EAS:.,FIN:.,NFE:.,OTH:.	AFR:.,AMR:.,ASJ:.,EAS:.,FIN:.,NFE:.,OTH:.,SAS:.	607139	227650;	84;	84|Fanconi anemia|1-9 / 1 000 000|Autosomal recessive<br>or&nbsp;X-linked recessive|Childhood|227645 227646 227650 300514 600901 603467 609053 609054 610832 613390 613951 614082 614083 615272 616435~	.	16	HG00472
16	89842224	89842224	C	T	FANCA	Autosomal Recessive	splicing	.	ENSG00000187741	rs555449842	.	.	clinvar: Pathogenic	DM	Fanconi_anaemia	0.48	InterVar: Pathogenic PVS1=1 PS=[0, 0, 0, 0, 0] PM=[0, 1, 0, 0, 0, 0, 0] PP=[0, 0, 1, 0, 1, 0] BA1=0 BS=[0, 0, 0, 0, 0] BP=[0, 0, 0, 0, 0, 0, 0, 0]	1.09e-05	.	0.000199681	0.0001	1.65e-05	4.542	24.3	.	5.03	.	0.9999	0.924	.	.	.	.	AFR:0,AMR:0,EAS:0,FIN:0,NFE:1.992e-05,OTH:0,SAS:0	AFR:0.0001,AMR:0,ASJ:0,EAS:0,FIN:0,NFE:0.0002,OTH:0	AFR:0,AMR:0,ASJ:0,EAS:0,FIN:0,NFE:3.645e-05,OTH:0,SAS:0	607139	227650;	84;	84|Fanconi anemia|1-9 / 1 000 000|Autosomal recessive<br>or&nbsp;X-linked recessive|Childhood|227645 227646 227650 300514 600901 603467 609053 609054 610832 613390 613951 614082 614083 615272 616435~	.	16	NA19711
16	89881023	89881023	T	A	FANCA	Autosomal Recessive	splicing	.	ENSG00000187741	rs183350210	.	.	clinvar: UNK	DM	Fanconi_anaemia	0.28	InterVar: Pathogenic PVS1=1 PS=[0, 0, 0, 0, 0] PM=[0, 1, 0, 0, 0, 0, 0] PP=[0, 0, 1, 0, 0, 0] BA1=0 BS=[0, 0, 0, 0, 0] BP=[0, 0, 0, 0, 0, 0, 0, 0]	1.65e-05	.	0.000199681	3.23e-05	2.03e-05	3.426	23	.	4.94	.	1	0.802	.	.	.	.	AFR:0.0002,AMR:0,EAS:0,FIN:0,NFE:0,OTH:0,SAS:0	AFR:0.0001,AMR:0,ASJ:0,EAS:0,FIN:0,NFE:0,OTH:0	AFR:0.0003,AMR:0,ASJ:0,EAS:0,FIN:0,NFE:0,OTH:0,SAS:0	607139	227650;	84;	84|Fanconi anemia|1-9 / 1 000 000|Autosomal recessive<br>or&nbsp;X-linked recessive|Childhood|227645 227646 227650 300514 600901 603467 609053 609054 610832 613390 613951 614082 614083 615272 616435~	.	16	NA20339
17	7576569	7576569	G	A	TP53	Autosomal Dominant	exonic	stopgain	ENSG00000141510	rs554738122	ENSG00000141510:ENST00000455263:exon10:c.C1009T:p.R337X	TP53:NM_001126117:exon6:c.C613T:p.R205X,TP53:NM_001276699:exon6:c.C532T:p.R178X,TP53:NM_001126113:exon10:c.C1009T:p.R337X,TP53:NM_001276695:exon10:c.C892T:p.R298X	clinvar: UNK	.	.	.	InterVar: Likely pathogenic PVS1=1 PS=[0, 0, 0, 0, 0] PM=[0, 1, 0, 0, 0, 0, 0] PP=[0, 0, 0, 0, 0, 0] BA1=0 BS=[0, 1, 0, 0, 0] BP=[0, 0, 0, 0, 0, 0, 0, 0]	7.01e-05	.	0.000199681	3.23e-05	1.66e-05	1.751	14.7	.	-0.777	.	.	.	p53, DNA-binding domain|p53-like transcription factor, DNA-binding|p53/RUNT-type transcription factor, DNA-binding domain;p53, tetramerisation domain	TP53:uc010cnf.2:exon6:c.C532T:p.R178X,TP53:uc010cnh.2:exon10:c.C1009T:p.R337X	Name=Tigger5	.	AFR:0,AMR:0,EAS:0,FIN:0,NFE:7.616e-05,OTH:0,SAS:0.0001	AFR:0.0001,AMR:0,ASJ:0,EAS:0,FIN:0,NFE:0,OTH:0	AFR:0,AMR:0,ASJ:0,EAS:0,FIN:0,NFE:2.705e-05,OTH:0,SAS:4.07e-05	191170	114480;114500;114550;137800;151623;202300;259500;260350;260500;607107;614740;	150;251899;2807;1333;668;1501;524;182067;251627;251630;301;360;94;449;88673;227535;	150|Nasopharyngeal carcinoma|1-9 / 100 000|Multigenic/multifactorial<br>or&nbsp;Not applicable|All ages|161550 607107 617075~251899|Choroid plexus carcinoma|1-9 / 1 000 000|Autosomal dominant|Childhood|260500~2807|Papilloma of choroid plexus|-|-|All ages|260500~1333|Familial pancreatic carcinoma|1-9 / 1 000 000|Multigenic/multifactorial|Adult|260350 606856 613347 613348 614320~668|Osteosarcoma|1-…	.	17	HG03730
17	7577120	7577120	C	T	TP53	Autosomal Dominant	exonic	nonsynonymous SNV	ENSG00000141510	rs28934576	ENSG00000141510:ENST00000509690:exon5:c.G422A:p.R141H,ENSG00000141510:ENST00000359597:exon7:c.G818A:p.R273H,ENSG00000141510:ENST00000269305:exon8:c.G818A:p.R273H,ENSG00000141510:ENST00000420246:exon8:c.G818A:p.R273H,ENSG00000141510:ENST00000445888:exon8:c.G818A:p.R273H,ENSG00000141510:ENST00000455263:exon8:c.G818A:p.R273H	TP53:NM_001126115:exon4:c.G422A:p.R141H,TP53:NM_001126116:exon4:c.G422A:p.R141H,TP53:NM_001126117:exon4:c.G422A:p.R141H,TP53:NM_001276697:exon4:c.G341A:p.R114H,TP53:NM_001276698:exon4:c.G341A:p.R114H,TP53:NM_001276699:exon4:c.G341A:p.R114H,TP53:NM_001126118:exon7:c.G701A:p.R234H,TP53:NM_000546:exon8:c.G818A:p.R273H,TP53:NM_001126112:exon8:c.G818A:p.R273H,TP53:NM_001126113:exon8:c.G818A:p.R273H,TP…	clinvar: Pathogenic|Pathogenic|Pathogenic|Pathogenic|Likely pathogenic|Likely pathogenic|Likely pathogenic|Likely pathogenic|Likely pathogenic|Likely pathogenic|Likely pathogenic|Likely pathogenic|Likely pathogenic|Likely pathogenic|Likely pathogenic|Likely pathogenic|Likely pathogenic|Likely pathogenic|Likely pathogenic|Likely pathogenic|Likely pathogenic|Likely pathogenic|Likely pathogenic|Like…	DM	Li-Fraumeni_syndrome	0.39	InterVar: Likely pathogenic PVS1=0 PS=[0, 0, 0, 0, 0] PM=[1, 1, 0, 0, 0, 0, 0] PP=[0, 0, 1, 0, 1, 0] BA1=0 BS=[0, 1, 0, 0, 0] BP=[0, 0, 0, 0, 0, 0, 0, 0]	2.63e-05	.	0.000199681		1.63e-05	5.846	27.3	0.007	4.92	.	.	.	p53, DNA-binding domain|p53-like transcription factor, DNA-binding|p53/RUNT-type transcription factor, DNA-binding domain	TP53:uc002gii.2:exon4:c.G341A:p.R114H,TP53:uc010cnf.2:exon4:c.G341A:p.R114H,TP53:uc010cng.2:exon4:c.G341A:p.R114H,TP53:uc002gih.3:exon7:c.G818A:p.R273H,TP53:uc031qyq.1:exon7:c.G701A:p.R234H,TP53:uc002gij.3:exon8:c.G701A:p.R234H,TP53:uc002gim.3:exon8:c.G818A:p.R273H,TP53:uc010cnh.2:exon8:c.G818A:p.R273H,TP53:uc010cni.2:exon8:c.G818A:p.R273H	.	0.939	AFR:0,AMR:0,EAS:0,FIN:0,NFE:4.746e-05,OTH:0,SAS:0	AFR:.,AMR:.,ASJ:.,EAS:.,FIN:.,NFE:.,OTH:.	AFR:0,AMR:0,ASJ:0.0001,EAS:0,FIN:0,NFE:2.691e-05,OTH:0,SAS:0	191170	114480;114500;114550;137800;151623;202300;259500;260350;260500;607107;614740;	150;251899;2807;1333;668;1501;524;182067;251627;251630;301;360;94;449;88673;227535;	150|Nasopharyngeal carcinoma|1-9 / 100 000|Multigenic/multifactorial<br>or&nbsp;Not applicable|All ages|161550 607107 617075~251899|Choroid plexus carcinoma|1-9 / 1 000 000|Autosomal dominant|Childhood|260500~2807|Papilloma of choroid plexus|-|-|All ages|260500~1333|Familial pancreatic carcinoma|1-9 / 1 000 000|Multigenic/multifactorial|Adult|260350 606856 613347 613348 614320~668|Osteosarcoma|1-…	ID=COSM10660,COSM3356963,COSM1645335,COSM99729;OCCURENCE=1(pleura),13(prostate),60(ovary),8(bone),87(lung),5(liver),4(NS),45(oesophagus),43(pancreas),6(biliary_tract),1(cervix),1(fallopian_tube),4(vulva),16(endometrium),19(urinary_tract),2(thymus),4(penis),4(soft_tissue),15(skin),48(upper_aerodigestive_tract),61(central_nervous_system),3(salivary_gland),36(stomach),93(breast),198(large_intestine)…	17	NA11994
17	7578191	7578191	A	G	TP53	Autosomal Dominant	exonic	nonsynonymous SNV	ENSG00000141510	rs530941076	ENSG00000141510:ENST00000509690:exon3:c.T262C:p.Y88H,ENSG00000141510:ENST00000359597:exon5:c.T658C:p.Y220H,ENSG00000141510:ENST00000413465:exon5:c.T658C:p.Y220H,ENSG00000141510:ENST00000514944:exon5:c.T379C:p.Y127H,ENSG00000141510:ENST00000269305:exon6:c.T658C:p.Y220H,ENSG00000141510:ENST00000420246:exon6:c.T658C:p.Y220H,ENSG00000141510:ENST00000445888:exon6:c.T658C:p.Y220H,ENSG00000141510:ENST00…	TP53:NM_001126115:exon2:c.T262C:p.Y88H,TP53:NM_001126116:exon2:c.T262C:p.Y88H,TP53:NM_001126117:exon2:c.T262C:p.Y88H,TP53:NM_001276697:exon2:c.T181C:p.Y61H,TP53:NM_001276698:exon2:c.T181C:p.Y61H,TP53:NM_001276699:exon2:c.T181C:p.Y61H,TP53:NM_001126118:exon5:c.T541C:p.Y181H,TP53:NM_000546:exon6:c.T658C:p.Y220H,TP53:NM_001126112:exon6:c.T658C:p.Y220H,TP53:NM_001126113:exon6:c.T658C:p.Y220H,TP53:NM_…	clinvar: Likely pathogenic|Likely pathogenic|Likely pathogenic|Likely pathogenic|Likely pathogenic|Likely pathogenic|Likely pathogenic|Likely pathogenic|Likely pathogenic|Likely pathogenic|Likely pathogenic|Likely pathogenic|Likely pathogenic|Likely pathogenic|Likely pathogenic|Likely pathogenic|Likely pathogenic|Likely pathogenic|Likely pathogenic	.	.	.	InterVar: Likely pathogenic PVS1=0 PS=[0, 0, 0, 0, 0] PM=[1, 1, 0, 0, 0, 0, 0] PP=[0, 0, 1, 0, 1, 0] BA1=0 BS=[0, 1, 0, 0, 0] BP=[0, 0, 0, 0, 0, 0, 0, 0]	1.67e-05	.	0.000199681		0	6.251	28.9	0	5.28	.	.	.	p53, DNA-binding domain|p53-like transcription factor, DNA-binding|p53/RUNT-type transcription factor, DNA-binding domain	TP53:uc002gii.2:exon2:c.T181C:p.Y61H,TP53:uc010cnf.2:exon2:c.T181C:p.Y61H,TP53:uc010cng.2:exon2:c.T181C:p.Y61H,TP53:uc002gio.3:exon3:c.T262C:p.Y88H,TP53:uc002gig.1:exon5:c.T658C:p.Y220H,TP53:uc002gih.3:exon5:c.T658C:p.Y220H,TP53:uc002gin.3:exon5:c.T379C:p.Y127H,TP53:uc010vug.3:exon5:c.T541C:p.Y181H,TP53:uc031qyq.1:exon5:c.T541C:p.Y181H,TP53:uc002gij.3:exon6:c.T541C:p.Y181H,TP53:uc002gim.3:exon6:c…	.	0.975	AFR:0.0002,AMR:0,EAS:0,FIN:0,NFE:0,OTH:0,SAS:0	AFR:.,AMR:.,ASJ:.,EAS:.,FIN:.,NFE:.,OTH:.	AFR:0,AMR:0,ASJ:0,EAS:0,FIN:0,NFE:0,OTH:0,SAS:0	191170	114480;114500;114550;137800;151623;202300;259500;260350;260500;607107;614740;	150;251899;2807;1333;668;1501;524;182067;251627;251630;301;360;94;449;88673;227535;	150|Nasopharyngeal carcinoma|1-9 / 100 000|Multigenic/multifactorial<br>or&nbsp;Not applicable|All ages|161550 607107 617075~251899|Choroid plexus carcinoma|1-9 / 1 000 000|Autosomal dominant|Childhood|260500~2807|Papilloma of choroid plexus|-|-|All ages|260500~1333|Familial pancreatic carcinoma|1-9 / 1 000 000|Multigenic/multifactorial|Adult|260350 606856 613347 613348 614320~668|Osteosarcoma|1-…	ID=COSM44637,COSM1172478,COSM3732687,COSM1172476,COSM3732688,COSM1172479,COSM1172477;OCCURENCE=2(oesophagus),1(ovary),8(breast),4(haematopoietic_and_lymphoid_tissue),1(kidney),1(stomach),1(central_nervous_system),1(urinary_tract)	17	NA18519
17	7578407	7578407	G	A	TP53	Autosomal Dominant	exonic	nonsynonymous SNV	ENSG00000141510	rs138729528	ENSG00000141510:ENST00000509690:exon2:c.C127T:p.R43C,ENSG00000141510:ENST00000359597:exon4:c.C523T:p.R175C,ENSG00000141510:ENST00000413465:exon4:c.C523T:p.R175C,ENSG00000141510:ENST00000514944:exon4:c.C244T:p.R82C,ENSG00000141510:ENST00000269305:exon5:c.C523T:p.R175C,ENSG00000141510:ENST00000420246:exon5:c.C523T:p.R175C,ENSG00000141510:ENST00000445888:exon5:c.C523T:p.R175C,ENSG00000141510:ENST000…	TP53:NM_001126115:exon1:c.C127T:p.R43C,TP53:NM_001126116:exon1:c.C127T:p.R43C,TP53:NM_001126117:exon1:c.C127T:p.R43C,TP53:NM_001276697:exon1:c.C46T:p.R16C,TP53:NM_001276698:exon1:c.C46T:p.R16C,TP53:NM_001276699:exon1:c.C46T:p.R16C,TP53:NM_001126118:exon4:c.C406T:p.R136C,TP53:NM_000546:exon5:c.C523T:p.R175C,TP53:NM_001126112:exon5:c.C523T:p.R175C,TP53:NM_001126113:exon5:c.C523T:p.R175C,TP53:NM_001…	clinvar: Uncertain significance|Likely pathogenic|Likely pathogenic|Likely pathogenic|Likely pathogenic|Likely pathogenic|Likely pathogenic|Likely pathogenic|Likely pathogenic|Likely pathogenic|Likely pathogenic|Likely pathogenic|Likely pathogenic|Likely pathogenic|Likely pathogenic|Likely pathogenic|Likely pathogenic|Likely pathogenic|Likely pathogenic|Likely pathogenic|Likely pathogenic|Likely …	DM	Ovarian_carcinoma	0.75	InterVar: Likely pathogenic PVS1=0 PS=[0, 0, 0, 0, 0] PM=[1, 1, 0, 0, 0, 0, 0] PP=[0, 0, 1, 0, 1, 0] BA1=0 BS=[0, 1, 0, 0, 0] BP=[0, 0, 0, 0, 0, 0, 0, 0]	2.47e-05	.	0.000199681	3.23e-05	2.03e-05	6.543	31	0	2.14	.	.	.	p53, DNA-binding domain|p53-like transcription factor, DNA-binding|p53/RUNT-type transcription factor, DNA-binding domain	TP53:uc002gii.2:exon1:c.C46T:p.R16C,TP53:uc010cnf.2:exon1:c.C46T:p.R16C,TP53:uc010cng.2:exon1:c.C46T:p.R16C,TP53:uc002gio.3:exon2:c.C127T:p.R43C,TP53:uc002gig.1:exon4:c.C523T:p.R175C,TP53:uc002gih.3:exon4:c.C523T:p.R175C,TP53:uc002gin.3:exon4:c.C244T:p.R82C,TP53:uc010vug.3:exon4:c.C406T:p.R136C,TP53:uc031qyq.1:exon4:c.C406T:p.R136C,TP53:uc002gij.3:exon5:c.C406T:p.R136C,TP53:uc002gim.3:exon5:c.C52…	.	1.054	AFR:0,AMR:0,EAS:0,FIN:0,NFE:2.999e-05,OTH:0,SAS:6.056e-05	AFR:0,AMR:0,ASJ:0,EAS:0,FIN:0,NFE:0,OTH:0.0010	AFR:0,AMR:0,ASJ:0,EAS:0,FIN:4.484e-05,NFE:1.793e-05,OTH:0,SAS:6.498e-05	191170	114480;114500;114550;137800;151623;202300;259500;260350;260500;607107;614740;	150;251899;2807;1333;668;1501;524;182067;251627;251630;301;360;94;449;88673;227535;	150|Nasopharyngeal carcinoma|1-9 / 100 000|Multigenic/multifactorial<br>or&nbsp;Not applicable|All ages|161550 607107 617075~251899|Choroid plexus carcinoma|1-9 / 1 000 000|Autosomal dominant|Childhood|260500~2807|Papilloma of choroid plexus|-|-|All ages|260500~1333|Familial pancreatic carcinoma|1-9 / 1 000 000|Multigenic/multifactorial|Adult|260350 606856 613347 613348 614320~668|Osteosarcoma|1-…	ID=COSM3691867,COSM179829,COSM43680,COSM3691866,COSM179828,COSM179826,COSM179827;OCCURENCE=2(central_nervous_system),2(upper_aerodigestive_tract),1(salivary_gland),3(stomach),10(large_intestine),2(urinary_tract),1(oesophagus),1(cervix),1(vulva),1(lung)	17	HG03755
17	41234420	41234420	C	T	BRCA1	Autosomal Dominant	splicing	.	ENSG00000012048	rs80358027	.	.	clinvar: Pathogenic|Pathogenic|Pathogenic|Pathogenic	DM	Breast_cancer	0.68	InterVar: Pathogenic PVS1=1 PS=[0, 0, 0, 0, 0] PM=[0, 0, 0, 0, 0, 0, 0] PP=[0, 0, 1, 0, 1, 0] BA1=0 BS=[0, 1, 0, 0, 0] BP=[0, 0, 0, 0, 0, 0, 0, 0]	8.25e-06	.	0.000199681		4.07e-06	5.35	25.9	.	5.26	.	1	0.938	.	.	.	.	AFR:0,AMR:0,EAS:0,FIN:0.0002,NFE:0,OTH:0,SAS:0	AFR:.,AMR:.,ASJ:.,EAS:.,FIN:.,NFE:.,OTH:.	AFR:0,AMR:0,ASJ:0,EAS:0,FIN:4.49e-05,NFE:0,OTH:0,SAS:0	113705	604370;614320;	1333;145;227535;	1333|Familial pancreatic carcinoma|1-9 / 1 000 000|Multigenic/multifactorial|Adult|260350 606856 613347 613348 614320~145|Hereditary breast and ovarian cancer syndrome|1-5 / 10 000|Autosomal dominant|All ages|604370 612555 613399 614291~227535|Hereditary breast cancer|-|-|-|114480 600048 604370 605365 612555 613399~	.	17	HG00365
17	41276080	41276080	G	A	BRCA1	Autosomal Dominant	exonic	stopgain	ENSG00000012048	rs80357134	ENSG00000012048:ENST00000351666:exon1:c.C34T:p.Q12X,ENSG00000012048:ENST00000346315:exon2:c.C34T:p.Q12X,ENSG00000012048:ENST00000352993:exon2:c.C34T:p.Q12X,ENSG00000012048:ENST00000354071:exon2:c.C34T:p.Q12X,ENSG00000012048:ENST00000357654:exon2:c.C34T:p.Q12X,ENSG00000012048:ENST00000461221:exon2:c.C34T:p.Q12X,ENSG00000012048:ENST00000461798:exon2:c.C34T:p.Q12X,ENSG00000012048:ENST00000468300:exo…	BRCA1:NM_007298:exon1:c.C34T:p.Q12X,BRCA1:NM_007294:exon2:c.C34T:p.Q12X,BRCA1:NM_007299:exon2:c.C34T:p.Q12X,BRCA1:NM_007300:exon2:c.C34T:p.Q12X	clinvar: not provided|Pathogenic|Pathogenic|Pathogenic	DM	Breast_cancer	0.99	InterVar: Pathogenic PVS1=1 PS=[0, 0, 0, 0, 0] PM=[0, 0, 0, 0, 0, 0, 0] PP=[0, 0, 1, 0, 1, 0] BA1=0 BS=[0, 1, 0, 0, 0] BP=[0, 0, 0, 0, 0, 0, 0, 0]	8.27e-06	.	0.000199681		.	9.202	35	.	2.77	.	.	.	Zinc finger, RING/FYVE/PHD-type	BRCA1:uc002idd.3:exon1:c.C34T:p.Q12X,BRCA1:uc010whl.2:exon1:c.C34T:p.Q12X,BRCA1:uc002icq.3:exon2:c.C34T:p.Q12X,BRCA1:uc002ict.3:exon2:c.C34T:p.Q12X,BRCA1:uc002icu.3:exon2:c.C34T:p.Q12X,BRCA1:uc002idc.1:exon2:c.C34T:p.Q12X,BRCA1:uc010cyy.1:exon2:c.C34T:p.Q12X,BRCA1:uc010cza.2:exon2:c.C34T:p.Q12X,BRCA1:uc010whs.1:exon2:c.C34T:p.Q12X	.	.	AFR:0,AMR:0,EAS:0.0001,FIN:0,NFE:0,OTH:0,SAS:0	AFR:.,AMR:.,ASJ:.,EAS:.,FIN:.,NFE:.,OTH:.	AFR:.,AMR:.,ASJ:.,EAS:.,FIN:.,NFE:.,OTH:.,SAS:.	113705	604370;614320;	1333;145;227535;	1333|Familial pancreatic carcinoma|1-9 / 1 000 000|Multigenic/multifactorial|Adult|260350 606856 613347 613348 614320~145|Hereditary breast and ovarian cancer syndrome|1-5 / 10 000|Autosomal dominant|All ages|604370 612555 613399 614291~227535|Hereditary breast cancer|-|-|-|114480 600048 604370 605365 612555 613399~	.	17	HG02164
17	59937169	59937169	G	A	BRIP1	Autosomal Recessive	exonic	stopgain	ENSG00000136492	rs575595017	ENSG00000136492:ENST00000577598:exon2:c.C193T:p.Q65X,ENSG00000136492:ENST00000259008:exon3:c.C193T:p.Q65X,ENSG00000136492:ENST00000577913:exon4:c.C193T:p.Q65X	BRIP1:NM_032043:exon3:c.C193T:p.Q65X	clinvar: UNK	.	.	.	InterVar: Pathogenic PVS1=1 PS=[0, 0, 0, 0, 0] PM=[0, 1, 0, 0, 0, 0, 0] PP=[0, 0, 1, 0, 0, 0] BA1=0 BS=[0, 1, 0, 0, 0] BP=[0, 0, 0, 0, 0, 0, 0, 0]	3.3e-05	.	0.000199681		1.22e-05	10.852	36	.	5.26	.	.	.	Helicase superfamily 1/2, ATP-binding domain, DinG/Rad3-type;Helicase superfamily 1/2, ATP-binding domain|Helicase superfamily 1/2, ATP-binding domain, DinG/Rad3-type|P-loop containing nucleoside triphosphate hydrolase	BRIP1:uc002izk.2:exon3:c.C193T:p.Q65X	.	.	AFR:9.632e-05,AMR:0,EAS:0,FIN:0,NFE:4.5e-05,OTH:0,SAS:0	AFR:.,AMR:.,ASJ:.,EAS:.,FIN:.,NFE:.,OTH:.	AFR:0,AMR:0,ASJ:0,EAS:0,FIN:0,NFE:2.688e-05,OTH:0,SAS:0	605882	114480;609054;	84;227535;	84|Fanconi anemia|1-9 / 1 000 000|Autosomal recessive<br>or&nbsp;X-linked recessive|Childhood|227645 227646 227650 300514 600901 603467 609053 609054 610832 613390 613951 614082 614083 615272 616435~227535|Hereditary breast cancer|-|-|-|114480 600048 604370 605365 612555 613399~	.	17	HG03259
17	62007128	62007128	A	G	CD79B	Other CancerGene	splicing	.	ENSG00000007312	rs202007517	.	.	clinvar: UNK	.	.	.	InterVar: Pathogenic PVS1=1 PS=[0, 0, 0, 0, 0] PM=[0, 1, 0, 0, 0, 0, 0] PP=[0, 0, 1, 0, 0, 0] BA1=0 BS=[0, 0, 0, 0, 0] BP=[0, 0, 0, 0, 0, 0, 0, 0]		.	0.000199681		.	4.601	24.4	.	5.24	.	1	0.844	.	.	.	.	AFR:.,AMR:.,EAS:.,FIN:.,NFE:.,OTH:.,SAS:.	AFR:.,AMR:.,ASJ:.,EAS:.,FIN:.,NFE:.,OTH:.	AFR:.,AMR:.,ASJ:.,EAS:.,FIN:.,NFE:.,OTH:.,SAS:.	147245	612692;	229717;33110;	229717|Isolated agammaglobulinemia|1-9 / 1 000 000|Autosomal dominant<br>or&nbsp;Autosomal recessive<br>or&nbsp;X-linked recessive|Infancy<br>Neonatal|300310 300755 601495 612692 613500 613501 613502 613506 615214 616941~33110|Autosomal agammaglobulinemia|<1 / 1 000 000|Autosomal dominant<br>or&nbsp;Autosomal recessive|All ages|601495 612692 613500 613501 613502 613506 615214 616941~	.	17	NA19184
17	73836587	73836587	C	A	UNC13D	Other CancerGene	splicing	.	ENSG00000092929	rs201908137	.	.	clinvar: Pathogenic|Pathogenic	DM	Haemophagocytic_lymphohistiocytosis_familial	0.53	InterVar: Pathogenic PVS1=1 PS=[0, 0, 0, 0, 0] PM=[0, 1, 0, 0, 0, 0, 0] PP=[0, 0, 1, 0, 1, 0] BA1=0 BS=[0, 0, 0, 0, 0] BP=[0, 0, 0, 0, 0, 0, 0, 0]	4.12e-05	.	0.000399361		4.47e-05	4.885	24.9	.	3.02	.	1	0.92	.	.	.	.	AFR:0,AMR:0.0002,EAS:0,FIN:0,NFE:4.503e-05,OTH:0,SAS:0	AFR:.,AMR:.,ASJ:.,EAS:.,FIN:.,NFE:.,OTH:.	AFR:0,AMR:8.933e-05,ASJ:0.0002,EAS:0,FIN:0,NFE:5.372e-05,OTH:0,SAS:0	608897	608898;	540;	540|Familial hemophagocytic lymphohistiocytosis|Unknown|Autosomal recessive|Infancy<br>Adolescent|267700 603552 603553 608898 613101~	.	17	HG01142
17	73836587	73836587	C	A	UNC13D	Other CancerGene	splicing	.	ENSG00000092929	rs201908137	.	.	clinvar: Pathogenic|Pathogenic	DM	Haemophagocytic_lymphohistiocytosis_familial	0.53	InterVar: Pathogenic PVS1=1 PS=[0, 0, 0, 0, 0] PM=[0, 1, 0, 0, 0, 0, 0] PP=[0, 0, 1, 0, 1, 0] BA1=0 BS=[0, 0, 0, 0, 0] BP=[0, 0, 0, 0, 0, 0, 0, 0]	4.12e-05	.	0.000399361		4.47e-05	4.885	24.9	.	3.02	.	1	0.92	.	.	.	.	AFR:0,AMR:0.0002,EAS:0,FIN:0,NFE:4.503e-05,OTH:0,SAS:0	AFR:.,AMR:.,ASJ:.,EAS:.,FIN:.,NFE:.,OTH:.	AFR:0,AMR:8.933e-05,ASJ:0.0002,EAS:0,FIN:0,NFE:5.372e-05,OTH:0,SAS:0	608897	608898;	540;	540|Familial hemophagocytic lymphohistiocytosis|Unknown|Autosomal recessive|Infancy<br>Adolescent|267700 603552 603553 608898 613101~	.	17	HG02286
17	76993447	76993447	C	T	CANT1	Other CancerGene	exonic	stopgain	ENSG00000171302	rs199762751	ENSG00000171302:ENST00000302345:exon2:c.G258A:p.W86X,ENSG00000171302:ENST00000592228:exon2:c.G258A:p.W86X,ENSG00000171302:ENST00000392446:exon3:c.G258A:p.W86X,ENSG00000171302:ENST00000591773:exon4:c.G258A:p.W86X	CANT1:NM_138793:exon2:c.G258A:p.W86X,CANT1:NM_001159773:exon3:c.G258A:p.W86X,CANT1:NM_001159772:exon4:c.G258A:p.W86X	clinvar: UNK	.	.	.	InterVar: Likely pathogenic PVS1=1 PS=[0, 0, 0, 0, 0] PM=[0, 1, 0, 0, 0, 0, 0] PP=[0, 0, 0, 0, 0, 0] BA1=0 BS=[0, 0, 0, 0, 0] BP=[0, 0, 0, 0, 0, 0, 0, 0]	8.31e-06	7.7e-05	0.000199681	3.23e-05	8.13e-06	5.971	27.7	.	-5.08	.	.	.	.	CANT1:uc002jwj.3:exon2:c.G258A:p.W86X,CANT1:uc002jwk.3:exon3:c.G258A:p.W86X,CANT1:uc002jwn.3:exon4:c.G258A:p.W86X	.	.	AFR:0,AMR:0,EAS:0,FIN:0,NFE:1.511e-05,OTH:0,SAS:0	AFR:0,AMR:0,ASJ:0,EAS:0,FIN:0,NFE:6.678e-05,OTH:0	AFR:0,AMR:0,ASJ:0,EAS:0,FIN:0,NFE:1.793e-05,OTH:0,SAS:0	613165	251450;	1425;	1425|Desbuquois syndrome|<1 / 1 000 000|Autosomal recessive|Antenatal<br>Neonatal|251450 300881 615777~	.	17	NA12286
19	10469959	10469959	G	C	TYK2	Kinase	exonic	stopgain	ENSG00000105397	rs187919920	ENSG00000105397:ENST00000524462:exon11:c.C1512G:p.Y504X,ENSG00000105397:ENST00000264818:exon13:c.C2067G:p.Y689X,ENSG00000105397:ENST00000525621:exon15:c.C2067G:p.Y689X,ENSG00000105397:ENST00000529370:exon15:c.C2067G:p.Y689X	TYK2:NM_003331:exon15:c.C2067G:p.Y689X	clinvar: UNK	.	.	.	InterVar: Likely pathogenic PVS1=1 PS=[0, 0, 0, 0, 0] PM=[0, 1, 0, 0, 0, 0, 0] PP=[0, 0, 0, 0, 0, 0] BA1=0 BS=[0, 0, 0, 0, 0] BP=[0, 0, 0, 0, 0, 0, 0, 0]	8.81e-06	.	0.000199681		.	10.451	36	.	-0.984	.	.	.	Protein kinase domain|Protein kinase-like domain|Serine-threonine/tyrosine-protein kinase catalytic domain;Protein kinase domain|Protein kinase-like domain|Serine-threonine/tyrosine-protein kinase catalytic domain|Tyrosine-protein kinase, catalytic domain	TYK2:uc010dxe.3:exon11:c.C1512G:p.Y504X,TYK2:uc002moc.4:exon15:c.C2067G:p.Y689X,TYK2:uc002mod.2:exon15:c.C2067G:p.Y689X	.	.	AFR:0,AMR:0,EAS:0.0001,FIN:0,NFE:0,OTH:0,SAS:0	AFR:.,AMR:.,ASJ:.,EAS:.,FIN:.,NFE:.,OTH:.	AFR:.,AMR:.,ASJ:.,EAS:.,FIN:.,NFE:.,OTH:.,SAS:.	176941	611521;	331226;	331226|Susceptibility to infection due to TYK2 deficiency|-|Autosomal recessive|-|611521~	.	19	NA19072
19	10472493	10472493	G	A	TYK2	Kinase	exonic	stopgain	ENSG00000105397	rs201025290	ENSG00000105397:ENST00000524462:exon9:c.C1357T:p.R453X,ENSG00000105397:ENST00000264818:exon11:c.C1912T:p.R638X,ENSG00000105397:ENST00000525621:exon13:c.C1912T:p.R638X,ENSG00000105397:ENST00000529370:exon13:c.C1912T:p.R638X	TYK2:NM_003331:exon13:c.C1912T:p.R638X	clinvar: Pathogenic	DM	Tyrosine_kinase_deficiency	0.99	InterVar: Pathogenic PVS1=1 PS=[0, 0, 0, 0, 0] PM=[0, 1, 0, 0, 0, 0, 0] PP=[0, 0, 1, 0, 1, 0] BA1=0 BS=[0, 0, 0, 0, 0] BP=[0, 0, 0, 0, 0, 0, 0, 0]	8.26e-06	.	0.000199681	3.24e-05	.	9.747	36	.	3.54	.	.	.	Protein kinase domain|Protein kinase-like domain|Serine-threonine/tyrosine-protein kinase catalytic domain;Protein kinase domain|Protein kinase-like domain|Serine-threonine/tyrosine-protein kinase catalytic domain|Tyrosine-protein kinase, catalytic domain	TYK2:uc010dxe.3:exon9:c.C1357T:p.R453X,TYK2:uc002moc.4:exon13:c.C1912T:p.R638X,TYK2:uc002mod.2:exon13:c.C1912T:p.R638X	.	.	AFR:0,AMR:0,EAS:0.0001,FIN:0,NFE:0,OTH:0,SAS:0	AFR:0,AMR:0,ASJ:0,EAS:0.0006,FIN:0,NFE:0,OTH:0	AFR:.,AMR:.,ASJ:.,EAS:.,FIN:.,NFE:.,OTH:.,SAS:.	176941	611521;	331226;	331226|Susceptibility to infection due to TYK2 deficiency|-|Autosomal recessive|-|611521~	.	19	NA18997
19	10472858	10472858	C	T	TYK2	Kinase	splicing	.	ENSG00000105397	rs536872179	.	.	clinvar: UNK	.	.	.	InterVar: Pathogenic PVS1=1 PS=[0, 0, 0, 0, 0] PM=[0, 1, 0, 0, 0, 0, 0] PP=[0, 0, 1, 0, 0, 0] BA1=0 BS=[0, 0, 0, 0, 0] BP=[0, 0, 0, 0, 0, 0, 0, 0]		.	0.000199681		.	3.656	23.2	.	4.82	.	1	0.786	.	.	.	.	AFR:.,AMR:.,EAS:.,FIN:.,NFE:.,OTH:.,SAS:.	AFR:.,AMR:.,ASJ:.,EAS:.,FIN:.,NFE:.,OTH:.	AFR:.,AMR:.,ASJ:.,EAS:.,FIN:.,NFE:.,OTH:.,SAS:.	176941	611521;	331226;	331226|Susceptibility to infection due to TYK2 deficiency|-|Autosomal recessive|-|611521~	.	19	NA19664
19	45855574	45855574	G	A	ERCC2	Autosomal Recessive	exonic	nonsynonymous SNV	ENSG00000104884	rs201392911	ENSG00000104884:ENST00000391944:exon20:c.C1849T:p.R617C,ENSG00000104884:ENST00000391941:exon21:c.C2011T:p.R671C,ENSG00000104884:ENST00000391945:exon22:c.C2083T:p.R695C	ERCC2:NM_000400:exon22:c.C2083T:p.R695C	clinvar: not provided	DM	Medulloblastoma	0.99	InterVar: Likely pathogenic PVS1=0 PS=[0, 0, 0, 0, 0] PM=[1, 1, 0, 0, 0, 0, 0] PP=[0, 1, 1, 0, 0, 0] BA1=0 BS=[0, 0, 0, 0, 0] BP=[0, 0, 0, 0, 0, 0, 0, 0]	0.0001	0.0002	0.000199681	0.0002	0.0001	7.988	35	0.003	5.27	.	.	.	ATP-dependent helicase, C-terminal	ERCC2:uc002pbh.2:exon9:c.C772T:p.R258C,ERCC2:uc002pbi.2:exon11:c.C1162T:p.R388C,ERCC2:uc010ejz.2:exon20:c.C1849T:p.R617C,ERCC2:uc002pbk.2:exon21:c.C2011T:p.R671C,ERCC2:uc002pbj.2:exon22:c.C2083T:p.R695C	.	0.878	AFR:0.0003,AMR:0.0002,EAS:0.0001,FIN:0,NFE:0.0001,OTH:0,SAS:6.057e-05	AFR:0.0003,AMR:0.0012,ASJ:0,EAS:0,FIN:0,NFE:6.677e-05,OTH:0	AFR:0.0003,AMR:0.0002,ASJ:0.0001,EAS:5.8e-05,FIN:0,NFE:0.0001,OTH:0,SAS:0.0001	126340	278730;601675;610756;	1466;191;33364;220295;910;	1466|COFS syndrome|<1 / 1 000 000|Autosomal recessive|Neonatal<br>Antenatal|214150 278780 610756 610758 616570~191|Cockayne syndrome|Unknown|Autosomal recessive|All ages|133540 214150 216400 216411 278780 610756 610758 616570~33364|Trichothiodystrophy|Unknown|Autosomal recessive<br>or&nbsp;X-linked recessive|Infancy<br>Neonatal|234050 300953 601675 616390 616395 616943~220295|Xeroderma pigmentosu…	ID=COSM3535892;OCCURENCE=1(skin)	19	NA19651
19	45855588	45855588	C	T	ERCC2	Autosomal Recessive	exonic	nonsynonymous SNV	ENSG00000104884	rs537616689	ENSG00000104884:ENST00000391944:exon20:c.G1835A:p.R612Q,ENSG00000104884:ENST00000391941:exon21:c.G1997A:p.R666Q,ENSG00000104884:ENST00000391945:exon22:c.G2069A:p.R690Q	ERCC2:NM_000400:exon22:c.G2069A:p.R690Q	clinvar: not provided	.	.	.	InterVar: Likely pathogenic PVS1=0 PS=[0, 0, 0, 0, 0] PM=[1, 1, 0, 0, 0, 0, 0] PP=[0, 1, 1, 0, 0, 0] BA1=0 BS=[0, 0, 0, 0, 0] BP=[0, 0, 0, 0, 0, 0, 0, 0]	7.43e-05	.	0.000798722	9.7e-05	6.1e-05	8.001	35	0.016	5.27	.	.	.	ATP-dependent helicase, C-terminal	ERCC2:uc002pbh.2:exon9:c.G758A:p.R253Q,ERCC2:uc002pbi.2:exon11:c.G1148A:p.R383Q,ERCC2:uc010ejz.2:exon20:c.G1835A:p.R612Q,ERCC2:uc002pbk.2:exon21:c.G1997A:p.R666Q,ERCC2:uc002pbj.2:exon22:c.G2069A:p.R690Q	.	0.743	AFR:0.0006,AMR:0,EAS:0.0002,FIN:0,NFE:1.503e-05,OTH:0,SAS:0	AFR:0.0001,AMR:0,ASJ:0,EAS:0.0012,FIN:0,NFE:0,OTH:0	AFR:0.0004,AMR:0,ASJ:0,EAS:0.0003,FIN:0,NFE:2.688e-05,OTH:0.0002,SAS:0	126340	278730;601675;610756;	1466;191;33364;220295;910;	1466|COFS syndrome|<1 / 1 000 000|Autosomal recessive|Neonatal<br>Antenatal|214150 278780 610756 610758 616570~191|Cockayne syndrome|Unknown|Autosomal recessive|All ages|133540 214150 216400 216411 278780 610756 610758 616570~33364|Trichothiodystrophy|Unknown|Autosomal recessive<br>or&nbsp;X-linked recessive|Infancy<br>Neonatal|234050 300953 601675 616390 616395 616943~220295|Xeroderma pigmentosu…	.	19	HG01802
19	45855588	45855588	C	T	ERCC2	Autosomal Recessive	exonic	nonsynonymous SNV	ENSG00000104884	rs537616689	ENSG00000104884:ENST00000391944:exon20:c.G1835A:p.R612Q,ENSG00000104884:ENST00000391941:exon21:c.G1997A:p.R666Q,ENSG00000104884:ENST00000391945:exon22:c.G2069A:p.R690Q	ERCC2:NM_000400:exon22:c.G2069A:p.R690Q	clinvar: not provided	.	.	.	InterVar: Likely pathogenic PVS1=0 PS=[0, 0, 0, 0, 0] PM=[1, 1, 0, 0, 0, 0, 0] PP=[0, 1, 1, 0, 0, 0] BA1=0 BS=[0, 0, 0, 0, 0] BP=[0, 0, 0, 0, 0, 0, 0, 0]	7.43e-05	.	0.000798722	9.7e-05	6.1e-05	8.001	35	0.016	5.27	.	.	.	ATP-dependent helicase, C-terminal	ERCC2:uc002pbh.2:exon9:c.G758A:p.R253Q,ERCC2:uc002pbi.2:exon11:c.G1148A:p.R383Q,ERCC2:uc010ejz.2:exon20:c.G1835A:p.R612Q,ERCC2:uc002pbk.2:exon21:c.G1997A:p.R666Q,ERCC2:uc002pbj.2:exon22:c.G2069A:p.R690Q	.	0.743	AFR:0.0006,AMR:0,EAS:0.0002,FIN:0,NFE:1.503e-05,OTH:0,SAS:0	AFR:0.0001,AMR:0,ASJ:0,EAS:0.0012,FIN:0,NFE:0,OTH:0	AFR:0.0004,AMR:0,ASJ:0,EAS:0.0003,FIN:0,NFE:2.688e-05,OTH:0.0002,SAS:0	126340	278730;601675;610756;	1466;191;33364;220295;910;	1466|COFS syndrome|<1 / 1 000 000|Autosomal recessive|Neonatal<br>Antenatal|214150 278780 610756 610758 616570~191|Cockayne syndrome|Unknown|Autosomal recessive|All ages|133540 214150 216400 216411 278780 610756 610758 616570~33364|Trichothiodystrophy|Unknown|Autosomal recessive<br>or&nbsp;X-linked recessive|Infancy<br>Neonatal|234050 300953 601675 616390 616395 616943~220295|Xeroderma pigmentosu…	.	19	HG03577
19	45855588	45855588	C	T	ERCC2	Autosomal Recessive	exonic	nonsynonymous SNV	ENSG00000104884	rs537616689	ENSG00000104884:ENST00000391944:exon20:c.G1835A:p.R612Q,ENSG00000104884:ENST00000391941:exon21:c.G1997A:p.R666Q,ENSG00000104884:ENST00000391945:exon22:c.G2069A:p.R690Q	ERCC2:NM_000400:exon22:c.G2069A:p.R690Q	clinvar: not provided	.	.	.	InterVar: Likely pathogenic PVS1=0 PS=[0, 0, 0, 0, 0] PM=[1, 1, 0, 0, 0, 0, 0] PP=[0, 1, 1, 0, 0, 0] BA1=0 BS=[0, 0, 0, 0, 0] BP=[0, 0, 0, 0, 0, 0, 0, 0]	7.43e-05	.	0.000798722	9.7e-05	6.1e-05	8.001	35	0.016	5.27	.	.	.	ATP-dependent helicase, C-terminal	ERCC2:uc002pbh.2:exon9:c.G758A:p.R253Q,ERCC2:uc002pbi.2:exon11:c.G1148A:p.R383Q,ERCC2:uc010ejz.2:exon20:c.G1835A:p.R612Q,ERCC2:uc002pbk.2:exon21:c.G1997A:p.R666Q,ERCC2:uc002pbj.2:exon22:c.G2069A:p.R690Q	.	0.743	AFR:0.0006,AMR:0,EAS:0.0002,FIN:0,NFE:1.503e-05,OTH:0,SAS:0	AFR:0.0001,AMR:0,ASJ:0,EAS:0.0012,FIN:0,NFE:0,OTH:0	AFR:0.0004,AMR:0,ASJ:0,EAS:0.0003,FIN:0,NFE:2.688e-05,OTH:0.0002,SAS:0	126340	278730;601675;610756;	1466;191;33364;220295;910;	1466|COFS syndrome|<1 / 1 000 000|Autosomal recessive|Neonatal<br>Antenatal|214150 278780 610756 610758 616570~191|Cockayne syndrome|Unknown|Autosomal recessive|All ages|133540 214150 216400 216411 278780 610756 610758 616570~33364|Trichothiodystrophy|Unknown|Autosomal recessive<br>or&nbsp;X-linked recessive|Infancy<br>Neonatal|234050 300953 601675 616390 616395 616943~220295|Xeroderma pigmentosu…	.	19	HG02057
19	45855588	45855588	C	T	ERCC2	Autosomal Recessive	exonic	nonsynonymous SNV	ENSG00000104884	rs537616689	ENSG00000104884:ENST00000391944:exon20:c.G1835A:p.R612Q,ENSG00000104884:ENST00000391941:exon21:c.G1997A:p.R666Q,ENSG00000104884:ENST00000391945:exon22:c.G2069A:p.R690Q	ERCC2:NM_000400:exon22:c.G2069A:p.R690Q	clinvar: not provided	.	.	.	InterVar: Likely pathogenic PVS1=0 PS=[0, 0, 0, 0, 0] PM=[1, 1, 0, 0, 0, 0, 0] PP=[0, 1, 1, 0, 0, 0] BA1=0 BS=[0, 0, 0, 0, 0] BP=[0, 0, 0, 0, 0, 0, 0, 0]	7.43e-05	.	0.000798722	9.7e-05	6.1e-05	8.001	35	0.016	5.27	.	.	.	ATP-dependent helicase, C-terminal	ERCC2:uc002pbh.2:exon9:c.G758A:p.R253Q,ERCC2:uc002pbi.2:exon11:c.G1148A:p.R383Q,ERCC2:uc010ejz.2:exon20:c.G1835A:p.R612Q,ERCC2:uc002pbk.2:exon21:c.G1997A:p.R666Q,ERCC2:uc002pbj.2:exon22:c.G2069A:p.R690Q	.	0.743	AFR:0.0006,AMR:0,EAS:0.0002,FIN:0,NFE:1.503e-05,OTH:0,SAS:0	AFR:0.0001,AMR:0,ASJ:0,EAS:0.0012,FIN:0,NFE:0,OTH:0	AFR:0.0004,AMR:0,ASJ:0,EAS:0.0003,FIN:0,NFE:2.688e-05,OTH:0.0002,SAS:0	126340	278730;601675;610756;	1466;191;33364;220295;910;	1466|COFS syndrome|<1 / 1 000 000|Autosomal recessive|Neonatal<br>Antenatal|214150 278780 610756 610758 616570~191|Cockayne syndrome|Unknown|Autosomal recessive|All ages|133540 214150 216400 216411 278780 610756 610758 616570~33364|Trichothiodystrophy|Unknown|Autosomal recessive<br>or&nbsp;X-linked recessive|Infancy<br>Neonatal|234050 300953 601675 616390 616395 616943~220295|Xeroderma pigmentosu…	.	19	HG02442
19	45855600	45855600	C	T	ERCC2	Autosomal Recessive	exonic	nonsynonymous SNV	ENSG00000104884	rs557601608	ENSG00000104884:ENST00000391944:exon20:c.G1823A:p.R608H,ENSG00000104884:ENST00000391941:exon21:c.G1985A:p.R662H,ENSG00000104884:ENST00000391945:exon22:c.G2057A:p.R686H	ERCC2:NM_000400:exon22:c.G2057A:p.R686H	clinvar: UNK	.	.	.	InterVar: Likely pathogenic PVS1=0 PS=[0, 0, 0, 0, 0] PM=[1, 1, 0, 0, 0, 0, 0] PP=[0, 1, 1, 0, 0, 0] BA1=0 BS=[0, 0, 0, 0, 0] BP=[0, 0, 0, 0, 0, 0, 0, 0]	1.65e-05	.	0.000199681		2.03e-05	7.336	34	0.003	4.23	.	.	.	ATP-dependent helicase, C-terminal	ERCC2:uc002pbh.2:exon9:c.G746A:p.R249H,ERCC2:uc002pbi.2:exon11:c.G1136A:p.R379H,ERCC2:uc010ejz.2:exon20:c.G1823A:p.R608H,ERCC2:uc002pbk.2:exon21:c.G1985A:p.R662H,ERCC2:uc002pbj.2:exon22:c.G2057A:p.R686H	.	0.927	AFR:9.645e-05,AMR:0,EAS:0,FIN:0,NFE:1.504e-05,OTH:0,SAS:0	AFR:.,AMR:.,ASJ:.,EAS:.,FIN:.,NFE:.,OTH:.	AFR:6.539e-05,AMR:0,ASJ:0,EAS:0,FIN:0,NFE:0,OTH:0.0002,SAS:9.747e-05	126340	278730;601675;610756;	1466;191;33364;220295;910;	1466|COFS syndrome|<1 / 1 000 000|Autosomal recessive|Neonatal<br>Antenatal|214150 278780 610756 610758 616570~191|Cockayne syndrome|Unknown|Autosomal recessive|All ages|133540 214150 216400 216411 278780 610756 610758 616570~33364|Trichothiodystrophy|Unknown|Autosomal recessive<br>or&nbsp;X-linked recessive|Infancy<br>Neonatal|234050 300953 601675 616390 616395 616943~220295|Xeroderma pigmentosu…	.	19	HG02798
19	45855870	45855870	C	A	ERCC2	Autosomal Recessive	exonic	nonsynonymous SNV	ENSG00000104884	rs149818919	ENSG00000104884:ENST00000391944:exon19:c.G1706T:p.R569L,ENSG00000104884:ENST00000391941:exon20:c.G1868T:p.R623L,ENSG00000104884:ENST00000391945:exon21:c.G1940T:p.R647L	ERCC2:NM_000400:exon21:c.G1940T:p.R647L	clinvar: UNK	.	.	.	InterVar: Likely pathogenic PVS1=0 PS=[0, 0, 0, 0, 0] PM=[1, 1, 0, 0, 0, 0, 0] PP=[0, 1, 1, 0, 0, 0] BA1=0 BS=[0, 0, 0, 0, 0] BP=[0, 0, 0, 0, 0, 0, 0, 0]	2.49e-05	0.0002	0.000199681	0.0001	2.44e-05	5.996	27.8	0.029	5.76	.	.	.	ATP-dependent helicase, C-terminal|P-loop containing nucleoside triphosphate hydrolase	ERCC2:uc002pbh.2:exon8:c.G629T:p.R210L,ERCC2:uc002pbi.2:exon10:c.G1019T:p.R340L,ERCC2:uc010ejz.2:exon19:c.G1706T:p.R569L,ERCC2:uc002pbk.2:exon20:c.G1868T:p.R623L,ERCC2:uc002pbj.2:exon21:c.G1940T:p.R647L	.	0.743	AFR:0.0003,AMR:0,EAS:0,FIN:0,NFE:0,OTH:0,SAS:0	AFR:0.0005,AMR:0,ASJ:0,EAS:0,FIN:0,NFE:0,OTH:0	AFR:0.0003,AMR:5.957e-05,ASJ:0,EAS:0,FIN:0,NFE:0,OTH:0,SAS:0	126340	278730;601675;610756;	1466;191;33364;220295;910;	1466|COFS syndrome|<1 / 1 000 000|Autosomal recessive|Neonatal<br>Antenatal|214150 278780 610756 610758 616570~191|Cockayne syndrome|Unknown|Autosomal recessive|All ages|133540 214150 216400 216411 278780 610756 610758 616570~33364|Trichothiodystrophy|Unknown|Autosomal recessive<br>or&nbsp;X-linked recessive|Infancy<br>Neonatal|234050 300953 601675 616390 616395 616943~220295|Xeroderma pigmentosu…	.	19	HG03433
19	45856006	45856006	T	G	ERCC2	Autosomal Recessive	exonic	nonsynonymous SNV	ENSG00000104884	rs551121547	ENSG00000104884:ENST00000391944:exon18:c.A1666C:p.K556Q,ENSG00000104884:ENST00000391941:exon19:c.A1828C:p.K610Q,ENSG00000104884:ENST00000391945:exon20:c.A1900C:p.K634Q	ERCC2:NM_000400:exon20:c.A1900C:p.K634Q	clinvar: UNK	.	.	.	InterVar: Likely pathogenic PVS1=0 PS=[0, 0, 0, 0, 0] PM=[1, 1, 0, 0, 0, 0, 0] PP=[0, 1, 1, 0, 0, 0] BA1=0 BS=[0, 0, 0, 0, 0] BP=[0, 0, 0, 0, 0, 0, 0, 0]	1.65e-05	.	0.000199681		1.22e-05	5.696	26.8	0.046	5.13	.	0.8141	0.7	ATP-dependent helicase, C-terminal|P-loop containing nucleoside triphosphate hydrolase	ERCC2:uc002pbh.2:exon7:c.A589C:p.K197Q,ERCC2:uc002pbi.2:exon9:c.A979C:p.K327Q,ERCC2:uc010ejz.2:exon18:c.A1666C:p.K556Q,ERCC2:uc002pbk.2:exon19:c.A1828C:p.K610Q,ERCC2:uc002pbj.2:exon20:c.A1900C:p.K634Q	.	0.687	AFR:0.0002,AMR:0,EAS:0,FIN:0,NFE:0,OTH:0,SAS:0	AFR:.,AMR:.,ASJ:.,EAS:.,FIN:.,NFE:.,OTH:.	AFR:0.0002,AMR:0,ASJ:0,EAS:0,FIN:0,NFE:0,OTH:0,SAS:0	126340	278730;601675;610756;	1466;191;33364;220295;910;	1466|COFS syndrome|<1 / 1 000 000|Autosomal recessive|Neonatal<br>Antenatal|214150 278780 610756 610758 616570~191|Cockayne syndrome|Unknown|Autosomal recessive|All ages|133540 214150 216400 216411 278780 610756 610758 616570~33364|Trichothiodystrophy|Unknown|Autosomal recessive<br>or&nbsp;X-linked recessive|Infancy<br>Neonatal|234050 300953 601675 616390 616395 616943~220295|Xeroderma pigmentosu…	.	19	HG02471
19	45856015	45856015	G	A	ERCC2	Autosomal Recessive	exonic	nonsynonymous SNV	ENSG00000104884	rs144511865	ENSG00000104884:ENST00000391944:exon18:c.C1657T:p.R553C,ENSG00000104884:ENST00000391941:exon19:c.C1819T:p.R607C,ENSG00000104884:ENST00000391945:exon20:c.C1891T:p.R631C	ERCC2:NM_000400:exon20:c.C1891T:p.R631C	clinvar: UNK	.	.	.	InterVar: Likely pathogenic PVS1=0 PS=[0, 0, 0, 0, 0] PM=[1, 1, 0, 0, 0, 0, 0] PP=[0, 1, 1, 0, 0, 0] BA1=0 BS=[0, 0, 0, 0, 0] BP=[0, 0, 0, 0, 0, 0, 0, 0]	2.48e-05	7.7e-05	0.000199681	3.24e-05	1.63e-05	7.832	35	0	5.13	.	.	.	ATP-dependent helicase, C-terminal|P-loop containing nucleoside triphosphate hydrolase	ERCC2:uc002pbh.2:exon7:c.C580T:p.R194C,ERCC2:uc002pbi.2:exon9:c.C970T:p.R324C,ERCC2:uc010ejz.2:exon18:c.C1657T:p.R553C,ERCC2:uc002pbk.2:exon19:c.C1819T:p.R607C,ERCC2:uc002pbj.2:exon20:c.C1891T:p.R631C	.	1.034	AFR:0,AMR:0,EAS:0.0001,FIN:0,NFE:3.009e-05,OTH:0,SAS:0	AFR:0,AMR:0,ASJ:0,EAS:0,FIN:0,NFE:6.682e-05,OTH:0	AFR:0,AMR:0,ASJ:0,EAS:0,FIN:0,NFE:3.583e-05,OTH:0,SAS:0	126340	278730;601675;610756;	1466;191;33364;220295;910;	1466|COFS syndrome|<1 / 1 000 000|Autosomal recessive|Neonatal<br>Antenatal|214150 278780 610756 610758 616570~191|Cockayne syndrome|Unknown|Autosomal recessive|All ages|133540 214150 216400 216411 278780 610756 610758 616570~33364|Trichothiodystrophy|Unknown|Autosomal recessive<br>or&nbsp;X-linked recessive|Infancy<br>Neonatal|234050 300953 601675 616390 616395 616943~220295|Xeroderma pigmentosu…	ID=COSM4079336;OCCURENCE=1(stomach)	19	NA19068
19	45856019	45856019	C	G	ERCC2	Autosomal Recessive	exonic	nonsynonymous SNV	ENSG00000104884	rs200665173	ENSG00000104884:ENST00000391944:exon18:c.G1653C:p.Q551H,ENSG00000104884:ENST00000391941:exon19:c.G1815C:p.Q605H,ENSG00000104884:ENST00000391945:exon20:c.G1887C:p.Q629H	ERCC2:NM_000400:exon20:c.G1887C:p.Q629H	clinvar: not provided	.	.	.	InterVar: Likely pathogenic PVS1=0 PS=[0, 0, 0, 0, 0] PM=[1, 1, 0, 0, 0, 0, 0] PP=[0, 1, 1, 0, 0, 0] BA1=0 BS=[0, 0, 0, 0, 0] BP=[0, 0, 0, 0, 0, 0, 0, 0]	0.0002	7.7e-05	0.000599042	9.71e-05	0.0002	6.026	27.9	0.031	2.91	.	.	.	ATP-dependent helicase, C-terminal|P-loop containing nucleoside triphosphate hydrolase	ERCC2:uc002pbh.2:exon7:c.G576C:p.Q192H,ERCC2:uc002pbi.2:exon9:c.G966C:p.Q322H,ERCC2:uc010ejz.2:exon18:c.G1653C:p.Q551H,ERCC2:uc002pbk.2:exon19:c.G1815C:p.Q605H,ERCC2:uc002pbj.2:exon20:c.G1887C:p.Q629H	.	0.411	AFR:0,AMR:0.0003,EAS:0.0001,FIN:0,NFE:0.0002,OTH:0.0022,SAS:0.0002	AFR:0,AMR:0,ASJ:0,EAS:0,FIN:0,NFE:0.0002,OTH:0	AFR:6.54e-05,AMR:0.0003,ASJ:0,EAS:0,FIN:0,NFE:0.0002,OTH:0.0002,SAS:0.0003	126340	278730;601675;610756;	1466;191;33364;220295;910;	1466|COFS syndrome|<1 / 1 000 000|Autosomal recessive|Neonatal<br>Antenatal|214150 278780 610756 610758 616570~191|Cockayne syndrome|Unknown|Autosomal recessive|All ages|133540 214150 216400 216411 278780 610756 610758 616570~33364|Trichothiodystrophy|Unknown|Autosomal recessive<br>or&nbsp;X-linked recessive|Infancy<br>Neonatal|234050 300953 601675 616390 616395 616943~220295|Xeroderma pigmentosu…	.	19	HG01098
19	45856019	45856019	C	G	ERCC2	Autosomal Recessive	exonic	nonsynonymous SNV	ENSG00000104884	rs200665173	ENSG00000104884:ENST00000391944:exon18:c.G1653C:p.Q551H,ENSG00000104884:ENST00000391941:exon19:c.G1815C:p.Q605H,ENSG00000104884:ENST00000391945:exon20:c.G1887C:p.Q629H	ERCC2:NM_000400:exon20:c.G1887C:p.Q629H	clinvar: not provided	.	.	.	InterVar: Likely pathogenic PVS1=0 PS=[0, 0, 0, 0, 0] PM=[1, 1, 0, 0, 0, 0, 0] PP=[0, 1, 1, 0, 0, 0] BA1=0 BS=[0, 0, 0, 0, 0] BP=[0, 0, 0, 0, 0, 0, 0, 0]	0.0002	7.7e-05	0.000599042	9.71e-05	0.0002	6.026	27.9	0.031	2.91	.	.	.	ATP-dependent helicase, C-terminal|P-loop containing nucleoside triphosphate hydrolase	ERCC2:uc002pbh.2:exon7:c.G576C:p.Q192H,ERCC2:uc002pbi.2:exon9:c.G966C:p.Q322H,ERCC2:uc010ejz.2:exon18:c.G1653C:p.Q551H,ERCC2:uc002pbk.2:exon19:c.G1815C:p.Q605H,ERCC2:uc002pbj.2:exon20:c.G1887C:p.Q629H	.	0.411	AFR:0,AMR:0.0003,EAS:0.0001,FIN:0,NFE:0.0002,OTH:0.0022,SAS:0.0002	AFR:0,AMR:0,ASJ:0,EAS:0,FIN:0,NFE:0.0002,OTH:0	AFR:6.54e-05,AMR:0.0003,ASJ:0,EAS:0,FIN:0,NFE:0.0002,OTH:0.0002,SAS:0.0003	126340	278730;601675;610756;	1466;191;33364;220295;910;	1466|COFS syndrome|<1 / 1 000 000|Autosomal recessive|Neonatal<br>Antenatal|214150 278780 610756 610758 616570~191|Cockayne syndrome|Unknown|Autosomal recessive|All ages|133540 214150 216400 216411 278780 610756 610758 616570~33364|Trichothiodystrophy|Unknown|Autosomal recessive<br>or&nbsp;X-linked recessive|Infancy<br>Neonatal|234050 300953 601675 616390 616395 616943~220295|Xeroderma pigmentosu…	.	19	HG01607
19	45856019	45856019	C	G	ERCC2	Autosomal Recessive	exonic	nonsynonymous SNV	ENSG00000104884	rs200665173	ENSG00000104884:ENST00000391944:exon18:c.G1653C:p.Q551H,ENSG00000104884:ENST00000391941:exon19:c.G1815C:p.Q605H,ENSG00000104884:ENST00000391945:exon20:c.G1887C:p.Q629H	ERCC2:NM_000400:exon20:c.G1887C:p.Q629H	clinvar: not provided	.	.	.	InterVar: Likely pathogenic PVS1=0 PS=[0, 0, 0, 0, 0] PM=[1, 1, 0, 0, 0, 0, 0] PP=[0, 1, 1, 0, 0, 0] BA1=0 BS=[0, 0, 0, 0, 0] BP=[0, 0, 0, 0, 0, 0, 0, 0]	0.0002	7.7e-05	0.000599042	9.71e-05	0.0002	6.026	27.9	0.031	2.91	.	.	.	ATP-dependent helicase, C-terminal|P-loop containing nucleoside triphosphate hydrolase	ERCC2:uc002pbh.2:exon7:c.G576C:p.Q192H,ERCC2:uc002pbi.2:exon9:c.G966C:p.Q322H,ERCC2:uc010ejz.2:exon18:c.G1653C:p.Q551H,ERCC2:uc002pbk.2:exon19:c.G1815C:p.Q605H,ERCC2:uc002pbj.2:exon20:c.G1887C:p.Q629H	.	0.411	AFR:0,AMR:0.0003,EAS:0.0001,FIN:0,NFE:0.0002,OTH:0.0022,SAS:0.0002	AFR:0,AMR:0,ASJ:0,EAS:0,FIN:0,NFE:0.0002,OTH:0	AFR:6.54e-05,AMR:0.0003,ASJ:0,EAS:0,FIN:0,NFE:0.0002,OTH:0.0002,SAS:0.0003	126340	278730;601675;610756;	1466;191;33364;220295;910;	1466|COFS syndrome|<1 / 1 000 000|Autosomal recessive|Neonatal<br>Antenatal|214150 278780 610756 610758 616570~191|Cockayne syndrome|Unknown|Autosomal recessive|All ages|133540 214150 216400 216411 278780 610756 610758 616570~33364|Trichothiodystrophy|Unknown|Autosomal recessive<br>or&nbsp;X-linked recessive|Infancy<br>Neonatal|234050 300953 601675 616390 616395 616943~220295|Xeroderma pigmentosu…	.	19	HG00742
19	45856030	45856030	C	T	ERCC2	Autosomal Recessive	exonic	nonsynonymous SNV	ENSG00000104884	rs139002770	ENSG00000104884:ENST00000391944:exon18:c.G1642A:p.V548I,ENSG00000104884:ENST00000391941:exon19:c.G1804A:p.V602I,ENSG00000104884:ENST00000391945:exon20:c.G1876A:p.V626I	ERCC2:NM_000400:exon20:c.G1876A:p.V626I	clinvar: UNK	.	.	.	InterVar: Likely pathogenic PVS1=0 PS=[0, 0, 0, 0, 0] PM=[1, 1, 0, 0, 0, 0, 0] PP=[0, 1, 1, 0, 0, 0] BA1=0 BS=[0, 0, 0, 0, 0] BP=[0, 0, 0, 0, 0, 0, 0, 0]	1.65e-05	.	0.000199681		8.13e-06	5.608	26.5	0.487	5.13	.	.	.	ATP-dependent helicase, C-terminal|P-loop containing nucleoside triphosphate hydrolase	ERCC2:uc002pbh.2:exon7:c.G565A:p.V189I,ERCC2:uc002pbi.2:exon9:c.G955A:p.V319I,ERCC2:uc010ejz.2:exon18:c.G1642A:p.V548I,ERCC2:uc002pbk.2:exon19:c.G1804A:p.V602I,ERCC2:uc002pbj.2:exon20:c.G1876A:p.V626I	.	0.395	AFR:0,AMR:0,EAS:0,FIN:0,NFE:1.505e-05,OTH:0,SAS:6.058e-05	AFR:.,AMR:.,ASJ:.,EAS:.,FIN:.,NFE:.,OTH:.	AFR:0,AMR:0,ASJ:0,EAS:0,FIN:0,NFE:8.96e-06,OTH:0,SAS:3.249e-05	126340	278730;601675;610756;	1466;191;33364;220295;910;	1466|COFS syndrome|<1 / 1 000 000|Autosomal recessive|Neonatal<br>Antenatal|214150 278780 610756 610758 616570~191|Cockayne syndrome|Unknown|Autosomal recessive|All ages|133540 214150 216400 216411 278780 610756 610758 616570~33364|Trichothiodystrophy|Unknown|Autosomal recessive<br>or&nbsp;X-linked recessive|Infancy<br>Neonatal|234050 300953 601675 616390 616395 616943~220295|Xeroderma pigmentosu…	ID=COSM1734776;OCCURENCE=1(pancreas)	19	NA20521
19	45856041	45856041	C	A	ERCC2	Autosomal Recessive	exonic	nonsynonymous SNV	ENSG00000104884	rs200147400	ENSG00000104884:ENST00000391944:exon18:c.G1631T:p.G544V,ENSG00000104884:ENST00000391941:exon19:c.G1793T:p.G598V,ENSG00000104884:ENST00000391945:exon20:c.G1865T:p.G622V	ERCC2:NM_000400:exon20:c.G1865T:p.G622V	clinvar: UNK	.	.	.	InterVar: Likely pathogenic PVS1=0 PS=[0, 0, 0, 0, 0] PM=[1, 1, 0, 0, 0, 0, 0] PP=[0, 1, 1, 0, 0, 0] BA1=0 BS=[0, 0, 0, 0, 0] BP=[0, 0, 0, 0, 0, 0, 0, 0]	1.65e-05	.	0.000199681		1.22e-05	7.119	34	0	5.13	.	.	.	ATP-dependent helicase, C-terminal|P-loop containing nucleoside triphosphate hydrolase	ERCC2:uc002pbh.2:exon7:c.G554T:p.G185V,ERCC2:uc002pbi.2:exon9:c.G944T:p.G315V,ERCC2:uc010ejz.2:exon18:c.G1631T:p.G544V,ERCC2:uc002pbk.2:exon19:c.G1793T:p.G598V,ERCC2:uc002pbj.2:exon20:c.G1865T:p.G622V	.	0.742	AFR:0,AMR:0,EAS:0.0002,FIN:0,NFE:0,OTH:0,SAS:0	AFR:.,AMR:.,ASJ:.,EAS:.,FIN:.,NFE:.,OTH:.	AFR:0,AMR:0,ASJ:0,EAS:0.0002,FIN:0,NFE:0,OTH:0,SAS:0	126340	278730;601675;610756;	1466;191;33364;220295;910;	1466|COFS syndrome|<1 / 1 000 000|Autosomal recessive|Neonatal<br>Antenatal|214150 278780 610756 610758 616570~191|Cockayne syndrome|Unknown|Autosomal recessive|All ages|133540 214150 216400 216411 278780 610756 610758 616570~33364|Trichothiodystrophy|Unknown|Autosomal recessive<br>or&nbsp;X-linked recessive|Infancy<br>Neonatal|234050 300953 601675 616390 616395 616943~220295|Xeroderma pigmentosu…	.	19	NA19007
19	45856398	45856398	G	A	ERCC2	Autosomal Recessive	exonic	nonsynonymous SNV	ENSG00000104884	rs190678702	ENSG00000104884:ENST00000391944:exon17:c.C1540T:p.R514C,ENSG00000104884:ENST00000391941:exon18:c.C1702T:p.R568C,ENSG00000104884:ENST00000391945:exon19:c.C1774T:p.R592C	ERCC2:NM_000400:exon19:c.C1774T:p.R592C	clinvar: UNK	.	.	.	InterVar: Likely pathogenic PVS1=0 PS=[0, 0, 0, 0, 0] PM=[1, 1, 0, 0, 0, 0, 0] PP=[0, 1, 1, 0, 0, 0] BA1=0 BS=[0, 0, 0, 0, 0] BP=[0, 0, 0, 0, 0, 0, 0, 0]	4.14e-05	.	0.000399361		3.66e-05	6.74	32	0	5.65	.	.	.	ATP-dependent helicase, C-terminal|P-loop containing nucleoside triphosphate hydrolase	ERCC2:uc002pbh.2:exon6:c.C463T:p.R155C,ERCC2:uc002pbi.2:exon8:c.C853T:p.R285C,ERCC2:uc010ejz.2:exon17:c.C1540T:p.R514C,ERCC2:uc002pbk.2:exon18:c.C1702T:p.R568C,ERCC2:uc002pbj.2:exon19:c.C1774T:p.R592C	.	0.998	AFR:0,AMR:8.654e-05,EAS:0,FIN:0,NFE:6.036e-05,OTH:0,SAS:0	AFR:.,AMR:.,ASJ:.,EAS:.,FIN:.,NFE:.,OTH:.	AFR:0,AMR:8.934e-05,ASJ:0,EAS:0,FIN:0,NFE:4.479e-05,OTH:0,SAS:3.249e-05	126340	278730;601675;610756;	1466;191;33364;220295;910;	1466|COFS syndrome|<1 / 1 000 000|Autosomal recessive|Neonatal<br>Antenatal|214150 278780 610756 610758 616570~191|Cockayne syndrome|Unknown|Autosomal recessive|All ages|133540 214150 216400 216411 278780 610756 610758 616570~33364|Trichothiodystrophy|Unknown|Autosomal recessive<br>or&nbsp;X-linked recessive|Infancy<br>Neonatal|234050 300953 601675 616390 616395 616943~220295|Xeroderma pigmentosu…	.	19	NA20768
19	45856398	45856398	G	A	ERCC2	Autosomal Recessive	exonic	nonsynonymous SNV	ENSG00000104884	rs190678702	ENSG00000104884:ENST00000391944:exon17:c.C1540T:p.R514C,ENSG00000104884:ENST00000391941:exon18:c.C1702T:p.R568C,ENSG00000104884:ENST00000391945:exon19:c.C1774T:p.R592C	ERCC2:NM_000400:exon19:c.C1774T:p.R592C	clinvar: UNK	.	.	.	InterVar: Likely pathogenic PVS1=0 PS=[0, 0, 0, 0, 0] PM=[1, 1, 0, 0, 0, 0, 0] PP=[0, 1, 1, 0, 0, 0] BA1=0 BS=[0, 0, 0, 0, 0] BP=[0, 0, 0, 0, 0, 0, 0, 0]	4.14e-05	.	0.000399361		3.66e-05	6.74	32	0	5.65	.	.	.	ATP-dependent helicase, C-terminal|P-loop containing nucleoside triphosphate hydrolase	ERCC2:uc002pbh.2:exon6:c.C463T:p.R155C,ERCC2:uc002pbi.2:exon8:c.C853T:p.R285C,ERCC2:uc010ejz.2:exon17:c.C1540T:p.R514C,ERCC2:uc002pbk.2:exon18:c.C1702T:p.R568C,ERCC2:uc002pbj.2:exon19:c.C1774T:p.R592C	.	0.998	AFR:0,AMR:8.654e-05,EAS:0,FIN:0,NFE:6.036e-05,OTH:0,SAS:0	AFR:.,AMR:.,ASJ:.,EAS:.,FIN:.,NFE:.,OTH:.	AFR:0,AMR:8.934e-05,ASJ:0,EAS:0,FIN:0,NFE:4.479e-05,OTH:0,SAS:3.249e-05	126340	278730;601675;610756;	1466;191;33364;220295;910;	1466|COFS syndrome|<1 / 1 000 000|Autosomal recessive|Neonatal<br>Antenatal|214150 278780 610756 610758 616570~191|Cockayne syndrome|Unknown|Autosomal recessive|All ages|133540 214150 216400 216411 278780 610756 610758 616570~33364|Trichothiodystrophy|Unknown|Autosomal recessive<br>or&nbsp;X-linked recessive|Infancy<br>Neonatal|234050 300953 601675 616390 616395 616943~220295|Xeroderma pigmentosu…	.	19	NA20801
19	45856409	45856409	C	A	ERCC2	Autosomal Recessive	exonic	nonsynonymous SNV	ENSG00000104884	rs553920662	ENSG00000104884:ENST00000391944:exon17:c.G1529T:p.C510F,ENSG00000104884:ENST00000391941:exon18:c.G1691T:p.C564F,ENSG00000104884:ENST00000391945:exon19:c.G1763T:p.C588F	ERCC2:NM_000400:exon19:c.G1763T:p.C588F	clinvar: UNK	.	.	.	InterVar: Likely pathogenic PVS1=0 PS=[0, 0, 0, 0, 0] PM=[1, 1, 0, 0, 0, 0, 0] PP=[0, 1, 1, 0, 0, 0] BA1=0 BS=[0, 0, 0, 0, 0] BP=[0, 0, 0, 0, 0, 0, 0, 0]	8.27e-06	.	0.000199681		4.06e-06	6.124	28.3	0.002	5.65	.	.	.	ATP-dependent helicase, C-terminal|P-loop containing nucleoside triphosphate hydrolase	ERCC2:uc002pbh.2:exon6:c.G452T:p.C151F,ERCC2:uc002pbi.2:exon8:c.G842T:p.C281F,ERCC2:uc010ejz.2:exon17:c.G1529T:p.C510F,ERCC2:uc002pbk.2:exon18:c.G1691T:p.C564F,ERCC2:uc002pbj.2:exon19:c.G1763T:p.C588F	.	0.714	AFR:9.688e-05,AMR:0,EAS:0,FIN:0,NFE:0,OTH:0,SAS:0	AFR:.,AMR:.,ASJ:.,EAS:.,FIN:.,NFE:.,OTH:.	AFR:6.54e-05,AMR:0,ASJ:0,EAS:0,FIN:0,NFE:0,OTH:0,SAS:0	126340	278730;601675;610756;	1466;191;33364;220295;910;	1466|COFS syndrome|<1 / 1 000 000|Autosomal recessive|Neonatal<br>Antenatal|214150 278780 610756 610758 616570~191|Cockayne syndrome|Unknown|Autosomal recessive|All ages|133540 214150 216400 216411 278780 610756 610758 616570~33364|Trichothiodystrophy|Unknown|Autosomal recessive<br>or&nbsp;X-linked recessive|Infancy<br>Neonatal|234050 300953 601675 616390 616395 616943~220295|Xeroderma pigmentosu…	.	19	HG03291
19	45856532	45856532	C	T	ERCC2	Autosomal Recessive	exonic	nonsynonymous SNV	ENSG00000104884	rs201165309	ENSG00000104884:ENST00000391944:exon16:c.G1492A:p.E498K,ENSG00000104884:ENST00000391941:exon17:c.G1654A:p.E552K,ENSG00000104884:ENST00000391945:exon18:c.G1726A:p.E576K	ERCC2:NM_000400:exon18:c.G1726A:p.E576K	clinvar: UNK	.	.	.	InterVar: Likely pathogenic PVS1=0 PS=[0, 0, 0, 0, 0] PM=[1, 1, 0, 0, 0, 0, 0] PP=[0, 1, 1, 0, 0, 0] BA1=0 BS=[0, 0, 0, 0, 0] BP=[0, 0, 0, 0, 0, 0, 0, 0]	8.31e-06	.	0.000199681	3.24e-05	2.44e-05	7.964	35	0.002	5.65	.	.	.	ATP-dependent helicase, C-terminal|P-loop containing nucleoside triphosphate hydrolase	ERCC2:uc002pbh.2:exon5:c.G415A:p.E139K,ERCC2:uc002pbi.2:exon7:c.G805A:p.E269K,ERCC2:uc010ejz.2:exon16:c.G1492A:p.E498K,ERCC2:uc002pbk.2:exon17:c.G1654A:p.E552K,ERCC2:uc002pbj.2:exon18:c.G1726A:p.E576K	.	0.927	AFR:0,AMR:0,EAS:0,FIN:0,NFE:1.51e-05,OTH:0,SAS:0	AFR:0,AMR:0,ASJ:0,EAS:0,FIN:0,NFE:6.687e-05,OTH:0	AFR:0,AMR:0,ASJ:0,EAS:0,FIN:0,NFE:5.375e-05,OTH:0,SAS:0	126340	278730;601675;610756;	1466;191;33364;220295;910;	1466|COFS syndrome|<1 / 1 000 000|Autosomal recessive|Neonatal<br>Antenatal|214150 278780 610756 610758 616570~191|Cockayne syndrome|Unknown|Autosomal recessive|All ages|133540 214150 216400 216411 278780 610756 610758 616570~33364|Trichothiodystrophy|Unknown|Autosomal recessive<br>or&nbsp;X-linked recessive|Infancy<br>Neonatal|234050 300953 601675 616390 616395 616943~220295|Xeroderma pigmentosu…	.	19	NA12546
19	45858008	45858008	C	T	ERCC2	Autosomal Recessive	exonic	nonsynonymous SNV	ENSG00000104884	rs199778239	ENSG00000104884:ENST00000391944:exon15:c.G1411A:p.V471M,ENSG00000104884:ENST00000391941:exon16:c.G1573A:p.V525M,ENSG00000104884:ENST00000391945:exon17:c.G1645A:p.V549M	ERCC2:NM_000400:exon17:c.G1645A:p.V549M	clinvar: UNK	.	.	.	InterVar: Likely pathogenic PVS1=0 PS=[0, 0, 0, 0, 0] PM=[1, 1, 0, 0, 0, 0, 0] PP=[0, 1, 1, 0, 0, 0] BA1=0 BS=[0, 0, 0, 0, 0] BP=[0, 0, 0, 0, 0, 0, 0, 0]	4.95e-05	.	0.000199681	6.47e-05	3.25e-05	7.226	34	0.001	5.35	.	.	.	ATP-dependent helicase, C-terminal|P-loop containing nucleoside triphosphate hydrolase	ERCC2:uc002pbh.2:exon4:c.G334A:p.V112M,ERCC2:uc002pbi.2:exon6:c.G724A:p.V242M,ERCC2:uc010ejz.2:exon15:c.G1411A:p.V471M,ERCC2:uc002pbk.2:exon16:c.G1573A:p.V525M,ERCC2:uc002pbj.2:exon17:c.G1645A:p.V549M	.	0.053	AFR:9.623e-05,AMR:0,EAS:0.0002,FIN:0,NFE:4.5e-05,OTH:0,SAS:0	AFR:0.0001,AMR:0,ASJ:0,EAS:0.0006,FIN:0,NFE:0,OTH:0	AFR:6.537e-05,AMR:0,ASJ:0,EAS:0.0002,FIN:0,NFE:2.686e-05,OTH:0.0002,SAS:0	126340	278730;601675;610756;	1466;191;33364;220295;910;	1466|COFS syndrome|<1 / 1 000 000|Autosomal recessive|Neonatal<br>Antenatal|214150 278780 610756 610758 616570~191|Cockayne syndrome|Unknown|Autosomal recessive|All ages|133540 214150 216400 216411 278780 610756 610758 616570~33364|Trichothiodystrophy|Unknown|Autosomal recessive<br>or&nbsp;X-linked recessive|Infancy<br>Neonatal|234050 300953 601675 616390 616395 616943~220295|Xeroderma pigmentosu…	.	19	NA19471
19	45858032	45858032	T	G	ERCC2	Autosomal Recessive	exonic	nonsynonymous SNV	ENSG00000104884	rs121913019	ENSG00000104884:ENST00000391944:exon15:c.A1387C:p.S463R,ENSG00000104884:ENST00000391941:exon16:c.A1549C:p.S517R,ENSG00000104884:ENST00000391945:exon17:c.A1621C:p.S541R	ERCC2:NM_000400:exon17:c.A1621C:p.S541R	clinvar: Pathogenic	DM	Xeroderma_pigmentosum	0.72	InterVar: Likely pathogenic PVS1=0 PS=[0, 0, 0, 0, 0] PM=[1, 1, 0, 0, 0, 0, 0] PP=[0, 1, 1, 0, 1, 0] BA1=0 BS=[0, 0, 0, 0, 0] BP=[0, 0, 0, 0, 0, 0, 0, 0]	8.24e-06	.	0.000199681		4.06e-06	4.933	25	0.001	5.35	.	.	.	ATP-dependent helicase, C-terminal|P-loop containing nucleoside triphosphate hydrolase	ERCC2:uc002pbh.2:exon4:c.A310C:p.S104R,ERCC2:uc002pbi.2:exon6:c.A700C:p.S234R,ERCC2:uc010ejz.2:exon15:c.A1387C:p.S463R,ERCC2:uc002pbk.2:exon16:c.A1549C:p.S517R,ERCC2:uc002pbj.2:exon17:c.A1621C:p.S541R	.	1.092	AFR:0,AMR:0,EAS:0.0001,FIN:0,NFE:0,OTH:0,SAS:0	AFR:.,AMR:.,ASJ:.,EAS:.,FIN:.,NFE:.,OTH:.	AFR:0,AMR:0,ASJ:0,EAS:5.798e-05,FIN:0,NFE:0,OTH:0,SAS:0	126340	278730;601675;610756;	1466;191;33364;220295;910;	1466|COFS syndrome|<1 / 1 000 000|Autosomal recessive|Neonatal<br>Antenatal|214150 278780 610756 610758 616570~191|Cockayne syndrome|Unknown|Autosomal recessive|All ages|133540 214150 216400 216411 278780 610756 610758 616570~33364|Trichothiodystrophy|Unknown|Autosomal recessive<br>or&nbsp;X-linked recessive|Infancy<br>Neonatal|234050 300953 601675 616390 616395 616943~220295|Xeroderma pigmentosu…	.	19	NA19065
19	45860526	45860526	A	G	ERCC2	Autosomal Recessive	splicing	.	ENSG00000104884	rs542268504	.	.	clinvar: UNK	.	.	.	InterVar: Pathogenic PVS1=1 PS=[0, 0, 0, 0, 0] PM=[0, 1, 0, 0, 0, 0, 0] PP=[0, 0, 1, 0, 0, 0] BA1=0 BS=[0, 0, 0, 0, 0] BP=[0, 0, 0, 0, 0, 0, 0, 0]	9.57e-06	.	0.000199681	3.23e-05	4.1e-06	5.06	25.2	.	5.27	.	0.9999	0.866	.	.	.	.	AFR:0,AMR:0.0001,EAS:0,FIN:0,NFE:0,OTH:0,SAS:0	AFR:0.0001,AMR:0,ASJ:0,EAS:0,FIN:0,NFE:0,OTH:0	AFR:0,AMR:2.989e-05,ASJ:0,EAS:0,FIN:0,NFE:0,OTH:0,SAS:0	126340	278730;601675;610756;	1466;191;33364;220295;910;	1466|COFS syndrome|<1 / 1 000 000|Autosomal recessive|Neonatal<br>Antenatal|214150 278780 610756 610758 616570~191|Cockayne syndrome|Unknown|Autosomal recessive|All ages|133540 214150 216400 216411 278780 610756 610758 616570~33364|Trichothiodystrophy|Unknown|Autosomal recessive<br>or&nbsp;X-linked recessive|Infancy<br>Neonatal|234050 300953 601675 616390 616395 616943~220295|Xeroderma pigmentosu…	.	19	HG01393
19	45860751	45860751	G	T	ERCC2	Autosomal Recessive	exonic	nonsynonymous SNV	ENSG00000104884	rs566827695	ENSG00000104884:ENST00000391944:exon12:c.C1124A:p.S375Y,ENSG00000104884:ENST00000391941:exon13:c.C1286A:p.S429Y,ENSG00000104884:ENST00000391945:exon14:c.C1358A:p.S453Y	ERCC2:NM_000400:exon14:c.C1358A:p.S453Y	clinvar: UNK	.	.	.	InterVar: Likely pathogenic PVS1=0 PS=[0, 0, 0, 0, 0] PM=[1, 1, 0, 0, 0, 0, 0] PP=[0, 1, 1, 0, 0, 0] BA1=0 BS=[0, 0, 0, 0, 0] BP=[0, 0, 0, 0, 0, 0, 0, 0]	8.25e-06	.	0.000199681		4.06e-06	6.682	32	0	5.64	.	.	.	P-loop containing nucleoside triphosphate hydrolase	ERCC2:uc002pbh.2:exon1:c.C47A:p.S16Y,ERCC2:uc002pbi.2:exon3:c.C437A:p.S146Y,ERCC2:uc010ejz.2:exon12:c.C1124A:p.S375Y,ERCC2:uc002pbk.2:exon13:c.C1286A:p.S429Y,ERCC2:uc002pbj.2:exon14:c.C1358A:p.S453Y	.	0.426	AFR:0,AMR:0,EAS:0,FIN:0,NFE:0,OTH:0,SAS:6.056e-05	AFR:.,AMR:.,ASJ:.,EAS:.,FIN:.,NFE:.,OTH:.	AFR:0,AMR:0,ASJ:0,EAS:0,FIN:0,NFE:0,OTH:0,SAS:3.249e-05	126340	278730;601675;610756;	1466;191;33364;220295;910;	1466|COFS syndrome|<1 / 1 000 000|Autosomal recessive|Neonatal<br>Antenatal|214150 278780 610756 610758 616570~191|Cockayne syndrome|Unknown|Autosomal recessive|All ages|133540 214150 216400 216411 278780 610756 610758 616570~33364|Trichothiodystrophy|Unknown|Autosomal recessive<br>or&nbsp;X-linked recessive|Infancy<br>Neonatal|234050 300953 601675 616390 616395 616943~220295|Xeroderma pigmentosu…	.	19	HG03971
19	45864824	45864824	G	A	ERCC2	Autosomal Recessive	exonic	nonsynonymous SNV	ENSG00000104884	rs551211003	ENSG00000104884:ENST00000391944:exon10:c.C961T:p.L321F,ENSG00000104884:ENST00000391941:exon11:c.C1123T:p.L375F,ENSG00000104884:ENST00000485403:exon11:c.C1123T:p.L375F,ENSG00000104884:ENST00000391940:exon12:c.C1123T:p.L375F,ENSG00000104884:ENST00000391945:exon12:c.C1195T:p.L399F	ERCC2:NM_001130867:exon11:c.C1123T:p.L375F,ERCC2:NM_000400:exon12:c.C1195T:p.L399F	clinvar: not provided	.	.	.	InterVar: Likely pathogenic PVS1=0 PS=[0, 0, 0, 0, 0] PM=[1, 1, 0, 0, 0, 0, 0] PP=[0, 1, 1, 0, 0, 0] BA1=0 BS=[0, 0, 0, 0, 0] BP=[0, 0, 0, 0, 0, 0, 0, 0]	0.0006	.	0.000599042		0.0006	6.361	29.4	0.047	5.54	.	.	.	Helical and beta-bridge domain	ERCC2:uc002pbi.2:exon1:c.C274T:p.L92F,ERCC2:uc010ejz.2:exon10:c.C961T:p.L321F,ERCC2:uc002pbk.2:exon11:c.C1123T:p.L375F,ERCC2:uc002pbl.4:exon11:c.C1123T:p.L375F,ERCC2:uc002pbj.2:exon12:c.C1195T:p.L399F	.	0.035	AFR:0,AMR:0.0002,EAS:0,FIN:0,NFE:0,OTH:0,SAS:0.0045	AFR:.,AMR:.,ASJ:.,EAS:.,FIN:.,NFE:.,OTH:.	AFR:0,AMR:2.978e-05,ASJ:0,EAS:0,FIN:0,NFE:0,OTH:0.0004,SAS:0.0049	126340	278730;601675;610756;	1466;191;33364;220295;910;	1466|COFS syndrome|<1 / 1 000 000|Autosomal recessive|Neonatal<br>Antenatal|214150 278780 610756 610758 616570~191|Cockayne syndrome|Unknown|Autosomal recessive|All ages|133540 214150 216400 216411 278780 610756 610758 616570~33364|Trichothiodystrophy|Unknown|Autosomal recessive<br>or&nbsp;X-linked recessive|Infancy<br>Neonatal|234050 300953 601675 616390 616395 616943~220295|Xeroderma pigmentosu…	.	19	HG04188
19	45864824	45864824	G	A	ERCC2	Autosomal Recessive	exonic	nonsynonymous SNV	ENSG00000104884	rs551211003	ENSG00000104884:ENST00000391944:exon10:c.C961T:p.L321F,ENSG00000104884:ENST00000391941:exon11:c.C1123T:p.L375F,ENSG00000104884:ENST00000485403:exon11:c.C1123T:p.L375F,ENSG00000104884:ENST00000391940:exon12:c.C1123T:p.L375F,ENSG00000104884:ENST00000391945:exon12:c.C1195T:p.L399F	ERCC2:NM_001130867:exon11:c.C1123T:p.L375F,ERCC2:NM_000400:exon12:c.C1195T:p.L399F	clinvar: not provided	.	.	.	InterVar: Likely pathogenic PVS1=0 PS=[0, 0, 0, 0, 0] PM=[1, 1, 0, 0, 0, 0, 0] PP=[0, 1, 1, 0, 0, 0] BA1=0 BS=[0, 0, 0, 0, 0] BP=[0, 0, 0, 0, 0, 0, 0, 0]	0.0006	.	0.000599042		0.0006	6.361	29.4	0.047	5.54	.	.	.	Helical and beta-bridge domain	ERCC2:uc002pbi.2:exon1:c.C274T:p.L92F,ERCC2:uc010ejz.2:exon10:c.C961T:p.L321F,ERCC2:uc002pbk.2:exon11:c.C1123T:p.L375F,ERCC2:uc002pbl.4:exon11:c.C1123T:p.L375F,ERCC2:uc002pbj.2:exon12:c.C1195T:p.L399F	.	0.035	AFR:0,AMR:0.0002,EAS:0,FIN:0,NFE:0,OTH:0,SAS:0.0045	AFR:.,AMR:.,ASJ:.,EAS:.,FIN:.,NFE:.,OTH:.	AFR:0,AMR:2.978e-05,ASJ:0,EAS:0,FIN:0,NFE:0,OTH:0.0004,SAS:0.0049	126340	278730;601675;610756;	1466;191;33364;220295;910;	1466|COFS syndrome|<1 / 1 000 000|Autosomal recessive|Neonatal<br>Antenatal|214150 278780 610756 610758 616570~191|Cockayne syndrome|Unknown|Autosomal recessive|All ages|133540 214150 216400 216411 278780 610756 610758 616570~33364|Trichothiodystrophy|Unknown|Autosomal recessive<br>or&nbsp;X-linked recessive|Infancy<br>Neonatal|234050 300953 601675 616390 616395 616943~220295|Xeroderma pigmentosu…	.	19	NA21091
19	45864824	45864824	G	A	ERCC2	Autosomal Recessive	exonic	nonsynonymous SNV	ENSG00000104884	rs551211003	ENSG00000104884:ENST00000391944:exon10:c.C961T:p.L321F,ENSG00000104884:ENST00000391941:exon11:c.C1123T:p.L375F,ENSG00000104884:ENST00000485403:exon11:c.C1123T:p.L375F,ENSG00000104884:ENST00000391940:exon12:c.C1123T:p.L375F,ENSG00000104884:ENST00000391945:exon12:c.C1195T:p.L399F	ERCC2:NM_001130867:exon11:c.C1123T:p.L375F,ERCC2:NM_000400:exon12:c.C1195T:p.L399F	clinvar: not provided	.	.	.	InterVar: Likely pathogenic PVS1=0 PS=[0, 0, 0, 0, 0] PM=[1, 1, 0, 0, 0, 0, 0] PP=[0, 1, 1, 0, 0, 0] BA1=0 BS=[0, 0, 0, 0, 0] BP=[0, 0, 0, 0, 0, 0, 0, 0]	0.0006	.	0.000599042		0.0006	6.361	29.4	0.047	5.54	.	.	.	Helical and beta-bridge domain	ERCC2:uc002pbi.2:exon1:c.C274T:p.L92F,ERCC2:uc010ejz.2:exon10:c.C961T:p.L321F,ERCC2:uc002pbk.2:exon11:c.C1123T:p.L375F,ERCC2:uc002pbl.4:exon11:c.C1123T:p.L375F,ERCC2:uc002pbj.2:exon12:c.C1195T:p.L399F	.	0.035	AFR:0,AMR:0.0002,EAS:0,FIN:0,NFE:0,OTH:0,SAS:0.0045	AFR:.,AMR:.,ASJ:.,EAS:.,FIN:.,NFE:.,OTH:.	AFR:0,AMR:2.978e-05,ASJ:0,EAS:0,FIN:0,NFE:0,OTH:0.0004,SAS:0.0049	126340	278730;601675;610756;	1466;191;33364;220295;910;	1466|COFS syndrome|<1 / 1 000 000|Autosomal recessive|Neonatal<br>Antenatal|214150 278780 610756 610758 616570~191|Cockayne syndrome|Unknown|Autosomal recessive|All ages|133540 214150 216400 216411 278780 610756 610758 616570~33364|Trichothiodystrophy|Unknown|Autosomal recessive<br>or&nbsp;X-linked recessive|Infancy<br>Neonatal|234050 300953 601675 616390 616395 616943~220295|Xeroderma pigmentosu…	.	19	NA20862
19	45864887	45864887	G	A	ERCC2	Autosomal Recessive	exonic	nonsynonymous SNV	ENSG00000104884	rs186220206	ENSG00000104884:ENST00000391944:exon10:c.C898T:p.R300C,ENSG00000104884:ENST00000391941:exon11:c.C1060T:p.R354C,ENSG00000104884:ENST00000485403:exon11:c.C1060T:p.R354C,ENSG00000104884:ENST00000391940:exon12:c.C1060T:p.R354C,ENSG00000104884:ENST00000391945:exon12:c.C1132T:p.R378C	ERCC2:NM_001130867:exon11:c.C1060T:p.R354C,ERCC2:NM_000400:exon12:c.C1132T:p.R378C	clinvar: UNK	.	.	.	InterVar: Likely pathogenic PVS1=0 PS=[0, 0, 0, 0, 0] PM=[1, 1, 0, 0, 0, 0, 0] PP=[0, 1, 1, 0, 0, 0] BA1=0 BS=[0, 0, 0, 0, 0] BP=[0, 0, 0, 0, 0, 0, 0, 0]	8.29e-06	.	0.000199681		1.63e-05	6.732	32	0	5.54	.	.	.	Helical and beta-bridge domain	ERCC2:uc002pbi.2:exon1:c.C211T:p.R71C,ERCC2:uc010ejz.2:exon10:c.C898T:p.R300C,ERCC2:uc002pbk.2:exon11:c.C1060T:p.R354C,ERCC2:uc002pbl.4:exon11:c.C1060T:p.R354C,ERCC2:uc002pbj.2:exon12:c.C1132T:p.R378C	.	0.626	AFR:0,AMR:0,EAS:0,FIN:0,NFE:1.505e-05,OTH:0,SAS:0	AFR:.,AMR:.,ASJ:.,EAS:.,FIN:.,NFE:.,OTH:.	AFR:0,AMR:2.978e-05,ASJ:0,EAS:5.798e-05,FIN:0,NFE:8.958e-06,OTH:0,SAS:3.249e-05	126340	278730;601675;610756;	1466;191;33364;220295;910;	1466|COFS syndrome|<1 / 1 000 000|Autosomal recessive|Neonatal<br>Antenatal|214150 278780 610756 610758 616570~191|Cockayne syndrome|Unknown|Autosomal recessive|All ages|133540 214150 216400 216411 278780 610756 610758 616570~33364|Trichothiodystrophy|Unknown|Autosomal recessive<br>or&nbsp;X-linked recessive|Infancy<br>Neonatal|234050 300953 601675 616390 616395 616943~220295|Xeroderma pigmentosu…	.	19	NA19149
19	45867709	45867709	C	T	ERCC2	Autosomal Recessive	exonic	nonsynonymous SNV	ENSG00000104884	rs200895828	ENSG00000104884:ENST00000391944:exon6:c.G457A:p.V153M,ENSG00000104884:ENST00000391941:exon7:c.G619A:p.V207M,ENSG00000104884:ENST00000485403:exon7:c.G619A:p.V207M,ENSG00000104884:ENST00000391940:exon8:c.G619A:p.V207M,ENSG00000104884:ENST00000391945:exon8:c.G691A:p.V231M,ENSG00000104884:ENST00000586131:exon8:c.G619A:p.V207M	ERCC2:NM_001130867:exon7:c.G619A:p.V207M,ERCC2:NM_000400:exon8:c.G691A:p.V231M	clinvar: Uncertain significance	.	.	.	InterVar: Likely pathogenic PVS1=0 PS=[0, 0, 0, 0, 0] PM=[1, 1, 0, 0, 0, 0, 0] PP=[0, 1, 1, 0, 0, 0] BA1=0 BS=[0, 0, 0, 0, 0] BP=[0, 0, 0, 0, 0, 0, 0, 0]	0.0001	.	0.000599042	0.0002	0.0001	6.866	33	0	4.62	.	.	.	DEAD2|DNA/RNA helicase, ATP-dependent, DEAH-box type, conserved site|Helicase superfamily 1/2, ATP-binding domain, DinG/Rad3-type|Helicase-like, DEXD box c2 type|P-loop containing nucleoside triphosphate hydrolase;DEAD2|Helicase superfamily 1/2, ATP-binding domain, DinG/Rad3-type|Helicase-like, DEXD box c2 type|P-loop containing nucleoside triphosphate hydrolase	ERCC2:uc010ejz.2:exon6:c.G457A:p.V153M,ERCC2:uc002pbk.2:exon7:c.G619A:p.V207M,ERCC2:uc002pbl.4:exon7:c.G619A:p.V207M,ERCC2:uc002pbj.2:exon8:c.G691A:p.V231M	.	0.774	AFR:0,AMR:0,EAS:0.0016,FIN:0,NFE:0,OTH:0,SAS:6.066e-05	AFR:0,AMR:0,ASJ:0,EAS:0.0031,FIN:0,NFE:0,OTH:0	AFR:0,AMR:0,ASJ:0,EAS:0.0016,FIN:0,NFE:0,OTH:0,SAS:3.25e-05	126340	278730;601675;610756;	1466;191;33364;220295;910;	1466|COFS syndrome|<1 / 1 000 000|Autosomal recessive|Neonatal<br>Antenatal|214150 278780 610756 610758 616570~191|Cockayne syndrome|Unknown|Autosomal recessive|All ages|133540 214150 216400 216411 278780 610756 610758 616570~33364|Trichothiodystrophy|Unknown|Autosomal recessive<br>or&nbsp;X-linked recessive|Infancy<br>Neonatal|234050 300953 601675 616390 616395 616943~220295|Xeroderma pigmentosu…	ID=COSM1740555,COSM1740556;OCCURENCE=1(haematopoietic_and_lymphoid_tissue)	19	NA18626
19	45867709	45867709	C	T	ERCC2	Autosomal Recessive	exonic	nonsynonymous SNV	ENSG00000104884	rs200895828	ENSG00000104884:ENST00000391944:exon6:c.G457A:p.V153M,ENSG00000104884:ENST00000391941:exon7:c.G619A:p.V207M,ENSG00000104884:ENST00000485403:exon7:c.G619A:p.V207M,ENSG00000104884:ENST00000391940:exon8:c.G619A:p.V207M,ENSG00000104884:ENST00000391945:exon8:c.G691A:p.V231M,ENSG00000104884:ENST00000586131:exon8:c.G619A:p.V207M	ERCC2:NM_001130867:exon7:c.G619A:p.V207M,ERCC2:NM_000400:exon8:c.G691A:p.V231M	clinvar: Uncertain significance	.	.	.	InterVar: Likely pathogenic PVS1=0 PS=[0, 0, 0, 0, 0] PM=[1, 1, 0, 0, 0, 0, 0] PP=[0, 1, 1, 0, 0, 0] BA1=0 BS=[0, 0, 0, 0, 0] BP=[0, 0, 0, 0, 0, 0, 0, 0]	0.0001	.	0.000599042	0.0002	0.0001	6.866	33	0	4.62	.	.	.	DEAD2|DNA/RNA helicase, ATP-dependent, DEAH-box type, conserved site|Helicase superfamily 1/2, ATP-binding domain, DinG/Rad3-type|Helicase-like, DEXD box c2 type|P-loop containing nucleoside triphosphate hydrolase;DEAD2|Helicase superfamily 1/2, ATP-binding domain, DinG/Rad3-type|Helicase-like, DEXD box c2 type|P-loop containing nucleoside triphosphate hydrolase	ERCC2:uc010ejz.2:exon6:c.G457A:p.V153M,ERCC2:uc002pbk.2:exon7:c.G619A:p.V207M,ERCC2:uc002pbl.4:exon7:c.G619A:p.V207M,ERCC2:uc002pbj.2:exon8:c.G691A:p.V231M	.	0.774	AFR:0,AMR:0,EAS:0.0016,FIN:0,NFE:0,OTH:0,SAS:6.066e-05	AFR:0,AMR:0,ASJ:0,EAS:0.0031,FIN:0,NFE:0,OTH:0	AFR:0,AMR:0,ASJ:0,EAS:0.0016,FIN:0,NFE:0,OTH:0,SAS:3.25e-05	126340	278730;601675;610756;	1466;191;33364;220295;910;	1466|COFS syndrome|<1 / 1 000 000|Autosomal recessive|Neonatal<br>Antenatal|214150 278780 610756 610758 616570~191|Cockayne syndrome|Unknown|Autosomal recessive|All ages|133540 214150 216400 216411 278780 610756 610758 616570~33364|Trichothiodystrophy|Unknown|Autosomal recessive<br>or&nbsp;X-linked recessive|Infancy<br>Neonatal|234050 300953 601675 616390 616395 616943~220295|Xeroderma pigmentosu…	ID=COSM1740555,COSM1740556;OCCURENCE=1(haematopoietic_and_lymphoid_tissue)	19	NA18536
19	45867709	45867709	C	T	ERCC2	Autosomal Recessive	exonic	nonsynonymous SNV	ENSG00000104884	rs200895828	ENSG00000104884:ENST00000391944:exon6:c.G457A:p.V153M,ENSG00000104884:ENST00000391941:exon7:c.G619A:p.V207M,ENSG00000104884:ENST00000485403:exon7:c.G619A:p.V207M,ENSG00000104884:ENST00000391940:exon8:c.G619A:p.V207M,ENSG00000104884:ENST00000391945:exon8:c.G691A:p.V231M,ENSG00000104884:ENST00000586131:exon8:c.G619A:p.V207M	ERCC2:NM_001130867:exon7:c.G619A:p.V207M,ERCC2:NM_000400:exon8:c.G691A:p.V231M	clinvar: Uncertain significance	.	.	.	InterVar: Likely pathogenic PVS1=0 PS=[0, 0, 0, 0, 0] PM=[1, 1, 0, 0, 0, 0, 0] PP=[0, 1, 1, 0, 0, 0] BA1=0 BS=[0, 0, 0, 0, 0] BP=[0, 0, 0, 0, 0, 0, 0, 0]	0.0001	.	0.000599042	0.0002	0.0001	6.866	33	0	4.62	.	.	.	DEAD2|DNA/RNA helicase, ATP-dependent, DEAH-box type, conserved site|Helicase superfamily 1/2, ATP-binding domain, DinG/Rad3-type|Helicase-like, DEXD box c2 type|P-loop containing nucleoside triphosphate hydrolase;DEAD2|Helicase superfamily 1/2, ATP-binding domain, DinG/Rad3-type|Helicase-like, DEXD box c2 type|P-loop containing nucleoside triphosphate hydrolase	ERCC2:uc010ejz.2:exon6:c.G457A:p.V153M,ERCC2:uc002pbk.2:exon7:c.G619A:p.V207M,ERCC2:uc002pbl.4:exon7:c.G619A:p.V207M,ERCC2:uc002pbj.2:exon8:c.G691A:p.V231M	.	0.774	AFR:0,AMR:0,EAS:0.0016,FIN:0,NFE:0,OTH:0,SAS:6.066e-05	AFR:0,AMR:0,ASJ:0,EAS:0.0031,FIN:0,NFE:0,OTH:0	AFR:0,AMR:0,ASJ:0,EAS:0.0016,FIN:0,NFE:0,OTH:0,SAS:3.25e-05	126340	278730;601675;610756;	1466;191;33364;220295;910;	1466|COFS syndrome|<1 / 1 000 000|Autosomal recessive|Neonatal<br>Antenatal|214150 278780 610756 610758 616570~191|Cockayne syndrome|Unknown|Autosomal recessive|All ages|133540 214150 216400 216411 278780 610756 610758 616570~33364|Trichothiodystrophy|Unknown|Autosomal recessive<br>or&nbsp;X-linked recessive|Infancy<br>Neonatal|234050 300953 601675 616390 616395 616943~220295|Xeroderma pigmentosu…	ID=COSM1740555,COSM1740556;OCCURENCE=1(haematopoietic_and_lymphoid_tissue)	19	HG02140
19	45868134	45868134	G	A	ERCC2	Autosomal Recessive	exonic	nonsynonymous SNV	ENSG00000104884	rs143960980	ENSG00000104884:ENST00000391941:exon6:c.C484T:p.R162C,ENSG00000104884:ENST00000485403:exon6:c.C484T:p.R162C,ENSG00000104884:ENST00000391940:exon7:c.C484T:p.R162C,ENSG00000104884:ENST00000391945:exon7:c.C556T:p.R186C,ENSG00000104884:ENST00000586131:exon7:c.C484T:p.R162C	ERCC2:NM_001130867:exon6:c.C484T:p.R162C,ERCC2:NM_000400:exon7:c.C556T:p.R186C	clinvar: UNK	.	.	.	InterVar: Likely pathogenic PVS1=0 PS=[0, 0, 0, 0, 0] PM=[1, 1, 0, 0, 0, 0, 0] PP=[0, 1, 1, 0, 0, 0] BA1=0 BS=[0, 0, 0, 0, 0] BP=[0, 0, 0, 0, 0, 0, 0, 0]	5.84e-05	7.7e-05	0.000399361		3.66e-05	6.969	33	0.005	4.49	.	.	.	DEAD2|Helicase superfamily 1/2, ATP-binding domain, DinG/Rad3-type|Helicase-like, DEXD box c2 type;DEAD2|Helicase superfamily 1/2, ATP-binding domain, DinG/Rad3-type|Helicase-like, DEXD box c2 type|P-loop containing nucleoside triphosphate hydrolase	ERCC2:uc002pbk.2:exon6:c.C484T:p.R162C,ERCC2:uc002pbl.4:exon6:c.C484T:p.R162C,ERCC2:uc002pbj.2:exon7:c.C556T:p.R186C	.	0.077	AFR:0.0002,AMR:8.718e-05,EAS:0.0001,FIN:0,NFE:3.034e-05,OTH:0,SAS:6.084e-05	AFR:.,AMR:.,ASJ:.,EAS:.,FIN:.,NFE:.,OTH:.	AFR:0.0001,AMR:2.979e-05,ASJ:0,EAS:0.0002,FIN:0,NFE:1.794e-05,OTH:0,SAS:3.249e-05	126340	278730;601675;610756;	1466;191;33364;220295;910;	1466|COFS syndrome|<1 / 1 000 000|Autosomal recessive|Neonatal<br>Antenatal|214150 278780 610756 610758 616570~191|Cockayne syndrome|Unknown|Autosomal recessive|All ages|133540 214150 216400 216411 278780 610756 610758 616570~33364|Trichothiodystrophy|Unknown|Autosomal recessive<br>or&nbsp;X-linked recessive|Infancy<br>Neonatal|234050 300953 601675 616390 616395 616943~220295|Xeroderma pigmentosu…	.	19	HG03469
19	45868134	45868134	G	A	ERCC2	Autosomal Recessive	exonic	nonsynonymous SNV	ENSG00000104884	rs143960980	ENSG00000104884:ENST00000391941:exon6:c.C484T:p.R162C,ENSG00000104884:ENST00000485403:exon6:c.C484T:p.R162C,ENSG00000104884:ENST00000391940:exon7:c.C484T:p.R162C,ENSG00000104884:ENST00000391945:exon7:c.C556T:p.R186C,ENSG00000104884:ENST00000586131:exon7:c.C484T:p.R162C	ERCC2:NM_001130867:exon6:c.C484T:p.R162C,ERCC2:NM_000400:exon7:c.C556T:p.R186C	clinvar: UNK	.	.	.	InterVar: Likely pathogenic PVS1=0 PS=[0, 0, 0, 0, 0] PM=[1, 1, 0, 0, 0, 0, 0] PP=[0, 1, 1, 0, 0, 0] BA1=0 BS=[0, 0, 0, 0, 0] BP=[0, 0, 0, 0, 0, 0, 0, 0]	5.84e-05	7.7e-05	0.000399361		3.66e-05	6.969	33	0.005	4.49	.	.	.	DEAD2|Helicase superfamily 1/2, ATP-binding domain, DinG/Rad3-type|Helicase-like, DEXD box c2 type;DEAD2|Helicase superfamily 1/2, ATP-binding domain, DinG/Rad3-type|Helicase-like, DEXD box c2 type|P-loop containing nucleoside triphosphate hydrolase	ERCC2:uc002pbk.2:exon6:c.C484T:p.R162C,ERCC2:uc002pbl.4:exon6:c.C484T:p.R162C,ERCC2:uc002pbj.2:exon7:c.C556T:p.R186C	.	0.077	AFR:0.0002,AMR:8.718e-05,EAS:0.0001,FIN:0,NFE:3.034e-05,OTH:0,SAS:6.084e-05	AFR:.,AMR:.,ASJ:.,EAS:.,FIN:.,NFE:.,OTH:.	AFR:0.0001,AMR:2.979e-05,ASJ:0,EAS:0.0002,FIN:0,NFE:1.794e-05,OTH:0,SAS:3.249e-05	126340	278730;601675;610756;	1466;191;33364;220295;910;	1466|COFS syndrome|<1 / 1 000 000|Autosomal recessive|Neonatal<br>Antenatal|214150 278780 610756 610758 616570~191|Cockayne syndrome|Unknown|Autosomal recessive|All ages|133540 214150 216400 216411 278780 610756 610758 616570~33364|Trichothiodystrophy|Unknown|Autosomal recessive<br>or&nbsp;X-linked recessive|Infancy<br>Neonatal|234050 300953 601675 616390 616395 616943~220295|Xeroderma pigmentosu…	.	19	HG03478
19	45868311	45868311	G	A	ERCC2	Autosomal Recessive	exonic	stopgain	ENSG00000104884	rs151235136	ENSG00000104884:ENST00000586856:exon4:c.C316T:p.R106X,ENSG00000104884:ENST00000391941:exon5:c.C394T:p.R132X,ENSG00000104884:ENST00000485403:exon5:c.C394T:p.R132X,ENSG00000104884:ENST00000391940:exon6:c.C394T:p.R132X,ENSG00000104884:ENST00000391945:exon6:c.C466T:p.R156X,ENSG00000104884:ENST00000586131:exon6:c.C394T:p.R132X	ERCC2:NM_001130867:exon5:c.C394T:p.R132X,ERCC2:NM_000400:exon6:c.C466T:p.R156X	clinvar: UNK	.	.	.	InterVar: Pathogenic PVS1=1 PS=[0, 0, 0, 0, 0] PM=[0, 1, 0, 0, 0, 0, 0] PP=[0, 0, 1, 0, 0, 0] BA1=0 BS=[0, 0, 0, 0, 0] BP=[0, 0, 0, 0, 0, 0, 0, 0]	1.67e-05	7.7e-05	0.000199681	3.23e-05	8.15e-06	10.747	36	.	3.3	.	.	.	DEAD2|Helicase superfamily 1/2, ATP-binding domain, DinG/Rad3-type;DEAD2|Helicase superfamily 1/2, ATP-binding domain, DinG/Rad3-type|Helicase-like, DEXD box c2 type	ERCC2:uc002pbk.2:exon5:c.C394T:p.R132X,ERCC2:uc002pbl.4:exon5:c.C394T:p.R132X,ERCC2:uc002pbj.2:exon6:c.C466T:p.R156X	.	.	AFR:0,AMR:0,EAS:0,FIN:0,NFE:3.024e-05,OTH:0,SAS:0	AFR:0.0001,AMR:0,ASJ:0,EAS:0,FIN:0,NFE:0,OTH:0	AFR:0,AMR:0,ASJ:0,EAS:0,FIN:4.524e-05,NFE:0,OTH:0.0002,SAS:0	126340	278730;601675;610756;	1466;191;33364;220295;910;	1466|COFS syndrome|<1 / 1 000 000|Autosomal recessive|Neonatal<br>Antenatal|214150 278780 610756 610758 616570~191|Cockayne syndrome|Unknown|Autosomal recessive|All ages|133540 214150 216400 216411 278780 610756 610758 616570~33364|Trichothiodystrophy|Unknown|Autosomal recessive<br>or&nbsp;X-linked recessive|Infancy<br>Neonatal|234050 300953 601675 616390 616395 616943~220295|Xeroderma pigmentosu…	.	19	HG00362
20	62293873	62293873	C	T	RTEL1	Other CancerGene	exonic	stopgain	ENSG00000258366	rs80224512	ENSG00000258366:ENST00000356810:exon5:c.C520T:p.R174X,ENSG00000258366:ENST00000508582:exon5:c.C442T:p.R148X	RTEL1:NM_032957:exon5:c.C442T:p.R148X	clinvar: UNK	.	.	.	InterVar: Likely pathogenic PVS1=1 PS=[0, 0, 0, 0, 0] PM=[0, 1, 0, 0, 0, 0, 0] PP=[0, 0, 0, 0, 0, 0] BA1=0 BS=[0, 0, 0, 0, 0] BP=[0, 0, 0, 0, 0, 0, 0, 0]	3.04e-05	.	0.000399361	3.23e-05	2.87e-05	5.679	26.7	.	-1.13	.	.	.	DEAD2|Helicase superfamily 1/2, ATP-binding domain, DinG/Rad3-type|Helicase-like, DEXD box c2 type|P-loop containing nucleoside triphosphate hydrolase;Helicase superfamily 1/2, ATP-binding domain, DinG/Rad3-type|Helicase-like, DEXD box c2 type	RTEL1:uc002yfv.2:exon5:c.C520T:p.R174X,RTEL1:uc011abd.2:exon5:c.C442T:p.R148X	.	.	AFR:0,AMR:0,EAS:0.0001,FIN:0,NFE:0,OTH:0,SAS:0.0001	AFR:0,AMR:0,ASJ:0,EAS:0,FIN:0,NFE:6.673e-05,OTH:0	AFR:0,AMR:0,ASJ:0,EAS:5.827e-05,FIN:0,NFE:0,OTH:0,SAS:0.0002	608833	615190;616373;	2032;1775;3322;	2032|Idiopathic pulmonary fibrosis|1-5 / 10 000|Multigenic/multifactorial|Adult|178500 616371 616373~1775|Dyskeratosis congenita|1-9 / 1 000 000|Autosomal dominant<br>or&nbsp;Autosomal recessive<br>or&nbsp;X-linked recessive|Neonatal<br>Infancy<br>Childhood<br>Adolescent<br>Adult|127550 224230 305000 613987 613988 613989 613990 615190 616353~3322|Hoyeraal-Hreidarsson syndrome|<1 / 1 000 000|Autos…	.	20	HG03947
20	62293873	62293873	C	T	RTEL1	Other CancerGene	exonic	stopgain	ENSG00000258366	rs80224512	ENSG00000258366:ENST00000356810:exon5:c.C520T:p.R174X,ENSG00000258366:ENST00000508582:exon5:c.C442T:p.R148X	RTEL1:NM_032957:exon5:c.C442T:p.R148X	clinvar: UNK	.	.	.	InterVar: Likely pathogenic PVS1=1 PS=[0, 0, 0, 0, 0] PM=[0, 1, 0, 0, 0, 0, 0] PP=[0, 0, 0, 0, 0, 0] BA1=0 BS=[0, 0, 0, 0, 0] BP=[0, 0, 0, 0, 0, 0, 0, 0]	3.04e-05	.	0.000399361	3.23e-05	2.87e-05	5.679	26.7	.	-1.13	.	.	.	DEAD2|Helicase superfamily 1/2, ATP-binding domain, DinG/Rad3-type|Helicase-like, DEXD box c2 type|P-loop containing nucleoside triphosphate hydrolase;Helicase superfamily 1/2, ATP-binding domain, DinG/Rad3-type|Helicase-like, DEXD box c2 type	RTEL1:uc002yfv.2:exon5:c.C520T:p.R174X,RTEL1:uc011abd.2:exon5:c.C442T:p.R148X	.	.	AFR:0,AMR:0,EAS:0.0001,FIN:0,NFE:0,OTH:0,SAS:0.0001	AFR:0,AMR:0,ASJ:0,EAS:0,FIN:0,NFE:6.673e-05,OTH:0	AFR:0,AMR:0,ASJ:0,EAS:5.827e-05,FIN:0,NFE:0,OTH:0,SAS:0.0002	608833	615190;616373;	2032;1775;3322;	2032|Idiopathic pulmonary fibrosis|1-5 / 10 000|Multigenic/multifactorial|Adult|178500 616371 616373~1775|Dyskeratosis congenita|1-9 / 1 000 000|Autosomal dominant<br>or&nbsp;Autosomal recessive<br>or&nbsp;X-linked recessive|Neonatal<br>Infancy<br>Childhood<br>Adolescent<br>Adult|127550 224230 305000 613987 613988 613989 613990 615190 616353~3322|Hoyeraal-Hreidarsson syndrome|<1 / 1 000 000|Autos…	.	20	NA18965
22	21346593	21346593	C	T	LZTR1	Other CancerGene	exonic	stopgain	ENSG00000099949	rs189150283	ENSG00000099949:ENST00000389355:exon9:c.C1027T:p.R343X,ENSG00000099949:ENST00000215739:exon10:c.C1084T:p.R362X	LZTR1:NM_006767:exon10:c.C1084T:p.R362X	clinvar: Pathogenic	.	.	.	InterVar: Pathogenic PVS1=1 PS=[0, 0, 0, 0, 0] PM=[0, 0, 0, 0, 0, 0, 0] PP=[0, 0, 1, 0, 1, 0] BA1=0 BS=[0, 0, 0, 0, 0] BP=[0, 0, 0, 0, 0, 0, 0, 0]	5.82e-05	.	0.000199681	6.47e-05	5.69e-05	12.027	38	.	3.43	.	.	.	Kelch-type beta propeller	LZTR1:uc010gsr.1:exon7:c.C697T:p.R233X,LZTR1:uc011ahy.2:exon9:c.C1027T:p.R343X,LZTR1:uc002zto.3:exon10:c.C1084T:p.R362X,LZTR1:uc002ztn.3:exon11:c.C961T:p.R321X	.	.	AFR:0,AMR:8.712e-05,EAS:0,FIN:0,NFE:9.082e-05,OTH:0,SAS:0	AFR:0.0002,AMR:0,ASJ:0,EAS:0,FIN:0,NFE:0,OTH:0	AFR:6.544e-05,AMR:5.957e-05,ASJ:0,EAS:0.0001,FIN:0,NFE:8.069e-05,OTH:0,SAS:0	600574	615670;616564;	648;93921;	648|Noonan syndrome|Unknown|Autosomal dominant|Neonatal|163950 605275 609942 610733 611553 613224 613706 615355 616559 616564~93921|Neurofibromatosis type 3|Unknown|Autosomal dominant|Adult<br>Elderly|162091 162260 615670~	.	22	HG01137
22	29090054	29090054	G	A	CHEK2	Tumor Suppressor	exonic	nonsynonymous SNV	ENSG00000183765	rs142763740	ENSG00000183765:ENST00000403642:exon10:c.C1154T:p.T385M,ENSG00000183765:ENST00000382578:exon11:c.C1154T:p.T385M,ENSG00000183765:ENST00000402731:exon11:c.C1340T:p.T447M,ENSG00000183765:ENST00000348295:exon12:c.C1340T:p.T447M,ENSG00000183765:ENST00000404276:exon12:c.C1427T:p.T476M,ENSG00000183765:ENST00000328354:exon13:c.C1427T:p.T476M,ENSG00000183765:ENST00000382580:exon14:c.C1556T:p.T519M,ENSG000…	CHEK2:NM_001349956:exon12:c.C1226T:p.T409M,CHEK2:NM_145862:exon12:c.C1340T:p.T447M,CHEK2:NM_007194:exon13:c.C1427T:p.T476M,CHEK2:NM_001005735:exon14:c.C1556T:p.T519M,CHEK2:NM_001257387:exon14:c.C764T:p.T255M	clinvar: Likely pathogenic|Uncertain significance|Uncertain significance|Likely pathogenic|Uncertain significance|Likely pathogenic|Uncertain significance	DM	Breast_cancer	0.4	InterVar: Likely pathogenic PVS1=0 PS=[0, 0, 0, 0, 0] PM=[1, 1, 0, 0, 0, 0, 0] PP=[0, 0, 1, 0, 1, 0] BA1=0 BS=[0, 1, 0, 0, 0] BP=[0, 0, 0, 0, 0, 0, 0, 0]	0.0004	0.0004	0.000199681	0.0002	0.0003	6.517	31	0.001	4.43	.	.	.	Protein kinase domain|Protein kinase-like domain|Serine/threonine/dual specificity protein kinase, catalytic domain	CHEK2:uc010gvh.1:exon10:c.C1154T:p.T385M,CHEK2:uc003ads.1:exon12:c.C764T:p.T255M,CHEK2:uc003adv.1:exon12:c.C1340T:p.T447M,CHEK2:uc003adu.1:exon13:c.C1427T:p.T476M,CHEK2:uc003adt.1:exon14:c.C1556T:p.T519M,CHEK2:uc003adx.1:exon14:c.C764T:p.T255M	.	0.066	AFR:0,AMR:8.809e-05,EAS:0,FIN:0,NFE:0.0007,OTH:0,SAS:0	AFR:0.0003,AMR:0,ASJ:0,EAS:0,FIN:0,NFE:0.0002,OTH:0	AFR:0.0002,AMR:0.0002,ASJ:0,EAS:0,FIN:0,NFE:0.0006,OTH:0.0013,SAS:0	604373	114480;176807;259500;609265;	524;668;1331;227535;	524|Li-Fraumeni syndrome|1-9 / 100 000|Autosomal dominant|All ages|151623 609265 609266~668|Osteosarcoma|1-9 / 100 000|-|Childhood|259500~1331|Familial prostate cancer|-|-|Adult|176807 300147 300704 601518 602759 603688 608656 608658 609299 609558 610321 610997 611100 611868 611928 611955 611958 611959 614731~227535|Hereditary breast cancer|-|-|-|114480 600048 604370 605365 612555 613399~	.	22	HG01631
22	29090061	29090061	G	A	CHEK2	Tumor Suppressor	exonic	nonsynonymous SNV	ENSG00000183765	rs540635787	ENSG00000183765:ENST00000403642:exon10:c.C1147T:p.R383C,ENSG00000183765:ENST00000382578:exon11:c.C1147T:p.R383C,ENSG00000183765:ENST00000402731:exon11:c.C1333T:p.R445C,ENSG00000183765:ENST00000348295:exon12:c.C1333T:p.R445C,ENSG00000183765:ENST00000404276:exon12:c.C1420T:p.R474C,ENSG00000183765:ENST00000328354:exon13:c.C1420T:p.R474C,ENSG00000183765:ENST00000382580:exon14:c.C1549T:p.R517C,ENSG000…	CHEK2:NM_001349956:exon12:c.C1219T:p.R407C,CHEK2:NM_145862:exon12:c.C1333T:p.R445C,CHEK2:NM_007194:exon13:c.C1420T:p.R474C,CHEK2:NM_001005735:exon14:c.C1549T:p.R517C,CHEK2:NM_001257387:exon14:c.C757T:p.R253C	clinvar: Uncertain significance|Uncertain significance|Uncertain significance|Likely pathogenic|Likely pathogenic|Likely pathogenic|Likely pathogenic	DM	Lung_cancer_primary_with_multiple_cancers	0.7	InterVar: Likely pathogenic PVS1=0 PS=[0, 0, 0, 0, 0] PM=[1, 1, 0, 0, 0, 0, 0] PP=[0, 0, 1, 0, 1, 0] BA1=0 BS=[0, 1, 0, 0, 0] BP=[0, 0, 0, 0, 0, 0, 0, 0]	8.81e-06	.	0.000199681		1.75e-05	7.271	34	0	4.43	.	.	.	Protein kinase domain|Protein kinase-like domain|Serine/threonine/dual specificity protein kinase, catalytic domain	CHEK2:uc010gvh.1:exon10:c.C1147T:p.R383C,CHEK2:uc003ads.1:exon12:c.C757T:p.R253C,CHEK2:uc003adv.1:exon12:c.C1333T:p.R445C,CHEK2:uc003adu.1:exon13:c.C1420T:p.R474C,CHEK2:uc003adt.1:exon14:c.C1549T:p.R517C,CHEK2:uc003adx.1:exon14:c.C757T:p.R253C	.	0.916	AFR:0,AMR:0,EAS:0.0001,FIN:0,NFE:0,OTH:0,SAS:0	AFR:.,AMR:.,ASJ:.,EAS:.,FIN:.,NFE:.,OTH:.	AFR:0,AMR:2.996e-05,ASJ:0,EAS:0,FIN:0,NFE:2.804e-05,OTH:0,SAS:0	604373	114480;176807;259500;609265;	524;668;1331;227535;	524|Li-Fraumeni syndrome|1-9 / 100 000|Autosomal dominant|All ages|151623 609265 609266~668|Osteosarcoma|1-9 / 100 000|-|Childhood|259500~1331|Familial prostate cancer|-|-|Adult|176807 300147 300704 601518 602759 603688 608656 608658 609299 609558 610321 610997 611100 611868 611928 611955 611958 611959 614731~227535|Hereditary breast cancer|-|-|-|114480 600048 604370 605365 612555 613399~	ID=COSM6289410,COSM6289411;OCCURENCE=2(liver)	22	HG00128
22	29107895	29107895	A	G	CHEK2	Tumor Suppressor	splicing	.	ENSG00000183765	rs545982789	.	.	clinvar: Likely pathogenic	.	.	.	InterVar: Pathogenic PVS1=1 PS=[0, 0, 0, 0, 0] PM=[0, 1, 0, 0, 0, 0, 0] PP=[0, 0, 1, 0, 1, 0] BA1=0 BS=[0, 1, 0, 0, 0] BP=[0, 0, 0, 0, 0, 0, 0, 0]	8.25e-06	.	0.000199681	3.23e-05	4.07e-06	4.449	24.2	.	5.07	.	0.9707	0.634	.	.	.	.	AFR:0,AMR:0,EAS:0,FIN:0,NFE:1.5e-05,OTH:0,SAS:0	AFR:0,AMR:0,ASJ:0,EAS:0,FIN:0,NFE:6.67e-05,OTH:0	AFR:0,AMR:0,ASJ:0,EAS:0,FIN:0,NFE:8.959e-06,OTH:0,SAS:0	604373	114480;176807;259500;609265;	524;668;1331;227535;	524|Li-Fraumeni syndrome|1-9 / 100 000|Autosomal dominant|All ages|151623 609265 609266~668|Osteosarcoma|1-9 / 100 000|-|Childhood|259500~1331|Familial prostate cancer|-|-|Adult|176807 300147 300704 601518 602759 603688 608656 608658 609299 609558 610321 610997 611100 611868 611928 611955 611958 611959 614731~227535|Hereditary breast cancer|-|-|-|114480 600048 604370 605365 612555 613399~	.	22	HG02220
22	29121229	29121229	A	C	CHEK2	Tumor Suppressor	splicing	.	ENSG00000183765	rs560596101	.	.	clinvar: UNK	.	.	.	InterVar: Pathogenic PVS1=1 PS=[0, 0, 0, 0, 0] PM=[0, 1, 0, 0, 0, 0, 0] PP=[0, 0, 1, 0, 0, 0] BA1=0 BS=[0, 1, 0, 0, 0] BP=[0, 0, 0, 0, 0, 0, 0, 0]	8.24e-06	.	0.000199681		4.06e-06	2.487	19.38	.	4.83	.	0.9993	0.592	.	.	.	.	AFR:0,AMR:8.64e-05,EAS:0,FIN:0,NFE:0,OTH:0,SAS:0	AFR:.,AMR:.,ASJ:.,EAS:.,FIN:.,NFE:.,OTH:.	AFR:0,AMR:2.978e-05,ASJ:0,EAS:0,FIN:0,NFE:0,OTH:0,SAS:0	604373	114480;176807;259500;609265;	524;668;1331;227535;	524|Li-Fraumeni syndrome|1-9 / 100 000|Autosomal dominant|All ages|151623 609265 609266~668|Osteosarcoma|1-9 / 100 000|-|Childhood|259500~1331|Familial prostate cancer|-|-|Adult|176807 300147 300704 601518 602759 603688 608656 608658 609299 609558 610321 610997 611100 611868 611928 611955 611958 611959 614731~227535|Hereditary breast cancer|-|-|-|114480 600048 604370 605365 612555 613399~	.	22	HG02265
22	29130652	29130652	G	A	CHEK2	Tumor Suppressor	exonic	stopgain	ENSG00000183765	rs536907995	ENSG00000183765:ENST00000402731:exon1:c.C58T:p.Q20X,ENSG00000183765:ENST00000403642:exon1:c.C58T:p.Q20X,ENSG00000183765:ENST00000404276:exon1:c.C58T:p.Q20X,ENSG00000183765:ENST00000417588:exon1:c.C58T:p.Q20X,ENSG00000183765:ENST00000433728:exon1:c.C58T:p.Q20X,ENSG00000183765:ENST00000447421:exon1:c.C58T:p.Q20X,ENSG00000183765:ENST00000448511:exon1:c.C58T:p.Q20X,ENSG00000183765:ENST00000328354:exo…	CHEK2:NM_001005735:exon2:c.C58T:p.Q20X,CHEK2:NM_001349956:exon2:c.C58T:p.Q20X,CHEK2:NM_007194:exon2:c.C58T:p.Q20X,CHEK2:NM_145862:exon2:c.C58T:p.Q20X	clinvar: not provided|Likely pathogenic|Pathogenic	DM?	Breast_cancer	0.99	InterVar: Pathogenic PVS1=1 PS=[0, 0, 0, 0, 0] PM=[0, 1, 0, 0, 0, 0, 0] PP=[0, 0, 1, 0, 1, 0] BA1=0 BS=[0, 1, 0, 0, 0] BP=[0, 0, 0, 0, 0, 0, 0, 0]	0.0001	.	0.000199681		0.0001	8.683	35	.	4.12	.	.	.	.	CHEK2:uc010gvh.1:exon1:c.C58T:p.Q20X,CHEK2:uc010gvi.1:exon1:c.C58T:p.Q20X,CHEK2:uc003adt.1:exon2:c.C58T:p.Q20X,CHEK2:uc003adu.1:exon2:c.C58T:p.Q20X,CHEK2:uc003adv.1:exon2:c.C58T:p.Q20X	.	.	AFR:0,AMR:0,EAS:0,FIN:0,NFE:0,OTH:0.0011,SAS:0.0009	AFR:.,AMR:.,ASJ:.,EAS:.,FIN:.,NFE:.,OTH:.	AFR:0,AMR:0,ASJ:0,EAS:0,FIN:0,NFE:0,OTH:0,SAS:0.0012	604373	114480;176807;259500;609265;	524;668;1331;227535;	524|Li-Fraumeni syndrome|1-9 / 100 000|Autosomal dominant|All ages|151623 609265 609266~668|Osteosarcoma|1-9 / 100 000|-|Childhood|259500~1331|Familial prostate cancer|-|-|Adult|176807 300147 300704 601518 602759 603688 608656 608658 609299 609558 610321 610997 611100 611868 611928 611955 611958 611959 614731~227535|Hereditary breast cancer|-|-|-|114480 600048 604370 605365 612555 613399~	.	22	NA20901
X	48542762	48542762	G	A	WAS	Other CancerGene	exonic	nonsynonymous SNV	ENSG00000015285	rs782290433	ENSG00000015285:ENST00000376701:exon2:c.G223A:p.V75M,ENSG00000015285:ENST00000450772:exon4:c.G223A:p.V75M	WAS:NM_000377:exon2:c.G223A:p.V75M	clinvar: Pathogenic	DM	Thrombocytopaenia	0.73	InterVar: Likely pathogenic PVS1=0 PS=[0, 0, 0, 0, 0] PM=[1, 1, 0, 0, 0, 0, 0] PP=[0, 0, 1, 0, 1, 0] BA1=0 BS=[0, 0, 0, 0, 0] BP=[0, 0, 0, 0, 0, 0, 0, 0]	1.24e-05	.	0.000264901		5.63e-06	6.188	28.6	0.001	4.73	.	.	.	PH domain-like|WH1/EVH1 domain	WAS:uc004dkm.4:exon2:c.G223A:p.V75M	.	1.083	AFR:0.0001,AMR:0,EAS:0,FIN:0,NFE:0,OTH:0,SAS:0	AFR:.,AMR:.,ASJ:.,EAS:.,FIN:.,NFE:.,OTH:.	AFR:8.226e-05,AMR:0,ASJ:0,EAS:0,FIN:0,NFE:0,OTH:0,SAS:0	300392	300299;301000;313900;	268322;852;906;86788;	268322|Hereditary thrombocytopenia with normal platelets|Unknown|Autosomal dominant<br>or&nbsp;Autosomal recessive<br>or&nbsp;X-linked recessive|All ages|188000 273900 313900 612004~852|X-linked thrombocytopenia with normal platelets|-|-|-|313900~906|Wiskott-Aldrich syndrome|1-9 / 1 000 000|Autosomal dominant<br>or&nbsp;Autosomal recessive<br>or&nbsp;X-linked recessive<br>or&nbsp;Not applicable|I…	ID=COSM303558;OCCURENCE=2(central_nervous_system)	X	HG03247
X	53250046	53250046	-	G	KDM5C	Other CancerGene	exonic	frameshift insertion	ENSG00000126012	rs782600511	ENSG00000126012:ENST00000375379:exon2:c.202dupC:p.R68fs,ENSG00000126012:ENST00000375383:exon2:c.202dupC:p.R68fs,ENSG00000126012:ENST00000375401:exon2:c.202dupC:p.R68fs,ENSG00000126012:ENST00000404049:exon2:c.202dupC:p.R68fs,ENSG00000126012:ENST00000428012:exon2:c.202dupC:p.R68fs	KDM5C:NM_001282622:exon2:c.202dupC:p.R68fs,KDM5C:NM_004187:exon2:c.202dupC:p.R68fs	clinvar: UNK	DM	.	.	InterVar: Likely pathogenic PVS1=1 PS=[0, 0, 0, 0, 0] PM=[0, 1, 0, 0, 0, 0, 0] PP=[0, 0, 0, 0, 0, 0] BA1=0 BS=[0, 0, 0, 0, 0] BP=[0, 0, 0, 0, 0, 0, 0, 0]	1.21e-05	.	0.000264901		5.62e-06	.	.	.	.	.	.	.	.	KDM5C:uc004drz.3:exon2:c.202dupC:p.R68fs,KDM5C:uc004dsa.3:exon2:c.202dupC:p.R68fs	.	.	AFR:0,AMR:0,EAS:0,FIN:0,NFE:0,OTH:0,SAS:0.0001	AFR:.,AMR:.,ASJ:.,EAS:.,FIN:.,NFE:.,OTH:.	AFR:0,AMR:0,ASJ:0,EAS:0,FIN:0,NFE:0,OTH:0,SAS:5.263e-05	314690	300534;	85279;	85279|Syndromic X-linked intellectual disability due to JARID1C mutation|<1 / 1 000 000|X-linked recessive|Childhood|300534~	.	X	HG04189
X	152991559	152991559	C	A	ABCD1	Other CancerGene	exonic	nonsynonymous SNV	ENSG00000101986	rs193922098	ENSG00000101986:ENST00000218104:exon1:c.C838A:p.R280S,ENSG00000101986:ENST00000370129:exon1:c.C283A:p.R95S	ABCD1:NM_000033:exon1:c.C838A:p.R280S	clinvar: UNK	.	.	.	InterVar: Likely pathogenic PVS1=0 PS=[0, 0, 0, 0, 0] PM=[1, 1, 0, 0, 1, 0, 0] PP=[0, 0, 1, 0, 0, 0] BA1=0 BS=[0, 0, 0, 0, 0] BP=[0, 0, 0, 0, 0, 0, 0, 0]	4.13e-05	.	0.000264901		7.98e-06	6.404	29.6	0	5.09	.	.	.	ABC transporter type 1, transmembrane domain	ABCD1:uc004fif.2:exon1:c.C838A:p.R280S	.	0.885	AFR:0,AMR:0.0004,EAS:0,FIN:0,NFE:0,OTH:0,SAS:0	AFR:.,AMR:.,ASJ:.,EAS:.,FIN:.,NFE:.,OTH:.	AFR:0,AMR:4.577e-05,ASJ:0,EAS:0,FIN:0,NFE:0,OTH:0,SAS:0	300371	300100;	139396;139399;43;	139396|X-linked cerebral adrenoleukodystrophy|<1 / 1 000 000|X-linked recessive|All ages|300100~139399|Adrenomyeloneuropathy|-|X-linked recessive|Adult|300100~43|X-linked adrenoleukodystrophy|1-9 / 100 000|X-linked recessive|All ages|300100 302700~	ID=COSM755758;OCCURENCE=1(lung)	X	HG01971
X	153588207	153588207	G	A	FLNA	Other CancerGene	exonic	nonsynonymous SNV	ENSG00000196924	rs137853319	ENSG00000196924:ENST00000344736:exon22:c.C3872T:p.P1291L,ENSG00000196924:ENST00000360319:exon22:c.C3872T:p.P1291L,ENSG00000196924:ENST00000369850:exon23:c.C3872T:p.P1291L,ENSG00000196924:ENST00000422373:exon23:c.C3872T:p.P1291L	FLNA:NM_001110556:exon23:c.C3872T:p.P1291L,FLNA:NM_001456:exon23:c.C3872T:p.P1291L	clinvar: Pathogenic	DM	FG_syndrome	0.47	InterVar: Likely pathogenic PVS1=0 PS=[0, 0, 0, 0, 0] PM=[1, 1, 0, 0, 0, 0, 0] PP=[0, 0, 1, 0, 1, 0] BA1=0 BS=[0, 0, 0, 0, 0] BP=[0, 0, 0, 0, 0, 0, 0, 0]	0.0002	9.9e-05	0.000264901	4.66e-05	0.0003	2.462	19.22	0.021	5.26	.	.	.	Immunoglobulin E-set|Immunoglobulin-like fold	FLNA:uc004fkk.2:exon23:c.C3872T:p.P1291L,FLNA:uc010nuu.1:exon23:c.C3872T:p.P1291L	.	0.045	AFR:0,AMR:0.0001,EAS:0,FIN:0,NFE:0.0002,OTH:0.0017,SAS:0.0007	AFR:0,AMR:0,ASJ:0,EAS:0,FIN:0.0004,NFE:0,OTH:0	AFR:0,AMR:0.0005,ASJ:0,EAS:0,FIN:6.089e-05,NFE:0.0001,OTH:0.0012,SAS:0.0011	300017	300048;300049;300244;300321;304120;305620;309350;311300;314400;	1864;669;90650;2484;1826;669;90652;88630;2149;98892;2301;2978;	1864|Congenital valvular dysplasia|Unknown|Not applicable|Childhood|314400~669|Taybi syndrome|<1 / 1 000 000|X-linked dominant|Infancy<br>Neonatal|304120 311300~90650|Otopalatodigital syndrome type 1|-|X-linked dominant|-|311300~2484|Melnick-Needles syndrome|<1 / 1 000 000|X-linked dominant|Childhood|309350~1826|Frontometaphyseal dysplasia|<1 / 1 000 000|X-linked dominant<br>or&nbsp;Autosomal dom…	.	X	HG04176
X	153592950	153592950	G	A	FLNA	Other CancerGene	exonic	nonsynonymous SNV	ENSG00000196924	rs137853311	ENSG00000196924:ENST00000344736:exon12:c.C1966T:p.L656F,ENSG00000196924:ENST00000360319:exon12:c.C1966T:p.L656F,ENSG00000196924:ENST00000369850:exon13:c.C1966T:p.L656F,ENSG00000196924:ENST00000422373:exon13:c.C1966T:p.L656F	FLNA:NM_001110556:exon13:c.C1966T:p.L656F,FLNA:NM_001456:exon13:c.C1966T:p.L656F	clinvar: Pathogenic	DM	Heterotopia_periventricular	0.2	InterVar: Likely pathogenic PVS1=0 PS=[0, 0, 0, 0, 0] PM=[1, 1, 0, 0, 0, 0, 0] PP=[0, 0, 1, 0, 1, 0] BA1=0 BS=[0, 1, 0, 0, 0] BP=[0, 0, 0, 0, 0, 0, 0, 0]	1.16e-05	.	0.000264901		5.61e-06	1.828	15.15	0.023	4.09	.	.	.	Immunoglobulin E-set|Immunoglobulin-like fold	FLNA:uc004fkk.2:exon13:c.C1966T:p.L656F,FLNA:uc010nuu.1:exon13:c.C1966T:p.L656F	.	0.402	AFR:0,AMR:0,EAS:0,FIN:0,NFE:2.123e-05,OTH:0,SAS:0	AFR:.,AMR:.,ASJ:.,EAS:.,FIN:.,NFE:.,OTH:.	AFR:0,AMR:0,ASJ:0,EAS:7.774e-05,FIN:0,NFE:0,OTH:0,SAS:0	300017	300048;300049;300244;300321;304120;305620;309350;311300;314400;	1864;669;90650;2484;1826;669;90652;88630;2149;98892;2301;2978;	1864|Congenital valvular dysplasia|Unknown|Not applicable|Childhood|314400~669|Taybi syndrome|<1 / 1 000 000|X-linked dominant|Infancy<br>Neonatal|304120 311300~90650|Otopalatodigital syndrome type 1|-|X-linked dominant|-|311300~2484|Melnick-Needles syndrome|<1 / 1 000 000|X-linked dominant|Childhood|309350~1826|Frontometaphyseal dysplasia|<1 / 1 000 000|X-linked dominant<br>or&nbsp;Autosomal dom…	.	X	HG01808
X	153994640	153994640	G	A	DKC1	Other CancerGene	exonic	nonsynonymous SNV	ENSG00000130826	rs782763826	ENSG00000130826:ENST00000452771:exon4:c.G371A:p.R124Q,ENSG00000130826:ENST00000369550:exon5:c.G413A:p.R138Q,ENSG00000130826:ENST00000413910:exon5:c.G413A:p.R138Q	DKC1:NM_001142463:exon5:c.G413A:p.R138Q,DKC1:NM_001288747:exon5:c.G413A:p.R138Q,DKC1:NM_001363:exon5:c.G413A:p.R138Q	clinvar: UNK	.	.	.	InterVar: Likely pathogenic PVS1=0 PS=[0, 0, 0, 0, 0] PM=[1, 1, 0, 0, 0, 0, 0] PP=[0, 1, 1, 0, 0, 0] BA1=0 BS=[0, 0, 0, 0, 0] BP=[0, 0, 0, 0, 0, 0, 0, 0]	1.15e-05	.	0.000264901		5.6e-06	6.907	33	0.018	5.09	.	.	.	Pseudouridine synthase II, N-terminal|Pseudouridine synthase, catalytic domain	DKC1:uc004fmm.3:exon5:c.G413A:p.R138Q,DKC1:uc010nvf.3:exon5:c.G413A:p.R138Q	.	0.787	AFR:0,AMR:0,EAS:0,FIN:0,NFE:0,OTH:0,SAS:9.982e-05	AFR:.,AMR:.,ASJ:.,EAS:.,FIN:.,NFE:.,OTH:.	AFR:0,AMR:0,ASJ:0,EAS:0,FIN:0,NFE:0,OTH:0,SAS:5.225e-05	300126	305000;	1775;3322;	1775|Dyskeratosis congenita|1-9 / 1 000 000|Autosomal dominant<br>or&nbsp;Autosomal recessive<br>or&nbsp;X-linked recessive|Neonatal<br>Infancy<br>Childhood<br>Adolescent<br>Adult|127550 224230 305000 613987 613988 613989 613990 615190 616353~3322|Hoyeraal-Hreidarsson syndrome|<1 / 1 000 000|Autosomal dominant<br>or&nbsp;Autosomal recessive<br>or&nbsp;X-linked recessive|Infancy<br>Neonatal|305000…	.	X	HG03793
X	153997521	153997521	G	A	DKC1	Other CancerGene	exonic	nonsynonymous SNV	ENSG00000130826	rs200438009	ENSG00000130826:ENST00000369550:exon9:c.G851A:p.R284Q,ENSG00000130826:ENST00000413910:exon9:c.G731A:p.R244Q	DKC1:NM_001142463:exon9:c.G851A:p.R284Q,DKC1:NM_001288747:exon9:c.G851A:p.R284Q,DKC1:NM_001363:exon9:c.G851A:p.R284Q	clinvar: UNK	DM?	Bone_marrow_failure	0.93	InterVar: Likely pathogenic PVS1=0 PS=[0, 0, 0, 0, 0] PM=[1, 1, 0, 0, 0, 0, 0] PP=[0, 1, 1, 0, 0, 0] BA1=0 BS=[0, 0, 0, 0, 0] BP=[0, 0, 0, 0, 0, 0, 0, 0]	1.14e-05	.	0.000264901		5.59e-06	7.422	34	0.028	6.08	.	.	.	Pseudouridine synthase, catalytic domain;Pseudouridine synthase, catalytic domain|tRNA pseudouridylate synthase B, C-terminal	DKC1:uc004fmm.3:exon9:c.G851A:p.R284Q,DKC1:uc010nvf.3:exon9:c.G851A:p.R284Q	.	0.854	AFR:0.0001,AMR:0,EAS:0,FIN:0,NFE:0,OTH:0,SAS:0	AFR:.,AMR:.,ASJ:.,EAS:.,FIN:.,NFE:.,OTH:.	AFR:8.166e-05,AMR:0,ASJ:0,EAS:0,FIN:0,NFE:0,OTH:0,SAS:0	300126	305000;	1775;3322;	1775|Dyskeratosis congenita|1-9 / 1 000 000|Autosomal dominant<br>or&nbsp;Autosomal recessive<br>or&nbsp;X-linked recessive|Neonatal<br>Infancy<br>Childhood<br>Adolescent<br>Adult|127550 224230 305000 613987 613988 613989 613990 615190 616353~3322|Hoyeraal-Hreidarsson syndrome|<1 / 1 000 000|Autosomal dominant<br>or&nbsp;Autosomal recessive<br>or&nbsp;X-linked recessive|Infancy<br>Neonatal|305000…	.	X	NA19143
