# Supplementary material for: Multiple Germline Events Contribute to Cancer Development in Patients with Li-Fraumeni Syndrome
Source: Cancer Res Commun. 2023 May 1;3(5):738–54. doi: 10.1158/2767-9764.CRC-22-0402 (PMC10150777; doi:10.1158/2767-9764.CRC-22-0402)
Supplement: Supplementary Data S4 — KiCS Variants [file crc-22-0402-s05.xlsx]

## Sheet: A. Class3_SNVs_indels
#Chr	Start	End	Ref	Alt	Ref.Gene	CPG	Func.refGene	ExonicFunc.refGene	Gene.ensGene	avsnp147	AAChange.ensGene	AAChange.refGene	clinvar: Clinvar	HGMD_Class	HGMD_Phen	HGMD_Rankscore	InterVar: InterVar and Evidence	Freq_ExAC_ALL	Freq_esp6500siv2_all	Freq_1000g2015aug_all	gnomAD_genome_ALL	gnomAD_exome_ALL	CADD_raw	CADD_phred	SIFT_score	GERP++_RS	phyloP46way_placental	dbscSNV_ADA_SCORE	dbscSNV_RF_SCORE	Interpro_domain	AAChange.knownGene	rmsk	MetaSVM_score	Freq_ExAC_POPs	Freq_gnomad_genome_POPs	Freq_gnomad_exome_POPs	OMIM	Phenotype_MIM	OrphaNumber	Orpha	cosmic84	quality	filter	info	format_info	sample	kics_id
17	41228504	41228504	C	A	BRCA1	Autosomal Dominant	splicing	.	ENSG00000012048	.	.	.	clinvar: Pathogenic	DM	Breast_and/or_ovarian_cancer	0.1	InterVar: Pathogenic PVS1=1 PS=[0, 0, 0, 0, 0] PM=[0, 1, 0, 0, 0, 0, 0] PP=[0, 0, 1, 0, 1, 0] BA1=0 BS=[0, 0, 0, 0, 0] BP=[0, 0, 0, 0, 0, 0, 0, 0]		.			.	4.794	24.7	.	4.97	.	0.9999	0.946	.	.	.	.	AFR:.,AMR:.,EAS:.,FIN:.,NFE:.,OTH:.,SAS:.	AFR:.,AMR:.,ASJ:.,EAS:.,FIN:.,NFE:.,OTH:.	AFR:.,AMR:.,ASJ:.,EAS:.,FIN:.,NFE:.,OTH:.,SAS:.	113705	604370;614320;	1333;145;227535;	1333|Familial pancreatic carcinoma|1-9 / 1 000 000|Multigenic/multifactorial|Adult|260350 606856 613347 613348 614320~145|Hereditary breast and ovarian cancer syndrome|1-5 / 10 000|Autosomal dominant|All ages|604370 612555 613399 614291~227535|Hereditary breast cancer|-|-|-|114480 600048 604370 605365 612555 613399~	.	224.16	PASS	0/1	27,11	19-4030-A-02-00	274
2	178128163	178128163	A	T	NFE2L2	Other CancerGene	splicing	.	ENSG00000116044	.	.	.	clinvar: UNK	.	.	.	InterVar: Pathogenic PVS1=1 PS=[0, 0, 0, 0, 0] PM=[0, 1, 0, 0, 0, 0, 0] PP=[0, 0, 1, 0, 0, 0] BA1=0 BS=[0, 0, 0, 0, 0] BP=[0, 0, 0, 0, 0, 0, 0, 0]		.			.	.	.	.	.	.	0.5026	0.642	.	.	.	.	AFR:.,AMR:.,EAS:.,FIN:.,NFE:.,OTH:.,SAS:.	AFR:.,AMR:.,ASJ:.,EAS:.,FIN:.,NFE:.,OTH:.	AFR:.,AMR:.,ASJ:.,EAS:.,FIN:.,NFE:.,OTH:.,SAS:.	600492	.			.	891.06	PASS	0/1	20,32	331387	209
X	153588207	153588207	G	A	FLNA	Other CancerGene	exonic	nonsynonymous SNV	ENSG00000196924	rs137853319	ENSG00000196924:ENST00000344736:exon22:c.C3872T:p.P1291L,ENSG00000196924:ENST00000360319:exon22:c.C3872T:p.P1291L,ENSG00000196924:ENST00000369850:exon23:c.C3872T:p.P1291L,ENSG00000196924:ENST00000422373:exon23:c.C3872T:p.P1291L	FLNA:NM_001110556:exon23:c.C3872T:p.P1291L,FLNA:NM_001456:exon23:c.C3872T:p.P1291L	clinvar: Pathogenic	DM	FG_syndrome	0.47	InterVar: Likely pathogenic PVS1=0 PS=[0, 0, 0, 0, 0] PM=[1, 1, 0, 0, 0, 0, 0] PP=[0, 0, 1, 0, 1, 0] BA1=0 BS=[0, 0, 0, 0, 0] BP=[0, 0, 0, 0, 0, 0, 0, 0]	0.0002	9.9e-05	0.000264901	4.66e-05	0.0003	2.462	19.22	0.021	5.26	.	.	.	Immunoglobulin E-set|Immunoglobulin-like fold	FLNA:uc004fkk.2:exon23:c.C3872T:p.P1291L,FLNA:uc010nuu.1:exon23:c.C3872T:p.P1291L	.	0.045	AFR:0,AMR:0.0001,EAS:0,FIN:0,NFE:0.0002,OTH:0.0017,SAS:0.0007	AFR:0,AMR:0,ASJ:0,EAS:0,FIN:0.0004,NFE:0,OTH:0	AFR:0,AMR:0.0005,ASJ:0,EAS:0,FIN:6.089e-05,NFE:0.0001,OTH:0.0012,SAS:0.0011	300017	300048;300049;300244;300321;304120;305620;309350;311300;314400;	1864;669;90650;2484;1826;669;90652;88630;2149;98892;2301;2978;	1864|Congenital valvular dysplasia|Unknown|Not applicable|Childhood|314400~669|Taybi syndrome|<1 / 1 000 000|X-linked dominant|Infancy<br>Neonatal|304120 311300~90650|Otopalatodigital syndrome type 1|-|X-linked dominant|-|311300~2484|Melnick-Needles syndrome|<1 / 1 000 000|X-linked dominant|Childhood|309350~1826|Frontometaphyseal dysplasia|<1 / 1 000 000|X-linked dominant<br>or&nbsp;Autosomal dom…	.	396.03	PASS	1/1	0,13	316626	154
9	5066731	5066731	A	G	JAK2	Kinase	exonic	nonsynonymous SNV	ENSG00000096968	.	ENSG00000096968:ENST00000544510:exon7:c.A821G:p.Y274C,ENSG00000096968:ENST00000539801:exon9:c.A1268G:p.Y423C,ENSG00000096968:ENST00000381652:exon10:c.A1268G:p.Y423C	JAK2:NM_001322204:exon7:c.A821G:p.Y274C,JAK2:NM_001322195:exon9:c.A1268G:p.Y423C,JAK2:NM_001322196:exon9:c.A1268G:p.Y423C,JAK2:NM_001322194:exon10:c.A1268G:p.Y423C,JAK2:NM_001322198:exon10:c.A53G:p.Y18C,JAK2:NM_001322199:exon10:c.A53G:p.Y18C,JAK2:NM_004972:exon10:c.A1268G:p.Y423C	clinvar: UNK	.	.	.	InterVar: Likely pathogenic PVS1=0 PS=[0, 0, 0, 0, 0] PM=[1, 1, 0, 0, 0, 0, 0] PP=[0, 1, 1, 0, 0, 0] BA1=0 BS=[0, 0, 0, 0, 0] BP=[0, 0, 0, 0, 0, 0, 0, 0]		.			.	5.773	27	0	5.65	.	.	.	SH2 domain	JAK2:uc010mhm.3:exon9:c.A1268G:p.Y423C,JAK2:uc003ziw.3:exon10:c.A1268G:p.Y423C	.	0.774	AFR:.,AMR:.,EAS:.,FIN:.,NFE:.,OTH:.,SAS:.	AFR:.,AMR:.,ASJ:.,EAS:.,FIN:.,NFE:.,OTH:.	AFR:.,AMR:.,ASJ:.,EAS:.,FIN:.,NFE:.,OTH:.,SAS:.	147796	133100;254450;263300;600800;601626;614521;	3318;71493;519;729;824;90042;	3318|Essential thrombocythemia|1-5 / 10 000|Multigenic/multifactorial<br>or&nbsp;Not applicable|All ages|187950 601977 614521~71493|Familial thrombocytosis|<1 / 1 000 000|Autosomal dominant<br>or&nbsp;X-linked recessive|Childhood|187950 300331 601977 614521~519|Acute myeloid leukemia|1-9 / 100 000|-|All ages|601626~729|Polycythemia vera|1-5 / 10 000|Not applicable|All ages|263300~824|Primary myel…	.	573.34	PASS	0/1	19,22	301461	84
7	55224493	55224493	T	C	EGFR	Kinase	exonic	nonsynonymous SNV	ENSG00000146648	.	ENSG00000146648:ENST00000455089:exon9:c.T1040C:p.L347P,ENSG00000146648:ENST00000275493:exon10:c.T1175C:p.L392P,ENSG00000146648:ENST00000342916:exon10:c.T1175C:p.L392P,ENSG00000146648:ENST00000344576:exon10:c.T1175C:p.L392P,ENSG00000146648:ENST00000420316:exon10:c.T1175C:p.L392P,ENSG00000146648:ENST00000442591:exon10:c.T1175C:p.L392P,ENSG00000146648:ENST00000454757:exon10:c.T1016C:p.L339P	EGFR:NM_001346941:exon4:c.T374C:p.L125P,EGFR:NM_001346897:exon9:c.T1040C:p.L347P,EGFR:NM_001346899:exon9:c.T1040C:p.L347P,EGFR:NM_001346898:exon10:c.T1175C:p.L392P,EGFR:NM_001346900:exon10:c.T1016C:p.L339P,EGFR:NM_005228:exon10:c.T1175C:p.L392P,EGFR:NM_201282:exon10:c.T1175C:p.L392P,EGFR:NM_201283:exon10:c.T1175C:p.L392P,EGFR:NM_201284:exon10:c.T1175C:p.L392P	clinvar: UNK	.	.	.	InterVar: Likely pathogenic PVS1=0 PS=[0, 0, 0, 0, 0] PM=[1, 1, 0, 0, 0, 0, 0] PP=[0, 1, 1, 0, 0, 0] BA1=0 BS=[0, 0, 0, 0, 0] BP=[0, 0, 0, 0, 0, 0, 0, 0]		.			.	5.903	27.5	0	5.95	.	.	.	Leucine-rich repeat domain, L domain-like|Receptor L-domain	EGFR:uc010kzg.2:exon9:c.T1040C:p.L347P,EGFR:uc022adn.1:exon9:c.T1040C:p.L347P,EGFR:uc003tqh.3:exon10:c.T1175C:p.L392P,EGFR:uc003tqi.3:exon10:c.T1175C:p.L392P,EGFR:uc003tqj.3:exon10:c.T1175C:p.L392P,EGFR:uc003tqk.3:exon10:c.T1175C:p.L392P,EGFR:uc011kco.2:exon10:c.T1016C:p.L339P,EGFR:uc022adm.1:exon10:c.T1175C:p.L392P	.	0.844	AFR:.,AMR:.,EAS:.,FIN:.,NFE:.,OTH:.,SAS:.	AFR:.,AMR:.,ASJ:.,EAS:.,FIN:.,NFE:.,OTH:.	AFR:.,AMR:.,ASJ:.,EAS:.,FIN:.,NFE:.,OTH:.,SAS:.	131550	211980;616069;	294023;	294023|Neonatal inflammatory skin and bowel disease|<1 / 1 000 000|Autosomal recessive|Infancy<br>Neonatal|614328 616069~	.	379.84	PASS	0/1	19,18	304458	110
15	91306246	91306246	C	T	BLM	Autosomal Recessive	exonic	stopgain	ENSG00000197299	rs373525781	ENSG00000197299:ENST00000355112:exon8:c.C1933T:p.Q645X,ENSG00000197299:ENST00000560509:exon8:c.C1933T:p.Q645X	BLM:NM_000057:exon8:c.C1933T:p.Q645X,BLM:NM_001287247:exon8:c.C1933T:p.Q645X,BLM:NM_001287248:exon8:c.C808T:p.Q270X,BLM:NM_001287246:exon9:c.C1933T:p.Q645X	clinvar: UNK	DM	Bloom_syndrome	0.99	InterVar: Pathogenic PVS1=1 PS=[0, 0, 0, 0, 0] PM=[0, 1, 0, 0, 0, 0, 0] PP=[0, 0, 1, 0, 0, 0] BA1=0 BS=[0, 0, 0, 0, 0] BP=[0, 0, 0, 0, 0, 0, 0, 0]	4.14e-05	0.0002		3.23e-05	4.08e-05	12.068	38	.	4.47	.	.	.	Bloom syndrome protein, BDHCT-box associated domain|P-loop containing nucleoside triphosphate hydrolase	BLM:uc002bpr.3:exon8:c.C1933T:p.Q645X,BLM:uc010bnx.3:exon8:c.C1933T:p.Q645X,BLM:uc010uqi.2:exon8:c.C808T:p.Q270X,BLM:uc010uqh.2:exon9:c.C1933T:p.Q645X	.	.	AFR:0,AMR:0,EAS:0,FIN:0,NFE:7.508e-05,OTH:0,SAS:0	AFR:0,AMR:0,ASJ:0,EAS:0,FIN:0,NFE:6.667e-05,OTH:0	AFR:0,AMR:0,ASJ:0,EAS:0,FIN:0,NFE:8.978e-05,OTH:0,SAS:0	604610	210900;	125;	125|Bloom syndrome|Unknown|Autosomal recessive|Neonatal<br>Antenatal|210900~	.	362.84	PASS	0/1	17,14	318878	168
7	55220292	55220292	C	T	EGFR	Kinase	exonic	nonsynonymous SNV	ENSG00000146648	.	ENSG00000146648:ENST00000455089:exon5:c.C547T:p.P183S,ENSG00000146648:ENST00000275493:exon6:c.C682T:p.P228S,ENSG00000146648:ENST00000342916:exon6:c.C682T:p.P228S,ENSG00000146648:ENST00000344576:exon6:c.C682T:p.P228S,ENSG00000146648:ENST00000420316:exon6:c.C682T:p.P228S,ENSG00000146648:ENST00000442591:exon6:c.C682T:p.P228S,ENSG00000146648:ENST00000454757:exon6:c.C523T:p.P175S	EGFR:NM_001346897:exon5:c.C547T:p.P183S,EGFR:NM_001346899:exon5:c.C547T:p.P183S,EGFR:NM_001346898:exon6:c.C682T:p.P228S,EGFR:NM_001346900:exon6:c.C523T:p.P175S,EGFR:NM_005228:exon6:c.C682T:p.P228S,EGFR:NM_201282:exon6:c.C682T:p.P228S,EGFR:NM_201283:exon6:c.C682T:p.P228S,EGFR:NM_201284:exon6:c.C682T:p.P228S	clinvar: UNK	.	.	.	InterVar: Likely pathogenic PVS1=0 PS=[0, 0, 0, 0, 0] PM=[1, 1, 0, 0, 0, 0, 0] PP=[0, 1, 1, 0, 0, 0] BA1=0 BS=[0, 0, 0, 0, 0] BP=[0, 0, 0, 0, 0, 0, 0, 0]		.			.	5.742	26.9	0.066	5.3	.	.	.	Furin-like cysteine-rich domain|Growth factor receptor cysteine-rich domain;Furin-like cysteine-rich domain|Growth factor receptor cysteine-rich domain|Leucine-rich repeat domain, L domain-like|Receptor L-domain	EGFR:uc010kzg.2:exon5:c.C547T:p.P183S,EGFR:uc022adn.1:exon5:c.C547T:p.P183S,EGFR:uc003tqh.3:exon6:c.C682T:p.P228S,EGFR:uc003tqi.3:exon6:c.C682T:p.P228S,EGFR:uc003tqj.3:exon6:c.C682T:p.P228S,EGFR:uc003tqk.3:exon6:c.C682T:p.P228S,EGFR:uc011kco.2:exon6:c.C523T:p.P175S,EGFR:uc022adm.1:exon6:c.C682T:p.P228S	.	0.352	AFR:.,AMR:.,EAS:.,FIN:.,NFE:.,OTH:.,SAS:.	AFR:.,AMR:.,ASJ:.,EAS:.,FIN:.,NFE:.,OTH:.	AFR:.,AMR:.,ASJ:.,EAS:.,FIN:.,NFE:.,OTH:.,SAS:.	131550	211980;616069;	294023;	294023|Neonatal inflammatory skin and bowel disease|<1 / 1 000 000|Autosomal recessive|Infancy<br>Neonatal|614328 616069~	.	520.16	PASS	0/1	17,18	19_16063_A_02_00	352
22	29130610	29130610	G	A	CHEK2	Tumor Suppressor	exonic	stopgain	ENSG00000183765	.	ENSG00000183765:ENST00000402731:exon1:c.C100T:p.Q34X,ENSG00000183765:ENST00000403642:exon1:c.C100T:p.Q34X,ENSG00000183765:ENST00000404276:exon1:c.C100T:p.Q34X,ENSG00000183765:ENST00000417588:exon1:c.C100T:p.Q34X,ENSG00000183765:ENST00000433728:exon1:c.C100T:p.Q34X,ENSG00000183765:ENST00000447421:exon1:c.C100T:p.Q34X,ENSG00000183765:ENST00000448511:exon1:c.C100T:p.Q34X,ENSG00000183765:ENST00000328…	CHEK2:NM_001005735:exon2:c.C100T:p.Q34X,CHEK2:NM_001349956:exon2:c.C100T:p.Q34X,CHEK2:NM_007194:exon2:c.C100T:p.Q34X,CHEK2:NM_145862:exon2:c.C100T:p.Q34X	clinvar: UNK	.	.	.	InterVar: Pathogenic PVS1=1 PS=[0, 0, 0, 0, 0] PM=[0, 1, 0, 0, 0, 0, 0] PP=[0, 0, 1, 0, 0, 0] BA1=0 BS=[0, 0, 0, 0, 0] BP=[0, 0, 0, 0, 0, 0, 0, 0]		.			0	10.835	36	.	5.42	.	.	.	.	CHEK2:uc010gvh.1:exon1:c.C100T:p.Q34X,CHEK2:uc010gvi.1:exon1:c.C100T:p.Q34X,CHEK2:uc003adt.1:exon2:c.C100T:p.Q34X,CHEK2:uc003adu.1:exon2:c.C100T:p.Q34X,CHEK2:uc003adv.1:exon2:c.C100T:p.Q34X	.	.	AFR:.,AMR:.,EAS:.,FIN:.,NFE:.,OTH:.,SAS:.	AFR:.,AMR:.,ASJ:.,EAS:.,FIN:.,NFE:.,OTH:.	AFR:0,AMR:0,ASJ:0,EAS:0,FIN:0,NFE:0,OTH:0,SAS:0	604373	114480;176807;259500;609265;	524;668;1331;227535;	524|Li-Fraumeni syndrome|1-9 / 100 000|Autosomal dominant|All ages|151623 609265 609266~668|Osteosarcoma|1-9 / 100 000|-|Childhood|259500~1331|Familial prostate cancer|-|-|Adult|176807 300147 300704 601518 602759 603688 608656 608658 609299 609558 610321 610997 611100 611868 611928 611955 611958 611959 614731~227535|Hereditary breast cancer|-|-|-|114480 600048 604370 605365 612555 613399~	.	482.32	PASS	0/1	25,20	286952	50
14	92471544	92471544	T	A	TRIP11	Other CancerGene	exonic	stopgain	ENSG00000100815	.	ENSG00000100815:ENST00000267622:exon11:c.A2776T:p.K926X	TRIP11:NM_001321851:exon11:c.A2773T:p.K925X,TRIP11:NM_004239:exon11:c.A2776T:p.K926X	clinvar: UNK	.	.	.	InterVar: Likely pathogenic PVS1=1 PS=[0, 0, 0, 0, 0] PM=[0, 1, 0, 0, 0, 0, 0] PP=[0, 0, 0, 0, 0, 0] BA1=0 BS=[0, 0, 0, 0, 0] BP=[0, 0, 0, 0, 0, 0, 0, 0]		.			.	9.282	35	.	1.11	.	.	.	.	TRIP11:uc010auf.2:exon5:c.A1984T:p.K662X,TRIP11:uc001xzy.3:exon11:c.A2776T:p.K926X	.	.	AFR:.,AMR:.,EAS:.,FIN:.,NFE:.,OTH:.,SAS:.	AFR:.,AMR:.,ASJ:.,EAS:.,FIN:.,NFE:.,OTH:.	AFR:.,AMR:.,ASJ:.,EAS:.,FIN:.,NFE:.,OTH:.,SAS:.	604505	200600;	932;93299;	932|Achondrogenesis|Unknown|Autosomal dominant<br>or&nbsp;Autosomal recessive|Neonatal<br>Antenatal|200600 200610 600972~93299|Achondrogenesis type 1A|Unknown|Autosomal recessive|Antenatal<br>Neonatal|200600~	.	49.06	PASS	0/1	36,6	331498	182
3	37053591	37053591	G	T	MLH1	Autosomal Dominant	splicing	.	ENSG00000076242	rs267607778	.	.	clinvar: Pathogenic|Pathogenic	DM	Colorectal_cancer_non-polyposis	0.71	InterVar: Pathogenic PVS1=1 PS=[0, 0, 0, 0, 0] PM=[0, 1, 0, 0, 0, 0, 0] PP=[0, 0, 1, 0, 1, 0] BA1=0 BS=[0, 0, 0, 0, 0] BP=[0, 0, 0, 0, 0, 0, 0, 0]		.			.	5.887	27.4	.	5.46	.	1	0.938	.	.	.	.	AFR:.,AMR:.,EAS:.,FIN:.,NFE:.,OTH:.,SAS:.	AFR:.,AMR:.,ASJ:.,EAS:.,FIN:.,NFE:.,OTH:.	AFR:.,AMR:.,ASJ:.,EAS:.,FIN:.,NFE:.,OTH:.,SAS:.	120436	158320;276300;609310;	144;252202;587;	144|Lynch syndrome|Unknown|Autosomal dominant|Adult|120435 609310 613244 614331 614337 614350 614385~252202|Constitutional mismatch repair deficiency syndrome|-|Autosomal recessive|Childhood|276300~587|Muir-Torre syndrome|Unknown|Autosomal dominant|Adult|158320~	.	512.16	PASS	0/1	23,19	20_6002_A_02_00	368
19	45868194	45868194	G	A	ERCC2	Autosomal Recessive	exonic	nonsynonymous SNV	ENSG00000104884	.	ENSG00000104884:ENST00000391941:exon6:c.C424T:p.R142C,ENSG00000104884:ENST00000485403:exon6:c.C424T:p.R142C,ENSG00000104884:ENST00000391940:exon7:c.C424T:p.R142C,ENSG00000104884:ENST00000391945:exon7:c.C496T:p.R166C,ENSG00000104884:ENST00000586131:exon7:c.C424T:p.R142C	ERCC2:NM_001130867:exon6:c.C424T:p.R142C,ERCC2:NM_000400:exon7:c.C496T:p.R166C	clinvar: UNK	DM?	Breast_and/or_ovarian_cancer	0.18	InterVar: Likely pathogenic PVS1=0 PS=[0, 0, 0, 0, 0] PM=[1, 1, 0, 0, 0, 0, 0] PP=[0, 1, 1, 0, 0, 0] BA1=0 BS=[0, 0, 0, 0, 0] BP=[0, 0, 0, 0, 0, 0, 0, 0]		.		3.23e-05	8.14e-06	6.18	28.6	0.048	4.36	.	.	.	DEAD2|Helicase superfamily 1/2, ATP-binding domain, DinG/Rad3-type|Helicase-like, DEXD box c2 type	ERCC2:uc002pbk.2:exon6:c.C424T:p.R142C,ERCC2:uc002pbl.4:exon6:c.C424T:p.R142C,ERCC2:uc002pbj.2:exon7:c.C496T:p.R166C	.	0.17	AFR:.,AMR:.,EAS:.,FIN:.,NFE:.,OTH:.,SAS:.	AFR:0,AMR:0,ASJ:0,EAS:0.0006,FIN:0,NFE:0,OTH:0	AFR:0,AMR:0,ASJ:0,EAS:5.8e-05,FIN:0,NFE:8.978e-06,OTH:0,SAS:0	126340	278730;601675;610756;	1466;191;33364;220295;910;	1466|COFS syndrome|<1 / 1 000 000|Autosomal recessive|Neonatal<br>Antenatal|214150 278780 610756 610758 616570~191|Cockayne syndrome|Unknown|Autosomal recessive|All ages|133540 214150 216400 216411 278780 610756 610758 616570~33364|Trichothiodystrophy|Unknown|Autosomal recessive<br>or&nbsp;X-linked recessive|Infancy<br>Neonatal|234050 300953 601675 616390 616395 616943~220295|Xeroderma pigmentosu…	.	356.16	PASS	0/1	20,16	20_6002_A_02_00	368
17	41234451	41234451	G	A	BRCA1	Autosomal Dominant	exonic	stopgain	ENSG00000012048	rs41293455	ENSG00000012048:ENST00000484087:exon6:c.C640T:p.R214X,ENSG00000012048:ENST00000487825:exon6:c.C643T:p.R215X,ENSG00000012048:ENST00000351666:exon8:c.C778T:p.R260X,ENSG00000012048:ENST00000309486:exon11:c.C3439T:p.R1147X,ENSG00000012048:ENST00000352993:exon11:c.C901T:p.R301X,ENSG00000012048:ENST00000493795:exon11:c.C4186T:p.R1396X,ENSG00000012048:ENST00000493919:exon11:c.C877T:p.R293X,ENSG000000120…	BRCA1:NM_007297:exon11:c.C4186T:p.R1396X,BRCA1:NM_007298:exon11:c.C1018T:p.R340X,BRCA1:NM_007294:exon12:c.C4327T:p.R1443X,BRCA1:NM_007299:exon12:c.C1018T:p.R340X,BRCA1:NM_007300:exon12:c.C4327T:p.R1443X	clinvar: Pathogenic|Pathogenic|Pathogenic|Pathogenic|Pathogenic|Pathogenic	DM	Breast_cancer	0.99	InterVar: Pathogenic PVS1=1 PS=[0, 0, 0, 0, 0] PM=[0, 0, 0, 0, 0, 0, 0] PP=[0, 0, 1, 0, 1, 0] BA1=0 BS=[0, 0, 0, 0, 0] BP=[0, 0, 0, 0, 0, 0, 0, 0]	1.65e-05	.		3.23e-05	2.44e-05	8.944	35	.	2.27	.	.	.	.	BRCA1:uc010whq.1:exon6:c.C514T:p.R172X,BRCA1:uc010cyx.3:exon11:c.C4186T:p.R1396X,BRCA1:uc010whl.2:exon11:c.C1018T:p.R340X,BRCA1:uc010whp.2:exon11:c.C877T:p.R293X,BRCA1:uc010whr.1:exon11:c.C877T:p.R293X,BRCA1:uc002icp.4:exon12:c.C4114T:p.R1372X,BRCA1:uc002icq.3:exon12:c.C4327T:p.R1443X,BRCA1:uc002ict.3:exon12:c.C4327T:p.R1443X,BRCA1:uc002icu.3:exon12:c.C1018T:p.R340X,BRCA1:uc002idc.1:exon12:c.C101…	.	.	AFR:0,AMR:8.637e-05,EAS:0,FIN:0.0002,NFE:0,OTH:0,SAS:0	AFR:0.0001,AMR:0,ASJ:0,EAS:0,FIN:0,NFE:0,OTH:0	AFR:0,AMR:8.935e-05,ASJ:0,EAS:0,FIN:4.486e-05,NFE:1.792e-05,OTH:0,SAS:0	113705	604370;614320;	1333;145;227535;	1333|Familial pancreatic carcinoma|1-9 / 1 000 000|Multigenic/multifactorial|Adult|260350 606856 613347 613348 614320~145|Hereditary breast and ovarian cancer syndrome|1-5 / 10 000|Autosomal dominant|All ages|604370 612555 613399 614291~227535|Hereditary breast cancer|-|-|-|114480 600048 604370 605365 612555 613399~	ID=COSM979730,COSM4870621;OCCURENCE=1(breast),1(salivary_gland),1(endometrium)	664.49	PASS	0/1	20,25	301460	91
22	29121326	29121326	T	C	CHEK2	Tumor Suppressor	exonic	nonsynonymous SNV	ENSG00000183765	rs28909982	ENSG00000183765:ENST00000402731:exon2:c.A349G:p.R117G,ENSG00000183765:ENST00000404276:exon2:c.A349G:p.R117G,ENSG00000183765:ENST00000417588:exon2:c.A349G:p.R117G,ENSG00000183765:ENST00000433728:exon2:c.A349G:p.R117G,ENSG00000183765:ENST00000447421:exon2:c.A349G:p.R117G,ENSG00000183765:ENST00000448511:exon2:c.A349G:p.R117G,ENSG00000183765:ENST00000328354:exon3:c.A349G:p.R117G,ENSG00000183765:ENST0…	CHEK2:NM_001349956:exon3:c.A349G:p.R117G,CHEK2:NM_007194:exon3:c.A349G:p.R117G,CHEK2:NM_145862:exon3:c.A349G:p.R117G,CHEK2:NM_001005735:exon4:c.A478G:p.R160G	clinvar: Likely pathogenic|Likely pathogenic|Pathogenic	DM	Breast_cancer	0.63	InterVar: Likely pathogenic PVS1=0 PS=[0, 0, 0, 0, 0] PM=[1, 1, 0, 0, 0, 0, 0] PP=[0, 0, 1, 0, 1, 0] BA1=0 BS=[0, 0, 0, 0, 0] BP=[0, 0, 0, 0, 0, 0, 0, 0]	0.0001	0.0002		6.46e-05	0.0001	5.694	26.8	0	4.81	.	.	.	Forkhead-associated (FHA) domain|SMAD/FHA domain	CHEK2:uc010gvi.1:exon2:c.A349G:p.R117G,CHEK2:uc003adu.1:exon3:c.A349G:p.R117G,CHEK2:uc003adv.1:exon3:c.A349G:p.R117G,CHEK2:uc003adt.1:exon4:c.A478G:p.R160G	.	1.078	AFR:9.651e-05,AMR:8.652e-05,EAS:0,FIN:0.0002,NFE:0.0002,OTH:0,SAS:0	AFR:0.0001,AMR:0,ASJ:0,EAS:0,FIN:0,NFE:6.661e-05,OTH:0	AFR:6.535e-05,AMR:0.0001,ASJ:0,EAS:0,FIN:8.969e-05,NFE:0.0002,OTH:0.0002,SAS:0	604373	114480;176807;259500;609265;	524;668;1331;227535;	524|Li-Fraumeni syndrome|1-9 / 100 000|Autosomal dominant|All ages|151623 609265 609266~668|Osteosarcoma|1-9 / 100 000|-|Childhood|259500~1331|Familial prostate cancer|-|-|Adult|176807 300147 300704 601518 602759 603688 608656 608658 609299 609558 610321 610997 611100 611868 611928 611955 611958 611959 614731~227535|Hereditary breast cancer|-|-|-|114480 600048 604370 605365 612555 613399~	.	230.58	PASS	0/1	16,11	19_15634_A_02_00	292
12	6709727	6709727	G	A	CHD4	Other CancerGene	exonic	nonsynonymous SNV	ENSG00000111642	.	ENSG00000111642:ENST00000309577:exon8:c.C1036T:p.L346F,ENSG00000111642:ENST00000357008:exon8:c.C1036T:p.L346F,ENSG00000111642:ENST00000544040:exon8:c.C1015T:p.L339F,ENSG00000111642:ENST00000544484:exon8:c.C1027T:p.L343F,ENSG00000111642:ENST00000545942:exon8:c.C1036T:p.L346F	CHD4:NM_001297553:exon7:c.C1015T:p.L339F,CHD4:NM_001273:exon8:c.C1036T:p.L346F	clinvar: UNK	.	.	.	InterVar: Likely pathogenic PVS1=0 PS=[0, 0, 0, 0, 0] PM=[1, 1, 0, 0, 0, 0, 0] PP=[0, 1, 1, 0, 0, 0] BA1=0 BS=[0, 0, 0, 0, 0] BP=[0, 0, 0, 0, 0, 0, 0, 0]		.			.	2.458	19.19	0.059	3.82	.	.	.	Zinc finger, FYVE/PHD-type	CHD4:uc001qpn.3:exon7:c.C1015T:p.L339F,CHD4:uc001qpo.3:exon8:c.C1036T:p.L346F,CHD4:uc001qpp.3:exon8:c.C1027T:p.L343F	.	0.081	AFR:.,AMR:.,EAS:.,FIN:.,NFE:.,OTH:.,SAS:.	AFR:.,AMR:.,ASJ:.,EAS:.,FIN:.,NFE:.,OTH:.	AFR:.,AMR:.,ASJ:.,EAS:.,FIN:.,NFE:.,OTH:.,SAS:.	603277	.			.	569.06	PASS	0/1	20,22	274736	29
2	215617170	215617170	C	A	BARD1	Tumor Suppressor	splicing	.	ENSG00000138376	.	.	.	clinvar: UNK	.	.	.	InterVar: Pathogenic PVS1=1 PS=[0, 0, 0, 0, 0] PM=[0, 1, 0, 0, 0, 0, 0] PP=[0, 0, 1, 0, 0, 0] BA1=0 BS=[0, 0, 0, 0, 0] BP=[0, 0, 0, 0, 0, 0, 0, 0]		.			.	4.199	23.9	.	4.8	.	1	0.878	.	.	.	.	AFR:.,AMR:.,EAS:.,FIN:.,NFE:.,OTH:.,SAS:.	AFR:.,AMR:.,ASJ:.,EAS:.,FIN:.,NFE:.,OTH:.	AFR:.,AMR:.,ASJ:.,EAS:.,FIN:.,NFE:.,OTH:.,SAS:.	601593	114480;	227535;	227535|Hereditary breast cancer|-|-|-|114480 600048 604370 605365 612555 613399~	.	478.58	PASS	0/1	20,18	19_19564_A_02_00	365
7	66460307	66460307	T	C	SBDS	Other CancerGene	exonic	nonsynonymous SNV	ENSG00000126524	rs373730800	ENSG00000126524:ENST00000246868:exon1:c.A98G:p.K33R,ENSG00000126524:ENST00000414306:exon1:c.A98G:p.K33R	SBDS:NM_016038:exon1:c.A98G:p.K33R	clinvar: UNK	.	.	.	InterVar: Likely pathogenic PVS1=0 PS=[0, 0, 0, 0, 0] PM=[1, 1, 0, 0, 1, 0, 0] PP=[0, 0, 1, 0, 0, 0] BA1=0 BS=[0, 0, 0, 0, 0] BP=[0, 0, 0, 0, 0, 0, 0, 0]	6.61e-05	7.7e-05	0.000199681	6.46e-05	6.5e-05	3.005	22.2	0.102	5.19	.	.	.	Ribosome maturation protein SBDS, N-terminal	SBDS:uc003tvm.1:exon1:c.A98G:p.K33R	.	0.611	AFR:0,AMR:0,EAS:0,FIN:0,NFE:9.019e-05,OTH:0,SAS:0.0001	AFR:0,AMR:0,ASJ:0,EAS:0,FIN:0,NFE:0.0001,OTH:0	AFR:0,AMR:8.934e-05,ASJ:0,EAS:5.798e-05,FIN:0,NFE:7.162e-05,OTH:0,SAS:0.0001	607444	260400;609135;	88;811;	88|Idiopathic aplastic anemia|1-9 / 1 000 000|Unknown|Adult|609135 614742 614743~811|Shwachman-Diamond syndrome|1-9 / 1 000 000|Autosomal recessive|Antenatal<br>Neonatal<br>Infancy<br>Childhood|260400~	.	429.27	MMQSD50	0/1	20,18	304658	113
17	56787218	56787218	A	G	RAD51C	Autosomal Recessive	splicing	.	ENSG00000108384	rs587780259	.	.	clinvar: Pathogenic|other|Likely pathogenic|Pathogenic	DM	Peritoneal_carcinoma	0.7	InterVar: Pathogenic PVS1=1 PS=[0, 0, 0, 0, 0] PM=[0, 1, 0, 0, 0, 0, 0] PP=[0, 0, 1, 0, 1, 0] BA1=0 BS=[0, 0, 0, 0, 0] BP=[0, 0, 0, 0, 0, 0, 0, 0]	2.47e-05	.		3.23e-05	2.03e-05	4.801	24.8	.	6	.	1	0.928	.	.	.	.	AFR:0,AMR:0,EAS:0,FIN:0,NFE:2.997e-05,OTH:0.0011,SAS:0	AFR:0,AMR:0,ASJ:0,EAS:0,FIN:0,NFE:6.667e-05,OTH:0	AFR:0,AMR:0,ASJ:0,EAS:0,FIN:0,NFE:4.48e-05,OTH:0,SAS:0	602774	613390;613399;	145;227535;84;	145|Hereditary breast and ovarian cancer syndrome|1-5 / 10 000|Autosomal dominant|All ages|604370 612555 613399 614291~227535|Hereditary breast cancer|-|-|-|114480 600048 604370 605365 612555 613399~84|Fanconi anemia|1-9 / 1 000 000|Autosomal recessive<br>or&nbsp;X-linked recessive|Childhood|227645 227646 227650 300514 600901 603467 609053 609054 610832 613390 613951 614082 614083 615272 616435~	.	151	PASS	0/1	15,8	18_10104	249
19	45856367	45856367	C	G	ERCC2	Autosomal Recessive	exonic	nonsynonymous SNV	ENSG00000104884	.	ENSG00000104884:ENST00000391944:exon17:c.G1571C:p.G524A,ENSG00000104884:ENST00000391941:exon18:c.G1733C:p.G578A,ENSG00000104884:ENST00000391945:exon19:c.G1805C:p.G602A	ERCC2:NM_000400:exon19:c.G1805C:p.G602A	clinvar: UNK	.	.	.	InterVar: Likely pathogenic PVS1=0 PS=[0, 0, 0, 0, 0] PM=[1, 1, 0, 0, 0, 0, 0] PP=[0, 1, 1, 0, 0, 0] BA1=0 BS=[0, 0, 0, 0, 0] BP=[0, 0, 0, 0, 0, 0, 0, 0]		.			.	4.434	24.2	0.002	4.62	.	.	.	ATP-dependent helicase, C-terminal|P-loop containing nucleoside triphosphate hydrolase	ERCC2:uc002pbh.2:exon6:c.G494C:p.G165A,ERCC2:uc002pbi.2:exon8:c.G884C:p.G295A,ERCC2:uc010ejz.2:exon17:c.G1571C:p.G524A,ERCC2:uc002pbk.2:exon18:c.G1733C:p.G578A,ERCC2:uc002pbj.2:exon19:c.G1805C:p.G602A	.	1.063	AFR:.,AMR:.,EAS:.,FIN:.,NFE:.,OTH:.,SAS:.	AFR:.,AMR:.,ASJ:.,EAS:.,FIN:.,NFE:.,OTH:.	AFR:.,AMR:.,ASJ:.,EAS:.,FIN:.,NFE:.,OTH:.,SAS:.	126340	278730;601675;610756;	1466;191;33364;220295;910;	1466|COFS syndrome|<1 / 1 000 000|Autosomal recessive|Neonatal<br>Antenatal|214150 278780 610756 610758 616570~191|Cockayne syndrome|Unknown|Autosomal recessive|All ages|133540 214150 216400 216411 278780 610756 610758 616570~33364|Trichothiodystrophy|Unknown|Autosomal recessive<br>or&nbsp;X-linked recessive|Infancy<br>Neonatal|234050 300953 601675 616390 616395 616943~220295|Xeroderma pigmentosu…	.	185	PASS	0/1	9,8	18_10104	249
11	2161430	2161430	G	A	IGF2	Other CancerGene	exonic	stopgain	ENSG00000167244	rs200441006	ENSG00000167244:ENST00000434045:exon2:c.C97T:p.Q33X	IGF2:NM_001127598:exon2:c.C97T:p.Q33X	clinvar: UNK	.	.	.	InterVar: Likely pathogenic PVS1=1 PS=[0, 0, 0, 0, 0] PM=[0, 1, 0, 0, 0, 0, 0] PP=[0, 0, 0, 0, 0, 0] BA1=0 BS=[0, 0, 0, 0, 0] BP=[0, 0, 0, 0, 0, 0, 0, 0]	0.0007	0.0007	0.000798722	0.0006	0.0008	8.755	35	.	0.928	.	.	.	Insulin-like	IGF2:uc009ydf.3:exon2:c.C97T:p.Q33X	.	.	AFR:0,AMR:0.0012,EAS:0,FIN:0.0003,NFE:0.0009,OTH:0,SAS:0.0009	AFR:0.0002,AMR:0,ASJ:0,EAS:0,FIN:0.0003,NFE:0.0011,OTH:0	AFR:0,AMR:0.0006,ASJ:0.0005,EAS:0,FIN:0.0001,NFE:0.0011,OTH:0.0013,SAS:0.0012	147470	616489;			.	311.32	PASS	0/1	16,13	286720	48
2	114002049	114002049	C	T	PAX8	Other CancerGene	exonic	nonsynonymous SNV	ENSG00000125618	rs201332404	ENSG00000125618:ENST00000263334:exon3:c.G344A:p.G115D,ENSG00000125618:ENST00000263335:exon4:c.G344A:p.G115D,ENSG00000125618:ENST00000348715:exon4:c.G344A:p.G115D,ENSG00000125618:ENST00000397647:exon4:c.G344A:p.G115D,ENSG00000125618:ENST00000429538:exon4:c.G344A:p.G115D	PAX8:NM_003466:exon4:c.G344A:p.G115D,PAX8:NM_013952:exon4:c.G344A:p.G115D,PAX8:NM_013953:exon4:c.G344A:p.G115D,PAX8:NM_013992:exon4:c.G344A:p.G115D	clinvar: UNK	.	.	.	InterVar: Likely pathogenic PVS1=0 PS=[0, 0, 0, 0, 0] PM=[1, 1, 0, 0, 0, 0, 0] PP=[0, 1, 1, 0, 0, 0] BA1=0 BS=[0, 0, 0, 0, 0] BP=[0, 0, 0, 0, 0, 0, 0, 0]	3.32e-05	0.0004		0.0002	4.06e-05	5.943	27.6	0.02	5.19	.	.	.	Homeodomain-like|Paired domain|Winged helix-turn-helix DNA-binding domain	PAX8:uc002tjm.3:exon4:c.G344A:p.G115D,PAX8:uc002tjn.3:exon4:c.G344A:p.G115D,PAX8:uc010fku.1:exon4:c.G344A:p.G115D,PAX8:uc010yxt.2:exon4:c.G344A:p.G115D,PAX8:uc010yxu.2:exon4:c.G344A:p.G115D	.	1.073	AFR:0.0004,AMR:0,EAS:0,FIN:0,NFE:0,OTH:0,SAS:0	AFR:0.0006,AMR:0,ASJ:0,EAS:0,FIN:0,NFE:0,OTH:0	AFR:0.0004,AMR:0.0001,ASJ:0,EAS:0,FIN:0,NFE:0,OTH:0,SAS:0	167415	218700;	95712;95713;95719;95720;	95712|Thyroid ectopia|1-5 / 10 000|-|Infancy<br>Neonatal|218700 225250~95713|Athyreosis|1-9 / 100 000|Autosomal dominant|-|218700 225250~95719|Thyroid hemiagenesis|1-5 / 10 000|-|-|218700~95720|Thyroid hypoplasia|1-9 / 100 000|-|-|218700 225250~	.	317.06	PASS	0/1	12,13	328067	14
2	209108284	209108284	T	C	IDH1	Tumor Suppressor	exonic	nonsynonymous SNV	ENSG00000138413	rs62193615	ENSG00000138413:ENST00000345146:exon6:c.A565G:p.I189V,ENSG00000138413:ENST00000415913:exon6:c.A565G:p.I189V,ENSG00000138413:ENST00000446179:exon6:c.A565G:p.I189V	IDH1:NM_001282386:exon6:c.A565G:p.I189V,IDH1:NM_001282387:exon6:c.A565G:p.I189V,IDH1:NM_005896:exon6:c.A565G:p.I189V	clinvar: not provided	.	.	.	InterVar: Likely pathogenic PVS1=0 PS=[0, 0, 0, 0, 0] PM=[1, 1, 0, 0, 0, 0, 0] PP=[0, 1, 1, 0, 0, 0] BA1=0 BS=[0, 0, 0, 0, 0] BP=[0, 0, 0, 0, 0, 0, 0, 0]	0.0003	7.7e-05		0.0005	0.0004	3.414	23	0.021	5.82	.	.	.	Isopropylmalate dehydrogenase-like domain	IDH1:uc002vcs.3:exon6:c.A565G:p.I189V,IDH1:uc002vct.3:exon6:c.A565G:p.I189V,IDH1:uc002vcu.3:exon6:c.A565G:p.I189V	.	0.258	AFR:9.621e-05,AMR:0,EAS:0,FIN:0.0018,NFE:0.0004,OTH:0.0033,SAS:0	AFR:0,AMR:0,ASJ:0,EAS:0,FIN:0.0009,NFE:0.0007,OTH:0.0031	AFR:6.534e-05,AMR:0,ASJ:0,EAS:5.798e-05,FIN:0.0017,NFE:0.0004,OTH:0.0005,SAS:3.249e-05	147700	137800;	182067;251627;251630;301;360;94;	182067|Glial tumor|1-5 / 10 000|-|-|137800 607248 613028 613029 613030 613031 613032 613033~251627|Oligodendroglioma|-|Not applicable|All ages|137800 616568~251630|Anaplastic oligodendroglioma|-|Not applicable|Adult|137800 616568~301|Ependymal tumor|1-9 / 100 000|-|All ages|137800~360|Glioblastoma|1-9 / 100 000|Multigenic/multifactorial<br>or&nbsp;Not applicable|All ages|137800 613029~94|Astrocyt…	ID=COSM5989784;OCCURENCE=1(haematopoietic_and_lymphoid_tissue)	344.99	PASS	0/1	22,14	322148	162
2	39216456	39216456	C	T	SOS1	Autosomal Dominant	splicing	.	ENSG00000115904	rs141565234	.	.	clinvar: not provided|Uncertain significance	DM?	Noonan_syndrome	0.28	InterVar: Pathogenic PVS1=1 PS=[0, 0, 0, 0, 0] PM=[0, 1, 0, 0, 0, 0, 0] PP=[0, 0, 1, 0, 0, 0] BA1=0 BS=[0, 1, 0, 0, 0] BP=[0, 0, 0, 0, 0, 0, 0, 0]	0.0001	0.0002	0.000399361	6.47e-05	0.0001	4.791	24.7	.	5.19	.	1	0.93	.	.	.	.	AFR:9.854e-05,AMR:8.98e-05,EAS:0,FIN:0,NFE:0.0002,OTH:0,SAS:0	AFR:0,AMR:0,ASJ:0,EAS:0,FIN:0,NFE:0.0001,OTH:0	AFR:6.551e-05,AMR:0.0001,ASJ:0.0001,EAS:0,FIN:0,NFE:0.0003,OTH:0.0002,SAS:0	182530	135300;610733;	648;2024;	648|Noonan syndrome|Unknown|Autosomal dominant|Neonatal|163950 605275 609942 610733 611553 613224 613706 615355 616559 616564~2024|Hereditary gingival fibromatosis|Unknown|Autosomal dominant|All ages|135300 605544 609955 611010~	.	503	PASS	0/1	17,18	18_6720	239
7	73469100	73469100	G	A	ELN	Other CancerGene	splicing	.	ENSG00000049540	rs727503030	.	.	clinvar: Pathogenic|Pathogenic	.	.	.	InterVar: Pathogenic PVS1=1 PS=[0, 0, 0, 0, 0] PM=[0, 1, 0, 0, 0, 0, 0] PP=[0, 0, 1, 0, 1, 0] BA1=0 BS=[0, 0, 0, 0, 0] BP=[0, 0, 0, 0, 0, 0, 0, 0]	4.94e-05	.		6.46e-05	5.69e-05	3.964	23.6	.	4.04	.	1	0.898	.	.	.	.	AFR:0,AMR:0,EAS:0,FIN:0,NFE:8.991e-05,OTH:0,SAS:0	AFR:0,AMR:0,ASJ:0,EAS:0,FIN:0,NFE:0.0001,OTH:0	AFR:0,AMR:5.956e-05,ASJ:0,EAS:0,FIN:0,NFE:0.0001,OTH:0,SAS:0	130160	123700;185500;	3193;90348;	3193|Supravalvular aortic stenosis|1-5 / 10 000|Autosomal dominant|All ages|185500~90348|Autosomal dominant cutis laxa|<1 / 1 000 000|Autosomal dominant|Infancy<br>Neonatal|123700 614434 616603~	.	309.58	PASS	0/1	17,14	19-5095-A-02-00	302
9	134038397	134038397	C	T	NUP214	Other CancerGene	exonic	stopgain	ENSG00000126883	.	ENSG00000126883:ENST00000359428:exon19:c.C2560T:p.R854X,ENSG00000126883:ENST00000411637:exon19:c.C2530T:p.R844X,ENSG00000126883:ENST00000451030:exon19:c.C2563T:p.R855X	NUP214:NM_001318324:exon19:c.C2530T:p.R844X,NUP214:NM_005085:exon19:c.C2560T:p.R854X	clinvar: UNK	.	.	.	InterVar: Pathogenic PVS1=1 PS=[0, 0, 0, 0, 0] PM=[0, 1, 0, 0, 0, 0, 0] PP=[0, 0, 1, 0, 0, 0] BA1=0 BS=[0, 0, 0, 0, 0] BP=[0, 0, 0, 0, 0, 0, 0, 0]		.			.	13.426	42	.	3.67	.	.	.	.	NUP214:uc010mzf.3:exon7:c.C454T:p.R152X,NUP214:uc004cai.3:exon8:c.C850T:p.R284X,NUP214:uc004caf.1:exon19:c.C2527T:p.R843X,NUP214:uc004cag.3:exon19:c.C2560T:p.R854X,NUP214:uc004cah.3:exon19:c.C2530T:p.R844X	.	.	AFR:.,AMR:.,EAS:.,FIN:.,NFE:.,OTH:.,SAS:.	AFR:.,AMR:.,ASJ:.,EAS:.,FIN:.,NFE:.,OTH:.	AFR:.,AMR:.,ASJ:.,EAS:.,FIN:.,NFE:.,OTH:.,SAS:.	114350	601626;613065;	513;519;	513|Acute lymphoblastic leukemia|1-5 / 10 000|-|All ages|247640 613065 613067~519|Acute myeloid leukemia|1-9 / 100 000|-|All ages|601626~	.	512.32	PASS	0/1	20,19	293107	61
7	55268045	55268045	G	A	EGFR	Kinase	exonic	nonsynonymous SNV	ENSG00000146648	rs144496976	ENSG00000146648:ENST00000455089:exon23:c.G2750A:p.R917H,ENSG00000146648:ENST00000275493:exon24:c.G2885A:p.R962H,ENSG00000146648:ENST00000454757:exon24:c.G2726A:p.R909H	EGFR:NM_001346941:exon18:c.G2084A:p.R695H,EGFR:NM_001346897:exon23:c.G2750A:p.R917H,EGFR:NM_001346899:exon23:c.G2750A:p.R917H,EGFR:NM_001346898:exon24:c.G2885A:p.R962H,EGFR:NM_001346900:exon24:c.G2726A:p.R909H,EGFR:NM_005228:exon24:c.G2885A:p.R962H	clinvar: not provided	.	.	.	InterVar: Likely pathogenic PVS1=0 PS=[0, 0, 0, 0, 0] PM=[1, 1, 0, 0, 0, 0, 0] PP=[0, 1, 1, 0, 0, 0] BA1=0 BS=[0, 1, 0, 0, 0] BP=[0, 0, 0, 0, 0, 0, 0, 0]	0.0003	0.0003	0.000599042	6.47e-05	0.0003	7.781	35	0.039	5.61	.	.	.	Protein kinase domain|Protein kinase-like domain|Serine-threonine/tyrosine-protein kinase catalytic domain|Tyrosine-protein kinase, catalytic domain	EGFR:uc010kzg.2:exon23:c.G2750A:p.R917H,EGFR:uc022adn.1:exon23:c.G2750A:p.R917H,EGFR:uc003tqk.3:exon24:c.G2885A:p.R962H,EGFR:uc011kco.2:exon24:c.G2726A:p.R909H,EGFR:uc022adm.1:exon24:c.G2885A:p.R962H	.	0.084	AFR:0.0002,AMR:0.0003,EAS:0,FIN:0,NFE:0.0003,OTH:0,SAS:0.0005	AFR:0,AMR:0,ASJ:0,EAS:0,FIN:0,NFE:0.0001,OTH:0	AFR:0.0002,AMR:0.0004,ASJ:0,EAS:5.798e-05,FIN:0,NFE:0.0003,OTH:0.0002,SAS:0.0007	131550	211980;616069;	294023;	294023|Neonatal inflammatory skin and bowel disease|<1 / 1 000 000|Autosomal recessive|Infancy<br>Neonatal|614328 616069~	.	375.99	PASS	0/1	14,15	291647	59
20	60897415	60897415	C	G	LAMA5	Other CancerGene	exonic	nonsynonymous SNV	ENSG00000130702	.	ENSG00000130702:ENST00000252999:exon47:c.G6256C:p.G2086R	LAMA5:NM_005560:exon47:c.G6256C:p.G2086R	clinvar: UNK	.	.	.	InterVar: Likely pathogenic PVS1=0 PS=[0, 0, 0, 0, 0] PM=[1, 1, 0, 0, 0, 0, 0] PP=[0, 1, 1, 0, 0, 0] BA1=0 BS=[0, 0, 0, 0, 0] BP=[0, 0, 0, 0, 0, 0, 0, 0]		.			.	6.73	32	0.02	3.82	.	.	.	Laminin EGF domain	LAMA5:uc002ycq.3:exon47:c.G6256C:p.G2086R,LAMA5:uc021wfw.1:exon47:c.G6256C:p.G2086R	.	0.796	AFR:.,AMR:.,EAS:.,FIN:.,NFE:.,OTH:.,SAS:.	AFR:.,AMR:.,ASJ:.,EAS:.,FIN:.,NFE:.,OTH:.	AFR:.,AMR:.,ASJ:.,EAS:.,FIN:.,NFE:.,OTH:.,SAS:.	601033	.			.	1190.72	PASS	1/1	0,44	5510	80
11	534286	534286	C	A	HRAS	Autosomal Dominant	exonic	nonsynonymous SNV	ENSG00000174775	rs104894228	ENSG00000174775:ENST00000397594:exon1:c.G37T:p.G13C,ENSG00000174775:ENST00000311189:exon2:c.G37T:p.G13C,ENSG00000174775:ENST00000397596:exon2:c.G37T:p.G13C,ENSG00000174775:ENST00000417302:exon2:c.G37T:p.G13C,ENSG00000174775:ENST00000451590:exon2:c.G37T:p.G13C,ENSG00000174775:ENST00000493230:exon2:c.G37T:p.G13C	HRAS:NM_001130442:exon2:c.G37T:p.G13C,HRAS:NM_005343:exon2:c.G37T:p.G13C,HRAS:NM_176795:exon2:c.G37T:p.G13C	clinvar: Pathogenic|Pathogenic|Pathogenic|Likely pathogenic|Likely pathogenic|Likely pathogenic|Likely pathogenic|Likely pathogenic|Likely pathogenic|Pathogenic|Likely pathogenic|Likely pathogenic|Likely pathogenic|Likely pathogenic|Likely pathogenic|Likely pathogenic|Likely pathogenic|Likely pathogenic|Likely pathogenic|Likely pathogenic|Likely pathogenic	DM	Costello_syndrome	0.74	InterVar: Likely pathogenic PVS1=0 PS=[0, 0, 0, 0, 0] PM=[1, 1, 0, 0, 0, 0, 0] PP=[0, 0, 1, 0, 1, 0] BA1=0 BS=[0, 0, 0, 0, 0] BP=[0, 0, 0, 0, 0, 0, 0, 0]		.			.	6.022	27.9	0	3	.	.	.	P-loop containing nucleoside triphosphate hydrolase|Small GTP-binding protein domain	HRAS:uc001lpv.3:exon2:c.G37T:p.G13C,HRAS:uc010qvw.2:exon2:c.G37T:p.G13C,HRAS:uc010qvx.2:exon2:c.G37T:p.G13C	.	0.434	AFR:.,AMR:.,EAS:.,FIN:.,NFE:.,OTH:.,SAS:.	AFR:.,AMR:.,ASJ:.,EAS:.,FIN:.,NFE:.,OTH:.	AFR:.,AMR:.,ASJ:.,EAS:.,FIN:.,NFE:.,OTH:.,SAS:.	190020	109800;137550;162900;163200;188470;218040;	3071;319487;2612;79414;626;	3071|Costello syndrome|Unknown|Autosomal dominant<br>or&nbsp;Not applicable|Neonatal<br>Antenatal|218040~319487|Familial papillary or follicular thyroid carcinoma|-|-|-|188470 188550 603386 603744 606240 616534 616535~2612|Linear nevus sebaceus syndrome|Unknown|Not applicable|Childhood|163200~79414|Woolly hair nevus|-|Not applicable|Neonatal<br>Infancy|162900~626|Large congenital melanocytic nevu…	ID=COSM488,COSM689078;OCCURENCE=1(thymus),3(urinary_tract),1(upper_aerodigestive_tract),1(lung),2(thyroid)	349.16	PASS	0/1	15,15	19_13887_A_02_00	271
2	58388744	58388744	A	C	FANCL	Autosomal Recessive	exonic	stopgain	ENSG00000115392	.	ENSG00000115392:ENST00000403676:exon8:c.T582G:p.Y194X,ENSG00000115392:ENST00000449070:exon9:c.T756G:p.Y252X,ENSG00000115392:ENST00000403295:exon11:c.T849G:p.Y283X,ENSG00000115392:ENST00000233741:exon12:c.T933G:p.Y311X,ENSG00000115392:ENST00000402135:exon12:c.T948G:p.Y316X	FANCL:NM_001114636:exon12:c.T948G:p.Y316X,FANCL:NM_018062:exon12:c.T933G:p.Y311X	clinvar: UNK	DM	Colorectal_cancer	0.99	InterVar: Pathogenic PVS1=1 PS=[0, 0, 0, 0, 0] PM=[0, 1, 0, 0, 0, 0, 0] PP=[0, 0, 1, 0, 0, 0] BA1=0 BS=[0, 0, 0, 0, 0] BP=[0, 0, 0, 0, 0, 0, 0, 0]		.			4.07e-06	13.661	43	.	4.76	.	.	.	FANCL C-terminal domain;FANCL C-terminal domain|Zinc finger, RING-type|Zinc finger, RING/FYVE/PHD-type	FANCL:uc010fcf.1:exon9:c.T756G:p.Y252X,FANCL:uc010fce.3:exon11:c.T849G:p.Y283X,FANCL:uc002rzw.4:exon12:c.T933G:p.Y311X,FANCL:uc002rzx.4:exon12:c.T948G:p.Y316X	.	.	AFR:.,AMR:.,EAS:.,FIN:.,NFE:.,OTH:.,SAS:.	AFR:.,AMR:.,ASJ:.,EAS:.,FIN:.,NFE:.,OTH:.	AFR:0,AMR:2.992e-05,ASJ:0,EAS:0,FIN:0,NFE:0,OTH:0,SAS:0	608111	614083;	84;	84|Fanconi anemia|1-9 / 1 000 000|Autosomal recessive<br>or&nbsp;X-linked recessive|Childhood|227645 227646 227650 300514 600901 603467 609053 609054 610832 613390 613951 614082 614083 615272 616435~	.	359.16	PASS	0/1	21,15	18_2028	214
12	121437410	121437410	G	A	HNF1A	Other CancerGene	exonic	nonsynonymous SNV	ENSG00000135100	rs137853242	ENSG00000135100:ENST00000541395:exon8:c.G1841A:p.R614Q,ENSG00000135100:ENST00000257555:exon9:c.G1748A:p.R583Q,ENSG00000135100:ENST00000544413:exon9:c.G1769A:p.R590Q	HNF1A:NM_000545:exon9:c.G1748A:p.R583Q,HNF1A:NM_001306179:exon9:c.G1769A:p.R590Q	clinvar: Pathogenic|Uncertain significance	DM	Diabetes_MODY	0.13	InterVar: Likely pathogenic PVS1=0 PS=[0, 0, 0, 0, 0] PM=[1, 1, 0, 0, 0, 0, 0] PP=[0, 0, 1, 0, 1, 0] BA1=0 BS=[0, 0, 0, 0, 0] BP=[0, 0, 0, 0, 0, 0, 0, 0]	0.0005	0.0005	0.000599042	0.0003	0.0005	4.003	23.6	0.01	3.87	.	.	.	Hepatocyte nuclear factor 1, alpha isoform C-terminal	HNF1A:uc021rfa.1:exon8:c.G1841A:p.R614Q,HNF1A:uc021rfb.1:exon8:c.G1364A:p.R455Q,HNF1A:uc001tzg.3:exon9:c.G1748A:p.R583Q,HNF1A:uc010szn.2:exon9:c.G1769A:p.R590Q	.	0.129	AFR:0.0001,AMR:8.99e-05,EAS:0,FIN:0,NFE:0.0009,OTH:0,SAS:6.271e-05	AFR:0.0002,AMR:0.0012,ASJ:0,EAS:0,FIN:0,NFE:0.0005,OTH:0	AFR:6.957e-05,AMR:0.0003,ASJ:0,EAS:5.873e-05,FIN:0,NFE:0.0010,OTH:0.0002,SAS:6.534e-05	142410	125853;142330;144700;222100;600496;612520;	552;422526;	552|MODY|1-5 / 10 000|Autosomal dominant<br>or&nbsp;Not applicable|Childhood<br>Adolescent<br>Adult|125850 125851 600496 606391 606392 606394 609812 610508 612225 613370 613375 616329 616511~422526|Hereditary clear cell renal cell carcinoma|Unknown|Unknown|Adult|144700~	.	290.06	PASS	0/1	21,13	315487	148
19	7710082	7710082	G	C	STXBP2	Other CancerGene	splicing	.	ENSG00000076944	rs140148806	.	.	clinvar: Pathogenic	DM	Haemophagocytic_lymphohistiocytosis_type_5	0.47	InterVar: Pathogenic PVS1=1 PS=[0, 0, 0, 0, 0] PM=[0, 0, 0, 0, 0, 0, 0] PP=[0, 0, 1, 0, 1, 0] BA1=0 BS=[0, 0, 0, 0, 0] BP=[0, 0, 0, 0, 0, 0, 0, 0]	0.0003	0.0002		0.0002	0.0002	4.294	24	.	4.08	.	1	0.926	.	.	.	.	AFR:0,AMR:0,EAS:0,FIN:0,NFE:0.0007,OTH:0,SAS:0.0001	AFR:0,AMR:0.0012,ASJ:0,EAS:0,FIN:0,NFE:0.0003,OTH:0	AFR:0.0001,AMR:3.958e-05,ASJ:0,EAS:0,FIN:0,NFE:0.0004,OTH:0,SAS:0.0002	601717	613101;	540;	540|Familial hemophagocytic lymphohistiocytosis|Unknown|Autosomal recessive|Infancy<br>Adolescent|267700 603552 603553 608898 613101~	.	316.27	PASS	0/1	19,15	313703	111
X	153997508	153997508	A	C	DKC1	Other CancerGene	exonic	nonsynonymous SNV	ENSG00000130826	rs146700772	ENSG00000130826:ENST00000369550:exon9:c.A838C:p.S280R,ENSG00000130826:ENST00000413910:exon9:c.A718C:p.S240R	DKC1:NM_001142463:exon9:c.A838C:p.S280R,DKC1:NM_001288747:exon9:c.A838C:p.S280R,DKC1:NM_001363:exon9:c.A838C:p.S280R	clinvar: Pathogenic	DM	Dyskeratosis_congenita	0.18	InterVar: Likely pathogenic PVS1=0 PS=[0, 0, 0, 0, 0] PM=[1, 1, 0, 0, 0, 0, 0] PP=[0, 1, 1, 0, 1, 0] BA1=0 BS=[0, 0, 0, 0, 0] BP=[0, 0, 0, 0, 0, 0, 0, 0]	0.0003	0.0002		0.0004	0.0003	3.746	23.3	0.023	4.74	.	.	.	Pseudouridine synthase, catalytic domain;Pseudouridine synthase, catalytic domain|tRNA pseudouridylate synthase B, C-terminal	DKC1:uc004fmm.3:exon9:c.A838C:p.S280R,DKC1:uc010nvf.3:exon9:c.A838C:p.S280R	.	0.347	AFR:0.0001,AMR:0.0003,EAS:0,FIN:0.0004,NFE:0.0004,OTH:0.0016,SAS:0	AFR:0,AMR:0,ASJ:0,EAS:0,FIN:0.0004,NFE:0.0005,OTH:0.0028	AFR:8.166e-05,AMR:7.525e-05,ASJ:0,EAS:0,FIN:0.0005,NFE:0.0004,OTH:0.0007,SAS:0	300126	305000;	1775;3322;	1775|Dyskeratosis congenita|1-9 / 1 000 000|Autosomal dominant<br>or&nbsp;Autosomal recessive<br>or&nbsp;X-linked recessive|Neonatal<br>Infancy<br>Childhood<br>Adolescent<br>Adult|127550 224230 305000 613987 613988 613989 613990 615190 616353~3322|Hoyeraal-Hreidarsson syndrome|<1 / 1 000 000|Autosomal dominant<br>or&nbsp;Autosomal recessive<br>or&nbsp;X-linked recessive|Infancy<br>Neonatal|305000…	.	566.06	PASS	0/1	12,22	312528	136
7	138602596	138602596	A	C	KIAA1549	Other CancerGene	exonic	stopgain	ENSG00000122778	.	ENSG00000122778:ENST00000242365:exon1:c.T1626G:p.Y542X,ENSG00000122778:ENST00000422774:exon2:c.T1776G:p.Y592X,ENSG00000122778:ENST00000440172:exon2:c.T1776G:p.Y592X	KIAA1549:NM_001164665:exon2:c.T1776G:p.Y592X,KIAA1549:NM_020910:exon2:c.T1776G:p.Y592X	clinvar: UNK	.	.	.	InterVar: Likely pathogenic PVS1=1 PS=[0, 0, 0, 0, 0] PM=[0, 1, 0, 0, 0, 0, 0] PP=[0, 0, 0, 0, 0, 0] BA1=0 BS=[0, 0, 0, 0, 0] BP=[0, 0, 0, 0, 0, 0, 0, 0]		.			.	3.554	23.1	.	-7.94	.	.	.	.	KIAA1549:uc011kqj.2:exon2:c.T1776G:p.Y592X,KIAA1549:uc011kql.2:exon2:c.T1776G:p.Y592X	.	.	AFR:.,AMR:.,EAS:.,FIN:.,NFE:.,OTH:.,SAS:.	AFR:.,AMR:.,ASJ:.,EAS:.,FIN:.,NFE:.,OTH:.	AFR:.,AMR:.,ASJ:.,EAS:.,FIN:.,NFE:.,OTH:.,SAS:.	613344	.			.	330.84	PASS	0/1	18,13	315215	152
3	189590753	189590753	C	G	TP63	Other CancerGene	exonic	nonsynonymous SNV	ENSG00000073282	rs780062644	ENSG00000073282:ENST00000449992:exon7:c.C781G:p.Q261E,ENSG00000073282:ENST00000354600:exon8:c.C1036G:p.Q346E,ENSG00000073282:ENST00000392461:exon8:c.C1036G:p.Q346E,ENSG00000073282:ENST00000392463:exon8:c.C1036G:p.Q346E,ENSG00000073282:ENST00000437221:exon8:c.C1036G:p.Q346E,ENSG00000073282:ENST00000456148:exon8:c.C1024G:p.Q342E,ENSG00000073282:ENST00000382063:exon9:c.C1063G:p.Q355E,ENSG00000073282…	TP63:NM_001329146:exon7:c.C781G:p.Q261E,TP63:NM_001329150:exon7:c.C769G:p.Q257E,TP63:NM_001114980:exon8:c.C1036G:p.Q346E,TP63:NM_001114981:exon8:c.C1036G:p.Q346E,TP63:NM_001114982:exon8:c.C1036G:p.Q346E,TP63:NM_001329145:exon8:c.C1036G:p.Q346E,TP63:NM_001329149:exon8:c.C1024G:p.Q342E,TP63:NM_001114978:exon10:c.C1318G:p.Q440E,TP63:NM_001114979:exon10:c.C1318G:p.Q440E,TP63:NM_001329144:exon10:c.C13…	clinvar: UNK	.	.	.	InterVar: Likely pathogenic PVS1=0 PS=[0, 0, 0, 0, 0] PM=[1, 1, 0, 0, 0, 0, 0] PP=[0, 1, 1, 0, 0, 0] BA1=0 BS=[0, 0, 0, 0, 0] BP=[0, 0, 0, 0, 0, 0, 0, 0]	8.24e-06	.			4.07e-06	2.635	20.4	0.087	5.81	.	.	.	p53, DNA-binding domain|p53-like transcription factor, DNA-binding|p53/RUNT-type transcription factor, DNA-binding domain	TP63:uc010hzd.1:exon7:c.C781G:p.Q261E,TP63:uc003fsa.2:exon8:c.C1036G:p.Q346E,TP63:uc003fsb.2:exon8:c.C1036G:p.Q346E,TP63:uc003fsc.2:exon8:c.C1036G:p.Q346E,TP63:uc003fsd.2:exon8:c.C1036G:p.Q346E,TP63:uc021xir.1:exon8:c.C1036G:p.Q346E,TP63:uc003frx.2:exon10:c.C1318G:p.Q440E,TP63:uc003fry.2:exon10:c.C1318G:p.Q440E,TP63:uc003frz.2:exon10:c.C1318G:p.Q440E,TP63:uc010hzc.1:exon10:c.C1318G:p.Q440E	.	1.081	AFR:0,AMR:0,EAS:0.0001,FIN:0,NFE:0,OTH:0,SAS:0	AFR:.,AMR:.,ASJ:.,EAS:.,FIN:.,NFE:.,OTH:.	AFR:0,AMR:0,ASJ:0,EAS:5.802e-05,FIN:0,NFE:0,OTH:0,SAS:0	603273	103285;106260;129400;603543;604292;605289;	2440;1896;69085;141291;199302;199306;1071;978;	2440|Isolated split hand-split foot malformation|1-9 / 100 000|Autosomal dominant<br>or&nbsp;Autosomal recessive<br>or&nbsp;X-linked recessive|Infancy<br>Neonatal|183600 225300 246560 313350 605289 606708~1896|EEC syndrome|1-9 / 100 000|Autosomal dominant|Antenatal<br>Neonatal|129900 604292~69085|Limb-mammary syndrome|<1 / 1 000 000|Autosomal dominant|Neonatal|603543~141291|Cleft lip and alveolus…	.	459.49	PASS	0/1	19,17	298369	76
19	44056248	44056248	G	A	XRCC1	Other CancerGene	exonic	nonsynonymous SNV	ENSG00000073050	rs774774622	ENSG00000073050:ENST00000543982:exon8:c.C910T:p.R304C,ENSG00000073050:ENST00000262887:exon9:c.C1003T:p.R335C	XRCC1:NM_006297:exon9:c.C1003T:p.R335C	clinvar: UNK	.	.	.	InterVar: Likely pathogenic PVS1=0 PS=[0, 0, 0, 0, 0] PM=[1, 1, 0, 0, 0, 0, 0] PP=[0, 1, 1, 0, 0, 0] BA1=0 BS=[0, 0, 0, 0, 0] BP=[0, 0, 0, 0, 0, 0, 0, 0]	2.47e-05	.		6.48e-05	2.44e-05	6.49	30	0	3.68	.	.	.	BRCT domain	XRCC1:uc010xwp.1:exon8:c.C910T:p.R304C,XRCC1:uc002owt.2:exon9:c.C1003T:p.R335C	.	0.759	AFR:0,AMR:0,EAS:0.0001,FIN:0,NFE:2.998e-05,OTH:0,SAS:0	AFR:0,AMR:0,ASJ:0,EAS:0,FIN:0,NFE:0.0001,OTH:0	AFR:0,AMR:0,ASJ:0,EAS:0.0001,FIN:0,NFE:3.582e-05,OTH:0,SAS:0	194360	.			.	392.49	PASS	0/1	13,14	19_18442	79
12	56490381	56490381	C	T	ERBB3	Other CancerGene	exonic	nonsynonymous SNV	ENSG00000065361	rs35961836	ENSG00000065361:ENST00000450146:exon5:c.C221T:p.S74L,ENSG00000065361:ENST00000267101:exon18:c.C2150T:p.S717L,ENSG00000065361:ENST00000551085:exon18:c.C2150T:p.S717L,ENSG00000065361:ENST00000415288:exon19:c.C1973T:p.S658L	ERBB3:NM_001982:exon18:c.C2150T:p.S717L	clinvar: UNK	.	.	.	InterVar: Likely pathogenic PVS1=0 PS=[0, 0, 0, 0, 0] PM=[1, 1, 0, 0, 0, 0, 0] PP=[0, 1, 1, 0, 0, 0] BA1=0 BS=[0, 0, 0, 0, 0] BP=[0, 0, 0, 0, 0, 0, 0, 0]	0.0001	7.7e-05	0.000998403	0.0003	0.0002	5.175	25.5	0.017	5.51	.	.	.	Protein kinase domain|Protein kinase-like domain|Serine-threonine/tyrosine-protein kinase catalytic domain;Protein kinase domain|Protein kinase-like domain|Serine-threonine/tyrosine-protein kinase catalytic domain|Tyrosine-protein kinase, catalytic domain	ERBB3:uc010sqb.2:exon5:c.C221T:p.S74L,ERBB3:uc001sjh.3:exon18:c.C2150T:p.S717L,ERBB3:uc010sqc.2:exon19:c.C1973T:p.S658L	.	0.088	AFR:9.61e-05,AMR:0.0003,EAS:0,FIN:0,NFE:0.0001,OTH:0,SAS:0	AFR:0,AMR:0,ASJ:0,EAS:0,FIN:0,NFE:0.0006,OTH:0	AFR:6.534e-05,AMR:0.0003,ASJ:0,EAS:0,FIN:0,NFE:0.0003,OTH:0.0002,SAS:0	190151	607598;	137776;	137776|Lethal congenital contracture syndrome type 2|<1 / 1 000 000|Autosomal recessive|Neonatal<br>Antenatal|607598~	.	630.16	PASS	0/1	13,22	19_21923_A_02_00	370
12	56493621	56493621	G	T	ERBB3	Other CancerGene	splicing	.	ENSG00000065361	.	.	.	clinvar: UNK	.	.	.	InterVar: Pathogenic PVS1=1 PS=[0, 0, 0, 0, 0] PM=[0, 1, 0, 0, 0, 0, 0] PP=[0, 0, 1, 0, 0, 0] BA1=0 BS=[0, 0, 0, 0, 0] BP=[0, 0, 0, 0, 0, 0, 0, 0]		.		3.23e-05	.	4.851	24.8	.	5.65	.	1	0.908	.	.	.	.	AFR:.,AMR:.,EAS:.,FIN:.,NFE:.,OTH:.,SAS:.	AFR:0.0001,AMR:0,ASJ:0,EAS:0,FIN:0,NFE:0,OTH:0	AFR:.,AMR:.,ASJ:.,EAS:.,FIN:.,NFE:.,OTH:.,SAS:.	190151	607598;	137776;	137776|Lethal congenital contracture syndrome type 2|<1 / 1 000 000|Autosomal recessive|Neonatal<br>Antenatal|607598~	.	280.99	PASS	0/1	14,11	322148	162

## Sheet: B. Class3_SVs
AnnotSV ID	SV chrom	SV start	SV end	SV length	SV type	ID	REF	ALT	QUAL	FILTER	INFO	FORMAT	SAMPLE	SAMPLE_INFO	AnnotSV type	Gene name	NM	CDS length	tx length	location	intersectStart	intersectEnd	DGV_GAIN_IDs	DGV_GAIN_n_samples_with_SV	DGV_GAIN_n_samples_tested	DGV_GAIN_Frequency	DGV_LOSS_IDs	DGV_LOSS_n_samples_with_SV	DGV_LOSS_n_samples_tested	DGV_LOSS_Frequency	GD_ID	GD_AN	GD_N_HET	GD_N_HOMALT	GD_AF	GD_POPMAX_AF	GD_ID_others	DDD_SV	DDD_DUP_n_samples_with_SV	DDD_DUP_Frequency	DDD_DEL_n_samples_with_SV	DDD_DEL_Frequency	1000g_event	1000g_AF	1000g_max_AF	IMH_ID	IMH_AF	IMH_ID_others	promoters
10_104352029_104352864_DEL	10	104352029	104352864	835	DEL	DEL00001720	N	<DEL>	121	PASS	SUPP=2;SUPP_VEC=11;SVLEN=-860;SVTYPE=DEL;SVMETHOD=SURVIVOR1.0.7;CHR2=10;END=104352864;CIPOS=-46,0;CIEND=0,3;STRANDS=+-	GT:PSV:LN:DR:ST:QV:TY:ID:RAL:AAL:CO	0/1:NA:884:0,0:+-:121:DEL:MantaDEL_93186_0_1_0_0_0:NA:NA:10_104351983-10_104352867	0/1:NA:835:0,27:+-:.:DEL:DEL00001720:NA:NA:10_104352029-10_104352864	split	SUFU	NM_001178133	144	836	intron3-intron4	104352029	104352864		0	0	-1		0	0	-1					-1	-1	gnomAD_v2_INV_10_496			-1		-1		-1	-1		-1	10:8738346-108102195_INV
14_45618425_45823321_DEL	14	45618425	45823321	204896	DEL	DEL00002102	N	<DEL>	255	PASS	SUPP=2;SUPP_VEC=11;SVLEN=-204896;SVTYPE=DEL;SVMETHOD=SURVIVOR1.0.7;CHR2=14;END=45823321;CIPOS=0,0;CIEND=0,0;STRANDS=+-	GT:PSV:LN:DR:ST:QV:TY:ID:RAL:AAL:CO	0/1:NA:204896:0,0:+-:255:DEL:MantaDEL_110428_0_1_0_0_0:NA:NA:14_45618425-14_45823321	0/1:NA:204896:0,23:+-:.:DEL:DEL00002102:NA:NA:14_45618425-14_45823321	split	FANCM	NM_020937	5248	51669	intron4-txEnd	45618425	45670093		0	0	-1		0	0	-1					-1	-1				-1		-1		-1	-1		-1	14:43998678-46847595_DUP;14:21128127-88050427_INV;14:34547843-76392174_INV;14:38569661-79466608_INV
16_89863590_89867752_DEL	16	89863590	89867752	4162	DEL	DEL00002335	N	<DEL>	449	PASS	SUPP=2;SUPP_VEC=11;SVLEN=-4173;SVTYPE=DEL;SVMETHOD=SURVIVOR1.0.7;CHR2=16;END=89867752;CIPOS=-31,0;CIEND=-9,0;STRANDS=+-	GT:PSV:LN:DR:ST:QV:TY:ID:RAL:AAL:CO	0/1:NA:4184:0,0:+-:449:DEL:MantaDEL_128024_0_1_0_0_0:NA:NA:16_89863559-16_89867743	0/1:NA:4162:39,0:+-:.:DEL:DEL00002335:NA:NA:16_89863590-16_89867752	split	FANCA	NM_001018112	105	2992	intron8-txEnd	89864761	89867752		0	0	-1	gssvL46847	2	12365	0.00016175	gnomAD_v2_DEL_16_185017;gnomAD_v2_DEL_16_185056	21476;21476	1;2	0;0	9.3e-05	0.000211	gnomAD_v2_DUP_16_44165;gnomAD_v2_DUP_16_44166			-1		-1	DEL	0.00019968	0.001	16:89858600-89887432_DEL	5.94e-05
2_28716914_29567724_DUP	2	28716914	29567724	850810	DUP	DUP00000188	N	<DUP>	521	PASS	SUPP=2;SUPP_VEC=11;SVLEN=850809;SVTYPE=DUP;SVMETHOD=SURVIVOR1.0.7;CHR2=2;END=29567724;CIPOS=0,1;CIEND=-1,0;STRANDS=-+	GT:PSV:LN:DR:ST:QV:TY:ID:RAL:AAL:CO	0/1:NA:850808:0,0:-+:521:DUP:MantaDUP_TANDEM_14008_0_1_0_0_0:NA:NA:2_28716915-2_29567723	0/1:NA:850810:0,66:-+:.:DUP:DUP00000188:NA:NA:2_28716914-2_29567724	split	ALK	NM_004304	3605	152086	intron5-txEnd	29415639	29567724		0	0	-1		0	0	-1					-1	-1	gnomAD_v2_INV_2_70			-1		-1		-1	-1		-1	2:26280500-162970618_INV	ALK
2_47611950_47614369_DEL	2	47611950	47614369	2419	DEL	DEL00000318	N	<DEL>	519	PASS	SUPP=2;SUPP_VEC=11;SVLEN=-2419;SVTYPE=DEL;SVMETHOD=SURVIVOR1.0.7;CHR2=2;END=47614369;CIPOS=0,0;CIEND=0,0;STRANDS=+-	GT:PSV:LN:DR:ST:QV:TY:ID:RAL:AAL:CO	0/1:NA:2419:0,0:+-:519:DEL:MantaDEL_15718_0_1_0_0_0:NA:NA:2_47611950-2_47614369	0/1:NA:2419:0,51:+-:.:DEL:DEL00000318:NA:NA:2_47611950-2_47614369	split	EPCAM	NM_002354	89	2218	intron7-txEnd	47611950	47614167		0	0	-1		0	0	-1					-1	-1	gnomAD_v2_DUP_2_4902;gnomAD_v2_DUP_2_4903;gnomAD_v2_INV_2_76	2:47612206-47613798	1	0.00118343	0	0		-1	-1		-1	2:47611767-47622331_DUP;2:47612097-47614495_DUP;2:26280500-162970618_INV;2:33078871-153818960_INV;2:33098582-53412993_INV;2:37574354-210299893_INV
8_38232453_38872584_DUP	8	38232453	38872584	640131	DUP	DUP00001067	N	<DUP>	618	PASS	SUPP=2;SUPP_VEC=11;SVLEN=640130;SVTYPE=DUP;SVMETHOD=SURVIVOR1.0.7;CHR2=8;END=38872584;CIPOS=0,1;CIEND=-1,0;STRANDS=-+	GT:PSV:LN:DR:ST:QV:TY:ID:RAL:AAL:CO	0/1:NA:640129:0,0:-+:618:DUP:MantaDUP_TANDEM_71800_0_1_0_1_0:NA:NA:8_38232454-8_38872583	0/1:NA:640131:0,62:-+:.:DUP:DUP00001067:NA:NA:8_38232453-8_38872584	split	FGFR1	NM_001174067	2580	56709	txStart-txEnd	38268655	38325363		0	0	-1		0	0	-1					-1	-1				-1		-1		-1	-1		-1
8_90947849_90955478_DEL	8	90947849	90955478	7629	DEL	DEL00001502	N	<DEL>	228	PASS	SUPP=2;SUPP_VEC=11;SVLEN=-7629;SVTYPE=DEL;SVMETHOD=SURVIVOR1.0.7;CHR2=8;END=90955478;CIPOS=0,0;CIEND=0,0;STRANDS=+-	GT:PSV:LN:DR:ST:QV:TY:ID:RAL:AAL:CO	0/1:NA:7629:0,0:+-:228:DEL:MantaDEL_8_1419_1424_1_0_0:NA:NA:8_90947849-8_90955478	0/1:NA:7629:0,62:+-:.:DEL:DEL00001502:NA:NA:8_90947849-8_90955478	split	NBN	NM_002485	51	7630	intron14-intron15	90947849	90955478		0	0	-1		0	0	-1					-1	-1	gnomAD_v2_INV_8_423;gnomAD_v2_INV_8_426			-1		-1		-1	-1		-1	8:53959623-102685362_INV
[truncated: 37 more columns]

## Sheet: C. Other_SVs
AnnotSV ID	SV chrom	SV start	SV end	SV length	SV type	ID	REF	ALT	QUAL	FILTER	INFO	FORMAT	SAMPLE	SAMPLE_INFO	AnnotSV type	Gene name	NM	CDS length	tx length	location	intersectStart	intersectEnd	DGV_GAIN_IDs	DGV_GAIN_n_samples_with_SV	DGV_GAIN_n_samples_tested	DGV_GAIN_Frequency	DGV_LOSS_IDs	DGV_LOSS_n_samples_with_SV	DGV_LOSS_n_samples_tested	DGV_LOSS_Frequency	GD_ID	GD_AN	GD_N_HET	GD_N_HOMALT	GD_AF	GD_POPMAX_AF	GD_ID_others	DDD_SV	DDD_DUP_n_samples_with_SV	DDD_DUP_Frequency	DDD_DEL_n_samples_with_SV	DDD_DEL_Frequency	1000g_event	1000g_AF	1000g_max_AF	IMH_ID	IMH_AF	IMH_ID_others	promoters
1_161667747_161800331_DEL	1	161667747	161800331	132584	DEL	DEL00000185	N	<DEL>	335	PASS	SUPP=2;SUPP_VEC=11;SVLEN=-132616;SVTYPE=DEL;SVMETHOD=SURVIVOR1.0.7;CHR2=1;END=161800331;CIPOS=-56,0;CIEND=0,7;STRANDS=+-	GT:PSV:LN:DR:ST:QV:TY:ID:RAL:AAL:CO	0/1:NA:132647:0,0:+-:335:DEL:MantaDEL_8243_0_2_0_0_0:NA:NA:1_161667691-1_161800338	0/1:NA:132584:26,0:+-:.:DEL:DEL00000185:NA:NA:1_161667747-1_161800331	split	ATF6	NM_007348	1196	64223	txStart-intron9	161736109	161800331		0	0	-1		0	0	-1					-1	-1	gnomAD_v2_DUP_1_2584;gnomAD_v2_INV_1_40;gnomAD_v2_INV_1_41			-1		-1		-1	-1		-1	1:83946-209634271_INV;1:4599854-170869838_INV;1:8923698-236647622_INV;1:9585556-193606524_INV;1:17124868-234920285_INV;1:47908261-216684957_INV;1:69129972-188838391_INV;1:76428345-179322403_INV;1:108097959-232960701_INV
1_161667995_161800612_DUP	1	161667995	161800612	132617	DUP	DUP00000160	N	<DUP>	196	PASS	SUPP=2;SUPP_VEC=11;SVLEN=132631;SVTYPE=DUP;SVMETHOD=SURVIVOR1.0.7;CHR2=1;END=161800612;CIPOS=-24,0;CIEND=0,4;STRANDS=-+	GT:PSV:LN:DR:ST:QV:TY:ID:RAL:AAL:CO	0/1:NA:132645:0,0:-+:196:DUP:MantaDUP_TANDEM_8243_0_1_0_0_0:NA:NA:1_161667971-1_161800616	0/1:NA:132617:22,0:-+:.:DUP:DUP00000160:NA:NA:1_161667995-1_161800612	split	ATF6	NM_007348	1196	64504	txStart-intron9	161736109	161800612		0	0	-1		0	0	-1	gnomAD_v2_DUP_1_2584	21472	1	0	4.7e-05	0.000561	gnomAD_v2_INV_1_40;gnomAD_v2_INV_1_41			-1		-1		-1	-1		-1	1:83946-209634271_INV;1:4599854-170869838_INV;1:8923698-236647622_INV;1:9585556-193606524_INV;1:17124868-234920285_INV;1:47908261-216684957_INV;1:69129972-188838391_INV;1:76428345-179322403_INV;1:108097959-232960701_INV
1_231966751_232258324_INV	1	231966751	232258324	291573	INV	INV00000175	N	<INV>	327	PASS	SUPP=2;SUPP_VEC=11;SVLEN=291805;SVTYPE=INV;SVMETHOD=SURVIVOR1.0.7;CHR2=1;END=232258324;CIPOS=-241,0;CIEND=0,222;STRANDS=++	GT:PSV:LN:DR:ST:QV:TY:ID:RAL:AAL:CO	0/1:NA:292036:0,0:++:327:INV:MantaINV_12456_1_2_0_0_0:NA:NA:1_231966510-1_232258546	0/1:NA:291573:30,0:++:.:INV:INV00000175:NA:NA:1_231966751-1_232258324	split	DISC1	NM_001164537	588	210270	intron10-txEnd	231966751	232177020		0	0	-1		0	0	-1					-1	-1				-1		-1		-1	-1	1:8923698-236647622_INV;1:17124868-234920285_INV;1:108097959-232960701_INV;1:208582207-234262283_INV	0.3095		DISC1-IT1
4_57893722_57901872_DUP	4	57893722	57901872	8150	DUP	DUP00000862	N	<DUP>	407	PASS	SUPP=2;SUPP_VEC=11;SVLEN=8149;SVTYPE=DUP;SVMETHOD=SURVIVOR1.0.7;CHR2=4;END=57901872;CIPOS=0,1;CIEND=-1,0;STRANDS=-+	GT:PSV:LN:DR:ST:QV:TY:ID:RAL:AAL:CO	0/1:NA:8148:0,0:-+:407:DUP:MantaDUP_TANDEM_42544_0_1_0_0_0:NA:NA:4_57893723-4_57901871	./.:NA:8150:0,0:-+:.:DUP:DUP00000862:NA:NA:4_57893722-4_57901872	split	IGFBP7	NM_001553	267	4935	intron2-txEnd	57896938	57901872		0	0	-1		0	0	-1	gnomAD_v2_DUP_4_12097	20400	1	0	4.9e-05	0.000449	gnomAD_v2_INV_4_213			-1		-1		-1	-1		-1	4:4773638-77530254_INV;4:21758290-84442445_INV;4:21758875-84442542_INV;4:24549534-125995071_INV;4:32219468-79170284_INV;4:45105686-118544232_INV
11_763172_764590_DUP	11	763172	764590	1418	DUP	DUP00001098	N	<DUP>	93	PASS	SUPP=2;SUPP_VEC=11;SVLEN=1417;SVTYPE=DUP;SVMETHOD=SURVIVOR1.0.7;CHR2=11;END=764590;CIPOS=0,1;CIEND=-1,0;STRANDS=-+	GT:PSV:LN:DR:ST:QV:TY:ID:RAL:AAL:CO	0/1:NA:1416:0,0:-+:93:DUP:MantaDUP_TANDEM_83824_0_1_1_0_0:NA:NA:11_763173-11_764589	0/1:NA:1418:0,47:-+:.:DUP:DUP00001098:NA:NA:11_763172-11_764590	split	TALDO1	NM_006755	523	1419	intron4-intron7	763172	764590		0	0	-1	gssvL16180	3	11257	0.0002665	gnomAD_v2_DUP_11_32082	20400	2	0	9.8e-05	0.000221	gnomAD_v2_INS_11_79058			-1		-1	<CN0>;<CN2>;DUP	0.00039936	0.001	11:642548-894929_DUP;11:708633-1144046_DUP	0.0001188
15_41864762_41865199_DEL	15	41864762	41865199	437	DEL	MantaDEL:106994:3:3:0:0:0	TGTGAGTACCTGGTGTGGGGGTGGCCAGGAGGAAACGGGTGGGAACACAGGGCCTGGAAAGGCATAGAGACCCTGGCAGAGAGGGGCTTGCTGGGTAGGGCTGATGGAGCTGGGTGGGAGTAGGAGGGGTCTGAGTTTGAATCCTTTTAATCTAGCAGGCTTTCTTTTCTCTCACAAAACCCTGCTGAGAAATATAGGCTGGGCAAGGGCCCTTTCTAGAGGGAGGGACTTGTGGAGCCCCAGGGTGGGGGAGTCTCGTCTTCCAGGCTCCCTCTTAGGCTAGCCGAAGCTTCCTTGCCTTGGGAAGGCCCTCCATCCCCTTCCTTCCTTCCAGTGATTCTGGGGACAGCCTTCAGGCTTTCTGGCCAGGGACCCCCATCCATCCTGCCCCAGCTGGGT…	T	551	PASS	SUPP=2;SUPP_VEC=11;SVLEN=-590;SVTYPE=DEL;SVMETHOD=SURVIVOR1.0.7;CHR2=15;END=41865199;CIPOS=0,547;CIEND=0,307;STRANDS=+-	GT:PSV:LN:DR:ST:QV:TY:ID:RAL:AAL:CO	0/1:NA:437:0,0:+-:551,372:DEL,DEL:MantaDEL_106994_3_3_0_0_0:TGTGAGTACCTGGTGTGGGGGTGGCCAGGAGGAAACGGGTGGGAACACAGGGCCTGGAAAGGCATAGAGACCCTGGCAGAGAGGGGCTTGCTGGGTAGGGCTGATGGAGCTGGGTGGGAGTAGGAGGGGTCTGAGTTTGAATCCTTTTAATCTAGCAGGCTTTCTTTTCTCTCACAAAACCCTGCTGAGAAATATAGGCTGGGCAAGGGCCCTTTCTAGAGGGAGGGACTTGTGGAGCCCCAGGGTGGGGGAGTCTCGTCTTCCAGGCTCCCTCTTAGGCTAGCCGAAGCTTCCTTGCCTTGGGAAGGCCCTCCATCCCCTTCCTTCCTTCCAGTGATT…	0/1:NA:743:23,0:+-:.:DEL:DEL00002338:NA:NA:15_41864763-15_41865506	split	TYRO3	NM_006293	2	438	intron15-intron15	41864762	41865199		0	0	-1		0	0	-1					-1	-1				-1		-1		-1	-1		-1	15:40414147-64343008_INV;15:41853703-76553742_INV;15:41859872-76553211_INV;15:41860713-76553027_INV;15:41861791-76552734_INV;15:41862486-76552776_INV;15:41864024-76552620_INV
X_53552077_53625109_DEL	X	53552077	53625109	73032	DEL	DEL00003213	N	<DEL>	142	PASS	SUPP=2;SUPP_VEC=11;SVLEN=-73029;SVTYPE=DEL;SVMETHOD=SURVIVOR1.0.7;CHR2=X;END=53625109;CIPOS=0,28;CIEND=0,22;STRANDS=+-	GT:PSV:LN:DR:ST:QV:TY:ID:RAL:AAL:CO	0/1:NA:73026:0,0:+-:142:DEL:MantaDEL_147806_0_1_0_0_0:NA:NA:X_53552105-X_53625131	0/1:NA:73032:19,0:+-:.:DEL:DEL00003213:NA:NA:X_53552077-X_53625109	split	HUWE1	NM_031407	10017	66054	intron29-txEnd	53559056	53625109		0	0	-1		0	0	-1					-1	-1	gnomAD_v2_DUP_X_54949			-1		-1		-1	-1		-1	X:46769177-84009828_INV	MIR98/MIRLET7F2
X_69934965_69949938_INV	X	69934965	69949938	14973	INV	MantaINV:148055:0:2:0:0:0	T	<INV>	53	PASS	SUPP=2;SUPP_VEC=11;SVLEN=14921;SVTYPE=INV;SVMETHOD=SURVIVOR1.0.7;CHR2=X;END=69949938;CIPOS=0,305;CIEND=-380,0;STRANDS=++	GT:PSV:LN:DR:ST:QV:TY:ID:RAL:AAL:CO	0/1:NA:14973:0,0:++:30,53:INV,INV:MantaINV_148055_0_2_0_0_0:NA:NA:X_69934965-X_69949938,X_69935270-X_69949558	0/1:NA:14868:25,0:++:.:INV:INV00002966:NA:NA:X_69935005-X_69949873	split	TEX11	NM_001003811	163	14974	intron12-intron14	69934965	69949938		0	0	-1		0	0	-1	gnomAD_v2_INV_X_798	21430	2	0	9.3e-05	0.000264	gnomAD_v2_DUP_X_55254			-1		-1		-1	-1	X:46769177-84009828_INV;X:69935025-69949895_INV;X:69936503-69948259_INV	0.128
2_219402390_219413992_DEL	2	219402390	219413992	11602	DEL	DEL00000556	N	<DEL>	384	PASS	SUPP=2;SUPP_VEC=11;SVLEN=-11602;SVTYPE=DEL;SVMETHOD=SURVIVOR1.0.7;CHR2=2;END=219413992;CIPOS=0,0;CIEND=0,0;STRANDS=+-	GT:PSV:LN:DR:ST:QV:TY:ID:RAL:AAL:CO	0/1:NA:11602:0,0:+-:384:DEL:MantaDEL_24456_0_1_0_0_0:NA:NA:2_219402390-2_219413992	0/1:NA:11602:0,34:+-:.:DEL:DEL00000556:NA:NA:2_219402390-2_219413992	split	USP37	NM_020935	253	11603	intron6-intron8	219402390	219413992		0	0	-1		0	0	-1					-1	-1	gnomAD_v2_INV_2_125			-1		-1	DEL	0.00319489	0.0164	2:219402373-219414013_DEL	0.0001188	2:122235797-235423496_INV;2:137647843-222431685_INV;2:161282412-228293469_INV
12_8995065_8996571_DEL	12	8995065	8996571	1506	DEL	DEL00002065	N	<DEL>	300	PASS	SUPP=2;SUPP_VEC=11;SVLEN=-1504;SVTYPE=DEL;SVMETHOD=SURVIVOR1.0.7;CHR2=12;END=8996571;CIPOS=0,39;CIEND=0,35;STRANDS=+-	GT:PSV:LN:DR:ST:QV:TY:ID:RAL:AAL:CO	0/1:NA:1502:0,0:+-:300:DEL:MantaDEL_101790_0_1_0_0_0:NA:NA:12_8995104-12_8996606	0/1:NA:1506:26,0:+-:.:DEL:DEL00002065:NA:NA:12_8995065-12_8996571	split	A2ML1	NM_144670	229	1507	intron11-intron12	8995065	8996571		0	0	-1		0	0	-1					-1	-1	gnomAD_v2_INV_12_554			-1		-1		-1	-1		-1	12:6338817-22046502_INV
15_86940518_86941684_DEL	15	86940518	86941684	1166	DEL	DEL00002416	N	<DEL>	213	PASS	SUPP=2;SUPP_VEC=11;SVLEN=-1201;SVTYPE=DEL;SVMETHOD=SURVIVOR1.0.7;CHR2=15;END=86941684;CIPOS=-59,0;CIEND=0,11;STRANDS=+-	GT:PSV:LN:DR:ST:QV:TY:ID:RAL:AAL:CO	0/1:NA:1236:0,0:+-:213:DEL:MantaDEL_122494_0_1_0_0_0:NA:NA:15_86940459-15_86941695	0/1:NA:1166:38,0:+-:.:DEL:DEL00002416:NA:NA:15_86940518-15_86941684	split	AGBL1	NM_152336	182	1167	intron17-intron18	86940518	86941684		0	0	-1	gssvL40789	3	3271	0.00091715	gnomAD_v2_DEL_15_176177	21476	1	0	4.7e-05	0.000449				-1		-1	DEL	0.00039936	0.001		-1	15:86940202-87900178_DUP
X_10219110_10610800_INV	X	10219110	10610800	391690	INV	MantaINV:150655:0:1:0:0:0	C	<INV>	71	PASS	SUPP=2;SUPP_VEC=11;SVLEN=391165;SVTYPE=INV;SVMETHOD=SURVIVOR1.0.7;CHR2=X;END=10610800;CIPOS=0,600;CIEND=-469,0;STRANDS=++	GT:PSV:LN:DR:ST:QV:TY:ID:RAL:AAL:CO	0/1:NA:391690:0,0:++:34,71:INV,INV:MantaINV_150655_0_1_0_0_0:NA:NA:X_10219110-X_10610800,X_10219644-X_10610331	0/1:NA:390639:37,0:++:.:INV:INV00001722:NA:NA:X_10219710-X_10610349	split	MID1	NM_001098624	2013	197452	intron1-txEnd	10413349	10610800		0	0	-1		0	0	-1					-1	-1				-1		-1		-1	-1		-1		MID1
15_41864762_41865199_DEL	15	41864762	41865199	437	DEL	MantaDEL:106070:4:4:1:0:0	TGTGAGTACCTGGTGTGGGGGTGGCCAGGAGGAAACGGGTGGGAACACAGGGCCTGGAAAGGCATAGAGACCCTGGCAGAGAGGGGCTTGCTGGGTAGGGCTGATGGAGCTGGGTGGGAGTAGGAGGGGTCTGAGTTTGAATCCTTTTAATCTAGCAGGCTTTCTTTTCTCTCACAAAACCCTGCTGAGAAATATAGGCTGGGCAAGGGCCCTTTCTAGAGGGAGGGACTTGTGGAGCCCCAGGGTGGGGGAGTCTCGTCTTCCAGGCTCCCTCTTAGGCTAGCCGAAGCTTCCTTGCCTTGGGAAGGCCCTCCATCCCCTTCCTTCCTTCCAGTGATTCTGGGGACAGCCTTCAGGCTTTCTGGCCAGGGACCCCCATCCATCCTGCCCCAGCTGGGT…	T	426	PASS	SUPP=2;SUPP_VEC=11;SVLEN=-593;SVTYPE=DEL;SVMETHOD=SURVIVOR1.0.7;CHR2=15;END=41865199;CIPOS=0,902;CIEND=0,676;STRANDS=+-	GT:PSV:LN:DR:ST:QV:TY:ID:RAL:AAL:CO	0/1:NA:437:0,0:+-:426,328,302:DEL,DEL,DEL:MantaDEL_106070_4_4_1_0_0:TGTGAGTACCTGGTGTGGGGGTGGCCAGGAGGAAACGGGTGGGAACACAGGGCCTGGAAAGGCATAGAGACCCTGGCAGAGAGGGGCTTGCTGGGTAGGGCTGATGGAGCTGGGTGGGAGTAGGAGGGGTCTGAGTTTGAATCCTTTTAATCTAGCAGGCTTTCTTTTCTCTCACAAAACCCTGCTGAGAAATATAGGCTGGGCAAGGGCCCTTTCTAGAGGGAGGGACTTGTGGAGCCCCAGGGTGGGGGAGTCTCGTCTTCCAGGCTCCCTCTTAGGCTAGCCGAAGCTTCCTTGCCTTGGGAAGGCCCTCCATCCCCTTCCTTCCTTC…	0/1:NA:749:42,0:+-:.:DEL:DEL00002991:NA:NA:15_41864763-15_41865512	split	TYRO3	NM_006293	2	438	intron15-intron15	41864762	41865199		0	0	-1		0	0	-1					-1	-1				-1		-1		-1	-1		-1	15:40414147-64343008_INV;15:41853703-76553742_INV;15:41859872-76553211_INV;15:41860713-76553027_INV;15:41861791-76552734_INV;15:41862486-76552776_INV;15:41864024-76552620_INV
1_161667733_161800351_DEL	1	161667733	161800351	132618	DEL	DEL00000158	N	<DEL>	549	PASS	SUPP=2;SUPP_VEC=11;SVLEN=-132633;SVTYPE=DEL;SVMETHOD=SURVIVOR1.0.7;CHR2=1;END=161800351;CIPOS=-42,0;CIEND=-13,0;STRANDS=+-	GT:PSV:LN:DR:ST:QV:TY:ID:RAL:AAL:CO	0/1:NA:132647:0,0:+-:549:DEL:MantaDEL_7385_0_1_0_0_0:NA:NA:1_161667691-1_161800338	0/1:NA:132618:39,0:+-:.:DEL:DEL00000158:NA:NA:1_161667733-1_161800351	split	ATF6	NM_007348	1196	64243	txStart-intron9	161736109	161800351		0	0	-1		0	0	-1					-1	-1	gnomAD_v2_DUP_1_2584;gnomAD_v2_INV_1_40;gnomAD_v2_INV_1_41			-1		-1		-1	-1		-1	1:83946-209634271_INV;1:4599854-170869838_INV;1:8923698-236647622_INV;1:9585556-193606524_INV;1:17124868-234920285_INV;1:47908261-216684957_INV;1:69129972-188838391_INV;1:76428345-179322403_INV;1:108097959-232960701_INV
1_161668006_161800638_DUP	1	161668006	161800638	132632	DUP	DUP00000130	N	<DUP>	549	PASS	SUPP=2;SUPP_VEC=11;SVLEN=132654;SVTYPE=DUP;SVMETHOD=SURVIVOR1.0.7;CHR2=1;END=161800638;CIPOS=-1,0;CIEND=0,43;STRANDS=-+	GT:PSV:LN:DR:ST:QV:TY:ID:RAL:AAL:CO	0/1:NA:132676:0,0:-+:549:DUP:MantaDUP_TANDEM_7385_0_1_1_0_0:NA:NA:1_161668005-1_161800681	0/1:NA:132632:24,0:-+:.:DUP:DUP00000130:NA:NA:1_161668006-1_161800638	split	ATF6	NM_007348	1196	64530	txStart-intron9	161736109	161800638		0	0	-1		0	0	-1	gnomAD_v2_DUP_1_2584	21472	1	0	4.7e-05	0.000561	gnomAD_v2_INV_1_40;gnomAD_v2_INV_1_41			-1		-1		-1	-1		-1	1:83946-209634271_INV;1:4599854-170869838_INV;1:8923698-236647622_INV;1:9585556-193606524_INV;1:17124868-234920285_INV;1:47908261-216684957_INV;1:69129972-188838391_INV;1:76428345-179322403_INV;1:108097959-232960701_INV
15_74456943_74787520_INV	15	74456943	74787520	330577	INV	MantaINV:117629:0:1:1:0:0	C	<INV>	1079	PASS	SUPP=2;SUPP_VEC=11;SVLEN=330578;SVTYPE=INV;SVMETHOD=SURVIVOR1.0.7;CHR2=15;END=74787520;CIPOS=0,7;CIEND=-146,1;STRANDS=++	GT:PSV:LN:DR:ST:QV:TY:ID:RAL:AAL:CO	0/1:NA:330577:0,0:++:1079,1079:INV,INV:MantaINV_117629_0_1_1_0_0:NA:NA:15_74456943-15_74787520,15_74456950-15_74787374	0/1:NA:330578:0,47:++:.:INV:INV00001256:NA:NA:15_74456943-15_74787521	split	CYP11A1	NM_000781	1575	29886	txStart-txEnd	74630102	74659987		0	0	-1		0	0	-1					-1	-1				-1		-1		-1	-1	15:41853703-76553742_INV;15:41859872-76553211_INV;15:41860713-76553027_INV;15:41861791-76552734_INV;15:41862486-76552776_INV;15:41864024-76552620_INV;15:74355850-75594257_INV;15:74356600-75593475_INV	0.1277		CYP11A1/PPIAP46
15_74456943_74787520_INV	15	74456943	74787520	330577	INV	MantaINV:117629:0:1:1:0:0	C	<INV>	1079	PASS	SUPP=2;SUPP_VEC=11;SVLEN=330578;SVTYPE=INV;SVMETHOD=SURVIVOR1.0.7;CHR2=15;END=74787520;CIPOS=0,7;CIEND=-146,1;STRANDS=++	GT:PSV:LN:DR:ST:QV:TY:ID:RAL:AAL:CO	0/1:NA:330577:0,0:++:1079,1079:INV,INV:MantaINV_117629_0_1_1_0_0:NA:NA:15_74456943-15_74787520,15_74456950-15_74787374	0/1:NA:330578:0,47:++:.:INV:INV00001256:NA:NA:15_74456943-15_74787521	split	STRA6	NM_001199042	2140	23414	txStart-txEnd	74471807	74495220		0	0	-1		0	0	-1					-1	-1				-1		-1		-1	-1	15:41853703-76553742_INV;15:41859872-76553211_INV;15:41860713-76553027_INV;15:41861791-76552734_INV;15:41862486-76552776_INV;15:41864024-76552620_INV;15:74355850-75594257_INV;15:74356600-75593475_INV	0.1277
9_80024574_80097896_INV	9	80024574	80097896	73322	INV	INV00000916	N	<INV>	534	PASS	SUPP=2;SUPP_VEC=11;SVLEN=73338;SVTYPE=INV;SVMETHOD=SURVIVOR1.0.7;CHR2=9;END=80097896;CIPOS=-77,0;CIEND=-46,0;STRANDS=++	GT:PSV:LN:DR:ST:QV:TY:ID:RAL:AAL:CO	0/1:NA:73353:0,0:++:534:INV:MantaINV_80580_0_1_0_0_0:NA:NA:9_80024497-9_80097850	0/1:NA:73322:32,0:++:.:INV:INV00000916:NA:NA:9_80024574-9_80097896	split	VPS13A	NM_033305	52	11880	intron71-txEnd	80024574	80036453		0	0	-1		0	0	-1					-1	-1				-1		-1	DEL	0.00019968	0.001	9:33522866-99985378_INV;9:80024563-80097941_INV	0.02554
4_99245619_99270561_INV	4	99245619	99270561	24942	INV	INV00000650	N	<INV>	61	PASS	SUPP=2;SUPP_VEC=11;SVLEN=24673;SVTYPE=INV;SVMETHOD=SURVIVOR1.0.7;CHR2=4;END=99270561;CIPOS=0,237;CIEND=-301,0;STRANDS=++	GT:PSV:LN:DR:ST:QV:TY:ID:RAL:AAL:CO	0/1:NA:24404:0,0:++:61:INV:MantaINV_48055_0_2_1_0_0:NA:NA:4_99245856-4_99270260	0/1:NA:24942:19,0:++:.:INV:INV00000650:NA:NA:4_99245619-4_99270561	split	RAP1GDS1	NM_001100426	124	24943	intron2-intron3	99245619	99270561	gssvG28051	4	13238	0.00030216		0	0	-1					-1	-1	gnomAD_v2_DUP_4_12686;gnomAD_v2_DEL_4_56357	4:98191992-99313300	1	0.00118343	0	0		-1	-1	4:24549534-125995071_INV;4:45105686-118544232_INV;4:78886536-113384774_INV;4:80651747-188465261_INV	0.208
4_102916625_103199786_INV	4	102916625	103199786	283161	INV	MantaINV:48299:0:1:0:0:0	G	<INV>	775	PASS	SUPP=2;SUPP_VEC=11;SVLEN=282987;SVTYPE=INV;SVMETHOD=SURVIVOR1.0.7;CHR2=4;END=103199786;CIPOS=0,272;CIEND=-78,0;STRANDS=++	GT:PSV:LN:DR:ST:QV:TY:ID:RAL:AAL:CO	0/1:NA:283161:0,0:++:413,775:INV,INV:MantaINV_48299_0_1_0_0_0:NA:NA:4_102916625-4_103199786,4_102916891-4_103199708	0/1:NA:282812:0,66:++:.:INV:INV00000653:NA:NA:4_102916897-4_103199709	split	SLC39A8	NM_001135148	546	16967	intron5-txEnd	103182820	103199786		0	0	-1		0	0	-1					-1	-1				-1		-1		-1	-1	4:24549534-125995071_INV;4:45105686-118544232_INV;4:78886536-113384774_INV;4:80651747-188465261_INV	0.208
X_69934934_69949859_INV	X	69934934	69949859	14925	INV	INV00002046	N	<INV>	95	PASS	SUPP=2;SUPP_VEC=11;SVLEN=14666;SVTYPE=INV;SVMETHOD=SURVIVOR1.0.7;CHR2=X;END=69949859;CIPOS=0,232;CIEND=-287,0;STRANDS=++	GT:PSV:LN:DR:ST:QV:TY:ID:RAL:AAL:CO	0/1:NA:14406:0,0:++:95:INV:MantaINV_179837_0_2_0_0_0:NA:NA:X_69935166-X_69949572	0/1:NA:14925:17,0:++:.:INV:INV00002046:NA:NA:X_69934934-X_69949859	split	TEX11	NM_001003811	163	14926	intron12-intron14	69934934	69949859		0	0	-1		0	0	-1	gnomAD_v2_INV_X_798	21430	2	0	9.3e-05	0.000264	gnomAD_v2_DUP_X_55254			-1		-1		-1	-1	X:46769177-84009828_INV;X:69935025-69949895_INV;X:69936503-69948259_INV	0.128
9_4277496_4299882_DEL	9	4277496	4299882	22386	DEL	DEL00001713	N	<DEL>	119	PASS	SUPP=2;SUPP_VEC=11;SVLEN=-22386;SVTYPE=DEL;SVMETHOD=SURVIVOR1.0.7;CHR2=9;END=4299882;CIPOS=0,0;CIEND=0,0;STRANDS=+-	GT:PSV:LN:DR:ST:QV:TY:ID:RAL:AAL:CO	0/1:NA:22386:0,0:+-:119:DEL:MantaDEL_78100_0_1_0_1_0:NA:NA:9_4277496-9_4299882	0/1:NA:22386:0,21:+-:.:DEL:DEL00001713:NA:NA:9_4277496-9_4299882	split	GLIS3	NM_001042413	389	22387	exon1-intron2	4277496	4299882		0	0	-1		0	0	-1					-1	-1	gnomAD_v2_DUP_9_26854;gnomAD_v2_DUP_9_26867			-1		-1		-1	-1		-1	9:3748011-4547345_DUP;9:4125969-4549280_DUP
9_80024556_80097889_INV	9	80024556	80097889	73333	INV	INV00000954	N	<INV>	545	PASS	SUPP=2;SUPP_VEC=11;SVLEN=73343;SVTYPE=INV;SVMETHOD=SURVIVOR1.0.7;CHR2=9;END=80097889;CIPOS=-59,0;CIEND=-39,0;STRANDS=++	GT:PSV:LN:DR:ST:QV:TY:ID:RAL:AAL:CO	0/1:NA:73353:0,0:++:545:INV:MantaINV_80810_0_1_0_0_0:NA:NA:9_80024497-9_80097850	0/1:NA:73333:36,0:++:.:INV:INV00000954:NA:NA:9_80024556-9_80097889	split	VPS13A	NM_033305	52	11898	intron71-txEnd	80024556	80036453		0	0	-1		0	0	-1					-1	-1				-1		-1	DEL	0.00019968	0.001	9:33522866-99985378_INV;9:80024563-80097941_INV	0.02554
19_14020064_14021043_DEL	19	14020064	14021043	979	DEL	DEL00003020	N	<DEL>	329	PASS	SUPP=2;SUPP_VEC=11;SVLEN=-1006;SVTYPE=DEL;SVMETHOD=SURVIVOR1.0.7;CHR2=19;END=14021043;CIPOS=0,17;CIEND=0,71;STRANDS=+-	GT:PSV:LN:DR:ST:QV:TY:ID:RAL:AAL:CO	0/1:NA:1033:0,0:+-:329:DEL:MantaDEL_142762_0_1_0_0_0:NA:NA:19_14020081-19_14021114	0/1:NA:979:29,0:+-:.:DEL:DEL00003020:NA:NA:19_14020064-19_14021043	split	CC2D1A	NM_017721	137	980	intron1-intron2	14020064	14021043		0	0	-1		0	0	-1					-1	-1				-1		-1		-1	-1		-1	19:1692674-42013683_INV;19:12453355-19802551_INV
1_91837830_91857856_DEL	1	91837830	91857856	20026	DEL	DEL00000087	N	<DEL>	226	PASS	SUPP=2;SUPP_VEC=11;SVLEN=-20018;SVTYPE=DEL;SVMETHOD=SURVIVOR1.0.7;CHR2=1;END=91857856;CIPOS=-5,0;CIEND=-22,0;STRANDS=+-	GT:PSV:LN:DR:ST:QV:TY:ID:RAL:AAL:CO	0/1:NA:20009:0,0:+-:226:DEL:MantaDEL_4544_0_1_0_0_0:NA:NA:1_91837825-1_91857834	0/1:NA:20026:28,0:+-:.:DEL:DEL00000087:NA:NA:1_91837830-1_91857856	split	HFM1	NM_001017975	1200	20027	intron4-intron13	91837830	91857856		0	0	-1		0	0	-1					-1	-1	gnomAD_v2_INV_1_7			-1		-1	DUP	0.00019968	0.001		-1	1:83946-209634271_INV;1:4599854-170869838_INV;1:8923698-236647622_INV;1:9585556-193606524_INV;1:17124868-234920285_INV;1:17216755-149229918_INV;1:17225076-149220997_INV;1:17229844-149217063_INV;1:21790664-120392090_INV;1:32060529-95197557_INV;1:47908261-216684957_INV;1:51769166-94478994_INV;1:69129972-188838391_INV;1:76428345-179322403_INV
15_41864762_41865199_DEL	15	41864762	41865199	437	DEL	MantaDEL:111526:2:2:1:0:1	TGTGAGTACCTGGTGTGGGGGTGGCCAGGAGGAAACGGGTGGGAACACAGGGCCTGGAAAGGCATAGAGACCCTGGCAGAGAGGGGCTTGCTGGGTAGGGCTGATGGAGCTGGGTGGGAGTAGGAGGGGTCTGAGTTTGAATCCTTTTAATCTAGCAGGCTTTCTTTTCTCTCACAAAACCCTGCTGAGAAATATAGGCTGGGCAAGGGCCCTTTCTAGAGGGAGGGACTTGTGGAGCCCCAGGGTGGGGGAGTCTCGTCTTCCAGGCTCCCTCTTAGGCTAGCCGAAGCTTCCTTGCCTTGGGAAGGCCCTCCATCCCCTTCCTTCCTTCCAGTGATTCTGGGGACAGCCTTCAGGCTTTCTGGCCAGGGACCCCCATCCATCCTGCCCCAGCTGGGT…	T	298	PASS	SUPP=2;SUPP_VEC=11;SVLEN=-590;SVTYPE=DEL;SVMETHOD=SURVIVOR1.0.7;CHR2=15;END=41865199;CIPOS=0,902;CIEND=0,676;STRANDS=+-	GT:PSV:LN:DR:ST:QV:TY:ID:RAL:AAL:CO	0/1:NA:437:0,0:+-:19,298:DEL,DEL:MantaDEL_111526_2_2_1_0_1:TGTGAGTACCTGGTGTGGGGGTGGCCAGGAGGAAACGGGTGGGAACACAGGGCCTGGAAAGGCATAGAGACCCTGGCAGAGAGGGGCTTGCTGGGTAGGGCTGATGGAGCTGGGTGGGAGTAGGAGGGGTCTGAGTTTGAATCCTTTTAATCTAGCAGGCTTTCTTTTCTCTCACAAAACCCTGCTGAGAAATATAGGCTGGGCAAGGGCCCTTTCTAGAGGGAGGGACTTGTGGAGCCCCAGGGTGGGGGAGTCTCGTCTTCCAGGCTCCCTCTTAGGCTAGCCGAAGCTTCCTTGCCTTGGGAAGGCCCTCCATCCCCTTCCTTCCTTCCAGTGATTC…	0/1:NA:743:33,0:+-:.:DEL:DEL00002418:NA:NA:15_41864763-15_41865506	split	TYRO3	NM_006293	2	438	intron15-intron15	41864762	41865199		0	0	-1		0	0	-1					-1	-1				-1		-1		-1	-1		-1	15:40414147-64343008_INV;15:41853703-76553742_INV;15:41859872-76553211_INV;15:41860713-76553027_INV;15:41861791-76552734_INV;15:41862486-76552776_INV;15:41864024-76552620_INV
15_55736767_55850734_INV	15	55736767	55850734	113967	INV	INV00001625	N	<INV>	139	PASS	SUPP=2;SUPP_VEC=11;SVLEN=113982;SVTYPE=INV;SVMETHOD=SURVIVOR1.0.7;CHR2=15;END=55850734;CIPOS=-41,0;CIEND=-12,0;STRANDS=++	GT:PSV:LN:DR:ST:QV:TY:ID:RAL:AAL:CO	0/1:NA:113996:0,0:++:139:INV:MantaINV_120306_0_2_0_0_0:NA:NA:15_55736726-15_55850722	0/1:NA:113967:33,0:++:.:INV:INV00001625:NA:NA:15_55736767-15_55850734	split	DNAAF4	NM_001033560	788	63666	txStart-intron6	55736767	55800432		0	0	-1		0	0	-1					-1	-1	gnomAD_v2_DUP_15_41114;gnomAD_v2_DEL_15_173975			-1		-1		-1	-1	15:40414147-64343008_INV;15:41853703-76553742_INV;15:41859872-76553211_INV;15:41860713-76553027_INV;15:41861791-76552734_INV;15:41862486-76552776_INV;15:41864024-76552620_INV	0.1277	15:54570392-56195745_DUP	DNAAF4-CCPG1
9_123291946_123311345_DEL	9	123291946	123311345	19399	DEL	DEL00002594	N	<DEL>	624	PASS	SUPP=2;SUPP_VEC=11;SVLEN=-19399;SVTYPE=DEL;SVMETHOD=SURVIVOR1.0.7;CHR2=9;END=123311345;CIPOS=0,0;CIEND=0,0;STRANDS=+-	GT:PSV:LN:DR:ST:QV:TY:ID:RAL:AAL:CO	0/1:NA:19399:0,0:+-:624:DEL:MantaDEL_84864_0_1_0_0_0:NA:NA:9_123291946-9_123311345	0/1:NA:19399:0,24:+-:.:DEL:DEL00002594:NA:NA:9_123291946-9_123311345	split	CDK5RAP2	NM_001011649	523	19400	intron4-intron8	123291946	123311345		0	0	-1		0	0	-1	gnomAD_v2_DEL_9_123507	21476	2	0	9.3e-05	0.000263				-1		-1		-1	-1	9:123291940-123311382_DEL	5.94e-05	9:122972459-123463652_DUP
11_65994731_65995096_DEL	11	65994731	65995096	365	DEL	DEL00005298	N	<DEL>	340	PASS	SUPP=2;SUPP_VEC=11;SVLEN=-214;SVTYPE=DEL;SVMETHOD=SURVIVOR1.0.7;CHR2=11;END=65995096;CIPOS=0,852;CIEND=0,550;STRANDS=+-	GT:PSV:LN:DR:ST:QV:TY:ID:RAL:AAL:CO	0/1:NA:63:0,0:+-:340:DEL:MantaDEL_264264_0_0_0_0_0:AGATGCAAACATGAGTGAGCCACAGTTTGCATCCCCTGTACCTCCGGCCCAGGGAGGTACAGGG:A:11_65995583-11_65995646	0/1:NA:365:55,0:+-:.:DEL:DEL00005298:NA:NA:11_65994731-11_65995096	split	PACS1	NM_018026	82	366	intron10-intron11	65994731	65995096		0	0	-1		0	0	-1					-1	-1				-1		-1		-1	-1		-1	11:1642919-71249653_INV;11:49233127-89368291_INV;11:49425031-89029881_INV;11:49425380-89029675_INV;11:49580505-88798755_INV;11:49652144-88728247_INV;11:50025477-108975588_INV
4_1086738_1087419_DEL	4	1086738	1087419	681	DEL	DEL00001933	N	<DEL>	1339	PASS	SUPP=2;SUPP_VEC=11;SVLEN=-366;SVTYPE=DEL;SVMETHOD=SURVIVOR1.0.7;CHR2=4;END=1087419;CIPOS=0,39;CIEND=-592,0;STRANDS=+-	GT:PSV:LN:DR:ST:QV:TY:ID:RAL:AAL:CO	1/1:NA:50:0,0:+-:1339:DEL:MantaDEL_97683_0_0_0_0_0:CCAGGGTCTGCGTGCTCAGTGCTGACGCAGCCTGTGGTAGGGCAGAGGCTG:C:4_1086777-4_1086827	0/1:NA:681:37,0:+-:.:DEL:DEL00001933:NA:NA:4_1086738-4_1087419	split	RNF212	NM_001193318	194	325	exon4-txEnd	1087095	1087419	gssvG26969	3	12129	0.00024734		0	0	-1	gnomAD_v2_DEL_4_48799	20768	1	0	4.8e-05	0.000136	gnomAD_v2_DUP_4_11079			-1		-1		-1	-1		-1	4:881986-1178232_DUP
X_154743895_154759982_DEL	X	154743895	154759982	16087	DEL	DEL00008107	N	<DEL>	623	PASS	SUPP=2;SUPP_VEC=11;SVLEN=-16087;SVTYPE=DEL;SVMETHOD=SURVIVOR1.0.7;CHR2=X;END=154759982;CIPOS=0,0;CIEND=0,0;STRANDS=+-	GT:PSV:LN:DR:ST:QV:TY:ID:RAL:AAL:CO	1/1:NA:16087:0,0:+-:623:DEL:MantaDEL_411169_0_1_0_0_0:NA:NA:X_154743895-X_154759982	1/1:NA:16087:0,10:+-:.:DEL:DEL00008107:NA:NA:X_154743895-X_154759982	split	TMLHE	NM_018196	210	16088	intron2-exon4	154743895	154759982		0	0	-1		0	0	-1					-1	-1				-1		-1	<CN0>;<CN2>	0.0002649	0.0013		-1
19_15282552_15289349_DUP	19	15282552	15289349	6797	DUP	DUP00002035	N	<DUP>	633	PASS	SUPP=2;SUPP_VEC=11;SVLEN=6755;SVTYPE=DUP;SVMETHOD=SURVIVOR1.0.7;CHR2=19;END=15289349;CIPOS=0,24;CIEND=-61,0;STRANDS=-+	GT:PSV:LN:DR:ST:QV:TY:ID:RAL:AAL:CO	0/1:NA:6712:0,0:-+:633:DUP:MantaDUP_TANDEM_143049_0_1_0_0_0:NA:NA:19_15282576-19_15289288	0/1:NA:6797:50,0:-+:.:DUP:DUP00002035:NA:NA:19_15282552-19_15289349	split	NOTCH3	NM_000435	901	6798	intron23-intron25	15282552	15289349		0	0	-1		0	0	-1	gnomAD_v2_DUP_19_48419	20400	1	0	4.9e-05	0.000111				-1		-1		-1	-1		-1	19:1692674-42013683_INV;19:12453355-19802551_INV
6_2903401_3064406_INV	6	2903401	3064406	161005	INV	INV00000877	N	<INV>	189	PASS	SUPP=2;SUPP_VEC=11;SVLEN=160954;SVTYPE=INV;SVMETHOD=SURVIVOR1.0.7;CHR2=6;END=3064406;CIPOS=0,80;CIEND=-23,0;STRANDS=++	GT:PSV:LN:DR:ST:QV:TY:ID:RAL:AAL:CO	0/1:NA:160902:0,0:++:189:INV:MantaINV_56475_0_1_0_0_0:NA:NA:6_2903481-6_3064383	0/1:NA:161005:34,0:++:.:INV:INV00000877:NA:NA:6_2903401-6_3064406	split	SERPINB6	NM_001271823	1195	22891	txStart-txEnd	2948392	2971282		0	0	-1		0	0	-1					-1	-1				-1		-1		-1	-1		-1		SERPINB6
X_10219705_10610347_INV	X	10219705	10610347	390642	INV	INV00001970	N	<INV>	93	PASS	SUPP=2;SUPP_VEC=11;SVLEN=390665;SVTYPE=INV;SVMETHOD=SURVIVOR1.0.7;CHR2=X;END=10610347;CIPOS=-61,0;CIEND=-16,0;STRANDS=++	GT:PSV:LN:DR:ST:QV:TY:ID:RAL:AAL:CO	0/1:NA:390687:0,0:++:93:INV:MantaINV_155480_1_2_0_0_0:NA:NA:X_10219644-X_10610331	0/1:NA:390642:30,0:++:.:INV:INV00001970:NA:NA:X_10219705-X_10610347	split	MID1	NM_001098624	2013	196999	intron1-txEnd	10413349	10610347		0	0	-1		0	0	-1					-1	-1				-1		-1		-1	-1		-1		MID1
12_49572826_49592303_DEL	12	49572826	49592303	19477	DEL	DEL00002079	N	<DEL>	348	PASS	SUPP=2;SUPP_VEC=11;SVLEN=-19477;SVTYPE=DEL;SVMETHOD=SURVIVOR1.0.7;CHR2=12;END=49592303;CIPOS=0,0;CIEND=0,0;STRANDS=+-	GT:PSV:LN:DR:ST:QV:TY:ID:RAL:AAL:CO	0/1:NA:19477:0,0:+-:348:DEL:MantaDEL_103827_0_1_0_0_0:NA:NA:12_49572826-12_49592303	0/1:NA:19477:0,33:+-:.:DEL:DEL00002079:NA:NA:12_49572826-12_49592303	split	TUBA1A	NM_001270399	1360	4531	txStart-txEnd	49578577	49583107		0	0	-1		0	0	-1					-1	-1	gnomAD_v2_INV_12_568			-1		-1		-1	-1		-1	12:11501487-96031049_INV;12:30910935-51620101_INV;12:40933233-113477160_INV
12_49577162_49599124_DUP	12	49577162	49599124	21962	DUP	DUP00001346	N	<DUP>	480	PASS	SUPP=2;SUPP_VEC=11;SVLEN=21955;SVTYPE=DUP;SVMETHOD=SURVIVOR1.0.7;CHR2=12;END=49599124;CIPOS=0,1;CIEND=-13,0;STRANDS=-+	GT:PSV:LN:DR:ST:QV:TY:ID:RAL:AAL:CO	0/1:NA:21948:0,0:-+:480:DUP:MantaDUP_TANDEM_103831_0_1_0_0_0:NA:NA:12_49577163-12_49599111	0/1:NA:21962:0,56:-+:.:DUP:DUP00001346:NA:NA:12_49577162-12_49599124	split	TUBA1A	NM_001270399	1360	4531	txStart-txEnd	49578577	49583107		0	0	-1		0	0	-1					-1	-1	gnomAD_v2_INV_12_568			-1		-1		-1	-1		-1	12:11501487-96031049_INV;12:30910935-51620101_INV;12:40933233-113477160_INV
2_86944925_87306026_INV	2	86944925	87306026	361101	INV	INV00000352	N	<INV>	46	PASS	SUPP=2;SUPP_VEC=11;SVLEN=361178;SVTYPE=INV;SVMETHOD=SURVIVOR1.0.7;CHR2=2;END=87306026;CIPOS=-26,0;CIEND=0,128;STRANDS=++	GT:PSV:LN:DR:ST:QV:TY:ID:RAL:AAL:CO	0/1:NA:361255:0,0:++:46:INV:MantaINV_17100_0_1_0_0_0:NA:NA:2_86944899-2_87306154	0/1:NA:361101:16,0:++:.:INV:INV00000352:NA:NA:2_86944925-2_87306026	split	CD8A	NM_001145873	714	23793	txStart-txEnd	87011727	87035519	gssvG20489	2513	13831	0.181693		0	0	-1	gnomAD_v2_INV_2_91	21476	1	0	4.7e-05	0.000449	gnomAD_v2_DEL_2_23275			-1		-1	DUP	0.00019968	0.001	2:26280500-162970618_INV;2:33078871-153818960_INV;2:37574354-210299893_INV;2:68040732-104522366_INV	0.0954		CD8A
1_161667741_161800337_DEL	1	161667741	161800337	132596	DEL	DEL00000159	N	<DEL>	70	PASS	SUPP=2;SUPP_VEC=11;SVLEN=-132622;SVTYPE=DEL;SVMETHOD=SURVIVOR1.0.7;CHR2=1;END=161800337;CIPOS=-50,0;CIEND=0,1;STRANDS=+-	GT:PSV:LN:DR:ST:QV:TY:ID:RAL:AAL:CO	0/1:NA:132647:0,0:+-:70:DEL:MantaDEL_7659_0_3_0_0_0:NA:NA:1_161667691-1_161800338	0/1:NA:132596:25,0:+-:.:DEL:DEL00000159:NA:NA:1_161667741-1_161800337	split	ATF6	NM_007348	1196	64229	txStart-intron9	161736109	161800337		0	0	-1		0	0	-1					-1	-1	gnomAD_v2_DUP_1_2584;gnomAD_v2_INV_1_40;gnomAD_v2_INV_1_41			-1		-1		-1	-1		-1	1:83946-209634271_INV;1:4599854-170869838_INV;1:8923698-236647622_INV;1:9585556-193606524_INV;1:17124868-234920285_INV;1:47908261-216684957_INV;1:69129972-188838391_INV;1:76428345-179322403_INV;1:108097959-232960701_INV
12_133352637_133353235_DEL	12	133352637	133353235	598	DEL	DEL00002086	N	<DEL>	172	PASS	SUPP=2;SUPP_VEC=11;SVLEN=-339;SVTYPE=DEL;SVMETHOD=SURVIVOR1.0.7;CHR2=12;END=133353235;CIPOS=0,72;CIEND=-447,0;STRANDS=+-	GT:PSV:LN:DR:ST:QV:TY:ID:RAL:AAL:CO	1/1:NA:79:0,0:+-:172:DEL:MantaDEL_108462_0_0_0_0_0:GTGCTCCCGCCTGTGTCCAGCACCTCATACACAGGTACCTGCAGCAGCTGCTGTAGCCCCTCCAGCTCCTTCCTCCCTGC:G:12_133352709-12_133352788	0/1:NA:598:33,0:+-:.:DEL:DEL00002086:NA:NA:12_133352637-12_133353235	split	GOLGA3	NM_005895	17	599	exon21-intron21	133352637	133353235		0	0	-1	gssvL28862,gssvL28861	8	4529	0.00176639					-1	-1	gnomAD_v2_DUP_12_36955			-1		-1	<CN0>;<CN2>;DEL	0.00059904	0.002	12:133283197-133404009_DEL	5.94e-05	12:133352436-133353516_DUP
2_211468406_211477327_DEL	2	211468406	211477327	8921	DEL	DEL00000496	N	<DEL>	516	PASS	SUPP=2;SUPP_VEC=11;SVLEN=-8921;SVTYPE=DEL;SVMETHOD=SURVIVOR1.0.7;CHR2=2;END=211477327;CIPOS=0,0;CIEND=0,0;STRANDS=+-	GT:PSV:LN:DR:ST:QV:TY:ID:RAL:AAL:CO	0/1:NA:8921:0,0:+-:516:DEL:MantaDEL_22761_0_1_0_0_0:NA:NA:2_211468406-2_211477327	0/1:NA:8921:0,32:+-:.:DEL:DEL00000496:NA:NA:2_211468406-2_211477327	split	CPS1	NM_001122633	736	8922	intron17-intron21	211468406	211477327		0	0	-1		0	0	-1					-1	-1	gnomAD_v2_DUP_2_7285;gnomAD_v2_INV_2_117;gnomAD_v2_INV_2_125			-1		-1		-1	-1		-1	2:122235797-235423496_INV;2:137647843-222431685_INV;2:161282412-228293469_INV
1_116233838_116287789_DUP	1	116233838	116287789	53951	DUP	DUP00000095	N	<DUP>	704	PASS	SUPP=2;SUPP_VEC=11;SVLEN=53950;SVTYPE=DUP;SVMETHOD=SURVIVOR1.0.7;CHR2=1;END=116287789;CIPOS=0,1;CIEND=-1,0;STRANDS=-+	GT:PSV:LN:DR:ST:QV:TY:ID:RAL:AAL:CO	0/1:NA:53949:0,0:-+:704:DUP:MantaDUP_TANDEM_6199_0_1_0_0_0:NA:NA:1_116233839-1_116287788	0/1:NA:53951:0,46:-+:.:DUP:DUP00000095:NA:NA:1_116233838-1_116287789	split	CASQ2	NM_001232	976	45165	intron1-txEnd	116242625	116287789	gssvG1542	4	12365	0.00032349		0	0	-1	gnomAD_v2_DUP_1_2118	20400	3	0	0.000147	0.000754	gnomAD_v2_DEL_1_8686			-1		-1	DEL	0.00019968	0.0008	1:116138576-116348994_DUP;1:116138738-116350412_DUP;1:116233828-116287799_DUP	5.94e-05	1:83946-209634271_INV;1:4599854-170869838_INV;1:8923698-236647622_INV;1:9585556-193606524_INV;1:17124868-234920285_INV;1:17216755-149229918_INV;1:17225076-149220997_INV;1:17229844-149217063_INV;1:21790664-120392090_INV;1:47908261-216684957_INV;1:69129972-188838391_INV;1:76428345-179322403_INV;1:108097959-232960701_INV;1:109720024-154259996_INV
1_116233838_116287789_DUP	1	116233838	116287789	53951	DUP	DUP00000095	N	<DUP>	704	PASS	SUPP=2;SUPP_VEC=11;SVLEN=53950;SVTYPE=DUP;SVMETHOD=SURVIVOR1.0.7;CHR2=1;END=116287789;CIPOS=0,1;CIEND=-1,0;STRANDS=-+	GT:PSV:LN:DR:ST:QV:TY:ID:RAL:AAL:CO	0/1:NA:53949:0,0:-+:704:DUP:MantaDUP_TANDEM_6199_0_1_0_0_0:NA:NA:1_116233839-1_116287788	0/1:NA:53951:0,46:-+:.:DUP:DUP00000095:NA:NA:1_116233838-1_116287789	split	VANGL1	NM_001172411	163	7008	exon8-txEnd	116233838	116240845	gssvG1542	4	12365	0.00032349		0	0	-1	gnomAD_v2_DUP_1_2118	20400	3	0	0.000147	0.000754				-1		-1		-1	-1	1:116138576-116348994_DUP;1:116138738-116350412_DUP;1:116233828-116287799_DUP	5.94e-05	1:83946-209634271_INV;1:4599854-170869838_INV;1:8923698-236647622_INV;1:9585556-193606524_INV;1:17124868-234920285_INV;1:17216755-149229918_INV;1:17225076-149220997_INV;1:17229844-149217063_INV;1:21790664-120392090_INV;1:47908261-216684957_INV;1:69129972-188838391_INV;1:76428345-179322403_INV;1:108097959-232960701_INV;1:109720024-154259996_INV
1_167797550_167801269_DEL	1	167797550	167801269	3719	DEL	DEL00000166	N	<DEL>	454	PASS	SUPP=2;SUPP_VEC=11;SVLEN=-3719;SVTYPE=DEL;SVMETHOD=SURVIVOR1.0.7;CHR2=1;END=167801269;CIPOS=0,0;CIEND=0,0;STRANDS=+-	GT:PSV:LN:DR:ST:QV:TY:ID:RAL:AAL:CO	0/1:NA:3719:0,0:+-:454:DEL:MantaDEL_7846_0_1_0_0_0:NA:NA:1_167797550-1_167801269	0/1:NA:3719:0,38:+-:.:DEL:DEL00000166:NA:NA:1_167797550-1_167801269	split	ADCY10	NM_001167749	158	3720	intron22-intron23	167797550	167801269		0	0	-1		0	0	-1					-1	-1	gnomAD_v2_INV_1_40			-1		-1		-1	-1		-1	1:83946-209634271_INV;1:4599854-170869838_INV;1:8923698-236647622_INV;1:9585556-193606524_INV;1:17124868-234920285_INV;1:47908261-216684957_INV;1:69129972-188838391_INV;1:76428345-179322403_INV;1:108097959-232960701_INV
11_763172_764590_DUP	11	763172	764590	1418	DUP	DUP00001375	N	<DUP>	46	PASS	SUPP=2;SUPP_VEC=11;SVLEN=1417;SVTYPE=DUP;SVMETHOD=SURVIVOR1.0.7;CHR2=11;END=764590;CIPOS=0,1;CIEND=-1,0;STRANDS=-+	GT:PSV:LN:DR:ST:QV:TY:ID:RAL:AAL:CO	0/1:NA:1416:0,0:-+:46:DUP:MantaDUP_TANDEM_0_5221_5223_1_0_0:NA:NA:11_763173-11_764589	0/1:NA:1418:0,50:-+:.:DUP:DUP00001375:NA:NA:11_763172-11_764590	split	TALDO1	NM_006755	523	1419	intron4-intron7	763172	764590		0	0	-1	gssvL16180	3	11257	0.0002665	gnomAD_v2_DUP_11_32082	20400	2	0	9.8e-05	0.000221	gnomAD_v2_INS_11_79058			-1		-1	<CN0>;<CN2>;DUP	0.00039936	0.001	11:642548-894929_DUP;11:708633-1144046_DUP	0.0001188
12_121121831_121191601_DEL	12	121121831	121191601	69770	DEL	DEL00002175	N	<DEL>	257	PASS	SUPP=2;SUPP_VEC=11;SVLEN=-69765;SVTYPE=DEL;SVMETHOD=SURVIVOR1.0.7;CHR2=12;END=121191601;CIPOS=0,0;CIEND=-10,0;STRANDS=+-	GT:PSV:LN:DR:ST:QV:TY:ID:RAL:AAL:CO	0/1:NA:69760:0,0:+-:257:DEL:MantaDEL_105753_1_2_0_0_0:NA:NA:12_121121831-12_121191591	0/1:NA:69770:0,46:+-:.:DEL:DEL00002175:NA:NA:12_121121831-12_121191601	split	ACADS	NM_000017	1249	14184	txStart-txEnd	121163628	121177811		0	0	-1		0	0	-1					-1	-1				-1		-1		-1	-1		-1	12:121080794-121209884_DUP
12_121121831_121191601_DEL	12	121121831	121191601	69770	DEL	DEL00002175	N	<DEL>	257	PASS	SUPP=2;SUPP_VEC=11;SVLEN=-69765;SVTYPE=DEL;SVMETHOD=SURVIVOR1.0.7;CHR2=12;END=121191601;CIPOS=0,0;CIEND=-10,0;STRANDS=+-	GT:PSV:LN:DR:ST:QV:TY:ID:RAL:AAL:CO	0/1:NA:69760:0,0:+-:257:DEL:MantaDEL_105753_1_2_0_0_0:NA:NA:12_121121831-12_121191591	0/1:NA:69770:0,46:+-:.:DEL:DEL00002175:NA:NA:12_121121831-12_121191601	split	UNC119B	NM_001080533	761	13184	txStart-txEnd	121148260	121161443		0	0	-1		0	0	-1					-1	-1				-1		-1		-1	-1		-1	12:121080794-121209884_DUP	MIR4700
15_41864762_41865199_DEL	15	41864762	41865199	437	DEL	MantaDEL:108267:8:8:0:0:1	TGTGAGTACCTGGTGTGGGGGTGGCCAGGAGGAAACGGGTGGGAACACAGGGCCTGGAAAGGCATAGAGACCCTGGCAGAGAGGGGCTTGCTGGGTAGGGCTGATGGAGCTGGGTGGGAGTAGGAGGGGTCTGAGTTTGAATCCTTTTAATCTAGCAGGCTTTCTTTTCTCTCACAAAACCCTGCTGAGAAATATAGGCTGGGCAAGGGCCCTTTCTAGAGGGAGGGACTTGTGGAGCCCCAGGGTGGGGGAGTCTCGTCTTCCAGGCTCCCTCTTAGGCTAGCCGAAGCTTCCTTGCCTTGGGAAGGCCCTCCATCCCCTTCCTTCCTTCCAGTGATTCTGGGGACAGCCTTCAGGCTTTCTGGCCAGGGACCCCCATCCATCCTGCCCCAGCTGGGT…	T	589	PASS	SUPP=2;SUPP_VEC=11;SVLEN=-589;SVTYPE=DEL;SVMETHOD=SURVIVOR1.0.7;CHR2=15;END=41865199;CIPOS=0,902;CIEND=0,676;STRANDS=+-	GT:PSV:LN:DR:ST:QV:TY:ID:RAL:AAL:CO	0/1:NA:437:0,0:+-:589,301,586:DEL,DEL,DEL:MantaDEL_108267_8_8_0_0_1:TGTGAGTACCTGGTGTGGGGGTGGCCAGGAGGAAACGGGTGGGAACACAGGGCCTGGAAAGGCATAGAGACCCTGGCAGAGAGGGGCTTGCTGGGTAGGGCTGATGGAGCTGGGTGGGAGTAGGAGGGGTCTGAGTTTGAATCCTTTTAATCTAGCAGGCTTTCTTTTCTCTCACAAAACCCTGCTGAGAAATATAGGCTGGGCAAGGGCCCTTTCTAGAGGGAGGGACTTGTGGAGCCCCAGGGTGGGGGAGTCTCGTCTTCCAGGCTCCCTCTTAGGCTAGCCGAAGCTTCCTTGCCTTGGGAAGGCCCTCCATCCCCTTCCTTCCTTC…	0/1:NA:741:31,0:+-:.:DEL:DEL00002436:NA:NA:15_41864763-15_41865504	split	TYRO3	NM_006293	2	438	intron15-intron15	41864762	41865199		0	0	-1		0	0	-1					-1	-1				-1		-1		-1	-1		-1	15:40414147-64343008_INV;15:41853703-76553742_INV;15:41859872-76553211_INV;15:41860713-76553027_INV;15:41861791-76552734_INV;15:41862486-76552776_INV;15:41864024-76552620_INV
X_67487559_67799060_INV	X	67487559	67799060	311501	INV	INV00001755	N	<INV>	430	PASS	SUPP=2;SUPP_VEC=11;SVLEN=311560;SVTYPE=INV;SVMETHOD=SURVIVOR1.0.7;CHR2=X;END=67799060;CIPOS=-42,0;CIEND=0,76;STRANDS=++	GT:PSV:LN:DR:ST:QV:TY:ID:RAL:AAL:CO	0/1:NA:311619:0,0:++:430:INV:MantaINV_149179_0_1_0_0_0:NA:NA:X_67487517-X_67799136	0/1:NA:311501:20,0:++:.:INV:INV00001755:NA:NA:X_67487559-X_67799060	split	OPHN1	NM_002547	388	165779	txStart-intron5	67487559	67653337		0	0	-1		0	0	-1					-1	-1				-1		-1		-1	-1	X:46769177-84009828_INV	0.128
3_112251628_112255321_DEL	3	112251628	112255321	3693	DEL	DEL00000552	N	<DEL>	544	PASS	SUPP=2;SUPP_VEC=11;SVLEN=-3693;SVTYPE=DEL;SVMETHOD=SURVIVOR1.0.7;CHR2=3;END=112255321;CIPOS=-1,0;CIEND=-1,0;STRANDS=+-	GT:PSV:LN:DR:ST:QV:TY:ID:RAL:AAL:CO	0/1:NA:3693:0,0:+-:544:DEL:MantaDEL_17_2046_2049_0_0_0:NA:NA:3_112251627-3_112255320	0/1:NA:3693:56,0:+-:.:DEL:DEL00000552:NA:NA:3_112251628-3_112255321	split	ATG3	NM_001278712	144	3694	intron10-exon11	112251628	112255321	gssvG25985	3	13760	0.00021802		0	0	-1					-1	-1	gnomAD_v2_DUP_3_9649;gnomAD_v2_INV_3_162			-1		-1		-1	-1		-1	3:1200530-154949082_INV;3:31054980-130002468_INV;3:38627145-149162150_INV;3:75497388-125619977_INV;3:77213486-124087002_INV;3:82997186-190180280_INV
3_112255449_112256581_DEL	3	112255449	112256581	1132	DEL	DEL00000555	N	<DEL>	272	PASS	SUPP=2;SUPP_VEC=11;SVLEN=-1132;SVTYPE=DEL;SVMETHOD=SURVIVOR1.0.7;CHR2=3;END=112256581;CIPOS=0,0;CIEND=0,0;STRANDS=+-	GT:PSV:LN:DR:ST:QV:TY:ID:RAL:AAL:CO	0/1:NA:1132:0,0:+-:272:DEL:MantaDEL_17_2049_2050_0_0_0:NA:NA:3_112255449-3_112256581	0/1:NA:1132:0,49:+-:.:DEL:DEL00000555:NA:NA:3_112255449-3_112256581	split	ATG3	NM_001278712	2	1133	intron9-intron9	112255449	112256581	gssvG25985	3	13760	0.00021802		0	0	-1					-1	-1	gnomAD_v2_DUP_3_9649;gnomAD_v2_INV_3_162			-1		-1		-1	-1		-1	3:1200530-154949082_INV;3:31054980-130002468_INV;3:38627145-149162150_INV;3:75497388-125619977_INV;3:77213486-124087002_INV;3:82997186-190180280_INV
7_80256813_80279787_DEL	7	80256813	80279787	22974	DEL	DEL00001287	N	<DEL>	380	PASS	SUPP=2;SUPP_VEC=11;SVLEN=-22974;SVTYPE=DEL;SVMETHOD=SURVIVOR1.0.7;CHR2=7;END=80279787;CIPOS=0,0;CIEND=0,0;STRANDS=+-	GT:PSV:LN:DR:ST:QV:TY:ID:RAL:AAL:CO	0/1:NA:22974:0,0:+-:380:DEL:MantaDEL_71187_0_1_0_0_0:NA:NA:7_80256813-7_80279787	0/1:NA:22974:0,29:+-:.:DEL:DEL00001287:NA:NA:7_80256813-7_80279787	split	CD36	NM_001001547	121	22975	intron1-intron3	80256813	80279787		0	0	-1	gssvL117005	19	15742	0.00120696	gnomAD_v2_DEL_7_97276;gnomAD_v2_DEL_7_97285;gnomAD_v2_DEL_7_97286	21476;21476;21476	1;10;1	0;0;0	0.000466	0.00079				-1		-1	DEL	0.00239617	0.0119	7:80256791-80279817_DEL	0.0001188	7:39546632-99949025_INV;7:55955254-100292055_INV;7:66631328-143298938_INV;7:67635773-98083201_INV;7:76724495-102417118_INV;7:77166473-100292058_INV;7:79317852-147370690_INV	CD36
3_169474492_169510369_DUP	3	169474492	169510369	35877	DUP	DUP00000614	N	<DUP>	458	PASS	SUPP=2;SUPP_VEC=11;SVLEN=35876;SVTYPE=DUP;SVMETHOD=SURVIVOR1.0.7;CHR2=3;END=169510369;CIPOS=0,1;CIEND=-1,0;STRANDS=-+	GT:PSV:LN:DR:ST:QV:TY:ID:RAL:AAL:CO	0/1:NA:35875:0,0:-+:458:DUP:MantaDUP_TANDEM_34586_0_1_0_0_0:NA:NA:3_169474493-3_169510368	0/1:NA:35877:0,41:-+:.:DUP:DUP00000614:NA:NA:3_169474492-3_169510369	split	TERC	NR_001566	1	452	txStart-txEnd	169482397	169482848		0	0	-1		0	0	-1					-1	-1	gnomAD_v2_INV_3_171			-1		-1		-1	-1		-1	3:82997186-190180280_INV;3:112314645-197202040_INV
5_10256265_10258222_DEL	5	10256265	10258222	1957	DEL	DEL00000897	N	<DEL>	178	PASS	SUPP=2;SUPP_VEC=11;SVLEN=-1957;SVTYPE=DEL;SVMETHOD=SURVIVOR1.0.7;CHR2=5;END=10258222;CIPOS=0,0;CIEND=0,0;STRANDS=+-	GT:PSV:LN:DR:ST:QV:TY:ID:RAL:AAL:CO	0/1:NA:1957:0,0:+-:178:DEL:MantaDEL_9_4990_4991_0_0_0:NA:NA:5_10256265-5_10258222	0/1:NA:1957:0,39:+-:.:DEL:DEL00000897:NA:NA:5_10256265-5_10258222	split	CCT5	NM_001306153	2	1958	intron4-intron4	10256265	10258222		0	0	-1		0	0	-1					-1	-1				-1		-1		-1	-1		-1
X_31707158_32424526_INV	X	31707158	32424526	717368	INV	INV00001692	N	<INV>	289	PASS	SUPP=2;SUPP_VEC=11;SVLEN=717501;SVTYPE=INV;SVMETHOD=SURVIVOR1.0.7;CHR2=X;END=32424526;CIPOS=-165,0;CIEND=0,100;STRANDS=++	GT:PSV:LN:DR:ST:QV:TY:ID:RAL:AAL:CO	0/1:NA:717633:0,0:++:289:INV:MantaINV_151009_1_2_0_0_0:NA:NA:X_31706993-X_32424626	0/1:NA:717368:41,0:++:.:INV:INV00001692:NA:NA:X_31707158-X_32424526	split	DMD	NM_004011	3449	717369	intron2-intron24	31707158	32424526		0	0	-1		0	0	-1					-1	-1				-1		-1		-1	-1	X:11608891-40416734_INV;X:11731294-38779628_INV	0.1667		DMD
X_69934992_69949870_INV	X	69934992	69949870	14878	INV	INV00001694	N	<INV>	33	PASS	SUPP=2;SUPP_VEC=11;SVLEN=14667;SVTYPE=INV;SVMETHOD=SURVIVOR1.0.7;CHR2=X;END=69949870;CIPOS=0,143;CIEND=-280,0;STRANDS=++	GT:PSV:LN:DR:ST:QV:TY:ID:RAL:AAL:CO	0/1:NA:14455:0,0:++:33:INV:MantaINV_148447_0_2_0_0_0:NA:NA:X_69935135-X_69949590	0/1:NA:14878:20,0:++:.:INV:INV00001694:NA:NA:X_69934992-X_69949870	split	TEX11	NM_001003811	163	14879	intron12-intron14	69934992	69949870		0	0	-1		0	0	-1	gnomAD_v2_INV_X_798	21430	2	0	9.3e-05	0.000264	gnomAD_v2_DUP_X_55254			-1		-1		-1	-1	X:46769177-84009828_INV;X:69935025-69949895_INV;X:69936503-69948259_INV	0.128
20_35577194_35586176_DEL	20	35577194	35586176	8982	DEL	DEL00002932	N	<DEL>	810	PASS	SUPP=2;SUPP_VEC=11;SVLEN=-8982;SVTYPE=DEL;SVMETHOD=SURVIVOR1.0.7;CHR2=20;END=35586176;CIPOS=0,0;CIEND=0,0;STRANDS=+-	GT:PSV:LN:DR:ST:QV:TY:ID:RAL:AAL:CO	0/1:NA:8982:0,0:+-:810:DEL:MantaDEL_143058_0_1_0_1_0:NA:NA:20_35577194-20_35586176	./.:NA:8982:0,0:+-:.:DEL:DEL00002932:NA:NA:20_35577194-20_35586176	split	SAMHD1	NM_015474	209	3053	txStart-intron1	35577194	35580246		0	0	-1		0	0	-1	gnomAD_v2_DEL_20_208371	21476	2	0	9.3e-05	0.000263				-1		-1		-1	-1	20:30804009-43610373_DEL;20:31164042-45167427_DEL	5.94e-05	20:35024724-57263721_INV
16_55814241_55850264_INV	16	55814241	55850264	36023	INV	INV00001647	N	<INV>	46	PASS	SUPP=2;SUPP_VEC=11;SVLEN=36058;SVTYPE=INV;SVMETHOD=SURVIVOR1.0.7;CHR2=16;END=55850264;CIPOS=-23,726;CIEND=-732,47;STRANDS=++	GT:PSV:LN:DR:ST:QV:TY:ID:RAL:AAL:CO	0/1:NA:36093:0,0:++:46:INV:MantaINV_139975_0_1_0_0_0:NA:NA:16_55814218-16_55850311	0/1:NA:36023:45,0:++:.,.:INV,INV:INV00001647:NA:NA:16_55814241-16_55850264,16_55814967-16_55849532	split	CES1	NM_001025194	768	13502	intron8-txEnd	55836763	55850264	gssvG15053,gssvG15056	939	24545	0.0382563	gssvL44607	9	3377	0.00266509					-1	-1				-1		-1	<CN0>;<CN2>;<CN3>	0.200679	0.4127	16:24121263-80276578_INV;16:29238284-88227116_INV;16:30150443-68035917_INV;16:51223532-58015294_INV;16:55766914-55853984_INV;16:55793714-55867546_INV;16:55795326-55866262_INV;16:55796311-55865032_INV;16:55798499-55863459_INV;16:55814242-55850386_INV;16:55814522-55850263_INV	0.4996	16:55799828-55846471_DUP
X_67487559_67799078_INV	X	67487559	67799078	311519	INV	INV00001903	N	<INV>	347	PASS	SUPP=2;SUPP_VEC=11;SVLEN=311569;SVTYPE=INV;SVMETHOD=SURVIVOR1.0.7;CHR2=X;END=67799078;CIPOS=-42,0;CIEND=0,58;STRANDS=++	GT:PSV:LN:DR:ST:QV:TY:ID:RAL:AAL:CO	0/1:NA:311619:0,0:++:347:INV:MantaINV_168855_0_1_0_0_0:NA:NA:X_67487517-X_67799136	0/1:NA:311519:18,0:++:.:INV:INV00001903:NA:NA:X_67487559-X_67799078	split	OPHN1	NM_002547	388	165779	txStart-intron5	67487559	67653337		0	0	-1		0	0	-1					-1	-1				-1		-1		-1	-1	X:46769177-84009828_INV	0.128
15_41863884_41864639_DEL	15	41863884	41864639	755	DEL	MantaDEL:112964:13:13:6:0:0	TGGTGAGCCCATTTTTGGGGGAGGCAGATAGAGAATAGGGCTAAAAATATGCTCTACCAATATGAGATGGCAGCCTATAGGAGAGACTTTTGGACTCATCTGGTAAATAAATAGATGGCAAAATAGCAAGGAGGGTCCTGGCAGAAATCTGAGGTGAGGAGTGCCAAAGGTCTGCACATGAAGACTGTGTGGCTGGATGTGGTGGCTCATGCCTATAACCTCAGCACTTTGGGAGGCTGAGGTGGGAGAATTGCTTGAGGCCAGGGGTTTGAGACTAGCCTGGGCAGTATAGCAACAGCCCACCTCTATTTAAAAAAAAAAAACAAAACAAAAAACATACACACACACACACGTATACAAAAATTAGCTAGGTGTGGTGGTGTGCACCTTTGTCCAGCT…	T	455	PASS	SUPP=2;SUPP_VEC=11;SVLEN=-749;SVTYPE=DEL;SVMETHOD=SURVIVOR1.0.7;CHR2=15;END=41864639;CIPOS=0,879;CIEND=0,867;STRANDS=+-	GT:PSV:LN:DR:ST:QV:TY:ID:RAL:AAL:CO	0/1:NA:755:0,0:+-:138,455:DEL,DEL:MantaDEL_112964_13_13_6_0_0:TGGTGAGCCCATTTTTGGGGGAGGCAGATAGAGAATAGGGCTAAAAATATGCTCTACCAATATGAGATGGCAGCCTATAGGAGAGACTTTTGGACTCATCTGGTAAATAAATAGATGGCAAAATAGCAAGGAGGGTCCTGGCAGAAATCTGAGGTGAGGAGTGCCAAAGGTCTGCACATGAAGACTGTGTGGCTGGATGTGGTGGCTCATGCCTATAACCTCAGCACTTTGGGAGGCTGAGGTGGGAGAATTGCTTGAGGCCAGGGGTTTGAGACTAGCCTGGGCAGTATAGCAACAGCCCACCTCTATTTAAAAAAAAAAAACAAAACAAAAAACA…	0/1:NA:743:37,0:+-:.:DEL:DEL00002289:NA:NA:15_41864763-15_41865506	split	TYRO3	NM_006293	2	756	exon14-intron14	41863884	41864639		0	0	-1		0	0	-1	gnomAD_v2_DEL_15_172961	18518	5	0	0.00027	0.000689				-1		-1		-1	-1		-1	15:40414147-64343008_INV;15:41853703-76553742_INV;15:41859872-76553211_INV;15:41860713-76553027_INV;15:41861791-76552734_INV;15:41862486-76552776_INV;15:41864024-76552620_INV
2_228195560_228197132_DEL	2	228195560	228197132	1572	DEL	DEL00000464	N	<DEL>	134	PASS	SUPP=2;SUPP_VEC=11;SVLEN=-1572;SVTYPE=DEL;SVMETHOD=SURVIVOR1.0.7;CHR2=2;END=228197132;CIPOS=0,0;CIEND=0,0;STRANDS=+-	GT:PSV:LN:DR:ST:QV:TY:ID:RAL:AAL:CO	0/1:NA:1572:0,0:+-:134:DEL:MantaDEL_24546_4_9_0_0_0:NA:NA:2_228195560-2_228197132	0/1:NA:1572:0,38:+-:.:DEL:DEL00000464:NA:NA:2_228195560-2_228197132	split	MFF	NM_001277061	3	1573	exon4-intron4	228195560	228197132		0	0	-1	gssvL69716	9	2600	0.00346154					-1	-1	gnomAD_v2_INV_2_125;gnomAD_v2_INV_2_130	2:228122256-229844308	1	0.00118343	0	0	DEL	0.00119808	0.003		-1	2:122235797-235423496_INV;2:161282412-228293469_INV
17_78306141_78315548_DEL	17	78306141	78315548	9407	DEL	DEL00002557	N	<DEL>	939	PASS	SUPP=2;SUPP_VEC=11;SVLEN=-9413;SVTYPE=DEL;SVMETHOD=SURVIVOR1.0.7;CHR2=17;END=78315548;CIPOS=-12,0;CIEND=0,0;STRANDS=+-	GT:PSV:LN:DR:ST:QV:TY:ID:RAL:AAL:CO	0/1:NA:9419:0,0:+-:939:DEL:MantaDEL_126533_0_1_0_0_0:NA:NA:17_78306129-17_78315548	0/1:NA:9407:0,37:+-:.:DEL:DEL00002557:NA:NA:17_78306141-17_78315548	split	RNF213	NM_001256071	2142	9408	exon21-intron26	78306141	78315548		0	0	-1		0	0	-1					-1	-1				-1		-1		-1	-1		-1	17:78221252-78325265_DUP
1_216247745_216252637_DEL	1	216247745	216252637	4892	DEL	DEL00000179	N	<DEL>	77	PASS	SUPP=2;SUPP_VEC=11;SVLEN=-4858;SVTYPE=DEL;SVMETHOD=SURVIVOR1.0.7;CHR2=1;END=216252637;CIPOS=0,31;CIEND=-37,0;STRANDS=+-	GT:PSV:LN:DR:ST:QV:TY:ID:RAL:AAL:CO	0/1:NA:4824:0,0:+-:77:DEL:MantaDEL_11020_0_2_0_0_0:NA:NA:1_216247776-1_216252600	0/1:NA:4892:24,0:+-:.:DEL:DEL00000179:NA:NA:1_216247745-1_216252637	split	USH2A	NM_206933	275	4893	intron26-intron27	216247745	216252637		0	0	-1		0	0	-1					-1	-1				-1		-1		-1	-1	1:215714590-217912865_DEL;1:216228730-216300300_DEL	0.0001188	1:8923698-236647622_INV;1:17124868-234920285_INV;1:47908261-216684957_INV;1:108097959-232960701_INV;1:208582207-234262283_INV
15_89868316_89868751_DEL	15	89868316	89868751	435	DEL	DEL00002214	N	<DEL>	655	PASS	SUPP=2;SUPP_VEC=11;SVLEN=-317;SVTYPE=DEL;SVMETHOD=SURVIVOR1.0.7;CHR2=15;END=89868751;CIPOS=-51,0;CIEND=-288,0;STRANDS=+-	GT:PSV:LN:DR:ST:QV:TY:ID:RAL:AAL:CO	0/1:NA:198:0,0:+-:655:DEL:MantaDEL_115482_0_0_0_0_0:CAGAGAGTGAGTGAGTGAGTGAGAGAGTGAGTGAGTGAGTGAGTGAGTGAGAGAGTGAGTGAGTGAGAGAGTGAGAGAGAGTGAGTGAGTGAGTGAGAGAGTGAGTGAGAGAGTGAGTGAGTGAGTGAGTGAGTGAGAGAGTGAGAGAGTGAGTGAGTGAGAGAGTGAGTGAGAGAGTGAGTGAGTGAGAGAGTGAGTG:C:15_89868265-15_89868463	0/1:NA:435:19,0:+-:.:DEL:DEL00002214:NA:NA:15_89868316-15_89868751	split	POLG	NM_001126131	72	436	exon10-intron10	89868316	89868751		0	0	-1		0	0	-1					-1	-1				-1		-1		-1	-1		-1
1_66093841_66121437_DUP	1	66093841	66121437	27596	DUP	DUP00000076	N	<DUP>	435	PASS	SUPP=2;SUPP_VEC=11;SVLEN=27595;SVTYPE=DUP;SVMETHOD=SURVIVOR1.0.7;CHR2=1;END=66121437;CIPOS=0,1;CIEND=-1,0;STRANDS=-+	GT:PSV:LN:DR:ST:QV:TY:ID:RAL:AAL:CO	0/1:NA:27594:0,0:-+:435:DUP:MantaDUP_TANDEM_3781_0_1_0_0_0:NA:NA:1_66093842-1_66121436	0/1:NA:27596:0,46:-+:.:DUP:DUP00000076:NA:NA:1_66093841-1_66121437	split	LEPR	NM_002303	826	9336	intron19-txEnd	66093841	66103176		0	0	-1		0	0	-1					-1	-1	gnomAD_v2_INV_1_7			-1		-1		-1	-1		-1	1:83946-209634271_INV;1:4599854-170869838_INV;1:8923698-236647622_INV;1:9585556-193606524_INV;1:17124868-234920285_INV;1:17216755-149229918_INV;1:17225076-149220997_INV;1:17229844-149217063_INV;1:21790664-120392090_INV;1:32060529-95197557_INV;1:47908261-216684957_INV;1:51769166-94478994_INV
10_45889002_45909060_DUP	10	45889002	45909060	20058	DUP	DUP00001304	N	<DUP>	24	PASS	SUPP=2;SUPP_VEC=11;SVLEN=20076;SVTYPE=DUP;SVMETHOD=SURVIVOR1.0.7;CHR2=10;END=45909060;CIPOS=0,33;CIEND=0,68;STRANDS=-+	GT:PSV:LN:DR:ST:QV:TY:ID:RAL:AAL:CO	0/1:NA:20093:0,0:-+:24:DUP:MantaDUP_TANDEM_86559_0_2_0_0_0:NA:NA:10_45889035-10_45909128	0/1:NA:20058:41,0:-+:.:DUP:DUP00001304:NA:NA:10_45889002-10_45909060	split	ALOX5	NM_001256153	207	20059	intron2-intron4	45889002	45909060		0	0	-1		0	0	-1	gnomAD_v2_DUP_10_30367	21474	1	0	4.7e-05	0.000449	gnomAD_v2_INV_10_484			-1		-1		-1	-1		-1	10:8738346-108102195_INV;10:15431941-70315351_INV;10:36118263-86057548_INV;10:37108072-60078189_INV
1_161667729_161800318_DEL	1	161667729	161800318	132589	DEL	DEL00000153	N	<DEL>	380	PASS	SUPP=2;SUPP_VEC=11;SVLEN=-132618;SVTYPE=DEL;SVMETHOD=SURVIVOR1.0.7;CHR2=1;END=161800318;CIPOS=-38,0;CIEND=0,20;STRANDS=+-	GT:PSV:LN:DR:ST:QV:TY:ID:RAL:AAL:CO	0/1:NA:132647:0,0:+-:380:DEL:MantaDEL_7898_0_1_0_0_0:NA:NA:1_161667691-1_161800338	0/1:NA:132589:33,0:+-:.:DEL:DEL00000153:NA:NA:1_161667729-1_161800318	split	ATF6	NM_007348	1196	64210	txStart-intron9	161736109	161800318		0	0	-1		0	0	-1					-1	-1	gnomAD_v2_DUP_1_2584;gnomAD_v2_INV_1_40;gnomAD_v2_INV_1_41			-1		-1		-1	-1		-1	1:83946-209634271_INV;1:4599854-170869838_INV;1:8923698-236647622_INV;1:9585556-193606524_INV;1:17124868-234920285_INV;1:47908261-216684957_INV;1:69129972-188838391_INV;1:76428345-179322403_INV;1:108097959-232960701_INV
1_170992554_171581194_DUP	1	170992554	171581194	588640	DUP	DUP00000126	N	<DUP>	285	PASS	SUPP=2;SUPP_VEC=11;SVLEN=588639;SVTYPE=DUP;SVMETHOD=SURVIVOR1.0.7;CHR2=1;END=171581194;CIPOS=0,1;CIEND=-1,0;STRANDS=-+	GT:PSV:LN:DR:ST:QV:TY:ID:RAL:AAL:CO	0/1:NA:588638:0,0:-+:285:DUP:MantaDUP_TANDEM_8367_0_1_0_0_0:NA:NA:1_170992555-1_171581193	0/1:NA:588640:0,49:-+:.:DUP:DUP00000126:NA:NA:1_170992554-1_171581194	split	FMO3	NM_006894	1607	26943	txStart-txEnd	171060017	171086959		0	0	-1		0	0	-1					-1	-1	gnomAD_v2_INV_1_40			-1		-1		-1	-1		-1	1:83946-209634271_INV;1:8923698-236647622_INV;1:9585556-193606524_INV;1:17124868-234920285_INV;1:47908261-216684957_INV;1:69129972-188838391_INV;1:76428345-179322403_INV;1:108097959-232960701_INV	MIR1295A/MIR1295B
16_7087053_7121881_DEL	16	7087053	7121881	34828	DEL	DEL00004357	N	<DEL>	564	PASS	SUPP=2;SUPP_VEC=11;SVLEN=-34828;SVTYPE=DEL;SVMETHOD=SURVIVOR1.0.7;CHR2=16;END=7121881;CIPOS=0,0;CIEND=0,0;STRANDS=+-	GT:PSV:LN:DR:ST:QV:TY:ID:RAL:AAL:CO	0/1:NA:34828:0,0:+-:564:DEL:MantaDEL_122124_0_1_0_0_0:NA:NA:16_7087053-16_7121881	0/1:NA:34828:0,37:+-:.:DEL:DEL00004357:NA:NA:16_7087053-16_7121881	split	RBFOX1	NM_001308117	43	34829	intron3-intron4	7087053	7121881		0	0	-1	gssvL42323,gssvL42328,gssvL42330,gssvL42356	14	24113	0.0005806	gnomAD_v2_DEL_16_178567	21422	1	0	4.7e-05	0.000106	gnomAD_v2_DUP_16_42234;gnomAD_v2_DUP_16_42246;gnomAD_v2_DUP_16_42248	16:7090697-7130182	0	0	1	0.00118343	DEL	0.00039936	0.001	16:6704697-7429281_DEL;16:6938054-7133250_DEL	5.94e-05
5_118850062_118852122_DEL	5	118850062	118852122	2060	DEL	DEL00001001	N	<DEL>	376	PASS	SUPP=2;SUPP_VEC=11;SVLEN=-2060;SVTYPE=DEL;SVMETHOD=SURVIVOR1.0.7;CHR2=5;END=118852122;CIPOS=0,0;CIEND=0,0;STRANDS=+-	GT:PSV:LN:DR:ST:QV:TY:ID:RAL:AAL:CO	0/1:NA:2060:0,0:+-:376:DEL:MantaDEL_50036_0_1_0_0_0:NA:NA:5_118850062-5_118852122	0/1:NA:2060:0,21:+-:.:DEL:DEL00001001:NA:NA:5_118850062-5_118852122	split	HSD17B4	NM_000414	67	2061	intron16-intron17	118850062	118852122		0	0	-1		0	0	-1					-1	-1	gnomAD_v2_INV_5_267;gnomAD_v2_INV_5_278			-1		-1		-1	-1		-1	5:84488954-162334467_INV;5:98106189-132803785_INV
X_67487559_67799093_INV	X	67487559	67799093	311534	INV	INV00001555	N	<INV>	34	PASS	SUPP=2;SUPP_VEC=11;SVLEN=311734;SVTYPE=INV;SVMETHOD=SURVIVOR1.0.7;CHR2=X;END=67799093;CIPOS=-223,0;CIEND=0,176;STRANDS=++	GT:PSV:LN:DR:ST:QV:TY:ID:RAL:AAL:CO	0/1:NA:311933:0,0:++:34:INV:MantaINV_156184_0_1_0_0_0:NA:NA:X_67487336-X_67799269	0/1:NA:311534:20,0:++:.:INV:INV00001555:NA:NA:X_67487559-X_67799093	split	OPHN1	NM_002547	388	165779	txStart-intron5	67487559	67653337		0	0	-1		0	0	-1					-1	-1				-1		-1		-1	-1	X:46769177-84009828_INV	0.128
1_196908035_196958540_DUP	1	196908035	196958540	50505	DUP	DUP00000171	N	<DUP>	757	PASS	SUPP=2;SUPP_VEC=11;SVLEN=50455;SVTYPE=DUP;SVMETHOD=SURVIVOR1.0.7;CHR2=1;END=196958540;CIPOS=0,38;CIEND=-62,0;STRANDS=-+	GT:PSV:LN:DR:ST:QV:TY:ID:RAL:AAL:CO	0/1:NA:50405:0,0:-+:757:DUP:MantaDUP_TANDEM_11174_0_1_1_0_0:NA:NA:1_196908073-1_196958478	0/1:NA:50505:33,0:-+:.:DUP:DUP00000171:NA:NA:1_196908035-1_196958540	split	CFHR5	NM_030787	433	11875	txStart-intron3	196946666	196958540		0	0	-1		0	0	-1	gnomAD_v2_DUP_1_3007	20408	1	0	4.9e-05	0.000449				-1		-1		-1	-1		-1	1:83946-209634271_INV;1:8923698-236647622_INV;1:17124868-234920285_INV;1:47908261-216684957_INV;1:108097959-232960701_INV
1_231966751_232258355_INV	1	231966751	232258355	291604	INV	INV00000183	N	<INV>	119	PASS	SUPP=2;SUPP_VEC=11;SVLEN=291610;SVTYPE=INV;SVMETHOD=SURVIVOR1.0.7;CHR2=1;END=232258355;CIPOS=-32,0;CIEND=-20,0;STRANDS=++	GT:PSV:LN:DR:ST:QV:TY:ID:RAL:AAL:CO	0/1:NA:291616:0,0:++:119:INV:MantaINV_13250_1_2_0_0_0:NA:NA:1_231966719-1_232258335	0/1:NA:291604:30,0:++:.:INV:INV00000183:NA:NA:1_231966751-1_232258355	split	DISC1	NM_001164537	588	210270	intron10-txEnd	231966751	232177020		0	0	-1		0	0	-1					-1	-1				-1		-1		-1	-1	1:8923698-236647622_INV;1:17124868-234920285_INV;1:108097959-232960701_INV;1:208582207-234262283_INV	0.3095		DISC1-IT1
2_228195560_228197132_DEL	2	228195560	228197132	1572	DEL	DEL00000584	N	<DEL>	182	PASS	SUPP=2;SUPP_VEC=11;SVLEN=-1572;SVTYPE=DEL;SVMETHOD=SURVIVOR1.0.7;CHR2=2;END=228197132;CIPOS=0,0;CIEND=0,0;STRANDS=+-	GT:PSV:LN:DR:ST:QV:TY:ID:RAL:AAL:CO	0/1:NA:1572:0,0:+-:182:DEL:MantaDEL_28027_9_10_0_0_0:NA:NA:2_228195560-2_228197132	0/1:NA:1572:0,32:+-:.:DEL:DEL00000584:NA:NA:2_228195560-2_228197132	split	MFF	NM_001277061	3	1573	exon4-intron4	228195560	228197132		0	0	-1	gssvL69716	9	2600	0.00346154					-1	-1	gnomAD_v2_INV_2_125;gnomAD_v2_INV_2_130	2:228122256-229844308	1	0.00118343	0	0	DEL	0.00119808	0.003		-1	2:122235797-235423496_INV;2:161282412-228293469_INV
1_91837608_91857601_DUP	1	91837608	91857601	19993	DUP	DUP00000219	N	<DUP>	28	PASS	SUPP=2;SUPP_VEC=11;SVLEN=20041;SVTYPE=DUP;SVMETHOD=SURVIVOR1.0.7;CHR2=1;END=91857601;CIPOS=-60,0;CIEND=0,35;STRANDS=-+	GT:PSV:LN:DR:ST:QV:TY:ID:RAL:AAL:CO	0/1:NA:20088:0,0:-+:28:DUP:MantaDUP_TANDEM_57554_0_1_0_0_0:NA:NA:1_91837548-1_91857636	0/1:NA:19993:26,0:-+:.:DUP:DUP00000219:NA:NA:1_91837608-1_91857601	split	HFM1	NM_001017975	1200	19994	intron4-intron13	91837608	91857601		0	0	-1		0	0	-1					-1	-1	gnomAD_v2_INV_1_7			-1		-1	DUP	0.00019968	0.001		-1	1:83946-209634271_INV;1:4599854-170869838_INV;1:8923698-236647622_INV;1:9585556-193606524_INV;1:17124868-234920285_INV;1:17216755-149229918_INV;1:17225076-149220997_INV;1:17229844-149217063_INV;1:21790664-120392090_INV;1:32060529-95197557_INV;1:47908261-216684957_INV;1:51769166-94478994_INV;1:69129972-188838391_INV;1:76428345-179322403_INV
1_91837834_91857819_DEL	1	91837834	91857819	19985	DEL	DEL00000102	N	<DEL>	229	PASS	SUPP=2;SUPP_VEC=11;SVLEN=-19997;SVTYPE=DEL;SVMETHOD=SURVIVOR1.0.7;CHR2=1;END=91857819;CIPOS=-9,0;CIEND=0,15;STRANDS=+-	GT:PSV:LN:DR:ST:QV:TY:ID:RAL:AAL:CO	0/1:NA:20009:0,0:+-:229:DEL:MantaDEL_5110_1_2_0_0_0:NA:NA:1_91837825-1_91857834	0/1:NA:19985:32,0:+-:.:DEL:DEL00000102:NA:NA:1_91837834-1_91857819	split	HFM1	NM_001017975	1200	19986	intron4-intron13	91837834	91857819		0	0	-1		0	0	-1					-1	-1	gnomAD_v2_INV_1_7			-1		-1	DUP	0.00019968	0.001		-1	1:83946-209634271_INV;1:4599854-170869838_INV;1:8923698-236647622_INV;1:9585556-193606524_INV;1:17124868-234920285_INV;1:17216755-149229918_INV;1:17225076-149220997_INV;1:17229844-149217063_INV;1:21790664-120392090_INV;1:32060529-95197557_INV;1:47908261-216684957_INV;1:51769166-94478994_INV;1:69129972-188838391_INV;1:76428345-179322403_INV
X_67487559_67799091_INV	X	67487559	67799091	311532	INV	INV00003012	N	<INV>	479	PASS	SUPP=2;SUPP_VEC=11;SVLEN=311576;SVTYPE=INV;SVMETHOD=SURVIVOR1.0.7;CHR2=X;END=67799091;CIPOS=-42,0;CIEND=0,45;STRANDS=++	GT:PSV:LN:DR:ST:QV:TY:ID:RAL:AAL:CO	0/1:NA:311619:0,0:++:479:INV:MantaINV_151310_0_1_0_0_0:NA:NA:X_67487517-X_67799136	0/1:NA:311532:30,0:++:.:INV:INV00003012:NA:NA:X_67487559-X_67799091	split	OPHN1	NM_002547	388	165779	txStart-intron5	67487559	67653337		0	0	-1		0	0	-1					-1	-1				-1		-1		-1	-1	X:46769177-84009828_INV	0.128
12_133311160_133311990_DEL	12	133311160	133311990	830	DEL	DEL00002156	N	<DEL>	259	PASS	SUPP=2;SUPP_VEC=11;SVLEN=-830;SVTYPE=DEL;SVMETHOD=SURVIVOR1.0.7;CHR2=12;END=133311990;CIPOS=0,0;CIEND=0,0;STRANDS=+-	GT:PSV:LN:DR:ST:QV:TY:ID:RAL:AAL:CO	0/1:NA:830:0,0:+-:259:DEL:MantaDEL_98418_2_3_0_0_0:CCCTGTAAGAAACAAAACACAATTAACCAGCTGTGAAACCAGAAAAAATACTCAGAACTACACAGAAAAAAGCCACTAAAGCTTCAAGTACCAAAGCAATGTCTGCAATCATGGTTATAATTTTCCTTTATCCTTAACTGGCAGCTGAAATCATACGGTGCATTTTCTGAAACAGCACGCCTCCTCACAGGTAAGCAGGACCCGGCACAGCTCTCAGGAGCCGTGAACCGGCTGCAGGCAGGAAGGAGGCCTCAGCCCGACAGACCCTCACGCCAGCAACCCAGGTCACACAGTTCAACTCCCACAGACGGACGTGTTCATGATCACGGAACAGCCCTGTGAACTTGC…	0/1:NA:830:0,36:+-:.:DEL:DEL00002156:NA:NA:12_133311160-12_133311990	split	ANKLE2	NM_015114	2	831	intron9-exon10	133311160	133311990		0	0	-1		0	0	-1					-1	-1				-1		-1	<CN0>;<CN2>	0.00079872	0.0014	12:133283197-133404009_DEL	5.94e-05	12:133302897-133352414_DUP;12:133140934-133344672_INV
12_133311164_133313478_DEL	12	133311164	133313478	2314	DEL	DEL00002157	N	<DEL>	95	PASS	SUPP=2;SUPP_VEC=11;SVLEN=-1847;SVTYPE=DEL;SVMETHOD=SURVIVOR1.0.7;CHR2=12;END=133313478;CIPOS=0,933;CIEND=-1,0;STRANDS=+-	GT:PSV:LN:DR:ST:QV:TY:ID:RAL:AAL:CO	0/1:NA:1380:0,0:+-:95:DEL:MantaDEL_98418_1_2_0_0_0:NA:NA:12_133312097-12_133313477	0/1:NA:2314:35,0:+-:.:DEL:DEL00002157:NA:NA:12_133311164-12_133313478	split	ANKLE2	NM_015114	109	2315	intron8-intron9	133311164	133313478		0	0	-1	gssvL28862	3	3377	0.00088836					-1	-1				-1		-1	<CN0>;<CN2>;DEL	0.00079872	0.002	12:133283197-133404009_DEL	5.94e-05	12:133302897-133352414_DUP;12:133140934-133344672_INV
12_133319861_133324416_DEL	12	133319861	133324416	4555	DEL	DEL00002159	N	<DEL>	391	PASS	SUPP=2;SUPP_VEC=11;SVLEN=-4555;SVTYPE=DEL;SVMETHOD=SURVIVOR1.0.7;CHR2=12;END=133324416;CIPOS=0,0;CIEND=0,0;STRANDS=+-	GT:PSV:LN:DR:ST:QV:TY:ID:RAL:AAL:CO	0/1:NA:4555:0,0:+-:391:DEL:MantaDEL_98418_4_5_0_0_0:NA:NA:12_133319861-12_133324416	0/1:NA:4555:0,53:+-:.:DEL:DEL00002159:NA:NA:12_133319861-12_133324416	split	ANKLE2	NM_015114	2	4556	intron5-exon6	133319861	133324416		0	0	-1	gssvL28862	3	3377	0.00088836					-1	-1				-1		-1	<CN0>;<CN2>;DEL	0.00059904	0.002	12:133283197-133404009_DEL	5.94e-05	12:133302897-133352414_DUP;12:133140934-133344672_INV
12_133324893_133327228_DEL	12	133324893	133327228	2335	DEL	DEL00002160	N	<DEL>	299	PASS	SUPP=2;SUPP_VEC=11;SVLEN=-2335;SVTYPE=DEL;SVMETHOD=SURVIVOR1.0.7;CHR2=12;END=133327228;CIPOS=0,0;CIEND=0,0;STRANDS=+-	GT:PSV:LN:DR:ST:QV:TY:ID:RAL:AAL:CO	0/1:NA:2335:0,0:+-:299:DEL:MantaDEL_98420_0_1_1_0_0:NA:NA:12_133324893-12_133327228	0/1:NA:2335:0,34:+-:.:DEL:DEL00002160:NA:NA:12_133324893-12_133327228	split	ANKLE2	NM_015114	26	2336	intron3-exon4	133324893	133327228		0	0	-1	gssvL28862	3	3377	0.00088836					-1	-1				-1		-1	<CN0>;<CN2>;DEL	0.00059904	0.002	12:133283197-133404009_DEL	5.94e-05	12:133302897-133352414_DUP;12:133140934-133344672_INV
12_133327435_133331260_DEL	12	133327435	133331260	3825	DEL	DEL00002161	N	<DEL>	89	PASS	SUPP=2;SUPP_VEC=11;SVLEN=-3825;SVTYPE=DEL;SVMETHOD=SURVIVOR1.0.7;CHR2=12;END=133331260;CIPOS=0,0;CIEND=0,0;STRANDS=+-	GT:PSV:LN:DR:ST:QV:TY:ID:RAL:AAL:CO	0/1:NA:3825:0,0:+-:89:DEL:MantaDEL_98420_1_2_0_0_0:NA:NA:12_133327435-12_133331260	0/1:NA:3825:0,31:+-:.:DEL:DEL00002161:NA:NA:12_133327435-12_133331260	split	ANKLE2	NM_015114	2	3826	intron2-intron2	133327435	133331260		0	0	-1	gssvL28862	3	3377	0.00088836					-1	-1				-1		-1	<CN0>;<CN2>;DEL	0.00059904	0.002	12:133283197-133404009_DEL	5.94e-05	12:133302897-133352414_DUP;12:133140934-133344672_INV
12_133331717_133333217_DEL	12	133331717	133333217	1500	DEL	DEL00002162	N	<DEL>	174	PASS	SUPP=2;SUPP_VEC=11;SVLEN=-1500;SVTYPE=DEL;SVMETHOD=SURVIVOR1.0.7;CHR2=12;END=133333217;CIPOS=0,0;CIEND=0,0;STRANDS=+-	GT:PSV:LN:DR:ST:QV:TY:ID:RAL:AAL:CO	0/1:NA:1500:0,0:+-:174:DEL:MantaDEL_90282_3_5_0_0_0:NA:NA:12_133331717-12_133333217	0/1:NA:1500:0,36:+-:.:DEL:DEL00002162:NA:NA:12_133331717-12_133333217	split	ANKLE2	NM_015114	3	1501	intron1-exon2	133331717	133333217		0	0	-1	gssvL28862	3	3377	0.00088836					-1	-1				-1		-1	DEL	0.00059904	0.002	12:133283197-133404009_DEL	5.94e-05	12:133302897-133352414_DUP;12:133140934-133344672_INV
12_133333347_133338203_DEL	12	133333347	133338203	4856	DEL	DEL00002164	N	<DEL>	294	PASS	SUPP=2;SUPP_VEC=11;SVLEN=-4856;SVTYPE=DEL;SVMETHOD=SURVIVOR1.0.7;CHR2=12;END=133338203;CIPOS=0,0;CIEND=0,0;STRANDS=+-	GT:PSV:LN:DR:ST:QV:TY:ID:RAL:AAL:CO	0/1:NA:4856:0,0:+-:294:DEL:MantaDEL_90282_1_4_0_0_0:NA:NA:12_133333347-12_133338203	0/1:NA:4856:0,37:+-:.:DEL:DEL00002164:NA:NA:12_133333347-12_133338203	split	ANKLE2	NM_015114	1	4857	intron1-intron1	133333347	133338203		0	0	-1	gssvL28862	3	3377	0.00088836					-1	-1				-1		-1	DEL	0.00059904	0.002	12:133283197-133404009_DEL	5.94e-05	12:133302897-133352414_DUP;12:133140934-133344672_INV
1_155851636_156041566_DUP	1	155851636	156041566	189930	DUP	DUP00000130	N	<DUP>	371	PASS	SUPP=2;SUPP_VEC=11;SVLEN=189929;SVTYPE=DUP;SVMETHOD=SURVIVOR1.0.7;CHR2=1;END=156041566;CIPOS=0,1;CIEND=-1,0;STRANDS=-+	GT:PSV:LN:DR:ST:QV:TY:ID:RAL:AAL:CO	0/1:NA:189928:0,0:-+:371:DUP:MantaDUP_TANDEM_7492_0_1_0_0_0:NA:NA:1_155851637-1_156041565	0/1:NA:189930:0,40:-+:.:DUP:DUP00000130:NA:NA:1_155851636-1_156041566	split	ARHGEF2	NM_001162383	2983	31695	txStart-txEnd	155916644	155948338		0	0	-1		0	0	-1					-1	-1				-1		-1		-1	-1		-1	1:83946-209634271_INV;1:4599854-170869838_INV;1:8923698-236647622_INV;1:9585556-193606524_INV;1:17124868-234920285_INV;1:47908261-216684957_INV;1:69129972-188838391_INV;1:76428345-179322403_INV;1:108097959-232960701_INV	ARHGEF2/MIR6738
1_155851636_156041566_DUP	1	155851636	156041566	189930	DUP	DUP00000130	N	<DUP>	371	PASS	SUPP=2;SUPP_VEC=11;SVLEN=189929;SVTYPE=DUP;SVMETHOD=SURVIVOR1.0.7;CHR2=1;END=156041566;CIPOS=0,1;CIEND=-1,0;STRANDS=-+	GT:PSV:LN:DR:ST:QV:TY:ID:RAL:AAL:CO	0/1:NA:189928:0,0:-+:371:DUP:MantaDUP_TANDEM_7492_0_1_0_0_0:NA:NA:1_155851637-1_156041565	0/1:NA:189930:0,40:-+:.:DUP:DUP00000130:NA:NA:1_155851636-1_156041566	split	LAMTOR2	NM_014017	382	3786	txStart-txEnd	156024516	156028301		0	0	-1		0	0	-1					-1	-1				-1		-1		-1	-1		-1	1:83946-209634271_INV;1:4599854-170869838_INV;1:8923698-236647622_INV;1:9585556-193606524_INV;1:17124868-234920285_INV;1:47908261-216684957_INV;1:69129972-188838391_INV;1:76428345-179322403_INV;1:108097959-232960701_INV
1_155851636_156041566_DUP	1	155851636	156041566	189930	DUP	DUP00000130	N	<DUP>	371	PASS	SUPP=2;SUPP_VEC=11;SVLEN=189929;SVTYPE=DUP;SVMETHOD=SURVIVOR1.0.7;CHR2=1;END=156041566;CIPOS=0,1;CIEND=-1,0;STRANDS=-+	GT:PSV:LN:DR:ST:QV:TY:ID:RAL:AAL:CO	0/1:NA:189928:0,0:-+:371:DUP:MantaDUP_TANDEM_7492_0_1_0_0_0:NA:NA:1_155851637-1_156041565	0/1:NA:189930:0,40:-+:.:DUP:DUP00000130:NA:NA:1_155851636-1_156041566	split	RIT1	NM_001256821	717	13109	txStart-txEnd	155867598	155880706		0	0	-1		0	0	-1					-1	-1				-1		-1		-1	-1		-1	1:83946-209634271_INV;1:4599854-170869838_INV;1:8923698-236647622_INV;1:9585556-193606524_INV;1:17124868-234920285_INV;1:47908261-216684957_INV;1:69129972-188838391_INV;1:76428345-179322403_INV;1:108097959-232960701_INV
11_46166249_46354550_DUP	11	46166249	46354550	188301	DUP	DUP00001331	N	<DUP>	445	PASS	SUPP=2;SUPP_VEC=11;SVLEN=188300;SVTYPE=DUP;SVMETHOD=SURVIVOR1.0.7;CHR2=11;END=46354550;CIPOS=0,1;CIEND=-1,0;STRANDS=-+	GT:PSV:LN:DR:ST:QV:TY:ID:RAL:AAL:CO	0/1:NA:188299:0,0:-+:445:DUP:MantaDUP_TANDEM_91916_0_1_0_0_0:NA:NA:11_46166250-11_46354549	0/1:NA:188301:0,40:-+:.:DUP:DUP00001331:NA:NA:11_46166249-11_46354550	split	CREB3L1	NM_052854	1572	43785	txStart-txEnd	46299188	46342972		0	0	-1		0	0	-1					-1	-1				-1		-1	DUP	0.00019968	0.001		-1	11:1642919-71249653_INV
11_46166644_46369441_INV	11	46166644	46369441	202797	INV	INV00001373	N	<INV>	343	PASS	SUPP=2;SUPP_VEC=11;SVLEN=202823;SVTYPE=INV;SVMETHOD=SURVIVOR1.0.7;CHR2=11;END=46369441;CIPOS=-52,0;CIEND=0,0;STRANDS=--	GT:PSV:LN:DR:ST:QV:TY:ID:RAL:AAL:CO	0/1:NA:202849:0,0:++:343:INV:MantaINV_91916_0_3_0_0_0:NA:NA:11_46166592-11_46369441	0/1:NA:202797:0,32:--:.:INV:INV00001373:NA:NA:11_46166644-11_46369441	split	CREB3L1	NM_052854	1572	43785	txStart-txEnd	46299188	46342972		0	0	-1		0	0	-1					-1	-1				-1		-1	DUP	0.00019968	0.001	11:1642919-71249653_INV	0.04919
11_46201984_46369928_INV	11	46201984	46369928	167944	INV	INV00001375	N	<INV>	169	PASS	SUPP=2;SUPP_VEC=11;SVLEN=167918;SVTYPE=INV;SVMETHOD=SURVIVOR1.0.7;CHR2=11;END=46369928;CIPOS=0,52;CIEND=-1,0;STRANDS=++	GT:PSV:LN:DR:ST:QV:TY:ID:RAL:AAL:CO	0/1:NA:167891:0,0:++:169:INV:MantaINV_91916_2_3_3_0_0:NA:NA:11_46202036-11_46369927	0/1:NA:167944:0,31:++:.:INV:INV00001375:NA:NA:11_46201984-11_46369928	split	CREB3L1	NM_052854	1572	43785	txStart-txEnd	46299188	46342972		0	0	-1		0	0	-1					-1	-1				-1		-1	DUP	0.00019968	0.001	11:1642919-71249653_INV	0.04919
11_63975404_64012035_DUP	11	63975404	64012035	36631	DUP	DUP00001349	N	<DUP>	197	PASS	SUPP=2;SUPP_VEC=11;SVLEN=36630;SVTYPE=DUP;SVMETHOD=SURVIVOR1.0.7;CHR2=11;END=64012035;CIPOS=0,1;CIEND=-1,0;STRANDS=-+	GT:PSV:LN:DR:ST:QV:TY:ID:RAL:AAL:CO	0/1:NA:36629:0,0:-+:197:DUP:MantaDUP_TANDEM_92656_0_1_0_0_0:NA:NA:11_63975405-11_64012034	0/1:NA:36631:0,43:-+:.:DUP:DUP00001349:NA:NA:11_63975404-11_64012035	split	FERMT3	NM_178443	1857	15960	intron2-txEnd	63975404	63991363		0	0	-1		0	0	-1					-1	-1				-1		-1		-1	-1		-1	11:1642919-71249653_INV;11:49233127-89368291_INV;11:49425031-89029881_INV;11:49425380-89029675_INV;11:49580505-88798755_INV;11:49652144-88728247_INV;11:50025477-108975588_INV
11_84006614_84490895_DEL	11	84006614	84490895	484281	DEL	DEL00001856	N	<DEL>	288	PASS	SUPP=2;SUPP_VEC=11;SVLEN=-484281;SVTYPE=DEL;SVMETHOD=SURVIVOR1.0.7;CHR2=11;END=84490895;CIPOS=0,0;CIEND=0,0;STRANDS=+-	GT:PSV:LN:DR:ST:QV:TY:ID:RAL:AAL:CO	0/1:NA:484281:0,0:+-:288:DEL:MantaDEL_93684_0_1_0_0_0:NA:NA:11_84006614-11_84490895	0/1:NA:484281:0,27:+-:.:DEL:DEL00001856:NA:NA:11_84006614-11_84490895	split	DLG2	NM_001206769	322	21769	txStart-intron1	84006614	84028382		0	0	-1		0	0	-1	gnomAD_v2_DEL_11_142187	21476	1	0	4.7e-05	0.000105	gnomAD_v2_DUP_11_33730			-1		-1	DEL	0.00019968	0.0008		-1	11:49233127-89368291_INV;11:49425031-89029881_INV;11:49425380-89029675_INV;11:49580505-88798755_INV;11:49652144-88728247_INV;11:50025477-108975588_INV
11_84097724_84427367_DEL	11	84097724	84427367	329643	DEL	DEL00001857	N	<DEL>	529	PASS	SUPP=2;SUPP_VEC=11;SVLEN=-329643;SVTYPE=DEL;SVMETHOD=SURVIVOR1.0.7;CHR2=11;END=84427367;CIPOS=0,0;CIEND=0,0;STRANDS=+-	GT:PSV:LN:DR:ST:QV:TY:ID:RAL:AAL:CO	0/1:NA:329643:0,0:+-:529:DEL:MantaDEL_93688_0_1_0_0_0:NA:NA:11_84097724-11_84427367	0/1:NA:329643:0,20:+-:.:DEL:DEL00001857:NA:NA:11_84097724-11_84427367	split	DLG2	NM_001300983	163	329644	intron1-intron2	84097724	84427367		0	0	-1		0	0	-1					-1	-1				-1		-1		-1	-1		-1	11:49233127-89368291_INV;11:49425031-89029881_INV;11:49425380-89029675_INV;11:49580505-88798755_INV;11:49652144-88728247_INV;11:50025477-108975588_INV
12_57144239_57786930_DUP	12	57144239	57786930	642691	DUP	DUP00001414	N	<DUP>	298	PASS	SUPP=2;SUPP_VEC=11;SVLEN=642690;SVTYPE=DUP;SVMETHOD=SURVIVOR1.0.7;CHR2=12;END=57786930;CIPOS=0,1;CIEND=-1,0;STRANDS=-+	GT:PSV:LN:DR:ST:QV:TY:ID:RAL:AAL:CO	0/1:NA:642689:0,0:-+:298:DUP:MantaDUP_TANDEM_99297_0_1_0_0_0:NA:NA:12_57144240-12_57786929	0/1:NA:642691:0,42:-+:.:DUP:DUP00001414:NA:NA:12_57144239-12_57786930	split	LRP1	NM_002332	13724	84845	txStart-txEnd	57522281	57607125		0	0	-1		0	0	-1					-1	-1	gnomAD_v2_INV_12_568			-1		-1		-1	-1		-1	12:11501487-96031049_INV;12:40933233-113477160_INV;12:52732131-95819428_INV	LRP1-AS/MIR1228
12_57144239_57786930_DUP	12	57144239	57786930	642691	DUP	DUP00001414	N	<DUP>	298	PASS	SUPP=2;SUPP_VEC=11;SVLEN=642690;SVTYPE=DUP;SVMETHOD=SURVIVOR1.0.7;CHR2=12;END=57786930;CIPOS=0,1;CIEND=-1,0;STRANDS=-+	GT:PSV:LN:DR:ST:QV:TY:ID:RAL:AAL:CO	0/1:NA:642689:0,0:-+:298:DUP:MantaDUP_TANDEM_99297_0_1_0_0_0:NA:NA:12_57144240-12_57786929	0/1:NA:642691:0,42:-+:.:DUP:DUP00001414:NA:NA:12_57144239-12_57786930	split	SDR9C7	NM_148897	946	11277	txStart-txEnd	57316916	57328192		0	0	-1		0	0	-1					-1	-1	gnomAD_v2_INV_12_568			-1		-1		-1	-1		-1	12:11501487-96031049_INV;12:40933233-113477160_INV;12:52732131-95819428_INV
12_57144239_57786930_DUP	12	57144239	57786930	642691	DUP	DUP00001414	N	<DUP>	298	PASS	SUPP=2;SUPP_VEC=11;SVLEN=642690;SVTYPE=DUP;SVMETHOD=SURVIVOR1.0.7;CHR2=12;END=57786930;CIPOS=0,1;CIEND=-1,0;STRANDS=-+	GT:PSV:LN:DR:ST:QV:TY:ID:RAL:AAL:CO	0/1:NA:642689:0,0:-+:298:DUP:MantaDUP_TANDEM_99297_0_1_0_0_0:NA:NA:12_57144240-12_57786929	0/1:NA:642691:0,42:-+:.:DUP:DUP00001414:NA:NA:12_57144239-12_57786930	split	STAC3	NM_145064	1106	7731	txStart-txEnd	57637240	57644970		0	0	-1		0	0	-1					-1	-1	gnomAD_v2_INV_12_568			-1		-1		-1	-1		-1	12:11501487-96031049_INV;12:40933233-113477160_INV;12:52732131-95819428_INV
12_57144239_57786930_DUP	12	57144239	57786930	642691	DUP	DUP00001414	N	<DUP>	298	PASS	SUPP=2;SUPP_VEC=11;SVLEN=642690;SVTYPE=DUP;SVMETHOD=SURVIVOR1.0.7;CHR2=12;END=57786930;CIPOS=0,1;CIEND=-1,0;STRANDS=-+	GT:PSV:LN:DR:ST:QV:TY:ID:RAL:AAL:CO	0/1:NA:642689:0,0:-+:298:DUP:MantaDUP_TANDEM_99297_0_1_0_0_0:NA:NA:12_57144240-12_57786929	0/1:NA:642691:0,42:-+:.:DUP:DUP00001414:NA:NA:12_57144239-12_57786930	split	TAC3	NM_013251	371	6531	txStart-txEnd	57403783	57410313		0	0	-1		0	0	-1					-1	-1	gnomAD_v2_INV_12_568			-1		-1		-1	-1		-1	12:11501487-96031049_INV;12:40933233-113477160_INV;12:52732131-95819428_INV
14_45618425_45823321_DEL	14	45618425	45823321	204896	DEL	DEL00002102	N	<DEL>	255	PASS	SUPP=2;SUPP_VEC=11;SVLEN=-204896;SVTYPE=DEL;SVMETHOD=SURVIVOR1.0.7;CHR2=14;END=45823321;CIPOS=0,0;CIEND=0,0;STRANDS=+-	GT:PSV:LN:DR:ST:QV:TY:ID:RAL:AAL:CO	0/1:NA:204896:0,0:+-:255:DEL:MantaDEL_110428_0_1_0_0_0:NA:NA:14_45618425-14_45823321	0/1:NA:204896:0,23:+-:.:DEL:DEL00002102:NA:NA:14_45618425-14_45823321	split	FANCM	NM_020937	5248	51669	intron4-txEnd	45618425	45670093		0	0	-1		0	0	-1					-1	-1				-1		-1		-1	-1		-1	14:43998678-46847595_DUP;14:21128127-88050427_INV;14:34547843-76392174_INV;14:38569661-79466608_INV
16_68374881_68655113_DUP	16	68374881	68655113	280232	DUP	DUP00001753	N	<DUP>	131	PASS	SUPP=2;SUPP_VEC=11;SVLEN=280231;SVTYPE=DUP;SVMETHOD=SURVIVOR1.0.7;CHR2=16;END=68655113;CIPOS=0,1;CIEND=-1,0;STRANDS=-+	GT:PSV:LN:DR:ST:QV:TY:ID:RAL:AAL:CO	0/1:NA:280230:0,0:-+:131:DUP:MantaDUP_TANDEM_120724_0_1_0_1_0:NA:NA:16_68374882-16_68655112	0/1:NA:280232:0,17:-+:.:DUP:DUP00001753:NA:NA:16_68374881-16_68655113	split	PRMT7	NM_001351143	1226	17586	intron9-txEnd	68374881	68392466		0	0	-1		0	0	-1					-1	-1	gnomAD_v2_INV_16_684			-1		-1		-1	-1		-1	16:24121263-80276578_INV;16:29238284-88227116_INV;16:60132245-77533941_INV
17_48272729_48273543_DEL	17	48272729	48273543	814	DEL	DEL00002462	N	<DEL>	384	PASS	SUPP=2;SUPP_VEC=11;SVLEN=-814;SVTYPE=DEL;SVMETHOD=SURVIVOR1.0.7;CHR2=17;END=48273543;CIPOS=0,0;CIEND=0,0;STRANDS=+-	GT:PSV:LN:DR:ST:QV:TY:ID:RAL:AAL:CO	0/1:NA:814:0,0:+-:384:DEL:MantaDEL_124235_0_1_0_0_0:CAGAGGGAAAGGGGCAGGCAGGCTGCAGGCGGCAGGAGTGGGACTGAAGCCTGGCAGGATACTTACATTGGCACCTTTAGCACCAGGCTGTCCATCAGCACCAGGGTTTCCCTGTGGCACAGAGAAAGGAGTGTCAGCAACAGGCAAGGACTCTGAGGTTAGAAAGTGGCAAAGGGGACACTGAGTCGGGGACACTTACAGCAGGGCCAGCAGCACCAGCAGGGCCAGGGGGGCCAGGCTCACCACGCACACCCTGGGGACCTTCAGAGCCTCGGGGCCCTTGGGGACCAGCTTCACCCTGAATCAGAAGAAAGGACATATCAGAAGCCACCCTGGGAAACCCAACC…	0/1:NA:814:0,17:+-:.:DEL:DEL00002462:NA:NA:17_48272729-17_48273543	split	COL1A1	NM_000088	230	815	exon15-intron18	48272729	48273543		0	0	-1		0	0	-1					-1	-1	gnomAD_v2_INV_17_695			-1		-1		-1	-1		-1	17:30436598-65922464_INV;17:32367053-60556542_INV;17:32367222-60556516_INV;17:32367434-60556508_INV;17:44345971-65988223_INV;17:44369325-62918824_INV
2_47094842_47585203_DUP	2	47094842	47585203	490361	DUP	DUP00000358	N	<DUP>	189	PASS	SUPP=2;SUPP_VEC=11;SVLEN=490360;SVTYPE=DUP;SVMETHOD=SURVIVOR1.0.7;CHR2=2;END=47585203;CIPOS=0,1;CIEND=-1,0;STRANDS=-+	GT:PSV:LN:DR:ST:QV:TY:ID:RAL:AAL:CO	0/1:NA:490359:0,0:-+:189:DUP:MantaDUP_TANDEM_15239_0_1_0_0_0:NA:NA:2_47094843-2_47585202	0/1:NA:490361:0,27:-+:.:DUP:DUP00000358:NA:NA:2_47094842-2_47585203	split	CALM2	NM_001305624	601	16543	txStart-txEnd	47387220	47403762		0	0	-1		0	0	-1					-1	-1	gnomAD_v2_INV_2_76			-1		-1		-1	-1	2:47254736-47402520_DUP	0.0001188	2:26280500-162970618_INV;2:33078871-153818960_INV;2:33098582-53412993_INV;2:37574354-210299893_INV	CALM2
2_47094842_47585203_DUP	2	47094842	47585203	490361	DUP	DUP00000358	N	<DUP>	189	PASS	SUPP=2;SUPP_VEC=11;SVLEN=490360;SVTYPE=DUP;SVMETHOD=SURVIVOR1.0.7;CHR2=2;END=47585203;CIPOS=0,1;CIEND=-1,0;STRANDS=-+	GT:PSV:LN:DR:ST:QV:TY:ID:RAL:AAL:CO	0/1:NA:490359:0,0:-+:189:DUP:MantaDUP_TANDEM_15239_0_1_0_0_0:NA:NA:2_47094843-2_47585202	0/1:NA:490361:0,27:-+:.:DUP:DUP00000358:NA:NA:2_47094842-2_47585203	split	MCFD2	NM_001171508	444	39987	txStart-txEnd	47129008	47168994		0	0	-1		0	0	-1					-1	-1	gnomAD_v2_INV_2_76			-1		-1		-1	-1		-1	2:26280500-162970618_INV;2:33078871-153818960_INV;2:33098582-53412993_INV;2:37574354-210299893_INV	MCFD2/TTC7A
2_47094842_47585203_DUP	2	47094842	47585203	490361	DUP	DUP00000358	N	<DUP>	189	PASS	SUPP=2;SUPP_VEC=11;SVLEN=490360;SVTYPE=DUP;SVMETHOD=SURVIVOR1.0.7;CHR2=2;END=47585203;CIPOS=0,1;CIEND=-1,0;STRANDS=-+	GT:PSV:LN:DR:ST:QV:TY:ID:RAL:AAL:CO	0/1:NA:490359:0,0:-+:189:DUP:MantaDUP_TANDEM_15239_0_1_0_0_0:NA:NA:2_47094843-2_47585202	0/1:NA:490361:0,27:-+:.:DUP:DUP00000358:NA:NA:2_47094842-2_47585203	split	TTC7A	NM_001288951	2670	134964	txStart-txEnd	47168312	47303275		0	0	-1		0	0	-1					-1	-1	gnomAD_v2_INV_2_76			-1		-1		-1	-1		-1	2:26280500-162970618_INV;2:33078871-153818960_INV;2:33098582-53412993_INV;2:37574354-210299893_INV	MCFD2
2_141623671_141711491_DEL	2	141623671	141711491	87820	DEL	DEL00000416	N	<DEL>	191	PASS	SUPP=2;SUPP_VEC=11;SVLEN=-87820;SVTYPE=DEL;SVMETHOD=SURVIVOR1.0.7;CHR2=2;END=141711491;CIPOS=0,0;CIEND=0,0;STRANDS=+-	GT:PSV:LN:DR:ST:QV:TY:ID:RAL:AAL:CO	0/1:NA:87820:0,0:+-:191:DEL:MantaDEL_19860_0_1_0_0_0:NA:NA:2_141623671-2_141711491	0/1:NA:87820:0,24:+-:.:DEL:DEL00000416:NA:NA:2_141623671-2_141711491	split	LRP1B	NM_018557	1701	87821	intron18-intron27	141623671	141711491		0	0	-1		0	0	-1					-1	-1				-1		-1		-1	-1		-1	2:26280500-162970618_INV;2:33078871-153818960_INV;2:37574354-210299893_INV;2:104416902-188067495_INV;2:122235797-235423496_INV;2:125267534-203702062_INV;2:137647843-222431685_INV
2_189840528_190474785_DUP	2	189840528	190474785	634257	DUP	DUP00000425	N	<DUP>	117	PASS	SUPP=2;SUPP_VEC=11;SVLEN=634256;SVTYPE=DUP;SVMETHOD=SURVIVOR1.0.7;CHR2=2;END=190474785;CIPOS=0,1;CIEND=-1,0;STRANDS=-+	GT:PSV:LN:DR:ST:QV:TY:ID:RAL:AAL:CO	0/1:NA:634255:0,0:-+:117:DUP:MantaDUP_TANDEM_22382_0_1_0_0_0:NA:NA:2_189840529-2_190474784	0/1:NA:634257:0,57:-+:.:DUP:DUP00000425:NA:NA:2_189840528-2_190474785	split	COL3A1	NM_000090	4372	36945	intron1-txEnd	189840528	189877472		0	0	-1		0	0	-1	gnomAD_v2_DUP_2_7020	20400	1	0	4.9e-05	0.000134	gnomAD_v2_INV_2_117	2:189777859-189988663	1	0.00118343	0	0		-1	-1		-1	2:37574354-210299893_INV;2:122235797-235423496_INV;2:125267534-203702062_INV;2:137647843-222431685_INV;2:143803781-206683541_INV;2:161282412-228293469_INV;2:164519753-203200073_INV	MIR1245A/MIR1245B/MIR3606
2_189840528_190474785_DUP	2	189840528	190474785	634257	DUP	DUP00000425	N	<DUP>	117	PASS	SUPP=2;SUPP_VEC=11;SVLEN=634256;SVTYPE=DUP;SVMETHOD=SURVIVOR1.0.7;CHR2=2;END=190474785;CIPOS=0,1;CIEND=-1,0;STRANDS=-+	GT:PSV:LN:DR:ST:QV:TY:ID:RAL:AAL:CO	0/1:NA:634255:0,0:-+:117:DUP:MantaDUP_TANDEM_22382_0_1_0_0_0:NA:NA:2_189840529-2_190474784	0/1:NA:634257:0,57:-+:.:DUP:DUP00000425:NA:NA:2_189840528-2_190474785	split	COL5A2	NM_000393	4554	147865	txStart-txEnd	189896623	190044487		0	0	-1		0	0	-1	gnomAD_v2_DUP_2_7020	20400	1	0	4.9e-05	0.000134	gnomAD_v2_INV_2_117			-1		-1		-1	-1		-1	2:37574354-210299893_INV;2:122235797-235423496_INV;2:125267534-203702062_INV;2:137647843-222431685_INV;2:143803781-206683541_INV;2:161282412-228293469_INV;2:164519753-203200073_INV	MIR3129
2_189840528_190474785_DUP	2	189840528	190474785	634257	DUP	DUP00000425	N	<DUP>	117	PASS	SUPP=2;SUPP_VEC=11;SVLEN=634256;SVTYPE=DUP;SVMETHOD=SURVIVOR1.0.7;CHR2=2;END=190474785;CIPOS=0,1;CIEND=-1,0;STRANDS=-+	GT:PSV:LN:DR:ST:QV:TY:ID:RAL:AAL:CO	0/1:NA:634255:0,0:-+:117:DUP:MantaDUP_TANDEM_22382_0_1_0_0_0:NA:NA:2_189840529-2_190474784	0/1:NA:634257:0,57:-+:.:DUP:DUP00000425:NA:NA:2_189840528-2_190474785	split	SLC40A1	NM_014585	1724	20223	txStart-txEnd	190425315	190445537		0	0	-1		0	0	-1	gnomAD_v2_DUP_2_7020	20400	1	0	4.9e-05	0.000134	gnomAD_v2_INV_2_117			-1		-1		-1	-1		-1	2:37574354-210299893_INV;2:122235797-235423496_INV;2:125267534-203702062_INV;2:137647843-222431685_INV;2:143803781-206683541_INV;2:161282412-228293469_INV;2:164519753-203200073_INV
2_189841710_190476769_DUP	2	189841710	190476769	635059	DUP	DUP00000426	N	<DUP>	138	PASS	SUPP=2;SUPP_VEC=11;SVLEN=635058;SVTYPE=DUP;SVMETHOD=SURVIVOR1.0.7;CHR2=2;END=190476769;CIPOS=0,1;CIEND=-1,0;STRANDS=-+	GT:PSV:LN:DR:ST:QV:TY:ID:RAL:AAL:CO	0/1:NA:635057:0,0:-+:138:DUP:MantaDUP_TANDEM_22386_0_1_0_0_0:NA:NA:2_189841711-2_190476768	0/1:NA:635059:0,45:-+:.:DUP:DUP00000426:NA:NA:2_189841710-2_190476769	split	COL3A1	NM_000090	4372	35763	intron1-txEnd	189841710	189877472		0	0	-1		0	0	-1	gnomAD_v2_DUP_2_7020	20400	1	0	4.9e-05	0.000134	gnomAD_v2_INV_2_117	2:189777859-189988663	1	0.00118343	0	0		-1	-1		-1	2:37574354-210299893_INV;2:122235797-235423496_INV;2:125267534-203702062_INV;2:137647843-222431685_INV;2:143803781-206683541_INV;2:161282412-228293469_INV;2:164519753-203200073_INV	MIR1245A/MIR1245B/MIR3606
2_189841710_190476769_DUP	2	189841710	190476769	635059	DUP	DUP00000426	N	<DUP>	138	PASS	SUPP=2;SUPP_VEC=11;SVLEN=635058;SVTYPE=DUP;SVMETHOD=SURVIVOR1.0.7;CHR2=2;END=190476769;CIPOS=0,1;CIEND=-1,0;STRANDS=-+	GT:PSV:LN:DR:ST:QV:TY:ID:RAL:AAL:CO	0/1:NA:635057:0,0:-+:138:DUP:MantaDUP_TANDEM_22386_0_1_0_0_0:NA:NA:2_189841711-2_190476768	0/1:NA:635059:0,45:-+:.:DUP:DUP00000426:NA:NA:2_189841710-2_190476769	split	COL5A2	NM_000393	4554	147865	txStart-txEnd	189896623	190044487		0	0	-1		0	0	-1	gnomAD_v2_DUP_2_7020	20400	1	0	4.9e-05	0.000134	gnomAD_v2_INV_2_117			-1		-1		-1	-1		-1	2:37574354-210299893_INV;2:122235797-235423496_INV;2:125267534-203702062_INV;2:137647843-222431685_INV;2:143803781-206683541_INV;2:161282412-228293469_INV;2:164519753-203200073_INV	MIR3129
2_189841710_190476769_DUP	2	189841710	190476769	635059	DUP	DUP00000426	N	<DUP>	138	PASS	SUPP=2;SUPP_VEC=11;SVLEN=635058;SVTYPE=DUP;SVMETHOD=SURVIVOR1.0.7;CHR2=2;END=190476769;CIPOS=0,1;CIEND=-1,0;STRANDS=-+	GT:PSV:LN:DR:ST:QV:TY:ID:RAL:AAL:CO	0/1:NA:635057:0,0:-+:138:DUP:MantaDUP_TANDEM_22386_0_1_0_0_0:NA:NA:2_189841711-2_190476768	0/1:NA:635059:0,45:-+:.:DUP:DUP00000426:NA:NA:2_189841710-2_190476769	split	SLC40A1	NM_014585	1724	20223	txStart-txEnd	190425315	190445537		0	0	-1		0	0	-1	gnomAD_v2_DUP_2_7020	20400	1	0	4.9e-05	0.000134	gnomAD_v2_INV_2_117			-1		-1		-1	-1		-1	2:37574354-210299893_INV;2:122235797-235423496_INV;2:125267534-203702062_INV;2:137647843-222431685_INV;2:143803781-206683541_INV;2:161282412-228293469_INV;2:164519753-203200073_INV
3_77535317_77610002_DEL	3	77535317	77610002	74685	DEL	DEL00000549	N	<DEL>	562	PASS	SUPP=2;SUPP_VEC=11;SVLEN=-74685;SVTYPE=DEL;SVMETHOD=SURVIVOR1.0.7;CHR2=3;END=77610002;CIPOS=0,0;CIEND=0,0;STRANDS=+-	GT:PSV:LN:DR:ST:QV:TY:ID:RAL:AAL:CO	0/1:NA:74685:0,0:+-:562:DEL:MantaDEL_29376_0_1_0_0_0:NA:NA:3_77535317-3_77610002	0/1:NA:74685:0,38:+-:.:DEL:DEL00000549:NA:NA:3_77535317-3_77610002	split	ROBO2	NM_001290039	788	74686	intron4-intron10	77535317	77610002		0	0	-1		0	0	-1					-1	-1				-1		-1		-1	-1		-1	3:1200530-154949082_INV;3:3474090-77824459_INV;3:24885624-100711158_INV;3:31054980-130002468_INV;3:38627145-149162150_INV;3:75497388-125619977_INV;3:77213486-124087002_INV
6_37940834_38301925_DEL	6	37940834	38301925	361091	DEL	DEL00001086	N	<DEL>	258	PASS	SUPP=2;SUPP_VEC=11;SVLEN=-361091;SVTYPE=DEL;SVMETHOD=SURVIVOR1.0.7;CHR2=6;END=38301925;CIPOS=0,0;CIEND=0,0;STRANDS=+-	GT:PSV:LN:DR:ST:QV:TY:ID:RAL:AAL:CO	0/1:NA:361091:0,0:+-:258:DEL:MantaDEL_55785_0_1_0_0_0:NA:NA:6_37940834-6_38301925	0/1:NA:361091:0,47:+-:.:DEL:DEL00001086:NA:NA:6_37940834-6_38301925	split	ZFAND3	NM_021943	576	181566	intron2-txEnd	37940834	38122399	gssvG32248	2	12129	0.00016489		0	0	-1					-1	-1		6:37843009-38166371	2	0.00236686	0	0		-1	-1		-1	6:18151823-168174514_INV;6:26743911-58149585_INV;6:26744418-58149879_INV;6:26745293-58149309_INV;6:35146053-40375745_INV
8_38232453_38872584_DUP	8	38232453	38872584	640131	DUP	DUP00001067	N	<DUP>	618	PASS	SUPP=2;SUPP_VEC=11;SVLEN=640130;SVTYPE=DUP;SVMETHOD=SURVIVOR1.0.7;CHR2=8;END=38872584;CIPOS=0,1;CIEND=-1,0;STRANDS=-+	GT:PSV:LN:DR:ST:QV:TY:ID:RAL:AAL:CO	0/1:NA:640129:0,0:-+:618:DUP:MantaDUP_TANDEM_71800_0_1_0_1_0:NA:NA:8_38232454-8_38872583	0/1:NA:640131:0,62:-+:.:DUP:DUP00001067:NA:NA:8_38232453-8_38872584	split	ADAM9	NM_003816	337	18094	txStart-intron4	38854491	38872584		0	0	-1		0	0	-1					-1	-1				-1		-1		-1	-1		-1
8_38232453_38872584_DUP	8	38232453	38872584	640131	DUP	DUP00001067	N	<DUP>	618	PASS	SUPP=2;SUPP_VEC=11;SVLEN=640130;SVTYPE=DUP;SVMETHOD=SURVIVOR1.0.7;CHR2=8;END=38872584;CIPOS=0,1;CIEND=-1,0;STRANDS=-+	GT:PSV:LN:DR:ST:QV:TY:ID:RAL:AAL:CO	0/1:NA:640129:0,0:-+:618:DUP:MantaDUP_TANDEM_71800_0_1_0_1_0:NA:NA:8_38232454-8_38872583	0/1:NA:640131:0,62:-+:.:DUP:DUP00001067:NA:NA:8_38232453-8_38872584	split	FGFR1	NM_001174067	2580	56709	txStart-txEnd	38268655	38325363		0	0	-1		0	0	-1					-1	-1				-1		-1		-1	-1		-1
8_82398889_82731418_DEL	8	82398889	82731418	332529	DEL	DEL00001479	N	<DEL>	135	PASS	SUPP=2;SUPP_VEC=11;SVLEN=-332529;SVTYPE=DEL;SVMETHOD=SURVIVOR1.0.7;CHR2=8;END=82731418;CIPOS=0,0;CIEND=0,0;STRANDS=+-	GT:PSV:LN:DR:ST:QV:TY:ID:RAL:AAL:CO	0/1:NA:332529:0,0:+-:135:DEL:MantaDEL_73476_4_5_0_0_0:NA:NA:8_82398889-8_82731418	0/1:NA:332529:0,46:+-:.:DEL:DEL00001479:NA:NA:8_82398889-8_82731418	split	IMPA1	NM_001144878	1020	29440	txStart-txEnd	82569150	82598589		0	0	-1		0	0	-1	gnomAD_v2_DEL_8_110370	21462	1	0	4.7e-05	0.000132	gnomAD_v2_INV_8_423;gnomAD_v2_INV_8_426			-1		-1		-1	-1		-1	8:53959623-102685362_INV;8:79645159-84231922_INV
8_94681669_95007785_INV	8	94681669	95007785	326116	INV	INV00001134	N	<INV>	11	PASS	SUPP=2;SUPP_VEC=11;SVLEN=325827;SVTYPE=INV;SVMETHOD=SURVIVOR1.0.7;CHR2=8;END=95007785;CIPOS=0,206;CIEND=-373,0;STRANDS=++	GT:PSV:LN:DR:ST:QV:TY:ID:RAL:AAL:CO	0/1:NA:325537:0,0:++:11:INV:MantaINV_74077_0_2_0_0_0:NA:NA:8_94681875-8_95007412	0/1:NA:326116:29,0:++:.:INV:INV00001134:NA:NA:8_94681669-8_95007785	split	PDP1	NM_001161780	1691	9136	txStart-txEnd	94929161	94938296		0	0	-1		0	0	-1	gnomAD_v2_INV_8_423;gnomAD_v2_INV_8_426	21476;21476	1;1	0;0	4.7e-05	0.000132				-1		-1		-1	-1	8:53959623-102685362_INV	0.008554
8_94681669_95007785_INV	8	94681669	95007785	326116	INV	INV00001134	N	<INV>	11	PASS	SUPP=2;SUPP_VEC=11;SVLEN=325827;SVTYPE=INV;SVMETHOD=SURVIVOR1.0.7;CHR2=8;END=95007785;CIPOS=0,206;CIEND=-373,0;STRANDS=++	GT:PSV:LN:DR:ST:QV:TY:ID:RAL:AAL:CO	0/1:NA:325537:0,0:++:11:INV:MantaINV_74077_0_2_0_0_0:NA:NA:8_94681875-8_95007412	0/1:NA:326116:29,0:++:.:INV:INV00001134:NA:NA:8_94681669-8_95007785	split	TMEM67	NM_153704	3016	63277	txStart-txEnd	94767071	94830347		0	0	-1		0	0	-1	gnomAD_v2_INV_8_423;gnomAD_v2_INV_8_426	21476;21476	1;1	0;0	4.7e-05	0.000132				-1		-1		-1	-1	8:53959623-102685362_INV	0.008554
8_145127764_145146751_DUP	8	145127764	145146751	18987	DUP	DUP00001169	N	<DUP>	233	PASS	SUPP=2;SUPP_VEC=11;SVLEN=18986;SVTYPE=DUP;SVMETHOD=SURVIVOR1.0.7;CHR2=8;END=145146751;CIPOS=0,1;CIEND=-1,0;STRANDS=-+	GT:PSV:LN:DR:ST:QV:TY:ID:RAL:AAL:CO	0/1:NA:18985:0,0:-+:233:DUP:MantaDUP_TANDEM_76667_0_1_0_0_0:NA:NA:8_145127765-8_145146750	0/1:NA:18987:0,35:-+:.:DUP:DUP00001169:NA:NA:8_145127764-8_145146751	split	GPAA1	NM_003801	1878	3584	txStart-txEnd	145137536	145141119		0	0	-1		0	0	-1					-1	-1				-1		-1		-1	-1		-1
X_69934962_69949948_INV	X	69934962	69949948	14986	INV	MantaINV:144309:0:2:0:0:0	A	<INV>	77	PASS	SUPP=2;SUPP_VEC=11;SVLEN=14931;SVTYPE=INV;SVMETHOD=SURVIVOR1.0.7;CHR2=X;END=69949948;CIPOS=0,205;CIEND=-381,0;STRANDS=++	GT:PSV:LN:DR:ST:QV:TY:ID:RAL:AAL:CO	0/1:NA:14986:0,0:++:77,66:INV,INV:MantaINV_144309_0_2_0_0_0:NA:NA:X_69934962-X_69949948,X_69935167-X_69949567	0/1:NA:14876:26,0:++:.:INV:INV00002124:NA:NA:X_69935010-X_69949886	split	TEX11	NM_001003811	163	14987	intron12-intron14	69934962	69949948		0	0	-1		0	0	-1	gnomAD_v2_INV_X_798	21430	2	0	9.3e-05	0.000264	gnomAD_v2_DUP_X_55254			-1		-1		-1	-1	X:46769177-84009828_INV;X:69935025-69949895_INV;X:69936503-69948259_INV	0.128
1_161667753_161800330_DEL	1	161667753	161800330	132577	DEL	DEL00000163	N	<DEL>	237	PASS	SUPP=2;SUPP_VEC=11;SVLEN=-132612;SVTYPE=DEL;SVMETHOD=SURVIVOR1.0.7;CHR2=1;END=161800330;CIPOS=-62,0;CIEND=0,8;STRANDS=+-	GT:PSV:LN:DR:ST:QV:TY:ID:RAL:AAL:CO	0/1:NA:132647:0,0:+-:237:DEL:MantaDEL_7810_0_1_0_0_0:NA:NA:1_161667691-1_161800338	0/1:NA:132577:35,0:+-:.:DEL:DEL00000163:NA:NA:1_161667753-1_161800330	split	ATF6	NM_007348	1196	64222	txStart-intron9	161736109	161800330		0	0	-1		0	0	-1					-1	-1	gnomAD_v2_DUP_1_2584;gnomAD_v2_INV_1_40;gnomAD_v2_INV_1_41			-1		-1		-1	-1		-1	1:83946-209634271_INV;1:4599854-170869838_INV;1:8923698-236647622_INV;1:9585556-193606524_INV;1:17124868-234920285_INV;1:47908261-216684957_INV;1:69129972-188838391_INV;1:76428345-179322403_INV;1:108097959-232960701_INV
1_161667979_161800649_DUP	1	161667979	161800649	132670	DUP	DUP00000138	N	<DUP>	101	PASS	SUPP=2;SUPP_VEC=11;SVLEN=132708;SVTYPE=DUP;SVMETHOD=SURVIVOR1.0.7;CHR2=1;END=161800649;CIPOS=-21,0;CIEND=0,55;STRANDS=-+	GT:PSV:LN:DR:ST:QV:TY:ID:RAL:AAL:CO	0/1:NA:132746:0,0:-+:101:DUP:MantaDUP_TANDEM_7810_0_2_0_0_0:NA:NA:1_161667958-1_161800704	0/1:NA:132670:43,0:-+:.:DUP:DUP00000138:NA:NA:1_161667979-1_161800649	split	ATF6	NM_007348	1196	64541	txStart-intron9	161736109	161800649		0	0	-1		0	0	-1	gnomAD_v2_DUP_1_2584	21472	1	0	4.7e-05	0.000561	gnomAD_v2_INV_1_40;gnomAD_v2_INV_1_41			-1		-1		-1	-1		-1	1:83946-209634271_INV;1:4599854-170869838_INV;1:8923698-236647622_INV;1:9585556-193606524_INV;1:17124868-234920285_INV;1:47908261-216684957_INV;1:69129972-188838391_INV;1:76428345-179322403_INV;1:108097959-232960701_INV
11_95569488_95571257_DEL	11	95569488	95571257	1769	DEL	DEL00001963	N	<DEL>	300	PASS	SUPP=2;SUPP_VEC=11;SVLEN=-1769;SVTYPE=DEL;SVMETHOD=SURVIVOR1.0.7;CHR2=11;END=95571257;CIPOS=0,0;CIEND=0,0;STRANDS=+-	GT:PSV:LN:DR:ST:QV:TY:ID:RAL:AAL:CO	0/1:NA:1769:0,0:+-:300:DEL:MantaDEL_103133_1_2_0_0_0:NA:NA:11_95569488-11_95571257	0/1:NA:1769:0,67:+-:.:DEL:DEL00001963:NA:NA:11_95569488-11_95571257	split	MTMR2	NM_001243571	2	1770	intron16-intron16	95569488	95571257		0	0	-1		0	0	-1					-1	-1				-1		-1		-1	-1		-1	11:50025477-108975588_INV
11_95578323_95580877_DEL	11	95578323	95580877	2554	DEL	DEL00001968	N	<DEL>	179	PASS	SUPP=2;SUPP_VEC=11;SVLEN=-2554;SVTYPE=DEL;SVMETHOD=SURVIVOR1.0.7;CHR2=11;END=95580877;CIPOS=0,0;CIEND=0,0;STRANDS=+-	GT:PSV:LN:DR:ST:QV:TY:ID:RAL:AAL:CO	0/1:NA:2554:0,0:+-:179:DEL:MantaDEL_103133_4_8_0_0_0:NA:NA:11_95578323-11_95580877	0/1:NA:2554:0,52:+-:.:DEL:DEL00001968:NA:NA:11_95578323-11_95580877	split	MTMR2	NM_001243571	2	2555	intron13-intron13	95578323	95580877		0	0	-1		0	0	-1					-1	-1				-1		-1		-1	-1		-1	11:50025477-108975588_INV
11_95581062_95582836_DEL	11	95581062	95582836	1774	DEL	DEL00001969	N	<DEL>	279	PASS	SUPP=2;SUPP_VEC=11;SVLEN=-1774;SVTYPE=DEL;SVMETHOD=SURVIVOR1.0.7;CHR2=11;END=95582836;CIPOS=0,0;CIEND=0,0;STRANDS=+-	GT:PSV:LN:DR:ST:QV:TY:ID:RAL:AAL:CO	0/1:NA:1774:0,0:+-:279:DEL:MantaDEL_103133_8_9_0_0_0:NA:NA:11_95581062-11_95582836	0/1:NA:1774:0,47:+-:.:DEL:DEL00001969:NA:NA:11_95581062-11_95582836	split	MTMR2	NM_001243571	2	1775	intron12-exon13	95581062	95582836		0	0	-1		0	0	-1					-1	-1				-1		-1		-1	-1		-1	11:50025477-108975588_INV
11_95590801_95595155_DEL	11	95590801	95595155	4354	DEL	DEL00001975	N	<DEL>	107	PASS	SUPP=2;SUPP_VEC=11;SVLEN=-3857;SVTYPE=DEL;SVMETHOD=SURVIVOR1.0.7;CHR2=11;END=95595155;CIPOS=0,994;CIEND=-1,0;STRANDS=+-	GT:PSV:LN:DR:ST:QV:TY:ID:RAL:AAL:CO	0/1:NA:3359:0,0:+-:107:DEL:MantaDEL_103133_13_14_0_0_0:NA:NA:11_95591795-11_95595154	0/1:NA:4354:51,57:+-:.,.:DEL,DEL:DEL00001975:NA:NA:11_95590801-11_95595155,11_95591795-11_95595154	split	MTMR2	NM_001243571	104	4355	intron8-intron9	95590801	95595155		0	0	-1		0	0	-1					-1	-1				-1		-1		-1	-1		-1	11:50025477-108975588_INV
11_95620850_95657055_DEL	11	95620850	95657055	36205	DEL	DEL00001980	N	<DEL>	186	PASS	SUPP=2;SUPP_VEC=11;SVLEN=-35907;SVTYPE=DEL;SVMETHOD=SURVIVOR1.0.7;CHR2=11;END=95657055;CIPOS=0,578;CIEND=-21,0;STRANDS=+-	GT:PSV:LN:DR:ST:QV:TY:ID:RAL:AAL:CO	0/1:NA:35609:0,0:+-:186:DEL:MantaDEL_103133_19_20_0_0_0:NA:NA:11_95621425-11_95657034	0/1:NA:36205:55,0:+-:.,.:DEL,DEL:DEL00001980:NA:NA:11_95620850-11_95657055,11_95621428-11_95657046	split	MTMR2	NM_016156	125	36206	exon1-intron2	95620850	95657055		0	0	-1		0	0	-1					-1	-1				-1		-1		-1	-1		-1	11:50025477-108975588_INV
15_41864762_41865199_DEL	15	41864762	41865199	437	DEL	MantaDEL:124820:0:0:1:0:1	TGTGAGTACCTGGTGTGGGGGTGGCCAGGAGGAAACGGGTGGGAACACAGGGCCTGGAAAGGCATAGAGACCCTGGCAGAGAGGGGCTTGCTGGGTAGGGCTGATGGAGCTGGGTGGGAGTAGGAGGGGTCTGAGTTTGAATCCTTTTAATCTAGCAGGCTTTCTTTTCTCTCACAAAACCCTGCTGAGAAATATAGGCTGGGCAAGGGCCCTTTCTAGAGGGAGGGACTTGTGGAGCCCCAGGGTGGGGGAGTCTCGTCTTCCAGGCTCCCTCTTAGGCTAGCCGAAGCTTCCTTGCCTTGGGAAGGCCCTCCATCCCCTTCCTTCCTTCCAGTGATTCTGGGGACAGCCTTCAGGCTTTCTGGCCAGGGACCCCCATCCATCCTGCCCCAGCTGGGT…	T	260	PASS	SUPP=2;SUPP_VEC=11;SVLEN=-590;SVTYPE=DEL;SVMETHOD=SURVIVOR1.0.7;CHR2=15;END=41865199;CIPOS=0,902;CIEND=0,676;STRANDS=+-	GT:PSV:LN:DR:ST:QV:TY:ID:RAL:AAL:CO	0/1:NA:437:0,0:+-:73,206,260:DEL,DEL,DEL:MantaDEL_124820_0_0_1_0_1:TGTGAGTACCTGGTGTGGGGGTGGCCAGGAGGAAACGGGTGGGAACACAGGGCCTGGAAAGGCATAGAGACCCTGGCAGAGAGGGGCTTGCTGGGTAGGGCTGATGGAGCTGGGTGGGAGTAGGAGGGGTCTGAGTTTGAATCCTTTTAATCTAGCAGGCTTTCTTTTCTCTCACAAAACCCTGCTGAGAAATATAGGCTGGGCAAGGGCCCTTTCTAGAGGGAGGGACTTGTGGAGCCCCAGGGTGGGGGAGTCTCGTCTTCCAGGCTCCCTCTTAGGCTAGCCGAAGCTTCCTTGCCTTGGGAAGGCCCTCCATCCCCTTCCTTCCTTCC…	0/1:NA:743:39,0:+-:.:DEL:DEL00002347:NA:NA:15_41864763-15_41865506	split	TYRO3	NM_006293	2	438	intron15-intron15	41864762	41865199		0	0	-1		0	0	-1					-1	-1				-1		-1		-1	-1		-1	15:40414147-64343008_INV;15:41853703-76553742_INV;15:41859872-76553211_INV;15:41860713-76553027_INV;15:41861791-76552734_INV;15:41862486-76552776_INV;15:41864024-76552620_INV
2_27693392_27700028_DEL	2	27693392	27700028	6636	DEL	DEL00000316	N	<DEL>	377	PASS	SUPP=2;SUPP_VEC=11;SVLEN=-6636;SVTYPE=DEL;SVMETHOD=SURVIVOR1.0.7;CHR2=2;END=27700028;CIPOS=0,0;CIEND=0,0;STRANDS=+-	GT:PSV:LN:DR:ST:QV:TY:ID:RAL:AAL:CO	0/1:NA:6636:0,0:+-:377:DEL:MantaDEL_14574_0_1_0_0_0:NA:NA:2_27693392-2_27700028	0/1:NA:6636:0,28:+-:.:DEL:DEL00000316:NA:NA:2_27693392-2_27700028	split	IFT172	NM_015662	370	6637	intron13-intron16	27693392	27700028		0	0	-1		0	0	-1					-1	-1	gnomAD_v2_INV_2_70			-1		-1		-1	-1		-1	2:10138183-29423895_INV;2:26280500-162970618_INV
1_161667747_161800339_DEL	1	161667747	161800339	132592	DEL	DEL00000212	N	<DEL>	528	PASS	SUPP=2;SUPP_VEC=11;SVLEN=-132620;SVTYPE=DEL;SVMETHOD=SURVIVOR1.0.7;CHR2=1;END=161800339;CIPOS=-56,0;CIEND=-1,0;STRANDS=+-	GT:PSV:LN:DR:ST:QV:TY:ID:RAL:AAL:CO	0/1:NA:132647:0,0:+-:528:DEL:MantaDEL_8610_0_1_0_0_0:NA:NA:1_161667691-1_161800338	0/1:NA:132592:26,0:+-:.:DEL:DEL00000212:NA:NA:1_161667747-1_161800339	split	ATF6	NM_007348	1196	64231	txStart-intron9	161736109	161800339		0	0	-1		0	0	-1					-1	-1	gnomAD_v2_DUP_1_2584;gnomAD_v2_INV_1_40;gnomAD_v2_INV_1_41			-1		-1		-1	-1		-1	1:83946-209634271_INV;1:4599854-170869838_INV;1:8923698-236647622_INV;1:9585556-193606524_INV;1:17124868-234920285_INV;1:47908261-216684957_INV;1:69129972-188838391_INV;1:76428345-179322403_INV;1:108097959-232960701_INV
1_161667971_161800647_DUP	1	161667971	161800647	132676	DUP	DUP00000157	N	<DUP>	528	PASS	SUPP=2;SUPP_VEC=11;SVLEN=132661;SVTYPE=DUP;SVMETHOD=SURVIVOR1.0.7;CHR2=1;END=161800647;CIPOS=0,0;CIEND=-31,0;STRANDS=-+	GT:PSV:LN:DR:ST:QV:TY:ID:RAL:AAL:CO	0/1:NA:132645:0,0:-+:528:DUP:MantaDUP_TANDEM_8610_0_1_1_0_0:NA:NA:1_161667971-1_161800616	0/1:NA:132676:28,0:-+:.:DUP:DUP00000157:NA:NA:1_161667971-1_161800647	split	ATF6	NM_007348	1196	64539	txStart-intron9	161736109	161800647		0	0	-1		0	0	-1	gnomAD_v2_DUP_1_2584	21472	1	0	4.7e-05	0.000561	gnomAD_v2_INV_1_40;gnomAD_v2_INV_1_41			-1		-1		-1	-1		-1	1:83946-209634271_INV;1:4599854-170869838_INV;1:8923698-236647622_INV;1:9585556-193606524_INV;1:17124868-234920285_INV;1:47908261-216684957_INV;1:69129972-188838391_INV;1:76428345-179322403_INV;1:108097959-232960701_INV
1_196908099_196958550_DUP	1	196908099	196958550	50451	DUP	DUP00000165	N	<DUP>	618	PASS	SUPP=2;SUPP_VEC=11;SVLEN=50428;SVTYPE=DUP;SVMETHOD=SURVIVOR1.0.7;CHR2=1;END=196958550;CIPOS=-26,0;CIEND=-72,0;STRANDS=-+	GT:PSV:LN:DR:ST:QV:TY:ID:RAL:AAL:CO	0/1:NA:50405:0,0:-+:618:DUP:MantaDUP_TANDEM_10567_0_1_1_0_0:NA:NA:1_196908073-1_196958478	0/1:NA:50451:39,0:-+:.:DUP:DUP00000165:NA:NA:1_196908099-1_196958550	split	CFHR5	NM_030787	433	11885	txStart-intron3	196946666	196958550		0	0	-1		0	0	-1	gnomAD_v2_DUP_1_3007	20408	1	0	4.9e-05	0.000449				-1		-1		-1	-1		-1	1:83946-209634271_INV;1:8923698-236647622_INV;1:17124868-234920285_INV;1:47908261-216684957_INV;1:108097959-232960701_INV
18_67660851_67827843_DUP	18	67660851	67827843	166992	DUP	DUP00002204	N	<DUP>	784	PASS	SUPP=2;SUPP_VEC=11;SVLEN=166991;SVTYPE=DUP;SVMETHOD=SURVIVOR1.0.7;CHR2=18;END=67827843;CIPOS=0,1;CIEND=-1,0;STRANDS=-+	GT:PSV:LN:DR:ST:QV:TY:ID:RAL:AAL:CO	0/1:NA:166990:0,0:-+:784:DUP:MantaDUP_TANDEM_153375_0_1_0_0_0:NA:NA:18_67660852-18_67827842	0/1:NA:166992:0,57:-+:.:DUP:DUP00002204:NA:NA:18_67660851-18_67827843	split	RTTN	NM_173630	4787	156802	intron14-txEnd	67671042	67827843		0	0	-1	gssvL54437	2	9202	0.00021734					-1	-1				-1		-1		-1	-1		-1
1_91837594_91857624_DUP	1	91837594	91857624	20030	DUP	DUP00000076	N	<DUP>	81	PASS	SUPP=2;SUPP_VEC=11;SVLEN=20062;SVTYPE=DUP;SVMETHOD=SURVIVOR1.0.7;CHR2=1;END=91857624;CIPOS=-70,0;CIEND=-6,0;STRANDS=-+	GT:PSV:LN:DR:ST:QV:TY:ID:RAL:AAL:CO	0/1:NA:20094:0,0:-+:81:DUP:MantaDUP_TANDEM_4874_1_2_0_0_0:NA:NA:1_91837524-1_91857618	0/1:NA:20030:47,0:-+:.:DUP:DUP00000076:NA:NA:1_91837594-1_91857624	split	HFM1	NM_001017975	1200	20031	intron4-intron13	91837594	91857624		0	0	-1		0	0	-1					-1	-1	gnomAD_v2_INV_1_7			-1		-1	DUP	0.00019968	0.001		-1	1:83946-209634271_INV;1:4599854-170869838_INV;1:8923698-236647622_INV;1:9585556-193606524_INV;1:17124868-234920285_INV;1:17216755-149229918_INV;1:17225076-149220997_INV;1:17229844-149217063_INV;1:21790664-120392090_INV;1:32060529-95197557_INV;1:47908261-216684957_INV;1:51769166-94478994_INV;1:69129972-188838391_INV;1:76428345-179322403_INV
1_91837838_91857857_DEL	1	91837838	91857857	20019	DEL	DEL00000094	N	<DEL>	128	PASS	SUPP=2;SUPP_VEC=11;SVLEN=-20014;SVTYPE=DEL;SVMETHOD=SURVIVOR1.0.7;CHR2=1;END=91857857;CIPOS=-13,0;CIEND=-23,0;STRANDS=+-	GT:PSV:LN:DR:ST:QV:TY:ID:RAL:AAL:CO	0/1:NA:20009:0,0:+-:128:DEL:MantaDEL_4874_0_1_0_0_0:NA:NA:1_91837825-1_91857834	0/1:NA:20019:34,0:+-:.:DEL:DEL00000094:NA:NA:1_91837838-1_91857857	split	HFM1	NM_001017975	1200	20020	intron4-intron13	91837838	91857857		0	0	-1		0	0	-1					-1	-1	gnomAD_v2_INV_1_7			-1		-1	DUP	0.00019968	0.001		-1	1:83946-209634271_INV;1:4599854-170869838_INV;1:8923698-236647622_INV;1:9585556-193606524_INV;1:17124868-234920285_INV;1:17216755-149229918_INV;1:17225076-149220997_INV;1:17229844-149217063_INV;1:21790664-120392090_INV;1:32060529-95197557_INV;1:47908261-216684957_INV;1:51769166-94478994_INV;1:69129972-188838391_INV;1:76428345-179322403_INV
1_113392912_113499384_DEL	1	113392912	113499384	106472	DEL	DEL00000108	N	<DEL>	26	PASS	SUPP=2;SUPP_VEC=11;SVLEN=-106459;SVTYPE=DEL;SVMETHOD=SURVIVOR1.0.7;CHR2=1;END=113499384;CIPOS=-25,0;CIEND=-52,0;STRANDS=+-	GT:PSV:LN:DR:ST:QV:TY:ID:RAL:AAL:CO	0/1:NA:106445:0,0:+-:26:DEL:MantaDEL_5970_0_1_0_0_0:NA:NA:1_113392887-1_113499332	0/1:NA:106472:23,0:+-:.:DEL:DEL00000108:NA:NA:1_113392912-1_113499384	split	SLC16A1	NM_003051	1507	44507	txStart-txEnd	113454469	113498975	gssvG1512	3	12129	0.00024734		0	0	-1					-1	-1	gnomAD_v2_INV_1_29			-1		-1		-1	-1		-1	1:113412222-113526936_DUP;1:83946-209634271_INV;1:4599854-170869838_INV;1:8923698-236647622_INV;1:9585556-193606524_INV;1:17124868-234920285_INV;1:17216755-149229918_INV;1:17225076-149220997_INV;1:17229844-149217063_INV;1:21790664-120392090_INV;1:47908261-216684957_INV;1:69129972-188838391_INV;1:76428345-179322403_INV;1:108097959-232960701_INV;1:109720024-154259996_INV	AKR7A2P1/SLC16A1-AS1
12_121121831_121191591_DEL	12	121121831	121191591	69760	DEL	DEL00001988	N	<DEL>	386	PASS	SUPP=2;SUPP_VEC=11;SVLEN=-69760;SVTYPE=DEL;SVMETHOD=SURVIVOR1.0.7;CHR2=12;END=121191591;CIPOS=0,0;CIEND=0,0;STRANDS=+-	GT:PSV:LN:DR:ST:QV:TY:ID:RAL:AAL:CO	0/1:NA:69760:0,0:+-:386:DEL:MantaDEL_103762_0_2_0_0_0:NA:NA:12_121121831-12_121191591	0/1:NA:69760:0,46:+-:.:DEL:DEL00001988:NA:NA:12_121121831-12_121191591	split	ACADS	NM_000017	1249	14184	txStart-txEnd	121163628	121177811		0	0	-1		0	0	-1					-1	-1				-1		-1		-1	-1		-1	12:121080794-121209884_DUP
12_121121831_121191591_DEL	12	121121831	121191591	69760	DEL	DEL00001988	N	<DEL>	386	PASS	SUPP=2;SUPP_VEC=11;SVLEN=-69760;SVTYPE=DEL;SVMETHOD=SURVIVOR1.0.7;CHR2=12;END=121191591;CIPOS=0,0;CIEND=0,0;STRANDS=+-	GT:PSV:LN:DR:ST:QV:TY:ID:RAL:AAL:CO	0/1:NA:69760:0,0:+-:386:DEL:MantaDEL_103762_0_2_0_0_0:NA:NA:12_121121831-12_121191591	0/1:NA:69760:0,46:+-:.:DEL:DEL00001988:NA:NA:12_121121831-12_121191591	split	UNC119B	NM_001080533	761	13184	txStart-txEnd	121148260	121161443		0	0	-1		0	0	-1					-1	-1				-1		-1		-1	-1		-1	12:121080794-121209884_DUP	MIR4700
2_148528189_148903096_INV	2	148528189	148903096	374907	INV	INV00000416	N	<INV>	38	PASS	SUPP=2;SUPP_VEC=11;SVLEN=374896;SVTYPE=INV;SVMETHOD=SURVIVOR1.0.7;CHR2=2;END=148903096;CIPOS=0,27;CIEND=0,5;STRANDS=++	GT:PSV:LN:DR:ST:QV:TY:ID:RAL:AAL:CO	0/1:NA:374885:0,0:++:38:INV:MantaINV_19420_0_1_0_0_0:NA:NA:2_148528216-2_148903101	0/1:NA:374907:34,0:++:.:INV:INV00000416:NA:NA:2_148528189-2_148903096	split	ORC4	NM_181742	1324	91209	txStart-txEnd	148687965	148779173		0	0	-1		0	0	-1					-1	-1	gnomAD_v2_DUP_2_6567			-1		-1		-1	-1	2:26280500-162970618_INV;2:33078871-153818960_INV;2:37574354-210299893_INV;2:104416902-188067495_INV;2:122235797-235423496_INV;2:125267534-203702062_INV;2:137647843-222431685_INV;2:143803781-206683541_INV	0.1694		MBD5/ORC4
15_41864762_41865199_DEL	15	41864762	41865199	437	DEL	MantaDEL:119170:0:0:3:0:1	TGTGAGTACCTGGTGTGGGGGTGGCCAGGAGGAAACGGGTGGGAACACAGGGCCTGGAAAGGCATAGAGACCCTGGCAGAGAGGGGCTTGCTGGGTAGGGCTGATGGAGCTGGGTGGGAGTAGGAGGGGTCTGAGTTTGAATCCTTTTAATCTAGCAGGCTTTCTTTTCTCTCACAAAACCCTGCTGAGAAATATAGGCTGGGCAAGGGCCCTTTCTAGAGGGAGGGACTTGTGGAGCCCCAGGGTGGGGGAGTCTCGTCTTCCAGGCTCCCTCTTAGGCTAGCCGAAGCTTCCTTGCCTTGGGAAGGCCCTCCATCCCCTTCCTTCCTTCCAGTGATTCTGGGGACAGCCTTCAGGCTTTCTGGCCAGGGACCCCCATCCATCCTGCCCCAGCTGGGT…	T	288	PASS	SUPP=2;SUPP_VEC=11;SVLEN=-590;SVTYPE=DEL;SVMETHOD=SURVIVOR1.0.7;CHR2=15;END=41865199;CIPOS=0,902;CIEND=0,676;STRANDS=+-	GT:PSV:LN:DR:ST:QV:TY:ID:RAL:AAL:CO	0/1:NA:437:0,0:+-:288,31,200:DEL,DEL,DEL:MantaDEL_119170_0_0_3_0_1:TGTGAGTACCTGGTGTGGGGGTGGCCAGGAGGAAACGGGTGGGAACACAGGGCCTGGAAAGGCATAGAGACCCTGGCAGAGAGGGGCTTGCTGGGTAGGGCTGATGGAGCTGGGTGGGAGTAGGAGGGGTCTGAGTTTGAATCCTTTTAATCTAGCAGGCTTTCTTTTCTCTCACAAAACCCTGCTGAGAAATATAGGCTGGGCAAGGGCCCTTTCTAGAGGGAGGGACTTGTGGAGCCCCAGGGTGGGGGAGTCTCGTCTTCCAGGCTCCCTCTTAGGCTAGCCGAAGCTTCCTTGCCTTGGGAAGGCCCTCCATCCCCTTCCTTCCTTCC…	0/1:NA:743:32,0:+-:.:DEL:DEL00002648:NA:NA:15_41864763-15_41865506	split	TYRO3	NM_006293	2	438	intron15-intron15	41864762	41865199		0	0	-1		0	0	-1					-1	-1				-1		-1		-1	-1		-1	15:40414147-64343008_INV;15:41853703-76553742_INV;15:41859872-76553211_INV;15:41860713-76553027_INV;15:41861791-76552734_INV;15:41862486-76552776_INV;15:41864024-76552620_INV
4_78882865_79192524_DEL	4	78882865	79192524	309659	DEL	DEL00000843	N	<DEL>	214	PASS	SUPP=2;SUPP_VEC=11;SVLEN=-309698;SVTYPE=DEL;SVMETHOD=SURVIVOR1.0.7;CHR2=4;END=79192524;CIPOS=-18,0;CIEND=0,59;STRANDS=+-	GT:PSV:LN:DR:ST:QV:TY:ID:RAL:AAL:CO	0/1:NA:309736:0,0:+-:214:DEL:MantaDEL_39309_0_1_0_0_0:NA:NA:4_78882847-4_79192583	0/1:NA:309659:44,0:+-:.:DEL:DEL00000843:NA:NA:4_78882865-4_79192524	split	FRAS1	NM_025074	990	214049	txStart-intron9	78978476	79192524		0	0	-1		0	0	-1					-1	-1	gnomAD_v2_INV_4_219			-1		-1		-1	-1		-1	4:21758290-84442445_INV;4:21758875-84442542_INV;4:24549534-125995071_INV;4:32219468-79170284_INV;4:45105686-118544232_INV;4:78886536-113384774_INV
20_47552648_47672474_DEL	20	47552648	47672474	119826	DEL	DEL00002876	N	<DEL>	617	PASS	SUPP=2;SUPP_VEC=11;SVLEN=-119826;SVTYPE=DEL;SVMETHOD=SURVIVOR1.0.7;CHR2=20;END=47672474;CIPOS=-1,0;CIEND=-1,0;STRANDS=+-	GT:PSV:LN:DR:ST:QV:TY:ID:RAL:AAL:CO	0/1:NA:119826:0,0:+-:617:DEL:MantaDEL_3_6491_6493_0_0_0:NA:NA:20_47552647-20_47672473	0/1:NA:119826:32,0:+-:.:DEL:DEL00002876:NA:NA:20_47552648-20_47672474	split	ARFGEF2	NM_006420	5275	100583	intron1-txEnd	47552648	47653230		0	0	-1		0	0	-1					-1	-1				-1		-1		-1	-1		-1	20:35024724-57263721_INV
1_161667747_161800339_DEL	1	161667747	161800339	132592	DEL	DEL00000171	N	<DEL>	406	PASS	SUPP=2;SUPP_VEC=11;SVLEN=-132620;SVTYPE=DEL;SVMETHOD=SURVIVOR1.0.7;CHR2=1;END=161800339;CIPOS=-56,0;CIEND=-1,0;STRANDS=+-	GT:PSV:LN:DR:ST:QV:TY:ID:RAL:AAL:CO	0/1:NA:132647:0,0:+-:406:DEL:MantaDEL_7791_0_2_0_0_0:NA:NA:1_161667691-1_161800338	0/1:NA:132592:29,0:+-:.:DEL:DEL00000171:NA:NA:1_161667747-1_161800339	split	ATF6	NM_007348	1196	64231	txStart-intron9	161736109	161800339		0	0	-1		0	0	-1					-1	-1	gnomAD_v2_DUP_1_2584;gnomAD_v2_INV_1_40;gnomAD_v2_INV_1_41			-1		-1		-1	-1		-1	1:83946-209634271_INV;1:4599854-170869838_INV;1:8923698-236647622_INV;1:9585556-193606524_INV;1:17124868-234920285_INV;1:47908261-216684957_INV;1:69129972-188838391_INV;1:76428345-179322403_INV;1:108097959-232960701_INV
1_161667971_161800639_DUP	1	161667971	161800639	132668	DUP	DUP00000119	N	<DUP>	406	PASS	SUPP=2;SUPP_VEC=11;SVLEN=132668;SVTYPE=DUP;SVMETHOD=SURVIVOR1.0.7;CHR2=1;END=161800639;CIPOS=-7,0;CIEND=-8,0;STRANDS=-+	GT:PSV:LN:DR:ST:QV:TY:ID:RAL:AAL:CO	0/1:NA:132667:0,0:-+:406:DUP:MantaDUP_TANDEM_7791_0_2_1_0_0:NA:NA:1_161667964-1_161800631	0/1:NA:132668:29,0:-+:.:DUP:DUP00000119:NA:NA:1_161667971-1_161800639	split	ATF6	NM_007348	1196	64531	txStart-intron9	161736109	161800639		0	0	-1		0	0	-1	gnomAD_v2_DUP_1_2584	21472	1	0	4.7e-05	0.000561	gnomAD_v2_INV_1_40;gnomAD_v2_INV_1_41			-1		-1		-1	-1		-1	1:83946-209634271_INV;1:4599854-170869838_INV;1:8923698-236647622_INV;1:9585556-193606524_INV;1:17124868-234920285_INV;1:47908261-216684957_INV;1:69129972-188838391_INV;1:76428345-179322403_INV;1:108097959-232960701_INV
13_50133618_50138755_DEL	13	50133618	50138755	5137	DEL	DEL00002284	N	<DEL>	306	PASS	SUPP=2;SUPP_VEC=11;SVLEN=-5186;SVTYPE=DEL;SVMETHOD=SURVIVOR1.0.7;CHR2=13;END=50138755;CIPOS=-99,0;CIEND=-1,0;STRANDS=+-	GT:PSV:LN:DR:ST:QV:TY:ID:RAL:AAL:CO	0/1:NA:5235:0,0:+-:306:DEL:MantaDEL_111387_0_1_0_0_0:NA:NA:13_50133519-13_50138754	0/1:NA:5137:32,0:+-:.:DEL:DEL00002284:NA:NA:13_50133618-13_50138755	split	RCBTB1	NM_018191	168	5138	intron4-intron5	50133618	50138755	gssvG10018	3	12365	0.00024262		0	0	-1	gnomAD_v2_DEL_13_159073	21476	1	0	4.7e-05	0.000449	gnomAD_v2_DUP_13_37486			-1		-1	DUP	0.00019968	0.001	13:49776120-51659446_DEL;13:50106526-50192288_DEL	5.94e-05	13:28522573-70820752_INV;13:32957269-100763564_INV;13:33672321-104409118_INV;13:34333083-102391450_INV;13:43443367-51748050_INV
3_48795835_48817034_DEL	3	48795835	48817034	21199	DEL	DEL00000591	N	<DEL>	325	PASS	SUPP=2;SUPP_VEC=11;SVLEN=-21199;SVTYPE=DEL;SVMETHOD=SURVIVOR1.0.7;CHR2=3;END=48817034;CIPOS=0,0;CIEND=0,0;STRANDS=+-	GT:PSV:LN:DR:ST:QV:TY:ID:RAL:AAL:CO	0/1:NA:21199:0,0:+-:325:DEL:MantaDEL_30602_0_1_0_0_0:NA:NA:3_48795835-3_48817034	0/1:NA:21199:0,16:+-:.:DEL:DEL00000591:NA:NA:3_48795835-3_48817034	split	PRKAR2A	NM_001321982	334	21200	intron5-intron8	48795835	48817034		0	0	-1		0	0	-1					-1	-1				-1		-1		-1	-1		-1	3:1200530-154949082_INV;3:3474090-77824459_INV;3:24885624-100711158_INV;3:31054980-130002468_INV;3:38627145-149162150_INV
1_161667972_161800602_DUP	1	161667972	161800602	132630	DUP	DUP00000160	N	<DUP>	192	PASS	SUPP=2;SUPP_VEC=11;SVLEN=132638;SVTYPE=DUP;SVMETHOD=SURVIVOR1.0.7;CHR2=1;END=161800602;CIPOS=-1,0;CIEND=0,14;STRANDS=-+	GT:PSV:LN:DR:ST:QV:TY:ID:RAL:AAL:CO	0/1:NA:132645:0,0:-+:192:DUP:MantaDUP_TANDEM_7444_0_1_0_0_0:NA:NA:1_161667971-1_161800616	0/1:NA:132630:28,0:-+:.:DUP:DUP00000160:NA:NA:1_161667972-1_161800602	split	ATF6	NM_007348	1196	64494	txStart-intron9	161736109	161800602		0	0	-1		0	0	-1	gnomAD_v2_DUP_1_2584	21472	1	0	4.7e-05	0.000561	gnomAD_v2_INV_1_40;gnomAD_v2_INV_1_41			-1		-1		-1	-1		-1	1:83946-209634271_INV;1:4599854-170869838_INV;1:8923698-236647622_INV;1:9585556-193606524_INV;1:17124868-234920285_INV;1:47908261-216684957_INV;1:69129972-188838391_INV;1:76428345-179322403_INV;1:108097959-232960701_INV
5_73993573_74074974_DUP	5	73993573	74074974	81401	DUP	DUP00000778	N	<DUP>	429	PASS	SUPP=2;SUPP_VEC=11;SVLEN=81400;SVTYPE=DUP;SVMETHOD=SURVIVOR1.0.7;CHR2=5;END=74074974;CIPOS=0,1;CIEND=-1,0;STRANDS=-+	GT:PSV:LN:DR:ST:QV:TY:ID:RAL:AAL:CO	0/1:NA:81399:0,0:-+:429:DUP:MantaDUP_TANDEM_47927_0_1_0_0_0:NA:NA:5_73993574-5_74074973	0/1:NA:81401:0,50:-+:.:DUP:DUP00000778:NA:NA:5_73993573-5_74074974	split	HEXB	NM_000521	1011	23541	intron5-txEnd	73993573	74017113		0	0	-1		0	0	-1	gnomAD_v2_DUP_5_15754;gnomAD_v2_DUP_5_15755	20400;20400	2;1	0;0	9.8e-05	0.000754				-1		-1		-1	-1		-1	5:24758284-101693420_INV;5:28691216-97582419_INV;5:52988827-105072312_INV
1_161667741_161800341_DEL	1	161667741	161800341	132600	DEL	DEL00000136	N	<DEL>	398	PASS	SUPP=2;SUPP_VEC=11;SVLEN=-132624;SVTYPE=DEL;SVMETHOD=SURVIVOR1.0.7;CHR2=1;END=161800341;CIPOS=-50,0;CIEND=-3,0;STRANDS=+-	GT:PSV:LN:DR:ST:QV:TY:ID:RAL:AAL:CO	0/1:NA:132647:0,0:+-:398:DEL:MantaDEL_7360_0_1_0_0_0:NA:NA:1_161667691-1_161800338	0/1:NA:132600:29,0:+-:.:DEL:DEL00000136:NA:NA:1_161667741-1_161800341	split	ATF6	NM_007348	1196	64233	txStart-intron9	161736109	161800341		0	0	-1		0	0	-1					-1	-1	gnomAD_v2_DUP_1_2584;gnomAD_v2_INV_1_40;gnomAD_v2_INV_1_41			-1		-1		-1	-1		-1	1:83946-209634271_INV;1:4599854-170869838_INV;1:8923698-236647622_INV;1:9585556-193606524_INV;1:17124868-234920285_INV;1:47908261-216684957_INV;1:69129972-188838391_INV;1:76428345-179322403_INV;1:108097959-232960701_INV
1_161667971_161800640_DUP	1	161667971	161800640	132669	DUP	DUP00000136	N	<DUP>	398	PASS	SUPP=2;SUPP_VEC=11;SVLEN=132718;SVTYPE=DUP;SVMETHOD=SURVIVOR1.0.7;CHR2=1;END=161800640;CIPOS=-10,0;CIEND=0,87;STRANDS=-+	GT:PSV:LN:DR:ST:QV:TY:ID:RAL:AAL:CO	0/1:NA:132766:0,0:-+:398:DUP:MantaDUP_TANDEM_7360_0_1_1_0_0:NA:NA:1_161667961-1_161800727	0/1:NA:132669:32,0:-+:.:DUP:DUP00000136:NA:NA:1_161667971-1_161800640	split	ATF6	NM_007348	1196	64532	txStart-intron9	161736109	161800640		0	0	-1		0	0	-1	gnomAD_v2_DUP_1_2584	21472	1	0	4.7e-05	0.000561	gnomAD_v2_INV_1_40;gnomAD_v2_INV_1_41			-1		-1		-1	-1		-1	1:83946-209634271_INV;1:4599854-170869838_INV;1:8923698-236647622_INV;1:9585556-193606524_INV;1:17124868-234920285_INV;1:47908261-216684957_INV;1:69129972-188838391_INV;1:76428345-179322403_INV;1:108097959-232960701_INV
19_49204312_49208186_DUP	19	49204312	49208186	3874	DUP	DUP00002119	N	<DUP>	17	PASS	SUPP=2;SUPP_VEC=11;SVLEN=3913;SVTYPE=DUP;SVMETHOD=SURVIVOR1.0.7;CHR2=19;END=49208186;CIPOS=0,8;CIEND=0,85;STRANDS=-+	GT:PSV:LN:DR:ST:QV:TY:ID:RAL:AAL:CO	0/1:NA:3951:0,0:-+:17:DUP:MantaDUP_TANDEM_134855_1_2_0_0_0:NA:NA:19_49204320-19_49208271	0/1:NA:3874:32,0:-+:.:DUP:DUP00002119:NA:NA:19_49204312-19_49208186	split	FUT2	NM_000511	1033	3875	intron1-exon2	49204312	49208186		0	0	-1	gssvL59011,gssvL59021	136	14062	0.00967145					-1	-1	gnomAD_v2_DEL_19_204224;gnomAD_v2_DEL_19_204225;gnomAD_v2_DEL_19_204226;gnomAD_v2_INV_19_750			-1		-1	DEL	0.0145767	0.0695		-1	19:49200453-49209744_DEL	LOC105447645
2_228195560_228197132_DEL	2	228195560	228197132	1572	DEL	DEL00000486	N	<DEL>	53	PASS	SUPP=2;SUPP_VEC=11;SVLEN=-1572;SVTYPE=DEL;SVMETHOD=SURVIVOR1.0.7;CHR2=2;END=228197132;CIPOS=0,0;CIEND=0,0;STRANDS=+-	GT:PSV:LN:DR:ST:QV:TY:ID:RAL:AAL:CO	0/1:NA:1572:0,0:+-:53:DEL:MantaDEL_24457_4_6_0_0_0:NA:NA:2_228195560-2_228197132	0/1:NA:1572:0,27:+-:.:DEL:DEL00000486:NA:NA:2_228195560-2_228197132	split	MFF	NM_001277061	3	1573	exon4-intron4	228195560	228197132		0	0	-1	gssvL69716	9	2600	0.00346154					-1	-1	gnomAD_v2_INV_2_125;gnomAD_v2_INV_2_130	2:228122256-229844308	1	0.00118343	0	0	DEL	0.00119808	0.003		-1	2:122235797-235423496_INV;2:161282412-228293469_INV
7_80256813_80279787_DEL	7	80256813	80279787	22974	DEL	DEL00001333	N	<DEL>	557	PASS	SUPP=2;SUPP_VEC=11;SVLEN=-22974;SVTYPE=DEL;SVMETHOD=SURVIVOR1.0.7;CHR2=7;END=80279787;CIPOS=0,0;CIEND=0,0;STRANDS=+-	GT:PSV:LN:DR:ST:QV:TY:ID:RAL:AAL:CO	0/1:NA:22974:0,0:+-:557:DEL:MantaDEL_68941_0_1_0_0_0:NA:NA:7_80256813-7_80279787	0/1:NA:22974:0,28:+-:.:DEL:DEL00001333:NA:NA:7_80256813-7_80279787	split	CD36	NM_001001547	121	22975	intron1-intron3	80256813	80279787		0	0	-1	gssvL117005	19	15742	0.00120696	gnomAD_v2_DEL_7_97276;gnomAD_v2_DEL_7_97285;gnomAD_v2_DEL_7_97286	21476;21476;21476	1;10;1	0;0;0	0.000466	0.00079				-1		-1	DEL	0.00239617	0.0119	7:80256791-80279817_DEL	0.0001188	7:39546632-99949025_INV;7:55955254-100292055_INV;7:66631328-143298938_INV;7:67635773-98083201_INV;7:76724495-102417118_INV;7:77166473-100292058_INV;7:79317852-147370690_INV	CD36
7_82282579_82657707_DUP	7	82282579	82657707	375128	DUP	DUP00000899	N	<DUP>	544	PASS	SUPP=2;SUPP_VEC=11;SVLEN=375125;SVTYPE=DUP;SVMETHOD=SURVIVOR1.0.7;CHR2=7;END=82657707;CIPOS=0,24;CIEND=0,18;STRANDS=-+	GT:PSV:LN:DR:ST:QV:TY:ID:RAL:AAL:CO	0/1:NA:375122:0,0:-+:544:DUP:MantaDUP_TANDEM_69087_0_2_0_0_0:NA:NA:7_82282603-7_82657725	0/1:NA:375128:13,0:-+:.:DUP:DUP00000899:NA:NA:7_82282579-7_82657707	split	PCLO	NM_033026	12151	274381	intron3-txEnd	82383327	82657707		0	0	-1		0	0	-1					-1	-1				-1		-1		-1	-1		-1	7:39546632-99949025_INV;7:55955254-100292055_INV;7:66631328-143298938_INV;7:67635773-98083201_INV;7:76724495-102417118_INV;7:77166473-100292058_INV;7:79317852-147370690_INV;7:81128311-83566306_INV
5_484266_484968_DEL	5	484266	484968	702	DEL	DEL00000932	N	<DEL>	459	PASS	SUPP=2;SUPP_VEC=11;SVLEN=-499;SVTYPE=DEL;SVMETHOD=SURVIVOR1.0.7;CHR2=5;END=484968;CIPOS=-63,0;CIEND=-470,0;STRANDS=+-	GT:PSV:LN:DR:ST:QV:TY:ID:RAL:AAL:CO	0/1:NA:295:0,0:+-:459:DEL:MantaDEL_46616_0_0_0_0_0:ACCCCGCCGGACCCAGGAGGGTGTGGAGAAGCTCGGGTTGGGGTCCCCCTGGCTGGCTCGCCCCGCCGGACCCAGGAGGGTGTGGAGAAGCTCGGGTTGGGGTCCCCCTGGCTGGCTCGCCCCGCCGGACCCAGGAGGGTGTGGAGAAGCTCGGGTTGGGGTCCCCCTGGCTGGCTCGCCCCGCCGGACCCAGGAGGGTGTGGAGAAGCTCGGGTTGGGGTCCCCCTGGCTGGCTCGCCCCGCCGGACCCAGGAGGGTGTGGAGAAGCTCGGGTTGGGGTCCCCCTGGCTGGCTCG:A:5_484203-5_484498	0/1:NA:702:20,0:+-:.:DEL:DEL00000932:NA:NA:5_484266-5_484968	split	SLC9A3	NM_001284351	179	703	intron4-intron5	484266	484968	gssvG29107	4	13760	0.0002907		0	0	-1					-1	-1	gnomAD_v2_DUP_5_14229;gnomAD_v2_DUP_5_14243;gnomAD_v2_DUP_5_14244;gnomAD_v2_DUP_5_14245;gnomAD_v2_INV_5_247			-1		-1		-1	-1	5:478958-508919_DEL	0.0001188	5:454370-692082_DUP;5:236183-1593684_INV;5:236968-1593342_INV;5:238914-1591166_INV;5:244072-1583559_INV;5:244335-1583852_INV;5:248102-1580078_INV;5:261960-1570436_INV;5:271986-1634332_INV;5:272183-1633628_INV;5:274826-1631191_INV
X_10219713_10610369_INV	X	10219713	10610369	390656	INV	INV00001900	N	<INV>	11	PASS	SUPP=2;SUPP_VEC=11;SVLEN=391200;SVTYPE=INV;SVMETHOD=SURVIVOR1.0.7;CHR2=X;END=10610369;CIPOS=-604,0;CIEND=0,483;STRANDS=++	GT:PSV:LN:DR:ST:QV:TY:ID:RAL:AAL:CO	0/1:NA:391743:0,0:++:11:INV:MantaINV_144500_0_1_0_0_0:NA:NA:X_10219109-X_10610852	0/1:NA:390656:31,0:++:.:INV:INV00001900:NA:NA:X_10219713-X_10610369	split	MID1	NM_001098624	2013	197021	intron1-txEnd	10413349	10610369		0	0	-1		0	0	-1					-1	-1				-1		-1		-1	-1		-1		MID1
16_89331814_89347151_DUP	16	89331814	89347151	15337	DUP	DUP00002025	N	<DUP>	490	PASS	SUPP=2;SUPP_VEC=11;SVLEN=15336;SVTYPE=DUP;SVMETHOD=SURVIVOR1.0.7;CHR2=16;END=89347151;CIPOS=0,1;CIEND=-1,0;STRANDS=-+	GT:PSV:LN:DR:ST:QV:TY:ID:RAL:AAL:CO	0/1:NA:15335:0,0:-+:490:DUP:MantaDUP_TANDEM_131640_0_1_0_0_0:NA:NA:16_89331815-16_89347150	0/1:NA:15337:0,48:-+:.:DUP:DUP00002025:NA:NA:16_89331814-16_89347151	split	ANKRD11	NM_001256182	2199	13124	exon10-txEnd	89334028	89347151		0	0	-1		0	0	-1	gnomAD_v2_DUP_16_44087;gnomAD_v2_DUP_16_44107	20400;20400	3;1	0;0	0.000147	0.000221				-1		-1		-1	-1	16:89012684-89390276_DUP;16:89131342-89370176_DUP	0.0001188	16:88965185-89415666_DEL
17_73210041_73395825_DUP	17	73210041	73395825	185784	DUP	DUP00002099	N	<DUP>	420	PASS	SUPP=2;SUPP_VEC=11;SVLEN=185783;SVTYPE=DUP;SVMETHOD=SURVIVOR1.0.7;CHR2=17;END=73395825;CIPOS=0,1;CIEND=-1,0;STRANDS=-+	GT:PSV:LN:DR:ST:QV:TY:ID:RAL:AAL:CO	0/1:NA:185782:0,0:-+:420:DUP:MantaDUP_TANDEM_136034_0_1_0_0_0:NA:NA:17_73210042-17_73395824	./.:NA:185784:0,0:-+:.:DUP:DUP00002099:NA:NA:17_73210041-17_73395825	split	MRPS7	NM_015971	734	4499	txStart-txEnd	73257959	73262457		0	0	-1		0	0	-1	gnomAD_v2_DUP_17_45936	20628	1	0	4.8e-05	0.000107				-1		-1		-1	-1	17:73058209-73487966_DUP	5.94e-05	17:73249209-74607253_INV	GGA3
17_73210041_73395825_DUP	17	73210041	73395825	185784	DUP	DUP00002099	N	<DUP>	420	PASS	SUPP=2;SUPP_VEC=11;SVLEN=185783;SVTYPE=DUP;SVMETHOD=SURVIVOR1.0.7;CHR2=17;END=73395825;CIPOS=0,1;CIEND=-1,0;STRANDS=-+	GT:PSV:LN:DR:ST:QV:TY:ID:RAL:AAL:CO	0/1:NA:185782:0,0:-+:420:DUP:MantaDUP_TANDEM_136034_0_1_0_0_0:NA:NA:17_73210042-17_73395824	./.:NA:185784:0,0:-+:.:DUP:DUP00002099:NA:NA:17_73210041-17_73395825	split	SLC25A19	NM_001126122	969	16471	txStart-txEnd	73269060	73285530		0	0	-1		0	0	-1					-1	-1				-1		-1		-1	-1	17:73058209-73487966_DUP	5.94e-05	17:73249209-74607253_INV
17_73210192_73401292_DEL	17	73210192	73401292	191100	DEL	DEL00002825	N	<DEL>	202	PASS	SUPP=2;SUPP_VEC=11;SVLEN=-191100;SVTYPE=DEL;SVMETHOD=SURVIVOR1.0.7;CHR2=17;END=73401292;CIPOS=0,0;CIEND=0,0;STRANDS=+-	GT:PSV:LN:DR:ST:QV:TY:ID:RAL:AAL:CO	0/1:NA:191100:0,0:+-:202:DEL:MantaDEL_136034_2_3_0_0_0:NA:NA:17_73210192-17_73401292	0/1:NA:191100:0,40:+-:.:DEL:DEL00002825:NA:NA:17_73210192-17_73401292	split	MRPS7	NM_015971	734	4499	txStart-txEnd	73257959	73262457		0	0	-1		0	0	-1					-1	-1	gnomAD_v2_DUP_17_45936			-1		-1		-1	-1		-1	17:73058209-73487966_DUP;17:73249209-74607253_INV	GGA3
17_73210192_73401292_DEL	17	73210192	73401292	191100	DEL	DEL00002825	N	<DEL>	202	PASS	SUPP=2;SUPP_VEC=11;SVLEN=-191100;SVTYPE=DEL;SVMETHOD=SURVIVOR1.0.7;CHR2=17;END=73401292;CIPOS=0,0;CIEND=0,0;STRANDS=+-	GT:PSV:LN:DR:ST:QV:TY:ID:RAL:AAL:CO	0/1:NA:191100:0,0:+-:202:DEL:MantaDEL_136034_2_3_0_0_0:NA:NA:17_73210192-17_73401292	0/1:NA:191100:0,40:+-:.:DEL:DEL00002825:NA:NA:17_73210192-17_73401292	split	NUP85	NM_001303276	1580	21663	intron4-txEnd	73210192	73231854		0	0	-1		0	0	-1					-1	-1				-1		-1		-1	-1		-1	17:73058209-73487966_DUP
17_73210192_73401292_DEL	17	73210192	73401292	191100	DEL	DEL00002825	N	<DEL>	202	PASS	SUPP=2;SUPP_VEC=11;SVLEN=-191100;SVTYPE=DEL;SVMETHOD=SURVIVOR1.0.7;CHR2=17;END=73401292;CIPOS=0,0;CIEND=0,0;STRANDS=+-	GT:PSV:LN:DR:ST:QV:TY:ID:RAL:AAL:CO	0/1:NA:191100:0,0:+-:202:DEL:MantaDEL_136034_2_3_0_0_0:NA:NA:17_73210192-17_73401292	0/1:NA:191100:0,40:+-:.:DEL:DEL00002825:NA:NA:17_73210192-17_73401292	split	SLC25A19	NM_001126122	969	16471	txStart-txEnd	73269060	73285530		0	0	-1		0	0	-1					-1	-1				-1		-1		-1	-1		-1	17:73058209-73487966_DUP;17:73249209-74607253_INV
1_91837835_91857825_DEL	1	91837835	91857825	19990	DEL	DEL00000137	N	<DEL>	306	PASS	SUPP=2;SUPP_VEC=11;SVLEN=-20000;SVTYPE=DEL;SVMETHOD=SURVIVOR1.0.7;CHR2=1;END=91857825;CIPOS=-10,0;CIEND=0,9;STRANDS=+-	GT:PSV:LN:DR:ST:QV:TY:ID:RAL:AAL:CO	0/1:NA:20009:0,0:+-:306:DEL:MantaDEL_5939_1_2_0_0_0:NA:NA:1_91837825-1_91857834	0/1:NA:19990:42,0:+-:.:DEL:DEL00000137:NA:NA:1_91837835-1_91857825	split	HFM1	NM_001017975	1200	19991	intron4-intron13	91837835	91857825		0	0	-1		0	0	-1					-1	-1	gnomAD_v2_INV_1_7			-1		-1	DUP	0.00019968	0.001		-1	1:83946-209634271_INV;1:4599854-170869838_INV;1:8923698-236647622_INV;1:9585556-193606524_INV;1:17124868-234920285_INV;1:17216755-149229918_INV;1:17225076-149220997_INV;1:17229844-149217063_INV;1:21790664-120392090_INV;1:32060529-95197557_INV;1:47908261-216684957_INV;1:51769166-94478994_INV;1:69129972-188838391_INV;1:76428345-179322403_INV
1_161667747_161800313_DEL	1	161667747	161800313	132566	DEL	DEL00000225	N	<DEL>	463	PASS	SUPP=2;SUPP_VEC=11;SVLEN=-132607;SVTYPE=DEL;SVMETHOD=SURVIVOR1.0.7;CHR2=1;END=161800313;CIPOS=-56,0;CIEND=0,25;STRANDS=+-	GT:PSV:LN:DR:ST:QV:TY:ID:RAL:AAL:CO	0/1:NA:132647:0,0:+-:463:DEL:MantaDEL_8843_0_2_0_0_0:NA:NA:1_161667691-1_161800338	0/1:NA:132566:33,0:+-:.:DEL:DEL00000225:NA:NA:1_161667747-1_161800313	split	ATF6	NM_007348	1196	64205	txStart-intron9	161736109	161800313		0	0	-1		0	0	-1					-1	-1	gnomAD_v2_DUP_1_2584;gnomAD_v2_INV_1_40;gnomAD_v2_INV_1_41			-1		-1		-1	-1		-1	1:83946-209634271_INV;1:4599854-170869838_INV;1:8923698-236647622_INV;1:9585556-193606524_INV;1:17124868-234920285_INV;1:47908261-216684957_INV;1:69129972-188838391_INV;1:76428345-179322403_INV;1:108097959-232960701_INV
10_67939406_68078462_DEL	10	67939406	68078462	139056	DEL	DEL00002717	N	<DEL>	780	PASS	SUPP=2;SUPP_VEC=11;SVLEN=-139056;SVTYPE=DEL;SVMETHOD=SURVIVOR1.0.7;CHR2=10;END=68078462;CIPOS=0,0;CIEND=0,0;STRANDS=+-	GT:PSV:LN:DR:ST:QV:TY:ID:RAL:AAL:CO	0/1:NA:139056:0,0:+-:780:DEL:MantaDEL_106225_0_1_0_0_0:NA:NA:10_67939406-10_68078462	0/1:NA:139056:0,35:+-:.:DEL:DEL00002717:NA:NA:10_67939406-10_68078462	split	CTNNA3	NM_001127384	153	139057	intron12-intron13	67939406	68078462		0	0	-1	gssvL13084	5	12129	0.00041224					-1	-1	gnomAD_v2_DUP_10_30742			-1		-1		-1	-1		-1	10:67779464-68393690_DUP;10:8738346-108102195_INV;10:15431941-70315351_INV;10:36118263-86057548_INV
7_83624285_83681780_DUP	7	83624285	83681780	57495	DUP	DUP00001117	N	<DUP>	108	PASS	SUPP=2;SUPP_VEC=11;SVLEN=57494;SVTYPE=DUP;SVMETHOD=SURVIVOR1.0.7;CHR2=7;END=83681780;CIPOS=0,1;CIEND=-1,0;STRANDS=-+	GT:PSV:LN:DR:ST:QV:TY:ID:RAL:AAL:CO	0/1:NA:57493:0,0:-+:108:DUP:MantaDUP_TANDEM_80591_0_1_0_0_0:NA:NA:7_83624286-7_83681779	0/1:NA:57495:0,46:-+:.:DUP:DUP00001117:NA:NA:7_83624285-7_83681780	split	SEMA3A	NM_006080	912	57496	intron5-intron12	83624285	83681780		0	0	-1		0	0	-1					-1	-1				-1		-1	DEL	0.00019968	0.001		-1	7:39546632-99949025_INV;7:55955254-100292055_INV;7:66631328-143298938_INV;7:67635773-98083201_INV;7:76724495-102417118_INV;7:77166473-100292058_INV;7:79317852-147370690_INV
8_97229738_97251423_DUP	8	97229738	97251423	21685	DUP	DUP00001293	N	<DUP>	697	PASS	SUPP=2;SUPP_VEC=11;SVLEN=21684;SVTYPE=DUP;SVMETHOD=SURVIVOR1.0.7;CHR2=8;END=97251423;CIPOS=0,1;CIEND=-1,0;STRANDS=-+	GT:PSV:LN:DR:ST:QV:TY:ID:RAL:AAL:CO	0/1:NA:21683:0,0:-+:697:DUP:MantaDUP_TANDEM_91357_0_1_0_0_0:NA:NA:8_97229739-8_97251422	0/1:NA:21685:0,49:-+:.:DUP:DUP00001293:NA:NA:8_97229738-8_97251423	split	UQCRB	NM_001254752	428	8960	txStart-txEnd	97238903	97247862		0	0	-1		0	0	-1	gnomAD_v2_DUP_8_25809	20400	4	0	0.000196	0.000443	gnomAD_v2_INV_8_423;gnomAD_v2_INV_8_426			-1		-1		-1	-1	8:97229713-97251448_DUP	0.0001188	8:53959623-102685362_INV
1_161667716_161800311_DEL	1	161667716	161800311	132595	DEL	DEL00000189	N	<DEL>	431	PASS	SUPP=2;SUPP_VEC=11;SVLEN=-132621;SVTYPE=DEL;SVMETHOD=SURVIVOR1.0.7;CHR2=1;END=161800311;CIPOS=-25,0;CIEND=0,27;STRANDS=+-	GT:PSV:LN:DR:ST:QV:TY:ID:RAL:AAL:CO	0/1:NA:132647:0,0:+-:431:DEL:MantaDEL_7870_0_1_0_0_0:NA:NA:1_161667691-1_161800338	0/1:NA:132595:30,0:+-:.:DEL:DEL00000189:NA:NA:1_161667716-1_161800311	split	ATF6	NM_007348	1196	64203	txStart-intron9	161736109	161800311		0	0	-1		0	0	-1					-1	-1	gnomAD_v2_DUP_1_2584;gnomAD_v2_INV_1_40;gnomAD_v2_INV_1_41			-1		-1		-1	-1		-1	1:83946-209634271_INV;1:4599854-170869838_INV;1:8923698-236647622_INV;1:9585556-193606524_INV;1:17124868-234920285_INV;1:47908261-216684957_INV;1:69129972-188838391_INV;1:76428345-179322403_INV;1:108097959-232960701_INV
10_77905150_78236221_INV	10	77905150	78236221	331071	INV	INV00000819	N	<INV>	163	PASS	SUPP=2;SUPP_VEC=11;SVLEN=331064;SVTYPE=INV;SVMETHOD=SURVIVOR1.0.7;CHR2=10;END=78236221;CIPOS=-45,0;CIEND=-59,0;STRANDS=++	GT:PSV:LN:DR:ST:QV:TY:ID:RAL:AAL:CO	0/1:NA:331057:0,0:++:163:INV:MantaINV_86954_0_1_0_0_0:NA:NA:10_77905105-10_78236162	0/1:NA:331071:32,0:++:.:INV:INV00000819:NA:NA:10_77905150-10_78236221	split	LRMDA	NM_001305581	86	331072	intron5-intron6	77905150	78236221		0	0	-1		0	0	-1					-1	-1				-1		-1		-1	-1	10:8738346-108102195_INV;10:36118263-86057548_INV	0.006297
1_161667716_161800326_DEL	1	161667716	161800326	132610	DEL	DEL00000180	N	<DEL>	281	PASS	SUPP=2;SUPP_VEC=11;SVLEN=-132629;SVTYPE=DEL;SVMETHOD=SURVIVOR1.0.7;CHR2=1;END=161800326;CIPOS=-25,0;CIEND=0,12;STRANDS=+-	GT:PSV:LN:DR:ST:QV:TY:ID:RAL:AAL:CO	0/1:NA:132647:0,0:+-:281:DEL:MantaDEL_8797_0_1_0_0_0:NA:NA:1_161667691-1_161800338	0/1:NA:132610:27,0:+-:.:DEL:DEL00000180:NA:NA:1_161667716-1_161800326	split	ATF6	NM_007348	1196	64218	txStart-intron9	161736109	161800326		0	0	-1		0	0	-1					-1	-1	gnomAD_v2_DUP_1_2584;gnomAD_v2_INV_1_40;gnomAD_v2_INV_1_41			-1		-1		-1	-1		-1	1:83946-209634271_INV;1:4599854-170869838_INV;1:8923698-236647622_INV;1:9585556-193606524_INV;1:17124868-234920285_INV;1:47908261-216684957_INV;1:69129972-188838391_INV;1:76428345-179322403_INV;1:108097959-232960701_INV
1_196908034_196958556_DUP	1	196908034	196958556	50522	DUP	DUP00000157	N	<DUP>	411	PASS	SUPP=2;SUPP_VEC=11;SVLEN=50464;SVTYPE=DUP;SVMETHOD=SURVIVOR1.0.7;CHR2=1;END=196958556;CIPOS=0,39;CIEND=-78,0;STRANDS=-+	GT:PSV:LN:DR:ST:QV:TY:ID:RAL:AAL:CO	0/1:NA:50405:0,0:-+:411:DUP:MantaDUP_TANDEM_10781_0_2_0_0_0:NA:NA:1_196908073-1_196958478	0/1:NA:50522:29,0:-+:.:DUP:DUP00000157:NA:NA:1_196908034-1_196958556	split	CFHR5	NM_030787	433	11891	txStart-intron3	196946666	196958556		0	0	-1		0	0	-1	gnomAD_v2_DUP_1_3007	20408	1	0	4.9e-05	0.000449				-1		-1		-1	-1		-1	1:83946-209634271_INV;1:8923698-236647622_INV;1:17124868-234920285_INV;1:47908261-216684957_INV;1:108097959-232960701_INV
11_85339730_85342186_DEL	11	85339730	85342186	2456	DEL	DEL00002473	N	<DEL>	13	PASS	SUPP=2;SUPP_VEC=11;SVLEN=-2397;SVTYPE=DEL;SVMETHOD=SURVIVOR1.0.7;CHR2=11;END=85342186;CIPOS=0,80;CIEND=-38,0;STRANDS=+-	GT:PSV:LN:DR:ST:QV:TY:ID:RAL:AAL:CO	0/1:NA:2338:0,0:+-:13:DEL:MantaDEL_113068_0_1_0_0_0:NA:NA:11_85339810-11_85342148	0/1:NA:2456:0,43:+-:.:DEL:DEL00002473:NA:NA:11_85339730-11_85342186	split	TMEM126B	NM_001350395	22	2457	exon1-intron2	85339730	85342186		0	0	-1		0	0	-1					-1	-1	gnomAD_v2_DUP_11_33737			-1		-1		-1	-1		-1	11:49233127-89368291_INV;11:49425031-89029881_INV;11:49425380-89029675_INV;11:49580505-88798755_INV;11:49652144-88728247_INV;11:50025477-108975588_INV
11_85342363_85345130_DEL	11	85342363	85345130	2767	DEL	DEL00002474	N	<DEL>	285	PASS	SUPP=2;SUPP_VEC=11;SVLEN=-2522;SVTYPE=DEL;SVMETHOD=SURVIVOR1.0.7;CHR2=11;END=85345130;CIPOS=0,489;CIEND=-1,0;STRANDS=+-	GT:PSV:LN:DR:ST:QV:TY:ID:RAL:AAL:CO	0/1:NA:2277:0,0:+-:285:DEL:MantaDEL_113068_0_4_0_1_0:NA:NA:11_85342852-11_85345129	0/1:NA:2767:41,0:+-:.:DEL:DEL00002474:NA:NA:11_85342363-11_85345130	split	TMEM126B	NM_001350394	125	2768	intron1-exon3	85342363	85345130		0	0	-1		0	0	-1					-1	-1	gnomAD_v2_DUP_11_33737			-1		-1		-1	-1		-1	11:49233127-89368291_INV;11:49425031-89029881_INV;11:49425380-89029675_INV;11:49580505-88798755_INV;11:49652144-88728247_INV;11:50025477-108975588_INV
11_85345324_85347090_DEL	11	85345324	85347090	1766	DEL	DEL00002475	N	<DEL>	292	PASS	SUPP=2;SUPP_VEC=11;SVLEN=-1577;SVTYPE=DEL;SVMETHOD=SURVIVOR1.0.7;CHR2=11;END=85347090;CIPOS=-4,0;CIEND=-383,0;STRANDS=+-	GT:PSV:LN:DR:ST:QV:TY:ID:RAL:AAL:CO	0/1:NA:1387:0,0:+-:292:DEL:MantaDEL_113068_5_6_0_0_0:NA:NA:11_85345320-11_85346707	0/1:NA:1766:39,0:+-:.:DEL:DEL00002475:NA:NA:11_85345324-11_85347090	split	TMEM126B	NM_001193537	115	1767	intron4-exon6	85345324	85347090		0	0	-1		0	0	-1					-1	-1	gnomAD_v2_DUP_11_33737			-1		-1		-1	-1		-1	11:49233127-89368291_INV;11:49425031-89029881_INV;11:49425380-89029675_INV;11:49580505-88798755_INV;11:49652144-88728247_INV;11:50025477-108975588_INV
16_55814978_55849511_INV	16	55814978	55849511	34533	INV	INV00001744	N	<INV>	72	PASS	SUPP=2;SUPP_VEC=11;SVLEN=34492;SVTYPE=INV;SVMETHOD=SURVIVOR1.0.7;CHR2=16;END=55849511;CIPOS=0,67;CIEND=-16,0;STRANDS=++	GT:PSV:LN:DR:ST:QV:TY:ID:RAL:AAL:CO	0/1:NA:34450:0,0:++:72:INV:MantaINV_143860_0_1_0_0_0:NA:NA:16_55815045-16_55849495	0/1:NA:34533:34,0:++:.:INV:INV00001744:NA:NA:16_55814978-16_55849511	split	CES1	NM_001025194	768	12749	intron8-txEnd	55836763	55849511	gssvG15053,gssvG15056	939	24545	0.0382563	gssvL44607	9	3377	0.00266509					-1	-1				-1		-1	<CN0>;<CN2>;<CN3>	0.200679	0.4127	16:24121263-80276578_INV;16:29238284-88227116_INV;16:30150443-68035917_INV;16:51223532-58015294_INV;16:55766914-55853984_INV;16:55793714-55867546_INV;16:55795326-55866262_INV;16:55796311-55865032_INV;16:55798499-55863459_INV;16:55814242-55850386_INV;16:55814522-55850263_INV	0.4996	16:55799828-55846471_DUP
17_12818089_12931825_INV	17	12818089	12931825	113736	INV	INV00001782	N	<INV>	39	PASS	SUPP=2;SUPP_VEC=11;SVLEN=113786;SVTYPE=INV;SVMETHOD=SURVIVOR1.0.7;CHR2=17;END=12931825;CIPOS=-58,0;CIEND=0,41;STRANDS=++	GT:PSV:LN:DR:ST:QV:TY:ID:RAL:AAL:CO	0/1:NA:113835:0,0:++:39:INV:MantaINV_147537_0_1_0_0_0:NA:NA:17_12818031-17_12931866	./.:NA:113736:0,0:++:.:INV:INV00001782:NA:NA:17_12818089-17_12931825	split	ELAC2	NM_018127	2505	26417	txStart-txEnd	12894928	12921344		0	0	-1		0	0	-1	gnomAD_v2_INV_17_694	21476	1	0	4.7e-05	0.000561	gnomAD_v2_DUP_17_44731			-1		-1		-1	-1	17:12817849-12931939_INV	0.003802
19_3094784_3110145_DEL	19	3094784	3110145	15361	DEL	DEL00003332	N	<DEL>	148	PASS	SUPP=2;SUPP_VEC=11;SVLEN=-15361;SVTYPE=DEL;SVMETHOD=SURVIVOR1.0.7;CHR2=19;END=3110145;CIPOS=0,0;CIEND=0,0;STRANDS=+-	GT:PSV:LN:DR:ST:QV:TY:ID:RAL:AAL:CO	0/1:NA:15361:0,0:+-:148:DEL:MantaDEL_156612_3_4_0_0_0:NA:NA:19_3094784-19_3110145	0/1:NA:15361:0,33:+-:.:DEL:DEL00003332:NA:NA:19_3094784-19_3110145	split	GNA11	NM_002067	2	15362	exon1-intron1	3094784	3110145		0	0	-1		0	0	-1					-1	-1				-1		-1		-1	-1		-1	19:3060238-3111279_DUP;19:1692674-42013683_INV
19_3119356_3120985_DEL	19	3119356	3120985	1629	DEL	DEL00003337	N	<DEL>	201	PASS	SUPP=2;SUPP_VEC=11;SVLEN=-1629;SVTYPE=DEL;SVMETHOD=SURVIVOR1.0.7;CHR2=19;END=3120985;CIPOS=0,0;CIEND=0,0;STRANDS=+-	GT:PSV:LN:DR:ST:QV:TY:ID:RAL:AAL:CO	0/1:NA:1629:0,0:+-:201:DEL:MantaDEL_77532_2_3_0_0_0:NA:NA:19_3119356-19_3120985	0/1:NA:1629:0,54:+-:.:DEL:DEL00003337:NA:NA:19_3119356-19_3120985	split	GNA11	NM_002067	2	1630	exon6-intron6	3119356	3120985		0	0	-1	gssvL56128	13	3655	0.00355677	gnomAD_v2_DEL_19_198929	21440	4	0	0.000187	0.000423				-1		-1	DEL	0.00079872	0.003		-1	19:1692674-42013683_INV
19_45941283_46022971_DUP	19	45941283	46022971	81688	DUP	DUP00002295	N	<DUP>	194	PASS	SUPP=2;SUPP_VEC=11;SVLEN=81687;SVTYPE=DUP;SVMETHOD=SURVIVOR1.0.7;CHR2=19;END=46022971;CIPOS=0,1;CIEND=-1,0;STRANDS=-+	GT:PSV:LN:DR:ST:QV:TY:ID:RAL:AAL:CO	0/1:NA:81686:0,0:-+:194:DUP:MantaDUP_TANDEM_160118_0_1_0_0_0:NA:NA:19_45941284-19_46022970	./.:NA:81688:0,0:-+:.:DUP:DUP00002295:NA:NA:19_45941283-19_46022971	split	RTN2	NM_005619	1649	11754	txStart-txEnd	45988552	46000305		0	0	-1		0	0	-1					-1	-1				-1		-1		-1	-1		-1		RTN2
2_71313321_71412206_DUP	2	71313321	71412206	98885	DUP	DUP00000362	N	<DUP>	37	PASS	SUPP=2;SUPP_VEC=11;SVLEN=98936;SVTYPE=DUP;SVMETHOD=SURVIVOR1.0.7;CHR2=2;END=71412206;CIPOS=-12,0;CIEND=0,89;STRANDS=-+	GT:PSV:LN:DR:ST:QV:TY:ID:RAL:AAL:CO	0/1:NA:98986:0,0:-+:37:DUP:MantaDUP_TANDEM_16458_0_1_0_0_0:NA:NA:2_71313309-2_71412295	0/1:NA:98885:34,0:-+:.:DUP:DUP00000362:NA:NA:2_71313321-2_71412206	split	MCEE	NM_032601	534	20544	txStart-txEnd	71336816	71357359		0	0	-1	gssvL63781	43	1247	0.0344828	gnomAD_v2_DUP_2_5215	21474	1	0	4.7e-05	0.000561				-1		-1		-1	-1		-1	2:26280500-162970618_INV;2:33078871-153818960_INV;2:37574354-210299893_INV;2:68040732-104522366_INV;2:70850079-71390663_INV;2:71315114-77318147_INV
11_763386_764594_DUP	11	763386	764594	1208	DUP	DUP00001529	N	<DUP>	103	PASS	SUPP=2;SUPP_VEC=11;SVLEN=1312;SVTYPE=DUP;SVMETHOD=SURVIVOR1.0.7;CHR2=11;END=764594;CIPOS=-213,0;CIEND=-5,0;STRANDS=-+	GT:PSV:LN:DR:ST:QV:TY:ID:RAL:AAL:CO	0/1:NA:1416:0,0:-+:103:DUP:MantaDUP_TANDEM_0_6374_6375_1_0_0:NA:NA:11_763173-11_764589	0/1:NA:1208:27,0:-+:.:DUP:DUP00001529:NA:NA:11_763386-11_764594	split	TALDO1	NM_006755	480	1209	exon5-intron7	763386	764594		0	0	-1	gssvL16180	3	11257	0.0002665	gnomAD_v2_DUP_11_32082	20400	2	0	9.8e-05	0.000221	gnomAD_v2_INS_11_79058			-1		-1	<CN0>;<CN2>;DUP	0.00039936	0.001	11:642548-894929_DUP;11:708633-1144046_DUP	0.0001188
1_161667751_161800337_DEL	1	161667751	161800337	132586	DEL	DEL00000180	N	<DEL>	176	PASS	SUPP=2;SUPP_VEC=11;SVLEN=-132617;SVTYPE=DEL;SVMETHOD=SURVIVOR1.0.7;CHR2=1;END=161800337;CIPOS=-60,0;CIEND=0,1;STRANDS=+-	GT:PSV:LN:DR:ST:QV:TY:ID:RAL:AAL:CO	0/1:NA:132647:0,0:+-:176:DEL:MantaDEL_8095_0_1_0_0_0:NA:NA:1_161667691-1_161800338	0/1:NA:132586:22,0:+-:.:DEL:DEL00000180:NA:NA:1_161667751-1_161800337	split	ATF6	NM_007348	1196	64229	txStart-intron9	161736109	161800337		0	0	-1		0	0	-1					-1	-1	gnomAD_v2_DUP_1_2584;gnomAD_v2_INV_1_40;gnomAD_v2_INV_1_41			-1		-1		-1	-1		-1	1:83946-209634271_INV;1:4599854-170869838_INV;1:8923698-236647622_INV;1:9585556-193606524_INV;1:17124868-234920285_INV;1:47908261-216684957_INV;1:69129972-188838391_INV;1:76428345-179322403_INV;1:108097959-232960701_INV
10_77905065_78236202_INV	10	77905065	78236202	331137	INV	INV00001121	N	<INV>	27	PASS	SUPP=2;SUPP_VEC=11;SVLEN=331167;SVTYPE=INV;SVMETHOD=SURVIVOR1.0.7;CHR2=10;END=78236202;CIPOS=-18,0;CIEND=0,42;STRANDS=++	GT:PSV:LN:DR:ST:QV:TY:ID:RAL:AAL:CO	0/1:NA:331197:0,0:++:27:INV:MantaINV_94809_0_1_0_0_0:NA:NA:10_77905047-10_78236244	0/1:NA:331137:45,0:++:.:INV:INV00001121:NA:NA:10_77905065-10_78236202	split	LRMDA	NM_001305581	86	331138	intron5-intron6	77905065	78236202		0	0	-1		0	0	-1					-1	-1				-1		-1		-1	-1	10:8738346-108102195_INV;10:36118263-86057548_INV	0.006297
2_228195560_228197132_DEL	2	228195560	228197132	1572	DEL	DEL00000632	N	<DEL>	67	PASS	SUPP=2;SUPP_VEC=11;SVLEN=-1572;SVTYPE=DEL;SVMETHOD=SURVIVOR1.0.7;CHR2=2;END=228197132;CIPOS=0,0;CIEND=0,0;STRANDS=+-	GT:PSV:LN:DR:ST:QV:TY:ID:RAL:AAL:CO	0/1:NA:1572:0,0:+-:67:DEL:MantaDEL_25363_4_5_0_0_0:NA:NA:2_228195560-2_228197132	0/1:NA:1572:0,42:+-:.:DEL:DEL00000632:NA:NA:2_228195560-2_228197132	split	MFF	NM_001277061	3	1573	exon4-intron4	228195560	228197132		0	0	-1	gssvL69716	9	2600	0.00346154					-1	-1	gnomAD_v2_INV_2_125;gnomAD_v2_INV_2_130	2:228122256-229844308	1	0.00118343	0	0	DEL	0.00119808	0.003		-1	2:122235797-235423496_INV;2:161282412-228293469_INV
3_57588640_58262777_INV	3	57588640	58262777	674137	INV	INV00000552	N	<INV>	517	PASS	SUPP=2;SUPP_VEC=11;SVLEN=674108;SVTYPE=INV;SVMETHOD=SURVIVOR1.0.7;CHR2=3;END=58262777;CIPOS=0,58;CIEND=-1,0;STRANDS=++	GT:PSV:LN:DR:ST:QV:TY:ID:RAL:AAL:CO	0/1:NA:674078:0,0:++:517:INV:MantaINV_28041_0_1_0_0_0:NA:NA:3_57588698-3_58262776	0/1:NA:674137:0,58:++:.:INV:INV00000552:NA:NA:3_57588640-3_58262777	split	DNASE1L3	NM_004944	926	18379	txStart-txEnd	58178352	58196730		0	0	-1		0	0	-1					-1	-1				-1		-1		-1	-1	3:1200530-154949082_INV;3:3474090-77824459_INV;3:24885624-100711158_INV;3:31054980-130002468_INV;3:38627145-149162150_INV	0.3422
3_57588640_58262777_INV	3	57588640	58262777	674137	INV	INV00000552	N	<INV>	517	PASS	SUPP=2;SUPP_VEC=11;SVLEN=674108;SVTYPE=INV;SVMETHOD=SURVIVOR1.0.7;CHR2=3;END=58262777;CIPOS=0,58;CIEND=-1,0;STRANDS=++	GT:PSV:LN:DR:ST:QV:TY:ID:RAL:AAL:CO	0/1:NA:674078:0,0:++:517:INV:MantaINV_28041_0_1_0_0_0:NA:NA:3_57588698-3_58262776	0/1:NA:674137:0,58:++:.:INV:INV00000552:NA:NA:3_57588640-3_58262777	split	FLNB	NM_001164317	7949	163857	txStart-txEnd	57994126	58157982		0	0	-1		0	0	-1					-1	-1				-1		-1		-1	-1	3:1200530-154949082_INV;3:3474090-77824459_INV;3:24885624-100711158_INV;3:31054980-130002468_INV;3:38627145-149162150_INV	0.3422		FLNB-AS1
X_69934946_69949945_INV	X	69934946	69949945	14999	INV	MantaINV:152478:0:2:0:0:0	T	<INV>	72	PASS	SUPP=2;SUPP_VEC=11;SVLEN=14948;SVTYPE=INV;SVMETHOD=SURVIVOR1.0.7;CHR2=X;END=69949945;CIPOS=0,157;CIEND=-365,0;STRANDS=++	GT:PSV:LN:DR:ST:QV:TY:ID:RAL:AAL:CO	0/1:NA:14999:0,0:++:72,56:INV,INV:MantaINV_152478_0_2_0_0_0:NA:NA:X_69934946-X_69949945,X_69935103-X_69949580	0/1:NA:14896:25,0:++:.:INV:INV00001957:NA:NA:X_69934993-X_69949889	split	TEX11	NM_001003811	163	15000	intron12-intron14	69934946	69949945		0	0	-1		0	0	-1	gnomAD_v2_INV_X_798	21430	2	0	9.3e-05	0.000264	gnomAD_v2_DUP_X_55254			-1		-1		-1	-1	X:46769177-84009828_INV;X:69935025-69949895_INV;X:69936503-69948259_INV	0.128
12_6582936_6818697_INV	12	6582936	6818697	235761	INV	INV00009527	N	<INV>	93	PASS	SUPP=2;SUPP_VEC=11;SVLEN=235830;SVTYPE=INV;SVMETHOD=SURVIVOR1.0.7;CHR2=12;END=6818697;CIPOS=-50,0;CIEND=0,87;STRANDS=++	GT:PSV:LN:DR:ST:QV:TY:ID:RAL:AAL:CO	0/1:NA:235898:0,0:++:93:INV:MantaINV_689711_0_1_0_0_0:NA:NA:12_6582886-12_6818784	./.:NA:235761:0,0:++:.:INV:INV00009527:NA:NA:12_6582936-12_6818697	split	CHD4	NM_001273	5778	37396	txStart-txEnd	6679247	6716642		0	0	-1		0	0	-1	gnomAD_v2_INV_12_554	21476	2	0	9.3e-05	0.000263				-1		-1		-1	-1	12:6338817-22046502_INV	0.000297		CHD4/SCARNA11
12_6582936_6818697_INV	12	6582936	6818697	235761	INV	INV00009527	N	<INV>	93	PASS	SUPP=2;SUPP_VEC=11;SVLEN=235830;SVTYPE=INV;SVMETHOD=SURVIVOR1.0.7;CHR2=12;END=6818697;CIPOS=-50,0;CIEND=0,87;STRANDS=++	GT:PSV:LN:DR:ST:QV:TY:ID:RAL:AAL:CO	0/1:NA:235898:0,0:++:93:INV:MantaINV_689711_0_1_0_0_0:NA:NA:12_6582886-12_6818784	./.:NA:235761:0,0:++:.:INV:INV00009527:NA:NA:12_6582936-12_6818697	split	NCAPD2	NM_014865	4237	37855	txStart-txEnd	6603267	6641121		0	0	-1		0	0	-1	gnomAD_v2_INV_12_554	21476	2	0	9.3e-05	0.000263	gnomAD_v2_DUP_12_34619			-1		-1		-1	-1	12:6338817-22046502_INV	0.000297		SCARNA10
9_80024497_80097850_INV	9	80024497	80097850	73353	INV	MantaINV:559061:0:1:0:0:0	C	<INV>	1272	PASS	SUPP=2;SUPP_VEC=11;SVLEN=73356;SVTYPE=INV;SVMETHOD=SURVIVOR1.0.7;CHR2=9;END=80097850;CIPOS=0,487;CIEND=-479,57;STRANDS=++	GT:PSV:LN:DR:ST:QV:TY:ID:RAL:AAL:CO	0/1:NA:73353:0,0:++:1272,1272:INV,INV:MantaINV_559061_0_1_0_0_0:NA:NA:9_80024497-9_80097850,9_80024984-9_80097371	0/1:NA:73359:31,0:++:.:INV:INV00008009:NA:NA:9_80024548-9_80097907	split	VPS13A	NM_033305	52	11957	intron71-txEnd	80024497	80036453		0	0	-1		0	0	-1					-1	-1				-1		-1	DEL	0.00019968	0.001	9:33522866-99985378_INV;9:80024563-80097941_INV	0.02554
X_69935002_69949811_INV	X	69935002	69949811	14809	INV	MantaINV:1064779:0:2:0:0:0	T	<INV>	444	PASS	SUPP=2;SUPP_VEC=11;SVLEN=14870;SVTYPE=INV;SVMETHOD=SURVIVOR1.0.7;CHR2=X;END=69949811;CIPOS=-45,91;CIEND=-220,76;STRANDS=++	GT:PSV:LN:DR:ST:QV:TY:ID:RAL:AAL:CO	0/1:NA:14809:0,0:++:444,69:INV,INV:MantaINV_1064779_0_2_0_0_0:NA:NA:X_69935002-X_69949811,X_69935093-X_69949591	0/1:NA:14930:17,0:++:.:INV:INV00013699:NA:NA:X_69934957-X_69949887	split	TEX11	NM_001003811	163	14810	intron12-intron14	69935002	69949811		0	0	-1		0	0	-1	gnomAD_v2_INV_X_798	21430	2	0	9.3e-05	0.000264	gnomAD_v2_DUP_X_55254			-1		-1		-1	-1	X:46769177-84009828_INV;X:69935025-69949895_INV;X:69936503-69948259_INV	0.128
11_9171883_9319782_DUP	11	9171883	9319782	147899	DUP	DUP00001275	N	<DUP>	460	PASS	SUPP=2;SUPP_VEC=11;SVLEN=147898;SVTYPE=DUP;SVMETHOD=SURVIVOR1.0.7;CHR2=11;END=9319782;CIPOS=0,1;CIEND=-1,0;STRANDS=-+	GT:PSV:LN:DR:ST:QV:TY:ID:RAL:AAL:CO	0/1:NA:147897:0,0:-+:460:DUP:MantaDUP_TANDEM_93002_0_1_0_0_0:NA:NA:11_9171884-11_9319781	0/1:NA:147899:0,59:-+:.:DUP:DUP00001275:NA:NA:11_9171883-11_9319782	split	DENND5A	NM_015213	2620	115015	txStart-intron14	9171883	9286897		0	0	-1		0	0	-1					-1	-1				-1		-1		-1	-1		-1	11:1642919-71249653_INV
9_140678556_140679140_DEL	9	140678556	140679140	584	DEL	DEL00001636	N	<DEL>	389	PASS	SUPP=2;SUPP_VEC=11;SVLEN=-464;SVTYPE=DEL;SVMETHOD=SURVIVOR1.0.7;CHR2=9;END=140679140;CIPOS=0,33;CIEND=-208,0;STRANDS=+-	GT:PSV:LN:DR:ST:QV:TY:ID:RAL:AAL:CO	0/1:NA:343:0,0:+-:389:DEL:MantaDEL_86334_0_0_1_0_0:GCTGCCTTTGGTGACTTATGGTGAGGACCTCGTGCTGTTCCCGAACACAGCCAGGAACCACGCCAAGAGGAAGATGCTCCAGCACAGCCTTGCTGTGGACCAGGCCGCCCACAGGGAGCAGGTCCATTCCTGGGGGCTGACTCCGCCTTTCAGAGAGGCGTGGCTCCATCTTCACAGCCTCGTAGCCTCTTAAAGGCCCAGCCTCAAAACCTCATTGGGGCCCCCAGCCCCGGTAAATAAATTGCATTCAGACCATAGTGCCAGCCTTTTGAAGCCAATACTTTTTTGGTCGTTCGTGCATCTTTTGAATTGGTTTTATTTCGATTTTGCCGTTTCTCTTCTCT:G:9…	0/1:NA:584:29,0:+-:.:DEL:DEL00001636:NA:NA:9_140678556-9_140679140	split	EHMT1	NM_001145527	46	290	intron15-txEnd	140678556	140678845		0	0	-1		0	0	-1					-1	-1	gnomAD_v2_DUP_9_29402	9:140611044-140738342	1	0.00118343	0	0		-1	-1		-1	9:140575977-140852825_DUP
9_12954446_13114176_DEL	9	12954446	13114176	159730	DEL	DEL00001634	N	<DEL>	425	PASS	SUPP=2;SUPP_VEC=11;SVLEN=-159730;SVTYPE=DEL;SVMETHOD=SURVIVOR1.0.7;CHR2=9;END=13114176;CIPOS=0,0;CIEND=-1,0;STRANDS=+-	GT:PSV:LN:DR:ST:QV:TY:ID:RAL:AAL:CO	0/1:NA:159729:0,0:+-:425:DEL:MantaDEL_83803_0_1_0_0_0:NA:NA:9_12954446-9_13114175	0/1:NA:159730:0,31:+-:.:DEL:DEL00001634:NA:NA:9_12954446-9_13114176	split	MPDZ	NM_001261406	754	8475	intron39-txEnd	13105702	13114176		0	0	-1		0	0	-1					-1	-1	gnomAD_v2_DUP_9_27010			-1		-1		-1	-1		-1	9:12334928-13449875_DUP
9_12955376_13115831_DUP	9	12955376	13115831	160455	DUP	DUP00001248	N	<DUP>	360	PASS	SUPP=2;SUPP_VEC=11;SVLEN=160442;SVTYPE=DUP;SVMETHOD=SURVIVOR1.0.7;CHR2=9;END=13115831;CIPOS=0,22;CIEND=-5,0;STRANDS=-+	GT:PSV:LN:DR:ST:QV:TY:ID:RAL:AAL:CO	0/1:NA:160428:0,0:-+:360:DUP:MantaDUP_TANDEM_83813_0_1_0_0_0:NA:NA:9_12955398-9_13115826	0/1:NA:160455:26,0:-+:.:DUP:DUP00001248:NA:NA:9_12955376-9_13115831	split	MPDZ	NM_001261406	842	10130	intron38-txEnd	13105702	13115831		0	0	-1		0	0	-1	gnomAD_v2_DUP_9_27010	20400	1	0	4.9e-05	0.000111				-1		-1		-1	-1	9:12334928-13449875_DUP	5.94e-05
17_61693836_61785192_INV	17	61693836	61785192	91356	INV	INV00001864	N	<INV>	244	PASS	SUPP=2;SUPP_VEC=11;SVLEN=91427;SVTYPE=INV;SVMETHOD=SURVIVOR1.0.7;CHR2=17;END=61785192;CIPOS=-100,0;CIEND=0,42;STRANDS=++	GT:PSV:LN:DR:ST:QV:TY:ID:RAL:AAL:CO	0/1:NA:91498:0,0:++:244:INV:MantaINV_138175_0_1_0_0_0:NA:NA:17_61693736-17_61785234	0/1:NA:91356:34,0:++:.:INV:INV00001864:NA:NA:17_61693836-17_61785192	split	STRADA	NM_001003787	720	5002	intron8-txEnd	61780191	61785192		0	0	-1		0	0	-1	gnomAD_v2_INV_17_695	21476	1	0	4.7e-05	0.000105	gnomAD_v2_DUP_17_45716			-1		-1		-1	-1	17:30436598-65922464_INV;17:44345971-65988223_INV;17:44369325-62918824_INV	0.1512
9_80024548_80097906_INV	9	80024548	80097906	73358	INV	INV00001186	N	<INV>	226	PASS	SUPP=2;SUPP_VEC=11;SVLEN=73356;SVTYPE=INV;SVMETHOD=SURVIVOR1.0.7;CHR2=9;END=80097906;CIPOS=-51,0;CIEND=-56,0;STRANDS=++	GT:PSV:LN:DR:ST:QV:TY:ID:RAL:AAL:CO	0/1:NA:73353:0,0:++:226:INV:MantaINV_87262_0_1_0_0_0:NA:NA:9_80024497-9_80097850	0/1:NA:73358:32,0:++:.:INV:INV00001186:NA:NA:9_80024548-9_80097906	split	VPS13A	NM_033305	52	11906	intron71-txEnd	80024548	80036453		0	0	-1		0	0	-1					-1	-1				-1		-1	DEL	0.00019968	0.001	9:33522866-99985378_INV;9:80024563-80097941_INV	0.02554
15_41864762_41865199_DEL	15	41864762	41865199	437	DEL	MantaDEL:121012:0:0:1:0:0	TGTGAGTACCTGGTGTGGGGGTGGCCAGGAGGAAACGGGTGGGAACACAGGGCCTGGAAAGGCATAGAGACCCTGGCAGAGAGGGGCTTGCTGGGTAGGGCTGATGGAGCTGGGTGGGAGTAGGAGGGGTCTGAGTTTGAATCCTTTTAATCTAGCAGGCTTTCTTTTCTCTCACAAAACCCTGCTGAGAAATATAGGCTGGGCAAGGGCCCTTTCTAGAGGGAGGGACTTGTGGAGCCCCAGGGTGGGGGAGTCTCGTCTTCCAGGCTCCCTCTTAGGCTAGCCGAAGCTTCCTTGCCTTGGGAAGGCCCTCCATCCCCTTCCTTCCTTCCAGTGATTCTGGGGACAGCCTTCAGGCTTTCTGGCCAGGGACCCCCATCCATCCTGCCCCAGCTGGGT…	T	275	PASS	SUPP=2;SUPP_VEC=11;SVLEN=-590;SVTYPE=DEL;SVMETHOD=SURVIVOR1.0.7;CHR2=15;END=41865199;CIPOS=0,547;CIEND=0,307;STRANDS=+-	GT:PSV:LN:DR:ST:QV:TY:ID:RAL:AAL:CO	0/1:NA:437:0,0:+-:275,252:DEL,DEL:MantaDEL_121012_0_0_1_0_0:TGTGAGTACCTGGTGTGGGGGTGGCCAGGAGGAAACGGGTGGGAACACAGGGCCTGGAAAGGCATAGAGACCCTGGCAGAGAGGGGCTTGCTGGGTAGGGCTGATGGAGCTGGGTGGGAGTAGGAGGGGTCTGAGTTTGAATCCTTTTAATCTAGCAGGCTTTCTTTTCTCTCACAAAACCCTGCTGAGAAATATAGGCTGGGCAAGGGCCCTTTCTAGAGGGAGGGACTTGTGGAGCCCCAGGGTGGGGGAGTCTCGTCTTCCAGGCTCCCTCTTAGGCTAGCCGAAGCTTCCTTGCCTTGGGAAGGCCCTCCATCCCCTTCCTTCCTTCCAGTGATT…	0/1:NA:743:37,0:+-:.:DEL:DEL00003294:NA:NA:15_41864763-15_41865506	split	TYRO3	NM_006293	2	438	intron15-intron15	41864762	41865199		0	0	-1		0	0	-1					-1	-1				-1		-1		-1	-1		-1	15:40414147-64343008_INV;15:41853703-76553742_INV;15:41859872-76553211_INV;15:41860713-76553027_INV;15:41861791-76552734_INV;15:41862486-76552776_INV;15:41864024-76552620_INV
2_28716914_29567724_DUP	2	28716914	29567724	850810	DUP	DUP00000188	N	<DUP>	521	PASS	SUPP=2;SUPP_VEC=11;SVLEN=850809;SVTYPE=DUP;SVMETHOD=SURVIVOR1.0.7;CHR2=2;END=29567724;CIPOS=0,1;CIEND=-1,0;STRANDS=-+	GT:PSV:LN:DR:ST:QV:TY:ID:RAL:AAL:CO	0/1:NA:850808:0,0:-+:521:DUP:MantaDUP_TANDEM_14008_0_1_0_0_0:NA:NA:2_28716915-2_29567723	0/1:NA:850810:0,66:-+:.:DUP:DUP00000188:NA:NA:2_28716914-2_29567724	split	ALK	NM_004304	3605	152086	intron5-txEnd	29415639	29567724		0	0	-1		0	0	-1					-1	-1	gnomAD_v2_INV_2_70			-1		-1		-1	-1		-1	2:26280500-162970618_INV	ALK
2_28716914_29567724_DUP	2	28716914	29567724	850810	DUP	DUP00000188	N	<DUP>	521	PASS	SUPP=2;SUPP_VEC=11;SVLEN=850809;SVTYPE=DUP;SVMETHOD=SURVIVOR1.0.7;CHR2=2;END=29567724;CIPOS=0,1;CIEND=-1,0;STRANDS=-+	GT:PSV:LN:DR:ST:QV:TY:ID:RAL:AAL:CO	0/1:NA:850808:0,0:-+:521:DUP:MantaDUP_TANDEM_14008_0_1_0_0_0:NA:NA:2_28716915-2_29567723	0/1:NA:850810:0,66:-+:.:DUP:DUP00000188:NA:NA:2_28716914-2_29567724	split	PPP1CB	NM_206876	992	51194	txStart-txEnd	28974613	29025806		0	0	-1		0	0	-1					-1	-1	gnomAD_v2_INV_2_70			-1		-1		-1	-1		-1	2:10138183-29423895_INV;2:26280500-162970618_INV
15_41864762_41865199_DEL	15	41864762	41865199	437	DEL	MantaDEL:109654:0:0:0:0:1	TGTGAGTACCTGGTGTGGGGGTGGCCAGGAGGAAACGGGTGGGAACACAGGGCCTGGAAAGGCATAGAGACCCTGGCAGAGAGGGGCTTGCTGGGTAGGGCTGATGGAGCTGGGTGGGAGTAGGAGGGGTCTGAGTTTGAATCCTTTTAATCTAGCAGGCTTTCTTTTCTCTCACAAAACCCTGCTGAGAAATATAGGCTGGGCAAGGGCCCTTTCTAGAGGGAGGGACTTGTGGAGCCCCAGGGTGGGGGAGTCTCGTCTTCCAGGCTCCCTCTTAGGCTAGCCGAAGCTTCCTTGCCTTGGGAAGGCCCTCCATCCCCTTCCTTCCTTCCAGTGATTCTGGGGACAGCCTTCAGGCTTTCTGGCCAGGGACCCCCATCCATCCTGCCCCAGCTGGGT…	T	616	PASS	SUPP=2;SUPP_VEC=11;SVLEN=-601;SVTYPE=DEL;SVMETHOD=SURVIVOR1.0.7;CHR2=15;END=41865199;CIPOS=0,902;CIEND=0,676;STRANDS=+-	GT:PSV:LN:DR:ST:QV:TY:ID:RAL:AAL:CO	0/1:NA:437:0,0:+-:616,109,451:DEL,DEL,DEL:MantaDEL_109654_0_0_0_0_1:TGTGAGTACCTGGTGTGGGGGTGGCCAGGAGGAAACGGGTGGGAACACAGGGCCTGGAAAGGCATAGAGACCCTGGCAGAGAGGGGCTTGCTGGGTAGGGCTGATGGAGCTGGGTGGGAGTAGGAGGGGTCTGAGTTTGAATCCTTTTAATCTAGCAGGCTTTCTTTTCTCTCACAAAACCCTGCTGAGAAATATAGGCTGGGCAAGGGCCCTTTCTAGAGGGAGGGACTTGTGGAGCCCCAGGGTGGGGGAGTCTCGTCTTCCAGGCTCCCTCTTAGGCTAGCCGAAGCTTCCTTGCCTTGGGAAGGCCCTCCATCCCCTTCCTTCCTTC…	0/1:NA:765:29,0:+-:.:DEL:DEL00002018:NA:NA:15_41864764-15_41865529	split	TYRO3	NM_006293	2	438	intron15-intron15	41864762	41865199		0	0	-1		0	0	-1					-1	-1				-1		-1		-1	-1		-1	15:40414147-64343008_INV;15:41853703-76553742_INV;15:41859872-76553211_INV;15:41860713-76553027_INV;15:41861791-76552734_INV;15:41862486-76552776_INV;15:41864024-76552620_INV
17_78306141_78315548_DEL	17	78306141	78315548	9407	DEL	DEL00002291	N	<DEL>	682	PASS	SUPP=2;SUPP_VEC=11;SVLEN=-9413;SVTYPE=DEL;SVMETHOD=SURVIVOR1.0.7;CHR2=17;END=78315548;CIPOS=-12,0;CIEND=0,0;STRANDS=+-	GT:PSV:LN:DR:ST:QV:TY:ID:RAL:AAL:CO	0/1:NA:9419:0,0:+-:682:DEL:MantaDEL_120997_0_1_0_0_0:NA:NA:17_78306129-17_78315548	0/1:NA:9407:0,27:+-:.:DEL:DEL00002291:NA:NA:17_78306141-17_78315548	split	RNF213	NM_001256071	2142	9408	exon21-intron26	78306141	78315548		0	0	-1		0	0	-1					-1	-1				-1		-1		-1	-1		-1	17:78221252-78325265_DUP
1_161667738_161800338_DEL	1	161667738	161800338	132600	DEL	DEL00000146	N	<DEL>	373	PASS	SUPP=2;SUPP_VEC=11;SVLEN=-132624;SVTYPE=DEL;SVMETHOD=SURVIVOR1.0.7;CHR2=1;END=161800338;CIPOS=-47,0;CIEND=0,0;STRANDS=+-	GT:PSV:LN:DR:ST:QV:TY:ID:RAL:AAL:CO	0/1:NA:132647:0,0:+-:373:DEL:MantaDEL_7353_0_1_0_0_0:NA:NA:1_161667691-1_161800338	0/1:NA:132600:26,0:+-:.:DEL:DEL00000146:NA:NA:1_161667738-1_161800338	split	ATF6	NM_007348	1196	64230	txStart-intron9	161736109	161800338		0	0	-1		0	0	-1					-1	-1	gnomAD_v2_DUP_1_2584;gnomAD_v2_INV_1_40;gnomAD_v2_INV_1_41			-1		-1		-1	-1		-1	1:83946-209634271_INV;1:4599854-170869838_INV;1:8923698-236647622_INV;1:9585556-193606524_INV;1:17124868-234920285_INV;1:47908261-216684957_INV;1:69129972-188838391_INV;1:76428345-179322403_INV;1:108097959-232960701_INV
1_161667984_161800635_DUP	1	161667984	161800635	132651	DUP	DUP00000111	N	<DUP>	373	PASS	SUPP=2;SUPP_VEC=11;SVLEN=132653;SVTYPE=DUP;SVMETHOD=SURVIVOR1.0.7;CHR2=1;END=161800635;CIPOS=0,12;CIEND=0,16;STRANDS=-+	GT:PSV:LN:DR:ST:QV:TY:ID:RAL:AAL:CO	0/1:NA:132655:0,0:-+:373:DUP:MantaDUP_TANDEM_7353_0_1_1_0_0:NA:NA:1_161667996-1_161800651	0/1:NA:132651:28,0:-+:.:DUP:DUP00000111:NA:NA:1_161667984-1_161800635	split	ATF6	NM_007348	1196	64527	txStart-intron9	161736109	161800635		0	0	-1		0	0	-1	gnomAD_v2_DUP_1_2584	21472	1	0	4.7e-05	0.000561	gnomAD_v2_INV_1_40;gnomAD_v2_INV_1_41			-1		-1		-1	-1		-1	1:83946-209634271_INV;1:4599854-170869838_INV;1:8923698-236647622_INV;1:9585556-193606524_INV;1:17124868-234920285_INV;1:47908261-216684957_INV;1:69129972-188838391_INV;1:76428345-179322403_INV;1:108097959-232960701_INV
17_16871247_16876129_DUP	17	16871247	16876129	4882	DUP	DUP00001881	N	<DUP>	1428	PASS	SUPP=2;SUPP_VEC=11;SVLEN=4881;SVTYPE=DUP;SVMETHOD=SURVIVOR1.0.7;CHR2=17;END=16876129;CIPOS=0,1;CIEND=-1,0;STRANDS=-+	GT:PSV:LN:DR:ST:QV:TY:ID:RAL:AAL:CO	0/1:NA:4880:0,0:-+:1428:DUP:MantaDUP_TANDEM_129434_0_1_0_0_0:NA:NA:17_16871248-17_16876128	./.:NA:4882:0,0:-+:.:DUP:DUP00001881:NA:NA:17_16871247-17_16876129	split	TNFRSF13B	NM_012452	62	4156	txStart-intron1	16871247	16875402		0	0	-1		0	0	-1	gnomAD_v2_DUP_17_44821	20400	1	0	4.9e-05	0.000111	gnomAD_v2_INV_17_694			-1		-1		-1	-1	17:16871145-16876547_DUP	0.0001188	17:15505869-18664251_INV;17:15615016-18578320_INV;17:15629787-18553398_INV;17:15652851-18538760_INV;17:16071722-21540837_INV;17:16103928-21530309_INV;17:16709933-18412128_INV;17:16773320-16908828_INV
7_120418938_120527500_DUP	7	120418938	120527500	108562	DUP	DUP00001050	N	<DUP>	307	PASS	SUPP=2;SUPP_VEC=11;SVLEN=108527;SVTYPE=DUP;SVMETHOD=SURVIVOR1.0.7;CHR2=7;END=120527500;CIPOS=0,37;CIEND=-33,0;STRANDS=-+	GT:PSV:LN:DR:ST:QV:TY:ID:RAL:AAL:CO	0/1:NA:108492:0,0:-+:307:DUP:MantaDUP_TANDEM_70780_0_1_0_0_0:NA:NA:7_120418975-7_120527467	0/1:NA:108562:31,0:-+:.:DUP:DUP00001050:NA:NA:7_120418938-7_120527500	split	TSPAN12	NM_012338	925	70805	txStart-txEnd	120427373	120498177		0	0	-1		0	0	-1					-1	-1				-1		-1		-1	-1		-1	7:66631328-143298938_INV;7:79317852-147370690_INV;7:94121576-144414055_INV;7:113159468-153771268_INV
2_47611950_47614369_DEL	2	47611950	47614369	2419	DEL	DEL00000318	N	<DEL>	519	PASS	SUPP=2;SUPP_VEC=11;SVLEN=-2419;SVTYPE=DEL;SVMETHOD=SURVIVOR1.0.7;CHR2=2;END=47614369;CIPOS=0,0;CIEND=0,0;STRANDS=+-	GT:PSV:LN:DR:ST:QV:TY:ID:RAL:AAL:CO	0/1:NA:2419:0,0:+-:519:DEL:MantaDEL_15718_0_1_0_0_0:NA:NA:2_47611950-2_47614369	0/1:NA:2419:0,51:+-:.:DEL:DEL00000318:NA:NA:2_47611950-2_47614369	split	EPCAM	NM_002354	89	2218	intron7-txEnd	47611950	47614167		0	0	-1		0	0	-1					-1	-1	gnomAD_v2_DUP_2_4902;gnomAD_v2_DUP_2_4903;gnomAD_v2_INV_2_76	2:47612206-47613798	1	0.00118343	0	0		-1	-1		-1	2:47611767-47622331_DUP;2:47612097-47614495_DUP;2:26280500-162970618_INV;2:33078871-153818960_INV;2:33098582-53412993_INV;2:37574354-210299893_INV
2_228195560_228197132_DEL	2	228195560	228197132	1572	DEL	DEL00000529	N	<DEL>	90	PASS	SUPP=2;SUPP_VEC=11;SVLEN=-1572;SVTYPE=DEL;SVMETHOD=SURVIVOR1.0.7;CHR2=2;END=228197132;CIPOS=0,0;CIEND=0,0;STRANDS=+-	GT:PSV:LN:DR:ST:QV:TY:ID:RAL:AAL:CO	0/1:NA:1572:0,0:+-:90:DEL:MantaDEL_23529_5_8_0_0_0:NA:NA:2_228195560-2_228197132	0/1:NA:1572:0,43:+-:.:DEL:DEL00000529:NA:NA:2_228195560-2_228197132	split	MFF	NM_001277061	3	1573	exon4-intron4	228195560	228197132		0	0	-1	gssvL69716	9	2600	0.00346154					-1	-1	gnomAD_v2_INV_2_125;gnomAD_v2_INV_2_130	2:228122256-229844308	1	0.00118343	0	0	DEL	0.00119808	0.003		-1	2:122235797-235423496_INV;2:161282412-228293469_INV
5_138657721_138658201_DEL	5	138657721	138658201	480	DEL	DEL00001124	N	<DEL>	180	PASS	SUPP=2;SUPP_VEC=11;SVLEN=-286;SVTYPE=DEL;SVMETHOD=SURVIVOR1.0.7;CHR2=5;END=138658201;CIPOS=0,473;CIEND=0,84;STRANDS=+-	GT:PSV:LN:DR:ST:QV:TY:ID:RAL:AAL:CO	0/1:NA:91:0,0:+-:180:DEL:MantaDEL_5787_5_5_0_0_1:CGGTAATTTCATTTTGTTTTTCATATGTGTGAGTATATTCAACTTTACTTTTTCAGACAACAAATTAATTGTGGTGTGTCCTTTTGATTTCA:C:5_138658194-5_138658285	0/1:NA:480:47,0:+-:.:DEL:DEL00001124:NA:NA:5_138657721-5_138658201	split	MATR3	NM_001194954	45	481	intron12-intron13	138657721	138658201		0	0	-1		0	0	-1	gnomAD_v2_DEL_5_73653	20874	5	0	0.00024	0.000693	gnomAD_v2_INV_5_278	5:138657844-138658379	1	0.00118343	0	0		-1	-1		-1	5:84488954-162334467_INV
4_47646529_47652993_DEL	4	47646529	47652993	6464	DEL	DEL00000707	N	<DEL>	661	PASS	SUPP=2;SUPP_VEC=11;SVLEN=-6464;SVTYPE=DEL;SVMETHOD=SURVIVOR1.0.7;CHR2=4;END=47652993;CIPOS=0,0;CIEND=0,0;STRANDS=+-	GT:PSV:LN:DR:ST:QV:TY:ID:RAL:AAL:CO	0/1:NA:6464:0,0:+-:661:DEL:MantaDEL_37571_0_1_0_0_0:NA:NA:4_47646529-4_47652993	0/1:NA:6464:0,44:+-:.:DEL:DEL00000707:NA:NA:4_47646529-4_47652993	split	CORIN	NM_001278585	115	6465	intron11-intron12	47646529	47652993		0	0	-1		0	0	-1	gnomAD_v2_DEL_4_52760;gnomAD_v2_DEL_4_52762	21476;21476	1;1	0;0	4.7e-05	0.000449				-1		-1		-1	-1	4:43358175-53119726_DEL	0.000594	4:4773638-77530254_INV;4:21758290-84442445_INV;4:21758875-84442542_INV;4:24549534-125995071_INV;4:32219468-79170284_INV;4:45105686-118544232_INV
X_67487551_67799097_INV	X	67487551	67799097	311546	INV	INV00001795	N	<INV>	321	PASS	SUPP=2;SUPP_VEC=11;SVLEN=311583;SVTYPE=INV;SVMETHOD=SURVIVOR1.0.7;CHR2=X;END=67799097;CIPOS=-34,0;CIEND=0,39;STRANDS=++	GT:PSV:LN:DR:ST:QV:TY:ID:RAL:AAL:CO	0/1:NA:311619:0,0:++:321:INV:MantaINV_150464_0_1_0_0_0:NA:NA:X_67487517-X_67799136	0/1:NA:311546:28,0:++:.:INV:INV00001795:NA:NA:X_67487551-X_67799097	split	OPHN1	NM_002547	388	165787	txStart-intron5	67487551	67653337		0	0	-1		0	0	-1					-1	-1				-1		-1		-1	-1	X:46769177-84009828_INV	0.128
X_67487552_67799033_INV	X	67487552	67799033	311481	INV	INV00001802	N	<INV>	315	PASS	SUPP=2;SUPP_VEC=11;SVLEN=311550;SVTYPE=INV;SVMETHOD=SURVIVOR1.0.7;CHR2=X;END=67799033;CIPOS=-35,0;CIEND=0,103;STRANDS=++	GT:PSV:LN:DR:ST:QV:TY:ID:RAL:AAL:CO	0/1:NA:311619:0,0:++:315:INV:MantaINV_150990_0_1_0_0_0:NA:NA:X_67487517-X_67799136	0/1:NA:311481:19,0:++:.:INV:INV00001802:NA:NA:X_67487552-X_67799033	split	OPHN1	NM_002547	388	165786	txStart-intron5	67487552	67653337		0	0	-1		0	0	-1					-1	-1				-1		-1		-1	-1	X:46769177-84009828_INV	0.128
2_228193506_228195340_DEL	2	228193506	228195340	1834	DEL	DEL00000421	N	<DEL>	352	PASS	SUPP=2;SUPP_VEC=11;SVLEN=-1338;SVTYPE=DEL;SVMETHOD=SURVIVOR1.0.7;CHR2=2;END=228195340;CIPOS=0,991;CIEND=-1,0;STRANDS=+-	GT:PSV:LN:DR:ST:QV:TY:ID:RAL:AAL:CO	0/1:NA:842:0,0:+-:352:DEL:MantaDEL_24715_3_4_0_0_0:AAGGTCAGTGAAATTTTATTCAGTTGAGCTGGTATTATAGGTTTGAGAGACAATGGCTTTAAAGCTTACTGCCGTAGGCTAACCATGCTCTTTTACATTTTTATCAGCTTTTGTATTGGCGGCAACATTCTTTCTACTGCATTAAAAAAAAAAACACATGTAAATATGATATTAAATACAGATTAATAGTGTAAAACTTTCAGTCCCTCCAAAAATGAATACAAACATGAGGATTTATTATTACAAATTCTAAATTTGGTATTCATTGCATCTCAGTCATTAGGAGAAGTTTTAGTTTGTATGATGTGATTTTCAGGGAGTTGCATCTTCTTTTTTAGTAAATTCAGA…	0/1:NA:1834:41,50:+-:.,.:DEL,DEL:DEL00000421:NA:NA:2_228193506-2_228195340,2_228194497-2_228195339	split	MFF	NM_001277061	39	1835	intron2-intron3	228193506	228195340		0	0	-1		0	0	-1					-1	-1	gnomAD_v2_INV_2_125;gnomAD_v2_INV_2_130	2:228122256-229844308	1	0.00118343	0	0		-1	-1		-1	2:122235797-235423496_INV;2:161282412-228293469_INV
2_228195560_228197132_DEL	2	228195560	228197132	1572	DEL	DEL00000520	N	<DEL>	61	PASS	SUPP=2;SUPP_VEC=11;SVLEN=-1572;SVTYPE=DEL;SVMETHOD=SURVIVOR1.0.7;CHR2=2;END=228197132;CIPOS=0,0;CIEND=0,0;STRANDS=+-	GT:PSV:LN:DR:ST:QV:TY:ID:RAL:AAL:CO	0/1:NA:1572:0,0:+-:61:DEL:MantaDEL_24620_5_8_0_0_0:NA:NA:2_228195560-2_228197132	0/1:NA:1572:0,41:+-:.:DEL:DEL00000520:NA:NA:2_228195560-2_228197132	split	MFF	NM_001277061	3	1573	exon4-intron4	228195560	228197132		0	0	-1	gssvL69716	9	2600	0.00346154					-1	-1	gnomAD_v2_INV_2_125;gnomAD_v2_INV_2_130	2:228122256-229844308	1	0.00118343	0	0	DEL	0.00119808	0.003		-1	2:122235797-235423496_INV;2:161282412-228293469_INV
21_15475963_15486600_DEL	21	15475963	15486600	10637	DEL	DEL00003234	N	<DEL>	267	PASS	SUPP=2;SUPP_VEC=11;SVLEN=-10637;SVTYPE=DEL;SVMETHOD=SURVIVOR1.0.7;CHR2=21;END=15486600;CIPOS=0,0;CIEND=0,0;STRANDS=+-	GT:PSV:LN:DR:ST:QV:TY:ID:RAL:AAL:CO	0/1:NA:10637:0,0:+-:267:DEL:MantaDEL_148298_0_1_0_0_0:NA:NA:21_15475963-21_15486600	0/1:NA:10637:0,21:+-:.:DEL:DEL00003234:NA:NA:21_15475963-21_15486600	split	LIPI	NM_001303001	123	5467	intron7-txEnd	15481134	15486600	gssvG23385,gssvG23386	31	20694	0.00149802	gssvL74503	9	12365	0.00072786	gnomAD_v2_DEL_21_210889	21476	2	0	9.3e-05	0.000132	gnomAD_v2_DUP_21_51145;gnomAD_v2_DUP_21_51186	21:15477676-15485455	0	0	2	0.00236686	DUP	0.00019968	0.001		-1	21:15437844-15485453_DUP
1_236630004_236632009_DEL	1	236630004	236632009	2005	DEL	DEL00000271	N	<DEL>	858	PASS	SUPP=2;SUPP_VEC=11;SVLEN=-2009;SVTYPE=DEL;SVMETHOD=SURVIVOR1.0.7;CHR2=1;END=236632009;CIPOS=-8,0;CIEND=0,0;STRANDS=+-	GT:PSV:LN:DR:ST:QV:TY:ID:RAL:AAL:CO	0/1:NA:2013:0,0:+-:858:DEL:MantaDEL_13932_0_1_0_0_0:NA:NA:1_236629996-1_236632009	0/1:NA:2005:0,41:+-:.:DEL:DEL00000271:NA:NA:1_236630004-1_236632009	split	EDARADD	NM_145861	47	2006	intron4-intron5	236630004	236632009	gssvG3460	6	12365	0.00048524		0	0	-1					-1	-1	gnomAD_v2_DUP_1_3595;gnomAD_v2_INV_1_59			-1		-1		-1	-1		-1	1:236600567-236787060_DUP;1:8923698-236647622_INV
4_47672412_47678544_DEL	4	47672412	47678544	6132	DEL	DEL00000917	N	<DEL>	611	PASS	SUPP=2;SUPP_VEC=11;SVLEN=-6132;SVTYPE=DEL;SVMETHOD=SURVIVOR1.0.7;CHR2=4;END=47678544;CIPOS=0,0;CIEND=0,0;STRANDS=+-	GT:PSV:LN:DR:ST:QV:TY:ID:RAL:AAL:CO	0/1:NA:6132:0,0:+-:611:DEL:MantaDEL_45553_0_1_0_0_0:NA:NA:4_47672412-4_47678544	0/1:NA:6132:0,32:+-:.:DEL:DEL00000917:NA:NA:4_47672412-4_47678544	split	CORIN	NM_001278585	109	6133	intron7-intron8	47672412	47678544		0	0	-1	gssvL90048	2	1149	0.00174064	gnomAD_v2_DEL_4_52760;gnomAD_v2_DEL_4_52769	21476;21476	1;6	0;0	0.000279	0.000633				-1		-1		-1	-1	4:43358175-53119726_DEL;4:47672410-47678574_DEL	0.000594	4:4773638-77530254_INV;4:21758290-84442445_INV;4:21758875-84442542_INV;4:24549534-125995071_INV;4:32219468-79170284_INV;4:45105686-118544232_INV
4_99245651_99270593_INV	4	99245651	99270593	24942	INV	MantaINV:48772:0:1:1:0:0	A	<INV>	60	PASS	SUPP=2;SUPP_VEC=11;SVLEN=24948;SVTYPE=INV;SVMETHOD=SURVIVOR1.0.7;CHR2=4;END=99270593;CIPOS=-10,241;CIEND=-309,1;STRANDS=++	GT:PSV:LN:DR:ST:QV:TY:ID:RAL:AAL:CO	0/1:NA:24942:0,0:++:60,60:INV,INV:MantaINV_48772_0_1_1_0_0:NA:NA:4_99245651-4_99270593,4_99245892-4_99270284	0/1:NA:24953:25,0:++:.:INV:INV00000613:NA:NA:4_99245641-4_99270594	split	RAP1GDS1	NM_001100426	124	24943	intron2-intron3	99245651	99270593	gssvG28051	4	13238	0.00030216		0	0	-1					-1	-1	gnomAD_v2_DUP_4_12686;gnomAD_v2_DEL_4_56357	4:98191992-99313300	1	0.00118343	0	0		-1	-1	4:24549534-125995071_INV;4:45105686-118544232_INV;4:78886536-113384774_INV;4:80651747-188465261_INV	0.208
X_10219062_10610870_INV	X	10219062	10610870	391808	INV	MantaINV:181013:0:1:0:0:0	C	<INV>	23	PASS	SUPP=2;SUPP_VEC=11;SVLEN=391196;SVTYPE=INV;SVMETHOD=SURVIVOR1.0.7;CHR2=X;END=10610870;CIPOS=0,660;CIEND=-565,0;STRANDS=++	GT:PSV:LN:DR:ST:QV:TY:ID:RAL:AAL:CO	0/1:NA:391808:0,0:++:23,14:INV,INV:MantaINV_181013_0_1_0_0_0:NA:NA:X_10219062-X_10610870,X_10219703-X_10610321	0/1:NA:390583:11,0:++:.:INV:INV00001901:NA:NA:X_10219722-X_10610305	split	MID1	NM_001098624	2013	197522	intron1-txEnd	10413349	10610870		0	0	-1		0	0	-1					-1	-1				-1		-1		-1	-1		-1		MID1
X_106852181_107052492_DEL	X	106852181	107052492	200311	DEL	DEL00004064	N	<DEL>	229	PASS	SUPP=2;SUPP_VEC=11;SVLEN=-200311;SVTYPE=DEL;SVMETHOD=SURVIVOR1.0.7;CHR2=X;END=107052492;CIPOS=0,0;CIEND=0,0;STRANDS=+-	GT:PSV:LN:DR:ST:QV:TY:ID:RAL:AAL:CO	0/1:NA:200311:0,0:+-:229:DEL:MantaDEL_183793_0_1_0_0_0:NA:NA:X_106852181-X_107052492	./.:NA:200311:0,0:+-:.:DEL:DEL00004064:NA:NA:X_106852181-X_107052492	split	PRPS1	NM_002764	964	22604	txStart-txEnd	106871653	106894256		0	0	-1		0	0	-1					-1	-1				-1		-1		-1	-1		-1	X:80566106-114639512_INV;X:100326046-129689510_INV
10_78664344_78671991_DEL	10	78664344	78671991	7647	DEL	DEL00001943	N	<DEL>	623	PASS	SUPP=2;SUPP_VEC=11;SVLEN=-7647;SVTYPE=DEL;SVMETHOD=SURVIVOR1.0.7;CHR2=10;END=78671991;CIPOS=0,0;CIEND=0,0;STRANDS=+-	GT:PSV:LN:DR:ST:QV:TY:ID:RAL:AAL:CO	0/1:NA:7647:0,0:+-:623:DEL:MantaDEL_98206_1_2_0_0_0:NA:NA:10_78664344-10_78671991	0/1:NA:7647:0,36:+-:.:DEL:DEL00001943:NA:NA:10_78664344-10_78671991	split	KCNMA1	NM_001322838	132	7648	intron25-intron26	78664344	78671991		0	0	-1		0	0	-1					-1	-1				-1		-1		-1	-1		-1	10:8738346-108102195_INV;10:36118263-86057548_INV
10_78666991_78672158_DUP	10	78666991	78672158	5167	DUP	DUP00001308	N	<DUP>	527	PASS	SUPP=2;SUPP_VEC=11;SVLEN=5166;SVTYPE=DUP;SVMETHOD=SURVIVOR1.0.7;CHR2=10;END=78672158;CIPOS=0,1;CIEND=-1,0;STRANDS=-+	GT:PSV:LN:DR:ST:QV:TY:ID:RAL:AAL:CO	0/1:NA:5165:0,0:-+:527:DUP:MantaDUP_TANDEM_98206_0_1_0_0_0:NA:NA:10_78666992-10_78672157	0/1:NA:5167:0,55:-+:.:DUP:DUP00001308:NA:NA:10_78666991-10_78672158	split	KCNMA1	NM_001322838	132	5168	intron25-intron26	78666991	78672158		0	0	-1		0	0	-1					-1	-1				-1		-1		-1	-1		-1	10:8738346-108102195_INV;10:36118263-86057548_INV
4_102916625_103199786_INV	4	102916625	103199786	283161	INV	MantaINV:43529:1:2:0:0:0	G	<INV>	678	PASS	SUPP=2;SUPP_VEC=11;SVLEN=282985;SVTYPE=INV;SVMETHOD=SURVIVOR1.0.7;CHR2=4;END=103199786;CIPOS=0,276;CIEND=-78,0;STRANDS=++	GT:PSV:LN:DR:ST:QV:TY:ID:RAL:AAL:CO	0/1:NA:283161:0,0:++:108,678:INV,INV:MantaINV_43529_1_2_0_0_0:NA:NA:4_102916625-4_103199786,4_102916891-4_103199708	0/1:NA:282808:0,48:++:.:INV:INV00000574:NA:NA:4_102916901-4_103199709	split	SLC39A8	NM_001135148	546	16967	intron5-txEnd	103182820	103199786		0	0	-1		0	0	-1					-1	-1				-1		-1		-1	-1	4:24549534-125995071_INV;4:45105686-118544232_INV;4:78886536-113384774_INV;4:80651747-188465261_INV	0.208
1_161667744_161800309_DEL	1	161667744	161800309	132565	DEL	DEL00000154	N	<DEL>	644	PASS	SUPP=2;SUPP_VEC=11;SVLEN=-132606;SVTYPE=DEL;SVMETHOD=SURVIVOR1.0.7;CHR2=1;END=161800309;CIPOS=-53,0;CIEND=0,29;STRANDS=+-	GT:PSV:LN:DR:ST:QV:TY:ID:RAL:AAL:CO	0/1:NA:132647:0,0:+-:644:DEL:MantaDEL_9907_0_3_0_0_0:NA:NA:1_161667691-1_161800338	0/1:NA:132565:15,0:+-:.:DEL:DEL00000154:NA:NA:1_161667744-1_161800309	split	ATF6	NM_007348	1196	64201	txStart-intron9	161736109	161800309		0	0	-1		0	0	-1					-1	-1	gnomAD_v2_DUP_1_2584;gnomAD_v2_INV_1_40;gnomAD_v2_INV_1_41			-1		-1		-1	-1		-1	1:83946-209634271_INV;1:4599854-170869838_INV;1:8923698-236647622_INV;1:9585556-193606524_INV;1:17124868-234920285_INV;1:47908261-216684957_INV;1:69129972-188838391_INV;1:76428345-179322403_INV;1:108097959-232960701_INV
1_161667989_161800635_DUP	1	161667989	161800635	132646	DUP	DUP00000110	N	<DUP>	88	PASS	SUPP=2;SUPP_VEC=11;SVLEN=132669;SVTYPE=DUP;SVMETHOD=SURVIVOR1.0.7;CHR2=1;END=161800635;CIPOS=-14,0;CIEND=0,32;STRANDS=-+	GT:PSV:LN:DR:ST:QV:TY:ID:RAL:AAL:CO	0/1:NA:132692:0,0:-+:88:DUP:MantaDUP_TANDEM_9907_0_2_0_0_0:NA:NA:1_161667975-1_161800667	./.:NA:132646:0,0:-+:.:DUP:DUP00000110:NA:NA:1_161667989-1_161800635	split	ATF6	NM_007348	1196	64527	txStart-intron9	161736109	161800635		0	0	-1		0	0	-1	gnomAD_v2_DUP_1_2584	21472	1	0	4.7e-05	0.000561	gnomAD_v2_INV_1_40;gnomAD_v2_INV_1_41			-1		-1		-1	-1		-1	1:83946-209634271_INV;1:4599854-170869838_INV;1:8923698-236647622_INV;1:9585556-193606524_INV;1:17124868-234920285_INV;1:47908261-216684957_INV;1:69129972-188838391_INV;1:76428345-179322403_INV;1:108097959-232960701_INV
5_130472763_130681716_INV	5	130472763	130681716	208953	INV	INV00000829	N	<INV>	478	PASS	SUPP=2;SUPP_VEC=11;SVLEN=208955;SVTYPE=INV;SVMETHOD=SURVIVOR1.0.7;CHR2=5;END=130681716;CIPOS=-5,0;CIEND=-2,0;STRANDS=++	GT:PSV:LN:DR:ST:QV:TY:ID:RAL:AAL:CO	0/1:NA:208956:0,0:++:478:INV:MantaINV_60822_0_1_0_0_0:NA:NA:5_130472758-5_130681714	0/1:NA:208953:38,0:++:.:INV:INV00000829:NA:NA:5_130472763-5_130681716	split	HINT1	NM_005340	384	6067	txStart-txEnd	130494975	130501041		0	0	-1		0	0	-1	gnomAD_v2_INV_5_278	21476	1	0	4.7e-05	0.000105				-1		-1		-1	-1	5:84488954-162334467_INV;5:98106189-132803785_INV	0.5483	5:130120617-130727885_DUP;5:130294733-130510759_DUP;5:130484110-130515763_DUP;5:130403861-130549228_DEL
5_130472763_130681716_INV	5	130472763	130681716	208953	INV	INV00000829	N	<INV>	478	PASS	SUPP=2;SUPP_VEC=11;SVLEN=208955;SVTYPE=INV;SVMETHOD=SURVIVOR1.0.7;CHR2=5;END=130681716;CIPOS=-5,0;CIEND=-2,0;STRANDS=++	GT:PSV:LN:DR:ST:QV:TY:ID:RAL:AAL:CO	0/1:NA:208956:0,0:++:478:INV:MantaINV_60822_0_1_0_0_0:NA:NA:5_130472758-5_130681714	0/1:NA:208953:38,0:++:.:INV:INV00000829:NA:NA:5_130472763-5_130681716	split	LYRM7	NM_181705	320	34486	txStart-txEnd	130506636	130541121		0	0	-1		0	0	-1	gnomAD_v2_INV_5_278	21476	1	0	4.7e-05	0.000105				-1		-1		-1	-1	5:84488954-162334467_INV;5:98106189-132803785_INV	0.5483	5:130120617-130727885_DUP;5:130403861-130549228_DEL
8_6254354_6267598_DEL	8	6254354	6267598	13244	DEL	DEL00002952	N	<DEL>	614	PASS	SUPP=2;SUPP_VEC=11;SVLEN=-13244;SVTYPE=DEL;SVMETHOD=SURVIVOR1.0.7;CHR2=8;END=6267598;CIPOS=0,0;CIEND=0,0;STRANDS=+-	GT:PSV:LN:DR:ST:QV:TY:ID:RAL:AAL:CO	0/1:NA:13244:0,0:+-:614:DEL:MantaDEL_85863_0_1_0_0_0:NA:NA:8_6254354-8_6267598	./.:NA:13244:0,0:+-:.:DEL:DEL00002952:NA:NA:8_6254354-8_6267598	split	MCPH1	NM_001172574	116	3487	txStart-intron2	6264112	6267598	gssvG36458	6	13760	0.00043605	gssvL122172,gssvL122179	5	14869	0.00033627	gnomAD_v2_DEL_8_104598	21476	2	0	9.3e-05	0.000449	gnomAD_v2_DUP_8_24258	8:6112071-6272593	1	0.00118343	0	0		-1	-1		-1	8:6128663-6304288_DUP;8:6147390-6354698_DUP	LOC100287015/MCPH1
15_41864762_41865199_DEL	15	41864762	41865199	437	DEL	MantaDEL:122858:0:4:0:0:2	TGTGAGTACCTGGTGTGGGGGTGGCCAGGAGGAAACGGGTGGGAACACAGGGCCTGGAAAGGCATAGAGACCCTGGCAGAGAGGGGCTTGCTGGGTAGGGCTGATGGAGCTGGGTGGGAGTAGGAGGGGTCTGAGTTTGAATCCTTTTAATCTAGCAGGCTTTCTTTTCTCTCACAAAACCCTGCTGAGAAATATAGGCTGGGCAAGGGCCCTTTCTAGAGGGAGGGACTTGTGGAGCCCCAGGGTGGGGGAGTCTCGTCTTCCAGGCTCCCTCTTAGGCTAGCCGAAGCTTCCTTGCCTTGGGAAGGCCCTCCATCCCCTTCCTTCCTTCCAGTGATTCTGGGGACAGCCTTCAGGCTTTCTGGCCAGGGACCCCCATCCATCCTGCCCCAGCTGGGT…	T	149	PASS	SUPP=2;SUPP_VEC=11;SVLEN=-591;SVTYPE=DEL;SVMETHOD=SURVIVOR1.0.7;CHR2=15;END=41865199;CIPOS=0,902;CIEND=0,676;STRANDS=+-	GT:PSV:LN:DR:ST:QV:TY:ID:RAL:AAL:CO	0/1:NA:437:0,0:+-:149,120:DEL,DEL:MantaDEL_122858_0_4_0_0_2:TGTGAGTACCTGGTGTGGGGGTGGCCAGGAGGAAACGGGTGGGAACACAGGGCCTGGAAAGGCATAGAGACCCTGGCAGAGAGGGGCTTGCTGGGTAGGGCTGATGGAGCTGGGTGGGAGTAGGAGGGGTCTGAGTTTGAATCCTTTTAATCTAGCAGGCTTTCTTTTCTCTCACAAAACCCTGCTGAGAAATATAGGCTGGGCAAGGGCCCTTTCTAGAGGGAGGGACTTGTGGAGCCCCAGGGTGGGGGAGTCTCGTCTTCCAGGCTCCCTCTTAGGCTAGCCGAAGCTTCCTTGCCTTGGGAAGGCCCTCCATCCCCTTCCTTCCTTCCAGTGATT…	0/1:NA:745:39,0:+-:.:DEL:DEL00002376:NA:NA:15_41864763-15_41865508	split	TYRO3	NM_006293	2	438	intron15-intron15	41864762	41865199		0	0	-1		0	0	-1					-1	-1				-1		-1		-1	-1		-1	15:40414147-64343008_INV;15:41853703-76553742_INV;15:41859872-76553211_INV;15:41860713-76553027_INV;15:41861791-76552734_INV;15:41862486-76552776_INV;15:41864024-76552620_INV
4_15607420_15613886_DEL	4	15607420	15613886	6466	DEL	DEL00000673	N	<DEL>	195	PASS	SUPP=2;SUPP_VEC=11;SVLEN=-6466;SVTYPE=DEL;SVMETHOD=SURVIVOR1.0.7;CHR2=4;END=15613886;CIPOS=0,0;CIEND=0,0;STRANDS=+-	GT:PSV:LN:DR:ST:QV:TY:ID:RAL:AAL:CO	0/1:NA:6466:0,0:+-:195:DEL:MantaDEL_37165_0_1_0_0_0:NA:NA:4_15607420-4_15613886	0/1:NA:6466:0,45:+-:.:DEL:DEL00000673:NA:NA:4_15607420-4_15613886	split	FBXL5	NM_001193534	3	6467	intron10-exon11	15607420	15613886		0	0	-1		0	0	-1					-1	-1				-1		-1		-1	-1		-1	4:13547992-16226167_DUP;4:2823209-17706072_INV;4:4773638-77530254_INV
4_15614036_15626873_DEL	4	15614036	15626873	12837	DEL	DEL00000675	N	<DEL>	309	PASS	SUPP=2;SUPP_VEC=11;SVLEN=-12837;SVTYPE=DEL;SVMETHOD=SURVIVOR1.0.7;CHR2=4;END=15626873;CIPOS=0,0;CIEND=0,0;STRANDS=+-	GT:PSV:LN:DR:ST:QV:TY:ID:RAL:AAL:CO	0/1:NA:12837:0,0:+-:309:DEL:MantaDEL_37165_0_2_0_0_0:NA:NA:4_15614036-4_15626873	0/1:NA:12837:0,51:+-:.:DEL:DEL00000675:NA:NA:4_15614036-4_15626873	split	FBXL5	NM_001193534	2	12838	intron9-exon10	15614036	15626873		0	0	-1		0	0	-1					-1	-1				-1		-1		-1	-1		-1	4:13547992-16226167_DUP;4:2823209-17706072_INV;4:4773638-77530254_INV
4_15632412_15638114_DEL	4	15632412	15638114	5702	DEL	DEL00000680	N	<DEL>	449	PASS	SUPP=2;SUPP_VEC=11;SVLEN=-5702;SVTYPE=DEL;SVMETHOD=SURVIVOR1.0.7;CHR2=4;END=15638114;CIPOS=0,0;CIEND=0,0;STRANDS=+-	GT:PSV:LN:DR:ST:QV:TY:ID:RAL:AAL:CO	0/1:NA:5702:0,0:+-:449:DEL:MantaDEL_37159_1_5_0_0_0:NA:NA:4_15632412-4_15638114	0/1:NA:5702:0,56:+-:.:DEL:DEL00000680:NA:NA:4_15632412-4_15638114	split	FBXL5	NM_001193534	3	5703	intron5-exon6	15632412	15638114		0	0	-1		0	0	-1					-1	-1				-1		-1		-1	-1		-1	4:13547992-16226167_DUP;4:2823209-17706072_INV;4:4773638-77530254_INV
4_15638299_15640130_DEL	4	15638299	15640130	1831	DEL	DEL00000682	N	<DEL>	345	PASS	SUPP=2;SUPP_VEC=11;SVLEN=-1831;SVTYPE=DEL;SVMETHOD=SURVIVOR1.0.7;CHR2=4;END=15640130;CIPOS=0,0;CIEND=0,0;STRANDS=+-	GT:PSV:LN:DR:ST:QV:TY:ID:RAL:AAL:CO	0/1:NA:1831:0,0:+-:345:DEL:MantaDEL_37159_5_6_0_0_0:NA:NA:4_15638299-4_15640130	0/1:NA:1831:0,62:+-:.:DEL:DEL00000682:NA:NA:4_15638299-4_15640130	split	FBXL5	NM_001193535	2	1832	intron4-intron4	15638299	15640130		0	0	-1		0	0	-1					-1	-1				-1		-1		-1	-1		-1	4:13547992-16226167_DUP;4:2823209-17706072_INV;4:4773638-77530254_INV
4_15642509_15646116_DEL	4	15642509	15646116	3607	DEL	DEL00000686	N	<DEL>	513	PASS	SUPP=2;SUPP_VEC=11;SVLEN=-3236;SVTYPE=DEL;SVMETHOD=SURVIVOR1.0.7;CHR2=4;END=15646116;CIPOS=0,741;CIEND=-1,0;STRANDS=+-	GT:PSV:LN:DR:ST:QV:TY:ID:RAL:AAL:CO	0/1:NA:2865:0,0:+-:513:DEL:MantaDEL_37159_8_9_0_0_0:NA:NA:4_15643250-4_15646115	0/1:NA:3607:38,44:+-:.,.:DEL,DEL:DEL00000686:NA:NA:4_15642509-4_15646116,4_15643250-4_15646115	split	FBXL5	NM_001193534	2	3608	exon2-intron2	15642509	15646116		0	0	-1		0	0	-1					-1	-1				-1		-1		-1	-1		-1	4:13547992-16226167_DUP;4:2823209-17706072_INV;4:4773638-77530254_INV
4_15646331_15656826_DEL	4	15646331	15656826	10495	DEL	DEL00000687	N	<DEL>	419	PASS	SUPP=2;SUPP_VEC=11;SVLEN=-10495;SVTYPE=DEL;SVMETHOD=SURVIVOR1.0.7;CHR2=4;END=15656826;CIPOS=0,0;CIEND=0,0;STRANDS=+-	GT:PSV:LN:DR:ST:QV:TY:ID:RAL:AAL:CO	0/1:NA:10495:0,0:+-:419:DEL:MantaDEL_37159_9_12_0_0_0:NA:NA:4_15646331-4_15656826	0/1:NA:10495:0,50:+-:.:DEL:DEL00000687:NA:NA:4_15646331-4_15656826	split	FBXL5	NM_001193534	2	10496	intron1-intron1	15646331	15656826		0	0	-1		0	0	-1					-1	-1				-1		-1		-1	-1		-1	4:13547992-16226167_DUP;4:2823209-17706072_INV;4:4773638-77530254_INV
5_145034535_145306793_INV	5	145034535	145306793	272258	INV	INV00000682	N	<INV>	1079	PASS	SUPP=2;SUPP_VEC=11;SVLEN=272234;SVTYPE=INV;SVMETHOD=SURVIVOR1.0.7;CHR2=5;END=145306793;CIPOS=-8,0;CIEND=-57,0;STRANDS=++	GT:PSV:LN:DR:ST:QV:TY:ID:RAL:AAL:CO	0/1:NA:272209:0,0:++:1079:INV:MantaINV_54210_0_1_0_0_0:NA:NA:5_145034527-5_145306736	0/1:NA:272258:14,0:++:.:INV:INV00000682:NA:NA:5_145034535-5_145306793	split	GRXCR2	NM_001080516	750	13237	txStart-txEnd	145239295	145252531		0	0	-1		0	0	-1	gnomAD_v2_INV_5_278	21476	1	0	4.7e-05	0.000105	gnomAD_v2_DUP_5_16695			-1		-1		-1	-1	5:84488954-162334467_INV	0.5483
1_161667741_161800393_DEL	1	161667741	161800393	132652	DEL	DEL00000154	N	<DEL>	631	PASS	SUPP=2;SUPP_VEC=11;SVLEN=-132650;SVTYPE=DEL;SVMETHOD=SURVIVOR1.0.7;CHR2=1;END=161800393;CIPOS=-50,0;CIEND=-55,0;STRANDS=+-	GT:PSV:LN:DR:ST:QV:TY:ID:RAL:AAL:CO	0/1:NA:132647:0,0:+-:631:DEL:MantaDEL_7329_0_1_0_0_0:NA:NA:1_161667691-1_161800338	0/1:NA:132652:35,0:+-:.:DEL:DEL00000154:NA:NA:1_161667741-1_161800393	split	ATF6	NM_007348	1196	64285	txStart-intron9	161736109	161800393		0	0	-1		0	0	-1					-1	-1	gnomAD_v2_DUP_1_2584;gnomAD_v2_INV_1_40;gnomAD_v2_INV_1_41			-1		-1		-1	-1		-1	1:83946-209634271_INV;1:4599854-170869838_INV;1:8923698-236647622_INV;1:9585556-193606524_INV;1:17124868-234920285_INV;1:47908261-216684957_INV;1:69129972-188838391_INV;1:76428345-179322403_INV;1:108097959-232960701_INV
1_161667978_161800625_DUP	1	161667978	161800625	132647	DUP	DUP00000113	N	<DUP>	631	PASS	SUPP=2;SUPP_VEC=11;SVLEN=132646;SVTYPE=DUP;SVMETHOD=SURVIVOR1.0.7;CHR2=1;END=161800625;CIPOS=-7,0;CIEND=-9,0;STRANDS=-+	GT:PSV:LN:DR:ST:QV:TY:ID:RAL:AAL:CO	0/1:NA:132645:0,0:-+:631:DUP:MantaDUP_TANDEM_7329_0_1_1_0_0:NA:NA:1_161667971-1_161800616	0/1:NA:132647:32,0:-+:.:DUP:DUP00000113:NA:NA:1_161667978-1_161800625	split	ATF6	NM_007348	1196	64517	txStart-intron9	161736109	161800625		0	0	-1		0	0	-1	gnomAD_v2_DUP_1_2584	21472	1	0	4.7e-05	0.000561	gnomAD_v2_INV_1_40;gnomAD_v2_INV_1_41			-1		-1		-1	-1		-1	1:83946-209634271_INV;1:4599854-170869838_INV;1:8923698-236647622_INV;1:9585556-193606524_INV;1:17124868-234920285_INV;1:47908261-216684957_INV;1:69129972-188838391_INV;1:76428345-179322403_INV;1:108097959-232960701_INV
12_21362970_21439958_INV	12	21362970	21439958	76988	INV	INV00001734	N	<INV>	127	PASS	SUPP=2;SUPP_VEC=11;SVLEN=77052;SVTYPE=INV;SVMETHOD=SURVIVOR1.0.7;CHR2=12;END=21439958;CIPOS=-54,0;CIEND=0,73;STRANDS=++	GT:PSV:LN:DR:ST:QV:TY:ID:RAL:AAL:CO	0/1:NA:77115:0,0:++:127:INV:MantaINV_114047_0_1_0_0_0:NA:NA:12_21362916-12_21440031	0/1:NA:76988:32,0:++:.:INV:INV00001734:NA:NA:12_21362970-12_21439958	split	SLCO1B1	NM_006446	583	29761	intron11-txEnd	21362970	21392730		0	0	-1	gssvL23626	8	13760	0.0005814	gnomAD_v2_INV_12_554;gnomAD_v2_INV_12_565	21476;21476	2;1	0;0	9.3e-05	0.000263	gnomAD_v2_DUP_12_34917;gnomAD_v2_DEL_12_147782			-1		-1	DEL	0.00039936	0.001	12:6338817-22046502_INV;12:9719566-31275185_INV;12:9721975-31271369_INV;12:11501487-96031049_INV;12:20917540-21386825_INV	0.0151	12:21339920-21397926_DUP;12:21007636-21412252_DEL
X_69935014_69949883_INV	X	69935014	69949883	14869	INV	INV00002544	N	<INV>	403	PASS	SUPP=2;SUPP_VEC=11;SVLEN=14839;SVTYPE=INV;SVMETHOD=SURVIVOR1.0.7;CHR2=X;END=69949883;CIPOS=-12,0;CIEND=-72,0;STRANDS=++	GT:PSV:LN:DR:ST:QV:TY:ID:RAL:AAL:CO	0/1:NA:14809:0,0:++:403:INV:MantaINV_169768_0_1_0_0_0:NA:NA:X_69935002-X_69949811	0/1:NA:14869:57,0:++:.:INV:INV00002544:NA:NA:X_69935014-X_69949883	split	TEX11	NM_001003811	163	14870	intron12-intron14	69935014	69949883		0	0	-1		0	0	-1	gnomAD_v2_INV_X_798	21430	2	0	9.3e-05	0.000264	gnomAD_v2_DUP_X_55254			-1		-1		-1	-1	X:46769177-84009828_INV;X:69935025-69949895_INV;X:69936503-69948259_INV	0.128
X_106253398_106570773_DUP	X	106253398	106570773	317375	DUP	DUP00002150	N	<DUP>	491	PASS	SUPP=2;SUPP_VEC=11;SVLEN=317340;SVTYPE=DUP;SVMETHOD=SURVIVOR1.0.7;CHR2=X;END=106570773;CIPOS=0,24;CIEND=-46,0;STRANDS=-+	GT:PSV:LN:DR:ST:QV:TY:ID:RAL:AAL:CO	0/1:NA:317305:0,0:-+:491:DUP:MantaDUP_TANDEM_148253_0_1_0_0_0:NA:NA:X_106253422-X_106570727	0/1:NA:317375:16,0:-+:.:DUP:DUP00002150:NA:NA:X_106253398-X_106570773	split	PIH1D3	NM_001169154	651	37613	txStart-txEnd	106449861	106487473		0	0	-1		0	0	-1	gnomAD_v2_DUP_X_55795	20972	1	0	4.8e-05	0.000133				-1		-1		-1	-1	X:106308189-106775996_DUP	0.0001188	X:80566106-114639512_INV;X:100326046-129689510_INV
21_38331844_38335057_DUP	21	38331844	38335057	3213	DUP	DUP00001898	N	<DUP>	361	PASS	SUPP=2;SUPP_VEC=11;SVLEN=3212;SVTYPE=DUP;SVMETHOD=SURVIVOR1.0.7;CHR2=21;END=38335057;CIPOS=0,1;CIEND=-1,0;STRANDS=-+	GT:PSV:LN:DR:ST:QV:TY:ID:RAL:AAL:CO	0/1:NA:3211:0,0:-+:361:DUP:MantaDUP_TANDEM_136785_0_1_0_0_0:NA:NA:21_38331845-21_38335056	0/1:NA:3213:0,29:-+:.:DUP:DUP00001898:NA:NA:21_38331844-21_38335057	split	HLCS	NM_001352514	136	3214	intron1-intron2	38331844	38335057		0	0	-1		0	0	-1					-1	-1				-1		-1	DEL	0.00019968	0.0014		-1	21:38330494-38346281_DEL	HLCS
16_89863590_89867752_DEL	16	89863590	89867752	4162	DEL	DEL00002335	N	<DEL>	449	PASS	SUPP=2;SUPP_VEC=11;SVLEN=-4173;SVTYPE=DEL;SVMETHOD=SURVIVOR1.0.7;CHR2=16;END=89867752;CIPOS=-31,0;CIEND=-9,0;STRANDS=+-	GT:PSV:LN:DR:ST:QV:TY:ID:RAL:AAL:CO	0/1:NA:4184:0,0:+-:449:DEL:MantaDEL_128024_0_1_0_0_0:NA:NA:16_89863559-16_89867743	0/1:NA:4162:39,0:+-:.:DEL:DEL00002335:NA:NA:16_89863590-16_89867752	split	FANCA	NM_001018112	105	2992	intron8-txEnd	89864761	89867752		0	0	-1	gssvL46847	2	12365	0.00016175	gnomAD_v2_DEL_16_185017;gnomAD_v2_DEL_16_185056	21476;21476	1;2	0;0	9.3e-05	0.000211	gnomAD_v2_DUP_16_44165;gnomAD_v2_DUP_16_44166			-1		-1	DEL	0.00019968	0.001	16:89858600-89887432_DEL	5.94e-05
X_62821569_62868087_INV	X	62821569	62868087	46518	INV	INV00001702	N	<INV>	103	PASS	SUPP=2;SUPP_VEC=11;SVLEN=46546;SVTYPE=INV;SVMETHOD=SURVIVOR1.0.7;CHR2=X;END=62868087;CIPOS=-73,0;CIEND=-17,0;STRANDS=++	GT:PSV:LN:DR:ST:QV:TY:ID:RAL:AAL:CO	0/1:NA:46574:0,0:++:103:INV:MantaINV_152220_0_1_0_0_0:NA:NA:X_62821496-X_62868070	0/1:NA:46518:31,0:++:.:INV:INV00001702:NA:NA:X_62821569-X_62868087	split	ARHGEF9	NM_001353924	253	13242	intron7-txEnd	62854846	62868087		0	0	-1		0	0	-1					-1	-1				-1		-1		-1	-1	X:46769177-84009828_INV	0.128	X:62825188-62884899_DUP
12_83076588_83235658_DEL	12	83076588	83235658	159070	DEL	DEL00002092	N	<DEL>	695	PASS	SUPP=2;SUPP_VEC=11;SVLEN=-159070;SVTYPE=DEL;SVMETHOD=SURVIVOR1.0.7;CHR2=12;END=83235658;CIPOS=0,0;CIEND=0,0;STRANDS=+-	GT:PSV:LN:DR:ST:QV:TY:ID:RAL:AAL:CO	0/1:NA:159070:0,0:+-:695:DEL:MantaDEL_107125_0_1_0_0_0:NA:NA:12_83076588-12_83235658	0/1:NA:159070:0,39:+-:.:DEL:DEL00002092:NA:NA:12_83076588-12_83235658	split	TMTC2	NM_152588	84	154975	txStart-intron1	83080684	83235658		0	0	-1		0	0	-1					-1	-1	gnomAD_v2_INV_12_568;gnomAD_v2_INV_12_581			-1		-1		-1	-1		-1	12:11501487-96031049_INV;12:40933233-113477160_INV;12:52732131-95819428_INV;12:68157543-91072771_INV;12:70180800-110320036_INV
10_77905149_78236208_INV	10	77905149	78236208	331059	INV	INV00000980	N	<INV>	240	PASS	SUPP=2;SUPP_VEC=11;SVLEN=331058;SVTYPE=INV;SVMETHOD=SURVIVOR1.0.7;CHR2=10;END=78236208;CIPOS=-44,0;CIEND=-46,0;STRANDS=++	GT:PSV:LN:DR:ST:QV:TY:ID:RAL:AAL:CO	0/1:NA:331057:0,0:++:240:INV:MantaINV_91736_0_1_0_0_0:NA:NA:10_77905105-10_78236162	0/1:NA:331059:35,0:++:.:INV:INV00000980:NA:NA:10_77905149-10_78236208	split	LRMDA	NM_001305581	86	331060	intron5-intron6	77905149	78236208		0	0	-1		0	0	-1					-1	-1				-1		-1		-1	-1	10:8738346-108102195_INV;10:36118263-86057548_INV	0.006297
15_78418633_78437762_DUP	15	78418633	78437762	19129	DUP	DUP00001437	N	<DUP>	154	PASS	SUPP=2;SUPP_VEC=11;SVLEN=19128;SVTYPE=DUP;SVMETHOD=SURVIVOR1.0.7;CHR2=15;END=78437762;CIPOS=0,1;CIEND=-1,0;STRANDS=-+	GT:PSV:LN:DR:ST:QV:TY:ID:RAL:AAL:CO	0/1:NA:19127:0,0:-+:154:DUP:MantaDUP_TANDEM_123132_0_1_0_0_0:NA:NA:15_78418634-15_78437761	./.:NA:19129:0,0:-+:.:DUP:DUP00001437:NA:NA:15_78418633-15_78437762	split	CIB2	NM_001271889	52	5245	txStart-intron1	78418633	78423877		0	0	-1		0	0	-1	gnomAD_v2_DUP_15_41433	20400	12	0	0.000588	0.000996				-1		-1	DUP	0.00019968	0.001	15:78418584-78437803_DUP	0.0003564	15:78241249-79039334_INV;15:78263052-79075258_INV;15:78266760-79071250_INV;15:78270536-79067489_INV;15:78272475-79065819_INV;15:78276967-79060556_INV;15:78279499-79058134_INV;15:78284294-79052901_INV;15:78288481-79047980_INV
2_148657986_148725754_DUP	2	148657986	148725754	67768	DUP	DUP00000362	N	<DUP>	529	PASS	SUPP=2;SUPP_VEC=11;SVLEN=67767;SVTYPE=DUP;SVMETHOD=SURVIVOR1.0.7;CHR2=2;END=148725754;CIPOS=0,1;CIEND=-1,0;STRANDS=-+	GT:PSV:LN:DR:ST:QV:TY:ID:RAL:AAL:CO	0/1:NA:67766:0,0:-+:529:DUP:MantaDUP_TANDEM_20216_0_1_0_0_0:NA:NA:2_148657987-2_148725753	0/1:NA:67768:0,54:-+:.:DUP:DUP00000362:NA:NA:2_148657986-2_148725754	split	ORC4	NM_001190882	1096	37790	intron3-txEnd	148687965	148725754		0	0	-1		0	0	-1	gnomAD_v2_DUP_2_6567	20400	1	0	4.9e-05	0.000111				-1		-1		-1	-1		-1	2:26280500-162970618_INV;2:33078871-153818960_INV;2:37574354-210299893_INV;2:104416902-188067495_INV;2:122235797-235423496_INV;2:125267534-203702062_INV;2:137647843-222431685_INV;2:143803781-206683541_INV
3_148939163_148941776_DEL	3	148939163	148941776	2613	DEL	DEL00000540	N	<DEL>	517	PASS	SUPP=2;SUPP_VEC=11;SVLEN=-2613;SVTYPE=DEL;SVMETHOD=SURVIVOR1.0.7;CHR2=3;END=148941776;CIPOS=0,0;CIEND=0,0;STRANDS=+-	GT:PSV:LN:DR:ST:QV:TY:ID:RAL:AAL:CO	0/1:NA:2613:0,0:+-:517:DEL:MantaDEL_28923_0_1_0_0_0:NA:NA:3_148939163-3_148941776	0/1:NA:2613:0,23:+-:.:DEL:DEL00000540:NA:NA:3_148939163-3_148941776	split	CP	NM_000096	147	454	txStart-intron1	148939163	148939616		0	0	-1		0	0	-1	gnomAD_v2_DEL_3_44854	21476	1	0	4.7e-05	0.000132	gnomAD_v2_INV_3_171;gnomAD_v2_INV_3_177			-1		-1		-1	-1		-1	3:1200530-154949082_INV;3:38627145-149162150_INV;3:82997186-190180280_INV;3:112314645-197202040_INV
6_111700170_111701499_DEL	6	111700170	111701499	1329	DEL	DEL00001093	N	<DEL>	214	PASS	SUPP=2;SUPP_VEC=11;SVLEN=-1329;SVTYPE=DEL;SVMETHOD=SURVIVOR1.0.7;CHR2=6;END=111701499;CIPOS=0,0;CIEND=0,0;STRANDS=+-	GT:PSV:LN:DR:ST:QV:TY:ID:RAL:AAL:CO	0/1:NA:1329:0,0:+-:214:DEL:MantaDEL_54303_0_1_0_0_0:NA:NA:6_111700170-6_111701499	0/1:NA:1329:0,24:+-:.:DEL:DEL00001093:NA:NA:6_111700170-6_111701499	split	REV3L	NM_001286431	239	1330	intron13-intron14	111700170	111701499		0	0	-1		0	0	-1					-1	-1	gnomAD_v2_INV_6_331;gnomAD_v2_INV_6_333			-1		-1		-1	-1		-1	6:111390472-111898889_DUP;6:18151823-168174514_INV
1_161667749_161800339_DEL	1	161667749	161800339	132590	DEL	DEL00000157	N	<DEL>	381	PASS	SUPP=2;SUPP_VEC=11;SVLEN=-132619;SVTYPE=DEL;SVMETHOD=SURVIVOR1.0.7;CHR2=1;END=161800339;CIPOS=-58,0;CIEND=-1,0;STRANDS=+-	GT:PSV:LN:DR:ST:QV:TY:ID:RAL:AAL:CO	0/1:NA:132647:0,0:+-:381:DEL:MantaDEL_7760_0_1_0_0_0:NA:NA:1_161667691-1_161800338	0/1:NA:132590:32,0:+-:.:DEL:DEL00000157:NA:NA:1_161667749-1_161800339	split	ATF6	NM_007348	1196	64231	txStart-intron9	161736109	161800339		0	0	-1		0	0	-1					-1	-1	gnomAD_v2_DUP_1_2584;gnomAD_v2_INV_1_40;gnomAD_v2_INV_1_41			-1		-1		-1	-1		-1	1:83946-209634271_INV;1:4599854-170869838_INV;1:8923698-236647622_INV;1:9585556-193606524_INV;1:17124868-234920285_INV;1:47908261-216684957_INV;1:69129972-188838391_INV;1:76428345-179322403_INV;1:108097959-232960701_INV
1_161667983_161800610_DUP	1	161667983	161800610	132627	DUP	DUP00000145	N	<DUP>	381	PASS	SUPP=2;SUPP_VEC=11;SVLEN=132636;SVTYPE=DUP;SVMETHOD=SURVIVOR1.0.7;CHR2=1;END=161800610;CIPOS=-12,0;CIEND=0,6;STRANDS=-+	GT:PSV:LN:DR:ST:QV:TY:ID:RAL:AAL:CO	0/1:NA:132645:0,0:-+:381:DUP:MantaDUP_TANDEM_7760_0_1_1_0_0:NA:NA:1_161667971-1_161800616	0/1:NA:132627:24,0:-+:.:DUP:DUP00000145:NA:NA:1_161667983-1_161800610	split	ATF6	NM_007348	1196	64502	txStart-intron9	161736109	161800610		0	0	-1		0	0	-1	gnomAD_v2_DUP_1_2584	21472	1	0	4.7e-05	0.000561	gnomAD_v2_INV_1_40;gnomAD_v2_INV_1_41			-1		-1		-1	-1		-1	1:83946-209634271_INV;1:4599854-170869838_INV;1:8923698-236647622_INV;1:9585556-193606524_INV;1:17124868-234920285_INV;1:47908261-216684957_INV;1:69129972-188838391_INV;1:76428345-179322403_INV;1:108097959-232960701_INV
2_228195560_228197132_DEL	2	228195560	228197132	1572	DEL	DEL00000489	N	<DEL>	75	PASS	SUPP=2;SUPP_VEC=11;SVLEN=-1572;SVTYPE=DEL;SVMETHOD=SURVIVOR1.0.7;CHR2=2;END=228197132;CIPOS=0,0;CIEND=0,0;STRANDS=+-	GT:PSV:LN:DR:ST:QV:TY:ID:RAL:AAL:CO	0/1:NA:1572:0,0:+-:75:DEL:MantaDEL_24336_3_7_0_0_0:NA:NA:2_228195560-2_228197132	0/1:NA:1572:0,34:+-:.:DEL:DEL00000489:NA:NA:2_228195560-2_228197132	split	MFF	NM_001277061	3	1573	exon4-intron4	228195560	228197132		0	0	-1	gssvL69716	9	2600	0.00346154					-1	-1	gnomAD_v2_INV_2_125;gnomAD_v2_INV_2_130	2:228122256-229844308	1	0.00118343	0	0	DEL	0.00119808	0.003		-1	2:122235797-235423496_INV;2:161282412-228293469_INV
10_104352029_104352864_DEL	10	104352029	104352864	835	DEL	DEL00001720	N	<DEL>	121	PASS	SUPP=2;SUPP_VEC=11;SVLEN=-860;SVTYPE=DEL;SVMETHOD=SURVIVOR1.0.7;CHR2=10;END=104352864;CIPOS=-46,0;CIEND=0,3;STRANDS=+-	GT:PSV:LN:DR:ST:QV:TY:ID:RAL:AAL:CO	0/1:NA:884:0,0:+-:121:DEL:MantaDEL_93186_0_1_0_0_0:NA:NA:10_104351983-10_104352867	0/1:NA:835:0,27:+-:.:DEL:DEL00001720:NA:NA:10_104352029-10_104352864	split	SUFU	NM_001178133	144	836	intron3-intron4	104352029	104352864		0	0	-1		0	0	-1					-1	-1	gnomAD_v2_INV_10_496			-1		-1		-1	-1		-1	10:8738346-108102195_INV
2_204242878_205800237_INV	2	204242878	205800237	1557359	INV	MantaINV:25120:1:2:0:0:0	C	<INV>	373	PASS	SUPP=2;SUPP_VEC=11;SVLEN=1557176;SVTYPE=INV;SVMETHOD=SURVIVOR1.0.7;CHR2=2;END=205800237;CIPOS=0,224;CIEND=-171,0;STRANDS=++	GT:PSV:LN:DR:ST:QV:TY:ID:RAL:AAL:CO	0/1:NA:1557359:0,0:++:242,373:INV,INV:MantaINV_25120_1_2_0_0_0:NA:NA:2_204242878-2_205800237,2_204243035-2_205800066	0/1:NA:1556992:28,0:++:.:INV:INV00000476:NA:NA:2_204243102-2_205800094	split	CTLA4	NM_005214	676	6196	txStart-txEnd	204732493	204738688		0	0	-1		0	0	-1	gnomAD_v2_INV_2_117	21476	1	0	4.7e-05	0.000105				-1		-1		-1	-1	2:37574354-210299893_INV;2:122235797-235423496_INV;2:137647843-222431685_INV;2:143803781-206683541_INV;2:161282412-228293469_INV	0.1694
2_204242878_205800237_INV	2	204242878	205800237	1557359	INV	MantaINV:25120:1:2:0:0:0	C	<INV>	373	PASS	SUPP=2;SUPP_VEC=11;SVLEN=1557176;SVTYPE=INV;SVMETHOD=SURVIVOR1.0.7;CHR2=2;END=205800237;CIPOS=0,224;CIEND=-171,0;STRANDS=++	GT:PSV:LN:DR:ST:QV:TY:ID:RAL:AAL:CO	0/1:NA:1557359:0,0:++:242,373:INV,INV:MantaINV_25120_1_2_0_0_0:NA:NA:2_204242878-2_205800237,2_204243035-2_205800066	0/1:NA:1556992:28,0:++:.:INV:INV00000476:NA:NA:2_204243102-2_205800094	split	ICOS	NM_012092	605	24829	txStart-txEnd	204801470	204826298		0	0	-1		0	0	-1	gnomAD_v2_INV_2_117	21476	1	0	4.7e-05	0.000105				-1		-1		-1	-1	2:37574354-210299893_INV;2:122235797-235423496_INV;2:137647843-222431685_INV;2:143803781-206683541_INV;2:161282412-228293469_INV	0.1694
19_18813970_18916956_INV	19	18813970	18916956	102986	INV	MantaINV:160022:1:2:0:0:0	T	<INV>	337	PASS	SUPP=2;SUPP_VEC=11;SVLEN=102781;SVTYPE=INV;SVMETHOD=SURVIVOR1.0.7;CHR2=19;END=18916956;CIPOS=0,199;CIEND=-212,0;STRANDS=++	GT:PSV:LN:DR:ST:QV:TY:ID:RAL:AAL:CO	0/1:NA:102986:0,0:++:51,337:INV,INV:MantaINV_160022_1_2_0_0_0:NA:NA:19_18813970-19_18916956,19_18814045-19_18916925	0/1:NA:102575:0,23:++:.:INV:INV00001865:NA:NA:19_18814169-19_18916744	split	COMP	NM_000095	2293	8533	txStart-txEnd	18893582	18902114		0	0	-1		0	0	-1					-1	-1				-1		-1		-1	-1	19:1692674-42013683_INV;19:12453355-19802551_INV	0.02537
19_18813970_18916956_INV	19	18813970	18916956	102986	INV	MantaINV:160022:1:2:0:0:0	T	<INV>	337	PASS	SUPP=2;SUPP_VEC=11;SVLEN=102781;SVTYPE=INV;SVMETHOD=SURVIVOR1.0.7;CHR2=19;END=18916956;CIPOS=0,199;CIEND=-212,0;STRANDS=++	GT:PSV:LN:DR:ST:QV:TY:ID:RAL:AAL:CO	0/1:NA:102986:0,0:++:51,337:INV,INV:MantaINV_160022_1_2_0_0_0:NA:NA:19_18813970-19_18916956,19_18814045-19_18916925	0/1:NA:102575:0,23:++:.:INV:INV00001865:NA:NA:19_18814169-19_18916744	split	CRTC1	NM_001098482	1841	79174	intron1-txEnd	18813970	18893143		0	0	-1		0	0	-1					-1	-1				-1		-1		-1	-1	19:1692674-42013683_INV;19:12453355-19802551_INV	0.02537
10_77905169_78236226_INV	10	77905169	78236226	331057	INV	INV00001133	N	<INV>	396	PASS	SUPP=2;SUPP_VEC=11;SVLEN=331057;SVTYPE=INV;SVMETHOD=SURVIVOR1.0.7;CHR2=10;END=78236226;CIPOS=-64,0;CIEND=-64,0;STRANDS=++	GT:PSV:LN:DR:ST:QV:TY:ID:RAL:AAL:CO	0/1:NA:331057:0,0:++:396:INV:MantaINV_94037_0_1_0_0_0:NA:NA:10_77905105-10_78236162	0/1:NA:331057:41,0:++:.:INV:INV00001133:NA:NA:10_77905169-10_78236226	split	LRMDA	NM_001305581	86	331058	intron5-intron6	77905169	78236226		0	0	-1		0	0	-1					-1	-1				-1		-1		-1	-1	10:8738346-108102195_INV;10:36118263-86057548_INV	0.006297
3_4365362_4410731_DEL	3	4365362	4410731	45369	DEL	DEL00000574	N	<DEL>	646	PASS	SUPP=2;SUPP_VEC=11;SVLEN=-45370;SVTYPE=DEL;SVMETHOD=SURVIVOR1.0.7;CHR2=3;END=4410731;CIPOS=0,0;CIEND=0,1;STRANDS=+-	GT:PSV:LN:DR:ST:QV:TY:ID:RAL:AAL:CO	0/1:NA:45370:0,0:+-:646:DEL:MantaDEL_26295_0_1_0_0_0:NA:NA:3_4365362-3_4410732	0/1:NA:45369:0,35:+-:.:DEL:DEL00000574:NA:NA:3_4365362-3_4410731	split	SUMF1	NM_001164674	112	7904	intron7-txEnd	4402828	4410731	gssvG24976	3	12129	0.00024734		0	0	-1	gnomAD_v2_DEL_3_34441	21444	1	0	4.7e-05	0.000106	gnomAD_v2_DUP_3_8127;gnomAD_v2_DUP_3_8135			-1		-1		-1	-1		-1	3:1200530-154949082_INV;3:3474090-77824459_INV
6_2903426_3064390_INV	6	2903426	3064390	160964	INV	INV00000667	N	<INV>	393	PASS	SUPP=2;SUPP_VEC=11;SVLEN=160984;SVTYPE=INV;SVMETHOD=SURVIVOR1.0.7;CHR2=6;END=3064390;CIPOS=-65,0;CIEND=-25,0;STRANDS=++	GT:PSV:LN:DR:ST:QV:TY:ID:RAL:AAL:CO	0/1:NA:161004:0,0:++:393:INV:MantaINV_54341_0_1_0_0_0:NA:NA:6_2903361-6_3064365	0/1:NA:160964:36,0:++:.:INV:INV00000667:NA:NA:6_2903426-6_3064390	split	SERPINB6	NM_001271823	1195	22891	txStart-txEnd	2948392	2971282		0	0	-1		0	0	-1					-1	-1				-1		-1		-1	-1		-1		SERPINB6
9_80024548_80097891_INV	9	80024548	80097891	73343	INV	INV00000946	N	<INV>	300	PASS	SUPP=2;SUPP_VEC=11;SVLEN=73348;SVTYPE=INV;SVMETHOD=SURVIVOR1.0.7;CHR2=9;END=80097891;CIPOS=-51,0;CIEND=-41,0;STRANDS=++	GT:PSV:LN:DR:ST:QV:TY:ID:RAL:AAL:CO	0/1:NA:73353:0,0:++:300:INV:MantaINV_84214_0_1_0_0_0:NA:NA:9_80024497-9_80097850	0/1:NA:73343:43,0:++:.:INV:INV00000946:NA:NA:9_80024548-9_80097891	split	VPS13A	NM_033305	52	11906	intron71-txEnd	80024548	80036453		0	0	-1		0	0	-1					-1	-1				-1		-1	DEL	0.00019968	0.001	9:33522866-99985378_INV;9:80024563-80097941_INV	0.02554
1_222654131_224143704_DEL	1	222654131	224143704	1489573	DEL	DEL00000224	N	<DEL>	556	PASS	SUPP=2;SUPP_VEC=11;SVLEN=-1489525;SVTYPE=DEL;SVMETHOD=SURVIVOR1.0.7;CHR2=1;END=224143704;CIPOS=-59,0;CIEND=-155,0;STRANDS=+-	GT:PSV:LN:DR:ST:QV:TY:ID:RAL:AAL:CO	0/1:NA:1489477:0,0:+-:556:DEL:MantaDEL_10760_0_1_0_0_0:NA:NA:1_222654072-1_224143549	0/1:NA:1489573:32,0:+-:.:DEL:DEL00000224:NA:NA:1_222654131-1_224143704	split	TLR5	NM_003268	2578	33846	txStart-txEnd	223282745	223316590		0	0	-1		0	0	-1					-1	-1				-1		-1		-1	-1		-1	1:8923698-236647622_INV;1:17124868-234920285_INV;1:108097959-232960701_INV;1:208582207-234262283_INV
11_95569488_95571257_DEL	11	95569488	95571257	1769	DEL	DEL00002333	N	<DEL>	574	PASS	SUPP=2;SUPP_VEC=11;SVLEN=-1769;SVTYPE=DEL;SVMETHOD=SURVIVOR1.0.7;CHR2=11;END=95571257;CIPOS=0,0;CIEND=0,0;STRANDS=+-	GT:PSV:LN:DR:ST:QV:TY:ID:RAL:AAL:CO	0/1:NA:1769:0,0:+-:574:DEL:MantaDEL_98692_4_7_0_0_0:NA:NA:11_95569488-11_95571257	0/1:NA:1769:0,58:+-:.:DEL:DEL00002333:NA:NA:11_95569488-11_95571257	split	MTMR2	NM_001243571	2	1770	intron16-intron16	95569488	95571257		0	0	-1		0	0	-1					-1	-1				-1		-1		-1	-1		-1	11:50025477-108975588_INV
11_95578323_95580877_DEL	11	95578323	95580877	2554	DEL	DEL00002338	N	<DEL>	513	PASS	SUPP=2;SUPP_VEC=11;SVLEN=-2554;SVTYPE=DEL;SVMETHOD=SURVIVOR1.0.7;CHR2=11;END=95580877;CIPOS=0,0;CIEND=0,0;STRANDS=+-	GT:PSV:LN:DR:ST:QV:TY:ID:RAL:AAL:CO	0/1:NA:2554:0,0:+-:513:DEL:MantaDEL_98692_3_8_0_0_0:NA:NA:11_95578323-11_95580877	0/1:NA:2554:0,56:+-:.:DEL:DEL00002338:NA:NA:11_95578323-11_95580877	split	MTMR2	NM_001243571	2	2555	intron13-intron13	95578323	95580877		0	0	-1		0	0	-1					-1	-1				-1		-1		-1	-1		-1	11:50025477-108975588_INV
11_95581062_95582836_DEL	11	95581062	95582836	1774	DEL	DEL00002340	N	<DEL>	340	PASS	SUPP=2;SUPP_VEC=11;SVLEN=-1774;SVTYPE=DEL;SVMETHOD=SURVIVOR1.0.7;CHR2=11;END=95582836;CIPOS=0,0;CIEND=0,0;STRANDS=+-	GT:PSV:LN:DR:ST:QV:TY:ID:RAL:AAL:CO	0/1:NA:1774:0,0:+-:340:DEL:MantaDEL_98692_8_9_0_0_0:NA:NA:11_95581062-11_95582836	0/1:NA:1774:0,56:+-:.:DEL:DEL00002340:NA:NA:11_95581062-11_95582836	split	MTMR2	NM_001243571	2	1775	intron12-exon13	95581062	95582836		0	0	-1		0	0	-1					-1	-1				-1		-1		-1	-1		-1	11:50025477-108975588_INV
11_95590801_95595155_DEL	11	95590801	95595155	4354	DEL	DEL00002348	N	<DEL>	183	PASS	SUPP=2;SUPP_VEC=11;SVLEN=-3857;SVTYPE=DEL;SVMETHOD=SURVIVOR1.0.7;CHR2=11;END=95595155;CIPOS=0,994;CIEND=-1,0;STRANDS=+-	GT:PSV:LN:DR:ST:QV:TY:ID:RAL:AAL:CO	0/1:NA:3359:0,0:+-:183:DEL:MantaDEL_98692_10_14_0_0_0:NA:NA:11_95591795-11_95595154	0/1:NA:4354:41,34:+-:.,.:DEL,DEL:DEL00002348:NA:NA:11_95590801-11_95595155,11_95591795-11_95595154	split	MTMR2	NM_001243571	104	4355	intron8-intron9	95590801	95595155		0	0	-1		0	0	-1					-1	-1				-1		-1		-1	-1		-1	11:50025477-108975588_INV
11_95621426_95657039_DEL	11	95621426	95657039	35613	DEL	DEL00002353	N	<DEL>	258	PASS	SUPP=2;SUPP_VEC=11;SVLEN=-35611;SVTYPE=DEL;SVMETHOD=SURVIVOR1.0.7;CHR2=11;END=95657039;CIPOS=-1,0;CIEND=-5,0;STRANDS=+-	GT:PSV:LN:DR:ST:QV:TY:ID:RAL:AAL:CO	0/1:NA:35609:0,0:+-:258:DEL:MantaDEL_98692_19_20_0_0_0:NA:NA:11_95621425-11_95657034	0/1:NA:35613:38,0:+-:.:DEL:DEL00002353:NA:NA:11_95621426-11_95657039	split	MTMR2	NM_016156	2	35614	exon1-intron1	95621426	95657039		0	0	-1		0	0	-1					-1	-1				-1		-1		-1	-1		-1	11:50025477-108975588_INV
1_161667739_161800333_DEL	1	161667739	161800333	132594	DEL	DEL00000163	N	<DEL>	62	PASS	SUPP=2;SUPP_VEC=11;SVLEN=-132593;SVTYPE=DEL;SVMETHOD=SURVIVOR1.0.7;CHR2=1;END=161800333;CIPOS=-19,0;CIEND=-21,0;STRANDS=+-	GT:PSV:LN:DR:ST:QV:TY:ID:RAL:AAL:CO	0/1:NA:132592:0,0:+-:62:DEL:MantaDEL_8188_0_2_0_0_0:NA:NA:1_161667720-1_161800312	0/1:NA:132594:29,0:+-:.:DEL:DEL00000163:NA:NA:1_161667739-1_161800333	split	ATF6	NM_007348	1196	64225	txStart-intron9	161736109	161800333		0	0	-1		0	0	-1					-1	-1	gnomAD_v2_DUP_1_2584;gnomAD_v2_INV_1_40;gnomAD_v2_INV_1_41			-1		-1		-1	-1		-1	1:83946-209634271_INV;1:4599854-170869838_INV;1:8923698-236647622_INV;1:9585556-193606524_INV;1:17124868-234920285_INV;1:47908261-216684957_INV;1:69129972-188838391_INV;1:76428345-179322403_INV;1:108097959-232960701_INV
1_161667971_161800631_DUP	1	161667971	161800631	132660	DUP	DUP00000140	N	<DUP>	57	PASS	SUPP=2;SUPP_VEC=11;SVLEN=132672;SVTYPE=DUP;SVMETHOD=SURVIVOR1.0.7;CHR2=1;END=161800631;CIPOS=0,2;CIEND=0,26;STRANDS=-+	GT:PSV:LN:DR:ST:QV:TY:ID:RAL:AAL:CO	0/1:NA:132684:0,0:-+:57:DUP:MantaDUP_TANDEM_8188_0_1_0_0_0:NA:NA:1_161667973-1_161800657	0/1:NA:132660:19,0:-+:.:DUP:DUP00000140:NA:NA:1_161667971-1_161800631	split	ATF6	NM_007348	1196	64523	txStart-intron9	161736109	161800631		0	0	-1		0	0	-1	gnomAD_v2_DUP_1_2584	21472	1	0	4.7e-05	0.000561	gnomAD_v2_INV_1_40;gnomAD_v2_INV_1_41			-1		-1		-1	-1		-1	1:83946-209634271_INV;1:4599854-170869838_INV;1:8923698-236647622_INV;1:9585556-193606524_INV;1:17124868-234920285_INV;1:47908261-216684957_INV;1:69129972-188838391_INV;1:76428345-179322403_INV;1:108097959-232960701_INV
1_161667977_161800650_DUP	1	161667977	161800650	132673	DUP	DUP00000119	N	<DUP>	51	PASS	SUPP=2;SUPP_VEC=11;SVLEN=132659;SVTYPE=DUP;SVMETHOD=SURVIVOR1.0.7;CHR2=1;END=161800650;CIPOS=-6,0;CIEND=-34,0;STRANDS=-+	GT:PSV:LN:DR:ST:QV:TY:ID:RAL:AAL:CO	0/1:NA:132645:0,0:-+:51:DUP:MantaDUP_TANDEM_7356_0_2_0_0_0:NA:NA:1_161667971-1_161800616	0/1:NA:132673:21,0:-+:.:DUP:DUP00000119:NA:NA:1_161667977-1_161800650	split	ATF6	NM_007348	1196	64542	txStart-intron9	161736109	161800650		0	0	-1		0	0	-1	gnomAD_v2_DUP_1_2584	21472	1	0	4.7e-05	0.000561	gnomAD_v2_INV_1_40;gnomAD_v2_INV_1_41			-1		-1		-1	-1		-1	1:83946-209634271_INV;1:4599854-170869838_INV;1:8923698-236647622_INV;1:9585556-193606524_INV;1:17124868-234920285_INV;1:47908261-216684957_INV;1:69129972-188838391_INV;1:76428345-179322403_INV;1:108097959-232960701_INV
19_15161095_15202985_DUP	19	15161095	15202985	41890	DUP	DUP00001904	N	<DUP>	279	PASS	SUPP=2;SUPP_VEC=11;SVLEN=41889;SVTYPE=DUP;SVMETHOD=SURVIVOR1.0.7;CHR2=19;END=15202985;CIPOS=0,1;CIEND=-1,0;STRANDS=-+	GT:PSV:LN:DR:ST:QV:TY:ID:RAL:AAL:CO	0/1:NA:41888:0,0:-+:279:DUP:MantaDUP_TANDEM_134724_0_1_0_0_0:NA:NA:19_15161096-19_15202984	0/1:NA:41890:0,39:-+:.:DUP:DUP00001904:NA:NA:19_15161095-19_15202985	split	CASP14	NM_012114	735	8009	intron1-txEnd	15161095	15169103		0	0	-1		0	0	-1					-1	-1				-1		-1	DUP	0.00039936	0.001		-1	19:1692674-42013683_INV;19:12453355-19802551_INV
9_80028141_80094518_INV	9	80028141	80094518	66377	INV	INV00000961	N	<INV>	99	PASS	SUPP=2;SUPP_VEC=11;SVLEN=66418;SVTYPE=INV;SVMETHOD=SURVIVOR1.0.7;CHR2=9;END=80094518;CIPOS=-65,0;CIEND=0,17;STRANDS=++	GT:PSV:LN:DR:ST:QV:TY:ID:RAL:AAL:CO	0/1:NA:66459:0,0:++:99:INV:MantaINV_81161_0_1_0_0_0:NA:NA:9_80028076-9_80094535	0/1:NA:66377:26,0:++:.:INV:INV00000961:NA:NA:9_80028141-9_80094518	split	VPS13A	NM_033305	52	8313	intron71-txEnd	80028141	80036453		0	0	-1		0	0	-1					-1	-1				-1		-1		-1	-1	9:33522866-99985378_INV;9:80024563-80097941_INV	0.02554
X_69934948_69949886_INV	X	69934948	69949886	14938	INV	INV00001764	N	<INV>	21	PASS	SUPP=2;SUPP_VEC=11;SVLEN=15008;SVTYPE=INV;SVMETHOD=SURVIVOR1.0.7;CHR2=X;END=69949886;CIPOS=-66,0;CIEND=0,73;STRANDS=++	GT:PSV:LN:DR:ST:QV:TY:ID:RAL:AAL:CO	0/1:NA:15077:0,0:++:21:INV:MantaINV_147558_0_1_0_0_0:NA:NA:X_69934882-X_69949959	0/1:NA:14938:16,0:++:.:INV:INV00001764:NA:NA:X_69934948-X_69949886	split	TEX11	NM_001003811	163	14939	intron12-intron14	69934948	69949886		0	0	-1		0	0	-1	gnomAD_v2_INV_X_798	21430	2	0	9.3e-05	0.000264	gnomAD_v2_DUP_X_55254			-1		-1		-1	-1	X:46769177-84009828_INV;X:69935025-69949895_INV;X:69936503-69948259_INV	0.128
1_24994638_24997164_DEL	1	24994638	24997164	2526	DEL	DEL00000055	N	<DEL>	180	PASS	SUPP=2;SUPP_VEC=11;SVLEN=-2526;SVTYPE=DEL;SVMETHOD=SURVIVOR1.0.7;CHR2=1;END=24997164;CIPOS=0,0;CIEND=0,0;STRANDS=+-	GT:PSV:LN:DR:ST:QV:TY:ID:RAL:AAL:CO	0/1:NA:2526:0,0:+-:180:DEL:MantaDEL_1773_1_2_0_0_0:NA:NA:1_24994638-1_24997164	0/1:NA:2526:0,37:+-:.:DEL:DEL00000055:NA:NA:1_24994638-1_24997164	split	SRRM1	NM_001303448	663	2527	intron14-intron16	24994638	24997164		0	0	-1		0	0	-1					-1	-1				-1		-1		-1	-1		-1	1:83946-209634271_INV;1:4599854-170869838_INV;1:7662177-50846966_INV;1:8923698-236647622_INV;1:9585556-193606524_INV;1:17124868-234920285_INV;1:17216755-149229918_INV;1:17225076-149220997_INV;1:17229844-149217063_INV;1:21790664-120392090_INV
X_62911529_63293559_DUP	X	62911529	63293559	382030	DUP	DUP00002174	N	<DUP>	660	PASS	SUPP=2;SUPP_VEC=11;SVLEN=382029;SVTYPE=DUP;SVMETHOD=SURVIVOR1.0.7;CHR2=X;END=63293559;CIPOS=0,1;CIEND=-1,0;STRANDS=-+	GT:PSV:LN:DR:ST:QV:TY:ID:RAL:AAL:CO	0/1:NA:382028:0,0:-+:660:DUP:MantaDUP_TANDEM_149215_0_1_0_0_0:NA:NA:X_62911530-X_63293558	0/1:NA:382030:0,36:-+:.:DUP:DUP00002174:NA:NA:X_62911529-X_63293559	split	ARHGEF9	NM_001353923	604	63568	txStart-intron4	62911529	62975096		0	0	-1		0	0	-1					-1	-1				-1		-1		-1	-1		-1	X:46769177-84009828_INV
X_69934946_69949923_INV	X	69934946	69949923	14977	INV	MantaINV:149369:0:2:0:0:0	T	<INV>	293	PASS	SUPP=2;SUPP_VEC=11;SVLEN=14920;SVTYPE=INV;SVMETHOD=SURVIVOR1.0.7;CHR2=X;END=69949923;CIPOS=0,125;CIEND=-179,0;STRANDS=++	GT:PSV:LN:DR:ST:QV:TY:ID:RAL:AAL:CO	0/1:NA:14977:0,0:++:73,293:INV,INV:MantaINV_149369_0_2_0_0_0:NA:NA:X_69934946-X_69949923,X_69935071-X_69949744	0/1:NA:14862:22,0:++:.:INV:INV00001592:NA:NA:X_69935023-X_69949885	split	TEX11	NM_001003811	163	14978	intron12-intron14	69934946	69949923		0	0	-1		0	0	-1	gnomAD_v2_INV_X_798	21430	2	0	9.3e-05	0.000264	gnomAD_v2_DUP_X_55254			-1		-1		-1	-1	X:46769177-84009828_INV;X:69935025-69949895_INV;X:69936503-69948259_INV	0.128
11_763344_764594_DUP	11	763344	764594	1250	DUP	DUP00001341	N	<DUP>	129	PASS	SUPP=2;SUPP_VEC=11;SVLEN=1333;SVTYPE=DUP;SVMETHOD=SURVIVOR1.0.7;CHR2=11;END=764594;CIPOS=-171,0;CIEND=-5,0;STRANDS=-+	GT:PSV:LN:DR:ST:QV:TY:ID:RAL:AAL:CO	0/1:NA:1416:0,0:-+:129:DUP:MantaDUP_TANDEM_10_5195_5196_1_0_0:NA:NA:11_763173-11_764589	0/1:NA:1250:19,0:-+:.:DUP:DUP00001341:NA:NA:11_763344-11_764594	split	TALDO1	NM_006755	522	1251	exon5-intron7	763344	764594		0	0	-1	gssvL16180	3	11257	0.0002665	gnomAD_v2_DUP_11_32082	20400	2	0	9.8e-05	0.000221	gnomAD_v2_INS_11_79058			-1		-1	<CN0>;<CN2>;DUP	0.00039936	0.001	11:642548-894929_DUP;11:708633-1144046_DUP	0.0001188
2_228195560_228197132_DEL	2	228195560	228197132	1572	DEL	DEL00000484	N	<DEL>	53	PASS	SUPP=2;SUPP_VEC=11;SVLEN=-1572;SVTYPE=DEL;SVMETHOD=SURVIVOR1.0.7;CHR2=2;END=228197132;CIPOS=0,0;CIEND=0,0;STRANDS=+-	GT:PSV:LN:DR:ST:QV:TY:ID:RAL:AAL:CO	0/1:NA:1572:0,0:+-:53:DEL:MantaDEL_24046_7_8_0_0_0:NA:NA:2_228195560-2_228197132	0/1:NA:1572:0,36:+-:.:DEL:DEL00000484:NA:NA:2_228195560-2_228197132	split	MFF	NM_001277061	3	1573	exon4-intron4	228195560	228197132		0	0	-1	gssvL69716	9	2600	0.00346154					-1	-1	gnomAD_v2_INV_2_125;gnomAD_v2_INV_2_130	2:228122256-229844308	1	0.00118343	0	0	DEL	0.00119808	0.003		-1	2:122235797-235423496_INV;2:161282412-228293469_INV
12_21362959_21439964_INV	12	21362959	21439964	77005	INV	INV00001083	N	<INV>	54	PASS	SUPP=2;SUPP_VEC=11;SVLEN=77003;SVTYPE=INV;SVMETHOD=SURVIVOR1.0.7;CHR2=12;END=21439964;CIPOS=0,74;CIEND=0,69;STRANDS=++	GT:PSV:LN:DR:ST:QV:TY:ID:RAL:AAL:CO	0/1:NA:77000:0,0:++:54:INV:MantaINV_98944_0_1_0_0_0:NA:NA:12_21363033-12_21440033	0/1:NA:77005:25,0:++:.:INV:INV00001083:NA:NA:12_21362959-12_21439964	split	SLCO1B1	NM_006446	583	29772	intron11-txEnd	21362959	21392730		0	0	-1	gssvL23626	8	13760	0.0005814	gnomAD_v2_INV_12_554;gnomAD_v2_INV_12_565	21476;21476	2;1	0;0	9.3e-05	0.000263	gnomAD_v2_DUP_12_34917;gnomAD_v2_DEL_12_147782			-1		-1	DEL	0.00039936	0.001	12:6338817-22046502_INV;12:9719566-31275185_INV;12:9721975-31271369_INV;12:11501487-96031049_INV;12:20917540-21386825_INV	0.0151	12:21339920-21397926_DUP;12:21007636-21412252_DEL
12_109547242_109670324_DUP	12	109547242	109670324	123082	DUP	DUP00001328	N	<DUP>	295	PASS	SUPP=2;SUPP_VEC=11;SVLEN=123081;SVTYPE=DUP;SVMETHOD=SURVIVOR1.0.7;CHR2=12;END=109670324;CIPOS=0,1;CIEND=-1,0;STRANDS=-+	GT:PSV:LN:DR:ST:QV:TY:ID:RAL:AAL:CO	0/1:NA:123080:0,0:-+:295:DUP:MantaDUP_TANDEM_104274_0_1_0_0_0:NA:NA:12_109547243-12_109670323	0/1:NA:123082:0,37:-+:.:DUP:DUP00001328:NA:NA:12_109547242-12_109670324	split	UNG	NM_080911	142	1557	intron6-txEnd	109547242	109548798		0	0	-1		0	0	-1	gnomAD_v2_DUP_12_36278;gnomAD_v2_DUP_12_36279	20400;20400	4;1	0;0	0.000196	0.000269	gnomAD_v2_INV_12_581	12:109505222-109591460	1	0.00118343	0	0		-1	-1	12:109501491-109596433_DUP	5.94e-05	12:40933233-113477160_INV;12:70180800-110320036_INV
13_45914323_45915177_DEL	13	45914323	45915177	854	DEL	DEL00001914	N	<DEL>	139	PASS	SUPP=2;SUPP_VEC=11;SVLEN=-555;SVTYPE=DEL;SVMETHOD=SURVIVOR1.0.7;CHR2=13;END=45915177;CIPOS=0,597;CIEND=-1,0;STRANDS=+-	GT:PSV:LN:DR:ST:QV:TY:ID:RAL:AAL:CO	0/1:NA:256:0,0:+-:139:DEL:MantaDEL_107466_2_2_1_0_0:TCTGCCGGATACACAGAGCCGCCCATCACCGTGCGCCTGGCGCCGCCATTTCCCGCATTTCCCGCGCCGGCGGCCGCACGCGGGATCTGCCCCTCCGTAGCACACCAGAGCTGGGCGCGAGCCCCGGGCACCGACCCCTCCGCGCTCGGCTAAGACCGCCGGCGTCCCCTAGGCCCGCGACGGCTGCGCCTTCCCCGCCCCCACCCGCACCCCAGACCCCCGTGTGCGGCAGTAAGGATAGTGCAGTGAGGACTCAC:T:13_45914920-13_45915176	0/1:NA:854:24,0:+-:.:DEL:DEL00001914:NA:NA:13_45914323-13_45915177	split	TPT1	NM_001286272	77	855	exon1-intron2	45914323	45915177		0	0	-1		0	0	-1	gnomAD_v2_DEL_13_158781	21468	2	0	9.3e-05	0.000132	gnomAD_v2_DUP_13_37424	13:45905806-45915519	1	0.00118343	0	0		-1	-1		-1	13:28522573-70820752_INV;13:32436828-48860329_INV;13:32957269-100763564_INV;13:33672321-104409118_INV;13:34333083-102391450_INV;13:43443367-51748050_INV
6_20781111_20783169_DEL	6	20781111	20783169	2058	DEL	DEL00001100	N	<DEL>	223	PASS	SUPP=2;SUPP_VEC=11;SVLEN=-2058;SVTYPE=DEL;SVMETHOD=SURVIVOR1.0.7;CHR2=6;END=20783169;CIPOS=0,0;CIEND=0,0;STRANDS=+-	GT:PSV:LN:DR:ST:QV:TY:ID:RAL:AAL:CO	0/1:NA:2058:0,0:+-:223:DEL:MantaDEL_54096_0_1_0_0_0:NA:NA:6_20781111-6_20783169	0/1:NA:2058:0,30:+-:.:DEL:DEL00001100:NA:NA:6_20781111-6_20783169	split	CDKAL1	NM_017774	122	2059	intron7-intron8	20781111	20783169		0	0	-1		0	0	-1					-1	-1				-1		-1		-1	-1		-1	6:18151823-168174514_INV;6:20232222-26808015_INV
7_92699569_92741061_INV	7	92699569	92741061	41492	INV	INV00000785	N	<INV>	164	PASS	SUPP=2;SUPP_VEC=11;SVLEN=40954;SVTYPE=INV;SVMETHOD=SURVIVOR1.0.7;CHR2=7;END=92741061;CIPOS=0,519;CIEND=-557,0;STRANDS=++	GT:PSV:LN:DR:ST:QV:TY:ID:RAL:AAL:CO	0/1:NA:40416:0,0:++:164:INV:MantaINV_69611_0_1_0_0_0:NA:NA:7_92700088-7_92740504	0/1:NA:41492:26,0:++:.:INV:INV00000785:NA:NA:7_92699569-7_92741061	split	SAMD9	NM_001193307	4771	12237	intron1-txEnd	92728825	92741061		0	0	-1		0	0	-1					-1	-1	gnomAD_v2_DUP_7_22389			-1		-1		-1	-1	7:39546632-99949025_INV;7:55955254-100292055_INV;7:66631328-143298938_INV;7:67635773-98083201_INV;7:76724495-102417118_INV;7:77166473-100292058_INV;7:79317852-147370690_INV	0.5	7:92723785-92753360_DUP
2_86944057_87306938_INV	2	86944057	87306938	362881	INV	INV00000451	N	<INV>	115	PASS	SUPP=2;SUPP_VEC=11;SVLEN=362890;SVTYPE=INV;SVMETHOD=SURVIVOR1.0.7;CHR2=2;END=87306938;CIPOS=-19,0;CIEND=-1,0;STRANDS=++	GT:PSV:LN:DR:ST:QV:TY:ID:RAL:AAL:CO	0/1:NA:362899:0,0:++:115:INV:MantaINV_17364_0_1_0_0_0:NA:NA:2_86944038-2_87306937	0/1:NA:362881:0,59:++:.:INV:INV00000451:NA:NA:2_86944057-2_87306938	split	CD8A	NM_001145873	714	23793	txStart-txEnd	87011727	87035519	gssvG20489	2513	13831	0.181693		0	0	-1	gnomAD_v2_INV_2_91	21476	1	0	4.7e-05	0.000449	gnomAD_v2_DEL_2_23275			-1		-1	DUP	0.00019968	0.001	2:26280500-162970618_INV;2:33078871-153818960_INV;2:37574354-210299893_INV;2:68040732-104522366_INV	0.0954		CD8A
6_2903401_3064419_INV	6	2903401	3064419	161018	INV	INV00000831	N	<INV>	606	PASS	SUPP=2;SUPP_VEC=11;SVLEN=161011;SVTYPE=INV;SVMETHOD=SURVIVOR1.0.7;CHR2=6;END=3064419;CIPOS=-40,0;CIEND=-54,0;STRANDS=++	GT:PSV:LN:DR:ST:QV:TY:ID:RAL:AAL:CO	0/1:NA:161004:0,0:++:606:INV:MantaINV_55284_0_1_0_0_0:NA:NA:6_2903361-6_3064365	0/1:NA:161018:42,0:++:.:INV:INV00000831:NA:NA:6_2903401-6_3064419	split	SERPINB6	NM_001271823	1195	22891	txStart-txEnd	2948392	2971282		0	0	-1		0	0	-1					-1	-1				-1		-1		-1	-1		-1		SERPINB6
1_161667753_161800340_DEL	1	161667753	161800340	132587	DEL	DEL00000157	N	<DEL>	44	PASS	SUPP=2;SUPP_VEC=11;SVLEN=-132580;SVTYPE=DEL;SVMETHOD=SURVIVOR1.0.7;CHR2=1;END=161800340;CIPOS=-1,0;CIEND=-16,0;STRANDS=+-	GT:PSV:LN:DR:ST:QV:TY:ID:RAL:AAL:CO	0/1:NA:132572:0,0:+-:44:DEL:MantaDEL_8011_0_1_0_0_0:NA:NA:1_161667752-1_161800324	0/1:NA:132587:29,0:+-:.:DEL:DEL00000157:NA:NA:1_161667753-1_161800340	split	ATF6	NM_007348	1196	64232	txStart-intron9	161736109	161800340		0	0	-1		0	0	-1					-1	-1	gnomAD_v2_DUP_1_2584;gnomAD_v2_INV_1_40;gnomAD_v2_INV_1_41			-1		-1		-1	-1		-1	1:83946-209634271_INV;1:4599854-170869838_INV;1:8923698-236647622_INV;1:9585556-193606524_INV;1:17124868-234920285_INV;1:47908261-216684957_INV;1:69129972-188838391_INV;1:76428345-179322403_INV;1:108097959-232960701_INV
2_228195560_228197132_DEL	2	228195560	228197132	1572	DEL	DEL00000489	N	<DEL>	105	PASS	SUPP=2;SUPP_VEC=11;SVLEN=-1572;SVTYPE=DEL;SVMETHOD=SURVIVOR1.0.7;CHR2=2;END=228197132;CIPOS=0,0;CIEND=0,0;STRANDS=+-	GT:PSV:LN:DR:ST:QV:TY:ID:RAL:AAL:CO	0/1:NA:1572:0,0:+-:105:DEL:MantaDEL_24759_0_5_0_0_0:NA:NA:2_228195560-2_228197132	0/1:NA:1572:0,40:+-:.:DEL:DEL00000489:NA:NA:2_228195560-2_228197132	split	MFF	NM_001277061	3	1573	exon4-intron4	228195560	228197132		0	0	-1	gssvL69716	9	2600	0.00346154					-1	-1	gnomAD_v2_INV_2_125;gnomAD_v2_INV_2_130	2:228122256-229844308	1	0.00118343	0	0	DEL	0.00119808	0.003		-1	2:122235797-235423496_INV;2:161282412-228293469_INV
3_57588704_58262777_INV	3	57588704	58262777	674073	INV	INV00000509	N	<INV>	923	PASS	SUPP=2;SUPP_VEC=11;SVLEN=674076;SVTYPE=INV;SVMETHOD=SURVIVOR1.0.7;CHR2=3;END=58262777;CIPOS=-6,0;CIEND=-1,0;STRANDS=++	GT:PSV:LN:DR:ST:QV:TY:ID:RAL:AAL:CO	0/1:NA:674078:0,0:++:923:INV:MantaINV_28989_0_1_0_0_0:NA:NA:3_57588698-3_58262776	0/1:NA:674073:0,45:++:.:INV:INV00000509:NA:NA:3_57588704-3_58262777	split	DNASE1L3	NM_004944	926	18379	txStart-txEnd	58178352	58196730		0	0	-1		0	0	-1					-1	-1				-1		-1		-1	-1	3:1200530-154949082_INV;3:3474090-77824459_INV;3:24885624-100711158_INV;3:31054980-130002468_INV;3:38627145-149162150_INV	0.3422
3_57588704_58262777_INV	3	57588704	58262777	674073	INV	INV00000509	N	<INV>	923	PASS	SUPP=2;SUPP_VEC=11;SVLEN=674076;SVTYPE=INV;SVMETHOD=SURVIVOR1.0.7;CHR2=3;END=58262777;CIPOS=-6,0;CIEND=-1,0;STRANDS=++	GT:PSV:LN:DR:ST:QV:TY:ID:RAL:AAL:CO	0/1:NA:674078:0,0:++:923:INV:MantaINV_28989_0_1_0_0_0:NA:NA:3_57588698-3_58262776	0/1:NA:674073:0,45:++:.:INV:INV00000509:NA:NA:3_57588704-3_58262777	split	FLNB	NM_001164317	7949	163857	txStart-txEnd	57994126	58157982		0	0	-1		0	0	-1					-1	-1				-1		-1		-1	-1	3:1200530-154949082_INV;3:3474090-77824459_INV;3:24885624-100711158_INV;3:31054980-130002468_INV;3:38627145-149162150_INV	0.3422		FLNB-AS1
1_196939178_196952308_DEL	1	196939178	196952308	13130	DEL	DEL00000197	N	<DEL>	1057	PASS	SUPP=2;SUPP_VEC=11;SVLEN=-13130;SVTYPE=DEL;SVMETHOD=SURVIVOR1.0.7;CHR2=1;END=196952308;CIPOS=0,0;CIEND=0,0;STRANDS=+-	GT:PSV:LN:DR:ST:QV:TY:ID:RAL:AAL:CO	0/1:NA:13130:0,0:+-:1057:DEL:MantaDEL_9627_0_1_0_0_0:NA:NA:1_196939178-1_196952308	0/1:NA:13130:0,48:+-:.:DEL:DEL00000197:NA:NA:1_196939178-1_196952308	split	CFHR5	NM_030787	255	5643	txStart-intron2	196946666	196952308		0	0	-1	gssvL7005	12	2631	0.004561					-1	-1	gnomAD_v2_DUP_1_3007			-1		-1	DEL	0.00199681	0.0102	1:196939175-196952311_DEL	0.0002376	1:83946-209634271_INV;1:8923698-236647622_INV;1:17124868-234920285_INV;1:47908261-216684957_INV;1:108097959-232960701_INV
19_3094784_3110145_DEL	19	3094784	3110145	15361	DEL	DEL00002731	N	<DEL>	241	PASS	SUPP=2;SUPP_VEC=11;SVLEN=-15361;SVTYPE=DEL;SVMETHOD=SURVIVOR1.0.7;CHR2=19;END=3110145;CIPOS=0,0;CIEND=0,0;STRANDS=+-	GT:PSV:LN:DR:ST:QV:TY:ID:RAL:AAL:CO	0/1:NA:15361:0,0:+-:241:DEL:MantaDEL_10354_2_3_0_0_0:NA:NA:19_3094784-19_3110145	0/1:NA:15361:0,27:+-:.:DEL:DEL00002731:NA:NA:19_3094784-19_3110145	split	GNA11	NM_002067	2	15362	exon1-intron1	3094784	3110145		0	0	-1		0	0	-1					-1	-1				-1		-1		-1	-1		-1	19:3060238-3111279_DUP;19:1692674-42013683_INV
7_23081122_23365509_DUP	7	23081122	23365509	284387	DUP	DUP00001006	N	<DUP>	46	PASS	SUPP=2;SUPP_VEC=11;SVLEN=284393;SVTYPE=DUP;SVMETHOD=SURVIVOR1.0.7;CHR2=7;END=23365509;CIPOS=-30,0;CIEND=-19,0;STRANDS=-+	GT:PSV:LN:DR:ST:QV:TY:ID:RAL:AAL:CO	0/1:NA:284398:0,0:-+:46:DUP:MantaDUP_TANDEM_66646_0_1_0_0_0:NA:NA:7_23081092-7_23365490	0/1:NA:284387:38,0:-+:.:DUP:DUP00001006:NA:NA:7_23081122-7_23365509	split	GPNMB	NM_001005340	1730	28415	txStart-txEnd	23286315	23314729		0	0	-1		0	0	-1					-1	-1				-1		-1		-1	-1	7:23257498-23367546_DUP	5.94e-05	7:1238381-31833614_INV;7:6326173-37121976_INV
7_23081122_23365509_DUP	7	23081122	23365509	284387	DUP	DUP00001006	N	<DUP>	46	PASS	SUPP=2;SUPP_VEC=11;SVLEN=284393;SVTYPE=DUP;SVMETHOD=SURVIVOR1.0.7;CHR2=7;END=23365509;CIPOS=-30,0;CIEND=-19,0;STRANDS=-+	GT:PSV:LN:DR:ST:QV:TY:ID:RAL:AAL:CO	0/1:NA:284398:0,0:-+:46:DUP:MantaDUP_TANDEM_66646_0_1_0_0_0:NA:NA:7_23081092-7_23365490	0/1:NA:284387:38,0:-+:.:DUP:DUP00001006:NA:NA:7_23081122-7_23365509	split	KLHL7	NM_001031710	1772	72131	txStart-txEnd	23145403	23217533		0	0	-1		0	0	-1					-1	-1				-1		-1		-1	-1		-1	7:1238381-31833614_INV;7:6326173-37121976_INV	KLHL7/KLHL7-DT
1_161667741_161800351_DEL	1	161667741	161800351	132610	DEL	DEL00000160	N	<DEL>	303	PASS	SUPP=2;SUPP_VEC=11;SVLEN=-132629;SVTYPE=DEL;SVMETHOD=SURVIVOR1.0.7;CHR2=1;END=161800351;CIPOS=-50,0;CIEND=-13,0;STRANDS=+-	GT:PSV:LN:DR:ST:QV:TY:ID:RAL:AAL:CO	0/1:NA:132647:0,0:+-:303:DEL:MantaDEL_7422_0_2_0_0_0:NA:NA:1_161667691-1_161800338	0/1:NA:132610:37,0:+-:.:DEL:DEL00000160:NA:NA:1_161667741-1_161800351	split	ATF6	NM_007348	1196	64243	txStart-intron9	161736109	161800351		0	0	-1		0	0	-1					-1	-1	gnomAD_v2_DUP_1_2584;gnomAD_v2_INV_1_40;gnomAD_v2_INV_1_41			-1		-1		-1	-1		-1	1:83946-209634271_INV;1:4599854-170869838_INV;1:8923698-236647622_INV;1:9585556-193606524_INV;1:17124868-234920285_INV;1:47908261-216684957_INV;1:69129972-188838391_INV;1:76428345-179322403_INV;1:108097959-232960701_INV
1_161668025_161800649_DUP	1	161668025	161800649	132624	DUP	DUP00000134	N	<DUP>	186	PASS	SUPP=2;SUPP_VEC=11;SVLEN=132635;SVTYPE=DUP;SVMETHOD=SURVIVOR1.0.7;CHR2=1;END=161800649;CIPOS=-54,0;CIEND=-33,0;STRANDS=-+	GT:PSV:LN:DR:ST:QV:TY:ID:RAL:AAL:CO	0/1:NA:132645:0,0:-+:186:DUP:MantaDUP_TANDEM_7422_0_1_0_0_0:NA:NA:1_161667971-1_161800616	0/1:NA:132624:26,0:-+:.:DUP:DUP00000134:NA:NA:1_161668025-1_161800649	split	ATF6	NM_007348	1196	64541	txStart-intron9	161736109	161800649		0	0	-1		0	0	-1	gnomAD_v2_DUP_1_2584	21472	1	0	4.7e-05	0.000561	gnomAD_v2_INV_1_40;gnomAD_v2_INV_1_41			-1		-1		-1	-1		-1	1:83946-209634271_INV;1:4599854-170869838_INV;1:8923698-236647622_INV;1:9585556-193606524_INV;1:17124868-234920285_INV;1:47908261-216684957_INV;1:69129972-188838391_INV;1:76428345-179322403_INV;1:108097959-232960701_INV
19_13247216_13248081_DEL	19	13247216	13248081	865	DEL	MantaDEL:136048:0:1:0:0:2	ACAGGTGGGCCGGTCTCGCCCCAGATCTCTCCCCTCCGCAGCTTTGGAGCCGGCTGGCCTGGGCTGGGCTGGGCAGCTGGTTAGGAGCCCCCAGCACCTCAGTTTCCCTATCTGTGCTGTAGTGTTGGTAACAGCCACCCTAAGGGTGGGGGCGTTGGTGAGATGGAGGAGCTGATACAGCAAGGCCTGGCCTCTAGGTTTCTGGCTTAAGGGGTCGGGGCGAGCATTGGCTATTATTGTTTGGCCGCATGGGTAGATTAGCTACTTCCCGGGCTCCTGTGAAGGCCAGCTACTACCTAGGTTAGGAATTTGGACAGTCACAGGGGCGAATGCCTGTAGTCCTAGCTACTCAGGAGGCTGAGGTGGGAGGATCCCTTGAGCCCAGGAGGTCAAGGCTGC…	A	127	PASS	SUPP=2;SUPP_VEC=11;SVLEN=-865;SVTYPE=DEL;SVMETHOD=SURVIVOR1.0.7;CHR2=19;END=13248081;CIPOS=0,973;CIEND=0,209;STRANDS=+-	GT:PSV:LN:DR:ST:QV:TY:ID:RAL:AAL:CO	0/1:NA:865:0,0:+-:86,127:DEL,DEL:MantaDEL_136048_0_1_0_0_2:ACAGGTGGGCCGGTCTCGCCCCAGATCTCTCCCCTCCGCAGCTTTGGAGCCGGCTGGCCTGGGCTGGGCTGGGCAGCTGGTTAGGAGCCCCCAGCACCTCAGTTTCCCTATCTGTGCTGTAGTGTTGGTAACAGCCACCCTAAGGGTGGGGGCGTTGGTGAGATGGAGGAGCTGATACAGCAAGGCCTGGCCTCTAGGTTTCTGGCTTAAGGGGTCGGGGCGAGCATTGGCTATTATTGTTTGGCCGCATGGGTAGATTAGCTACTTCCCGGGCTCCTGTGAAGGCCAGCTACTACCTAGGTTAGGAATTTGGACAGTCACAGGGGCGAATGCCTGTAGT…	0/1:NA:865:0,44:+-:.:DEL:DEL00002372:NA:NA:19_13247216-19_13248081	split	NACC1	NM_052876	4	866	exon3-intron3	13247216	13248081		0	0	-1		0	0	-1					-1	-1				-1		-1		-1	-1		-1	19:1692674-42013683_INV;19:12453355-19802551_INV
2_191791301_191793851_DEL	2	191791301	191793851	2550	DEL	DEL00000444	N	<DEL>	425	PASS	SUPP=2;SUPP_VEC=11;SVLEN=-2550;SVTYPE=DEL;SVMETHOD=SURVIVOR1.0.7;CHR2=2;END=191793851;CIPOS=0,0;CIEND=0,0;STRANDS=+-	GT:PSV:LN:DR:ST:QV:TY:ID:RAL:AAL:CO	0/1:NA:2550:0,0:+-:425:DEL:MantaDEL_21761_0_1_1_0_0:NA:NA:2_191791301-2_191793851	0/1:NA:2550:0,41:+-:.:DEL:DEL00000444:NA:NA:2_191791301-2_191793851	split	GLS	NM_001256310	178	2551	intron11-intron12	191791301	191793851		0	0	-1		0	0	-1					-1	-1	gnomAD_v2_INV_2_117			-1		-1		-1	-1		-1	2:37574354-210299893_INV;2:122235797-235423496_INV;2:125267534-203702062_INV;2:137647843-222431685_INV;2:143803781-206683541_INV;2:161282412-228293469_INV;2:164519753-203200073_INV
5_14839099_14948425_DUP	5	14839099	14948425	109326	DUP	DUP00000712	N	<DUP>	301	PASS	SUPP=2;SUPP_VEC=11;SVLEN=109325;SVTYPE=DUP;SVMETHOD=SURVIVOR1.0.7;CHR2=5;END=14948425;CIPOS=0,1;CIEND=-1,0;STRANDS=-+	GT:PSV:LN:DR:ST:QV:TY:ID:RAL:AAL:CO	0/1:NA:109324:0,0:-+:301:DUP:MantaDUP_TANDEM_45715_0_1_0_0_0:NA:NA:5_14839100-5_14948424	0/1:NA:109326:0,34:-+:.:DUP:DUP00000712:NA:NA:5_14839099-5_14948425	split	ANKH	NM_054027	97	32789	txStart-intron1	14839099	14871887		0	0	-1		0	0	-1					-1	-1				-1		-1		-1	-1		-1
X_69934908_69949887_INV	X	69934908	69949887	14979	INV	INV00001813	N	<INV>	85	PASS	SUPP=2;SUPP_VEC=11;SVLEN=14674;SVTYPE=INV;SVMETHOD=SURVIVOR1.0.7;CHR2=X;END=69949887;CIPOS=0,255;CIEND=-355,0;STRANDS=++	GT:PSV:LN:DR:ST:QV:TY:ID:RAL:AAL:CO	0/1:NA:14369:0,0:++:85:INV:MantaINV_148931_0_2_0_0_0:NA:NA:X_69935163-X_69949532	0/1:NA:14979:24,0:++:.:INV:INV00001813:NA:NA:X_69934908-X_69949887	split	TEX11	NM_001003811	163	14980	intron12-intron14	69934908	69949887		0	0	-1		0	0	-1	gnomAD_v2_INV_X_798	21430	2	0	9.3e-05	0.000264	gnomAD_v2_DUP_X_55254			-1		-1		-1	-1	X:46769177-84009828_INV;X:69935025-69949895_INV;X:69936503-69948259_INV	0.128
1_161667752_161800294_DEL	1	161667752	161800294	132542	DEL	DEL00000174	N	<DEL>	159	PASS	SUPP=2;SUPP_VEC=11;SVLEN=-132595;SVTYPE=DEL;SVMETHOD=SURVIVOR1.0.7;CHR2=1;END=161800294;CIPOS=-61,0;CIEND=0,44;STRANDS=+-	GT:PSV:LN:DR:ST:QV:TY:ID:RAL:AAL:CO	0/1:NA:132647:0,0:+-:159:DEL:MantaDEL_7816_0_1_0_0_0:NA:NA:1_161667691-1_161800338	0/1:NA:132542:32,0:+-:.:DEL:DEL00000174:NA:NA:1_161667752-1_161800294	split	ATF6	NM_007348	1196	64186	txStart-intron9	161736109	161800294		0	0	-1		0	0	-1					-1	-1	gnomAD_v2_DUP_1_2584;gnomAD_v2_INV_1_40;gnomAD_v2_INV_1_41			-1		-1		-1	-1		-1	1:83946-209634271_INV;1:4599854-170869838_INV;1:8923698-236647622_INV;1:9585556-193606524_INV;1:17124868-234920285_INV;1:47908261-216684957_INV;1:69129972-188838391_INV;1:76428345-179322403_INV;1:108097959-232960701_INV
15_41864762_41865199_DEL	15	41864762	41865199	437	DEL	MantaDEL:123337:0:0:1:0:1	TGTGAGTACCTGGTGTGGGGGTGGCCAGGAGGAAACGGGTGGGAACACAGGGCCTGGAAAGGCATAGAGACCCTGGCAGAGAGGGGCTTGCTGGGTAGGGCTGATGGAGCTGGGTGGGAGTAGGAGGGGTCTGAGTTTGAATCCTTTTAATCTAGCAGGCTTTCTTTTCTCTCACAAAACCCTGCTGAGAAATATAGGCTGGGCAAGGGCCCTTTCTAGAGGGAGGGACTTGTGGAGCCCCAGGGTGGGGGAGTCTCGTCTTCCAGGCTCCCTCTTAGGCTAGCCGAAGCTTCCTTGCCTTGGGAAGGCCCTCCATCCCCTTCCTTCCTTCCAGTGATTCTGGGGACAGCCTTCAGGCTTTCTGGCCAGGGACCCCCATCCATCCTGCCCCAGCTGGGT…	T	185	PASS	SUPP=2;SUPP_VEC=11;SVLEN=-590;SVTYPE=DEL;SVMETHOD=SURVIVOR1.0.7;CHR2=15;END=41865199;CIPOS=0,902;CIEND=0,676;STRANDS=+-	GT:PSV:LN:DR:ST:QV:TY:ID:RAL:AAL:CO	0/1:NA:437:0,0:+-:135,15,185:DEL,DEL,DEL:MantaDEL_123337_0_0_1_0_1:TGTGAGTACCTGGTGTGGGGGTGGCCAGGAGGAAACGGGTGGGAACACAGGGCCTGGAAAGGCATAGAGACCCTGGCAGAGAGGGGCTTGCTGGGTAGGGCTGATGGAGCTGGGTGGGAGTAGGAGGGGTCTGAGTTTGAATCCTTTTAATCTAGCAGGCTTTCTTTTCTCTCACAAAACCCTGCTGAGAAATATAGGCTGGGCAAGGGCCCTTTCTAGAGGGAGGGACTTGTGGAGCCCCAGGGTGGGGGAGTCTCGTCTTCCAGGCTCCCTCTTAGGCTAGCCGAAGCTTCCTTGCCTTGGGAAGGCCCTCCATCCCCTTCCTTCCTTCC…	0/1:NA:743:49,0:+-:.:DEL:DEL00002629:NA:NA:15_41864763-15_41865506	split	TYRO3	NM_006293	2	438	intron15-intron15	41864762	41865199		0	0	-1		0	0	-1					-1	-1				-1		-1		-1	-1		-1	15:40414147-64343008_INV;15:41853703-76553742_INV;15:41859872-76553211_INV;15:41860713-76553027_INV;15:41861791-76552734_INV;15:41862486-76552776_INV;15:41864024-76552620_INV
8_22209043_22378297_DUP	8	22209043	22378297	169254	DUP	DUP00001244	N	<DUP>	863	PASS	SUPP=2;SUPP_VEC=11;SVLEN=169253;SVTYPE=DUP;SVMETHOD=SURVIVOR1.0.7;CHR2=8;END=22378297;CIPOS=0,1;CIEND=-1,0;STRANDS=-+	GT:PSV:LN:DR:ST:QV:TY:ID:RAL:AAL:CO	0/1:NA:169252:0,0:-+:863:DUP:MantaDUP_TANDEM_77807_0_1_0_0_0:NA:NA:8_22209044-8_22378296	0/1:NA:169254:0,50:-+:.:DUP:DUP00001244:NA:NA:8_22209043-8_22378297	split	SLC39A14	NM_001351657	1518	55508	txStart-txEnd	22224742	22280249		0	0	-1		0	0	-1	gnomAD_v2_DUP_8_24622;gnomAD_v2_DUP_8_24628	20400;20400	1;2	0;0	9.8e-05	0.000269				-1		-1		-1	-1		-1		SLC39A14
11_66262865_66354512_DUP	11	66262865	66354512	91647	DUP	DUP00001520	N	<DUP>	282	PASS	SUPP=2;SUPP_VEC=11;SVLEN=91646;SVTYPE=DUP;SVMETHOD=SURVIVOR1.0.7;CHR2=11;END=66354512;CIPOS=0,1;CIEND=-1,0;STRANDS=-+	GT:PSV:LN:DR:ST:QV:TY:ID:RAL:AAL:CO	0/1:NA:91645:0,0:-+:282:DUP:MantaDUP_TANDEM_93118_0_1_0_0_0:NA:NA:11_66262866-11_66354511	0/1:NA:91647:0,54:-+:.:DUP:DUP00001520:NA:NA:11_66262865-11_66354512	split	BBS1	NM_024649	1799	22965	txStart-txEnd	66278105	66301069		0	0	-1		0	0	-1					-1	-1				-1		-1		-1	-1		-1	11:1642919-71249653_INV;11:49233127-89368291_INV;11:49425031-89029881_INV;11:49425380-89029675_INV;11:49580505-88798755_INV;11:49652144-88728247_INV;11:50025477-108975588_INV
11_66262865_66354512_DUP	11	66262865	66354512	91647	DUP	DUP00001520	N	<DUP>	282	PASS	SUPP=2;SUPP_VEC=11;SVLEN=91646;SVTYPE=DUP;SVMETHOD=SURVIVOR1.0.7;CHR2=11;END=66354512;CIPOS=0,1;CIEND=-1,0;STRANDS=-+	GT:PSV:LN:DR:ST:QV:TY:ID:RAL:AAL:CO	0/1:NA:91645:0,0:-+:282:DUP:MantaDUP_TANDEM_93118_0_1_0_0_0:NA:NA:11_66262866-11_66354511	0/1:NA:91647:0,54:-+:.:DUP:DUP00001520:NA:NA:11_66262865-11_66354512	split	CTSF	NM_003793	1468	5144	txStart-txEnd	66330934	66336077		0	0	-1		0	0	-1					-1	-1				-1		-1		-1	-1		-1	11:1642919-71249653_INV;11:49233127-89368291_INV;11:49425031-89029881_INV;11:49425380-89029675_INV;11:49580505-88798755_INV;11:49652144-88728247_INV;11:50025477-108975588_INV
3_185231235_185236525_DEL	3	185231235	185236525	5290	DEL	DEL00000618	N	<DEL>	616	PASS	SUPP=2;SUPP_VEC=11;SVLEN=-5290;SVTYPE=DEL;SVMETHOD=SURVIVOR1.0.7;CHR2=3;END=185236525;CIPOS=0,0;CIEND=0,0;STRANDS=+-	GT:PSV:LN:DR:ST:QV:TY:ID:RAL:AAL:CO	0/1:NA:5290:0,0:+-:616:DEL:MantaDEL_32626_0_1_0_0_0:NA:NA:3_185231235-3_185236525	0/1:NA:5290:0,26:+-:.:DEL:DEL00000618:NA:NA:3_185231235-3_185236525	split	LIPH	NM_139248	210	5291	intron6-intron8	185231235	185236525		0	0	-1		0	0	-1					-1	-1	gnomAD_v2_DUP_3_10604;gnomAD_v2_INV_3_171			-1		-1		-1	-1	3:185231217-185236555_DEL	0.0001188	3:82997186-190180280_INV;3:112314645-197202040_INV
18_13795101_14038439_DUP	18	13795101	14038439	243338	DUP	DUP00001685	N	<DUP>	125	PASS	SUPP=2;SUPP_VEC=11;SVLEN=243300;SVTYPE=DUP;SVMETHOD=SURVIVOR1.0.7;CHR2=18;END=14038439;CIPOS=0,26;CIEND=-51,0;STRANDS=-+	GT:PSV:LN:DR:ST:QV:TY:ID:RAL:AAL:CO	0/1:NA:243261:0,0:-+:125:DUP:MantaDUP_TANDEM_121671_0_1_0_0_0:NA:NA:18_13795127-18_14038388	0/1:NA:243338:20,0:-+:.:DUP:DUP00001685:NA:NA:18_13795101-18_14038439	split	MC2R	NM_001291911	895	33665	txStart-txEnd	13882042	13915706		0	0	-1		0	0	-1					-1	-1				-1		-1		-1	-1		-1	18:565234-53253505_INV
6_2903393_3064404_INV	6	2903393	3064404	161011	INV	INV00000622	N	<INV>	125	PASS	SUPP=2;SUPP_VEC=11;SVLEN=160973;SVTYPE=INV;SVMETHOD=SURVIVOR1.0.7;CHR2=6;END=3064404;CIPOS=-1,0;CIEND=-78,0;STRANDS=++	GT:PSV:LN:DR:ST:QV:TY:ID:RAL:AAL:CO	0/1:NA:160934:0,0:++:125:INV:MantaINV_49492_0_1_0_0_0:NA:NA:6_2903392-6_3064326	0/1:NA:161011:18,0:++:.:INV:INV00000622:NA:NA:6_2903393-6_3064404	split	SERPINB6	NM_001271823	1195	22891	txStart-txEnd	2948392	2971282		0	0	-1		0	0	-1					-1	-1				-1		-1		-1	-1		-1		SERPINB6
2_86944941_87306026_INV	2	86944941	87306026	361085	INV	INV00000562	N	<INV>	247	PASS	SUPP=2;SUPP_VEC=11;SVLEN=361078;SVTYPE=INV;SVMETHOD=SURVIVOR1.0.7;CHR2=2;END=87306026;CIPOS=0,12;CIEND=-2,0;STRANDS=++	GT:PSV:LN:DR:ST:QV:TY:ID:RAL:AAL:CO	0/1:NA:361071:0,0:++:247:INV:MantaINV_16629_0_1_0_0_0:NA:NA:2_86944953-2_87306024	0/1:NA:361085:26,0:++:.:INV:INV00000562:NA:NA:2_86944941-2_87306026	split	CD8A	NM_001145873	714	23793	txStart-txEnd	87011727	87035519	gssvG20489	2513	13831	0.181693		0	0	-1	gnomAD_v2_INV_2_91	21476	1	0	4.7e-05	0.000449	gnomAD_v2_DEL_2_23275			-1		-1	DUP	0.00019968	0.001	2:26280500-162970618_INV;2:33078871-153818960_INV;2:37574354-210299893_INV;2:68040732-104522366_INV	0.0954		CD8A
20_54947369_54976477_DUP	20	54947369	54976477	29108	DUP	DUP00002157	N	<DUP>	336	PASS	SUPP=2;SUPP_VEC=11;SVLEN=29107;SVTYPE=DUP;SVMETHOD=SURVIVOR1.0.7;CHR2=20;END=54976477;CIPOS=0,1;CIEND=-1,0;STRANDS=-+	GT:PSV:LN:DR:ST:QV:TY:ID:RAL:AAL:CO	0/1:NA:29106:0,0:-+:336:DUP:MantaDUP_TANDEM_139027_0_1_0_0_0:NA:NA:20_54947370-20_54976476	0/1:NA:29108:0,53:-+:.:DUP:DUP00002157:NA:NA:20_54947369-20_54976477	split	AURKA	NM_001323303	860	20025	txStart-intron8	54947369	54967393		0	0	-1		0	0	-1					-1	-1				-1		-1		-1	-1		-1	20:35024724-57263721_INV	CSTF1
6_32021223_32029961_DEL	6	32021223	32029961	8738	DEL	DEL00001001	N	<DEL>	321	PASS	SUPP=2;SUPP_VEC=11;SVLEN=-8754;SVTYPE=DEL;SVMETHOD=SURVIVOR1.0.7;CHR2=6;END=32029961;CIPOS=0,17;CIEND=0,48;STRANDS=+-	GT:PSV:LN:DR:ST:QV:TY:ID:RAL:AAL:CO	0/1:NA:8769:0,0:+-:321:DEL:MantaDEL_54874_0_1_0_0_0:NA:NA:6_32021240-6_32030009	0/1:NA:8738:35,0:+-:.:DEL:DEL00001001:NA:NA:6_32021223-6_32029961	split	TNXB	NM_001365276	1598	8739	exon20-exon25	32021223	32029961		0	0	-1		0	0	-1					-1	-1				-1		-1		-1	-1		-1	6:18151823-168174514_INV;6:26743911-58149585_INV;6:26744418-58149879_INV;6:26745293-58149309_INV
9_80024548_80097898_INV	9	80024548	80097898	73350	INV	INV00001199	N	<INV>	26	PASS	SUPP=2;SUPP_VEC=11;SVLEN=73398;SVTYPE=INV;SVMETHOD=SURVIVOR1.0.7;CHR2=9;END=80097898;CIPOS=-69,0;CIEND=0,27;STRANDS=++	GT:PSV:LN:DR:ST:QV:TY:ID:RAL:AAL:CO	0/1:NA:73446:0,0:++:26:INV:MantaINV_80183_0_1_0_0_0:NA:NA:9_80024479-9_80097925	0/1:NA:73350:34,0:++:.:INV:INV00001199:NA:NA:9_80024548-9_80097898	split	VPS13A	NM_033305	52	11906	intron71-txEnd	80024548	80036453		0	0	-1		0	0	-1					-1	-1				-1		-1	DEL	0.00019968	0.001	9:33522866-99985378_INV;9:80024563-80097941_INV	0.02554
16_55814209_55850282_INV	16	55814209	55850282	36073	INV	INV00001505	N	<INV>	53	PASS	SUPP=2;SUPP_VEC=11;SVLEN=36084;SVTYPE=INV;SVMETHOD=SURVIVOR1.0.7;CHR2=16;END=55850282;CIPOS=-7,0;CIEND=0,15;STRANDS=++	GT:PSV:LN:DR:ST:QV:TY:ID:RAL:AAL:CO	0/1:NA:36095:0,0:++:53:INV:MantaINV_125630_0_1_0_0_0:NA:NA:16_55814202-16_55850297	0/1:NA:36073:18,0:++:.:INV:INV00001505:NA:NA:16_55814209-16_55850282	split	CES1	NM_001025194	768	13520	intron8-txEnd	55836763	55850282	gssvG15053,gssvG15056	939	24545	0.0382563	gssvL44607	9	3377	0.00266509					-1	-1				-1		-1	<CN0>;<CN2>;<CN3>	0.200679	0.4127	16:24121263-80276578_INV;16:29238284-88227116_INV;16:30150443-68035917_INV;16:51223532-58015294_INV;16:55766914-55853984_INV;16:55793714-55867546_INV;16:55795326-55866262_INV;16:55796311-55865032_INV;16:55798499-55863459_INV;16:55814242-55850386_INV;16:55814522-55850263_INV	0.4996	16:55799828-55846471_DUP
2_228195560_228197132_DEL	2	228195560	228197132	1572	DEL	DEL00000546	N	<DEL>	324	PASS	SUPP=2;SUPP_VEC=11;SVLEN=-1572;SVTYPE=DEL;SVMETHOD=SURVIVOR1.0.7;CHR2=2;END=228197132;CIPOS=0,0;CIEND=0,0;STRANDS=+-	GT:PSV:LN:DR:ST:QV:TY:ID:RAL:AAL:CO	0/1:NA:1572:0,0:+-:324:DEL:MantaDEL_23934_6_8_0_0_0:NA:NA:2_228195560-2_228197132	0/1:NA:1572:0,41:+-:.:DEL:DEL00000546:NA:NA:2_228195560-2_228197132	split	MFF	NM_001277061	3	1573	exon4-intron4	228195560	228197132		0	0	-1	gssvL69716	9	2600	0.00346154					-1	-1	gnomAD_v2_INV_2_125;gnomAD_v2_INV_2_130	2:228122256-229844308	1	0.00118343	0	0	DEL	0.00119808	0.003		-1	2:122235797-235423496_INV;2:161282412-228293469_INV
3_141719104_141720401_DEL	3	141719104	141720401	1297	DEL	DEL00000673	N	<DEL>	841	PASS	SUPP=2;SUPP_VEC=11;SVLEN=-1297;SVTYPE=DEL;SVMETHOD=SURVIVOR1.0.7;CHR2=3;END=141720401;CIPOS=0,0;CIEND=0,0;STRANDS=+-	GT:PSV:LN:DR:ST:QV:TY:ID:RAL:AAL:CO	0/1:NA:1297:0,0:+-:841:DEL:MantaDEL_34328_0_1_0_0_0:NA:NA:3_141719104-3_141720401	0/1:NA:1297:0,41:+-:.:DEL:DEL00000673:NA:NA:3_141719104-3_141720401	split	TFDP2	NM_001178140	92	126	txStart-exon1	141719104	141719229		0	0	-1		0	0	-1	gnomAD_v2_DEL_3_44339;gnomAD_v2_DEL_3_44340	21476;21476	2;2	0;0	9.3e-05	0.000898	gnomAD_v2_INV_3_171;gnomAD_v2_INV_3_177			-1		-1		-1	-1		-1	3:1200530-154949082_INV;3:38627145-149162150_INV;3:82997186-190180280_INV;3:112314645-197202040_INV;3:137698826-148169697_INV
6_66105377_66113016_DEL	6	66105377	66113016	7639	DEL	DEL00001316	N	<DEL>	682	PASS	SUPP=2;SUPP_VEC=11;SVLEN=-7639;SVTYPE=DEL;SVMETHOD=SURVIVOR1.0.7;CHR2=6;END=66113016;CIPOS=0,0;CIEND=0,0;STRANDS=+-	GT:PSV:LN:DR:ST:QV:TY:ID:RAL:AAL:CO	0/1:NA:7639:0,0:+-:682:DEL:MantaDEL_62617_0_1_0_0_0:NA:NA:6_66105377-6_66113016	0/1:NA:7639:0,46:+-:.:DEL:DEL00001316:NA:NA:6_66105377-6_66113016	split	EYS	NM_001142800	129	7640	intron6-intron7	66105377	66113016		0	0	-1		0	0	-1	gnomAD_v2_DEL_6_81989;gnomAD_v2_DEL_6_81998	21476;21476	1;1	0;0	4.7e-05	0.000561		6:64732117-73192183	1	0.00118343	0	0		-1	-1		-1	6:18151823-168174514_INV;6:47557084-73745800_INV;6:49889717-107723757_INV
19_11210506_11228874_DUP	19	11210506	11228874	18368	DUP	DUP00001947	N	<DUP>	510	PASS	SUPP=2;SUPP_VEC=11;SVLEN=18367;SVTYPE=DUP;SVMETHOD=SURVIVOR1.0.7;CHR2=19;END=11228874;CIPOS=0,1;CIEND=-1,0;STRANDS=-+	GT:PSV:LN:DR:ST:QV:TY:ID:RAL:AAL:CO	0/1:NA:18366:0,0:-+:510:DUP:MantaDUP_TANDEM_138683_0_1_0_0_0:NA:NA:19_11210507-19_11228873	./.:NA:18368:0,0:-+:.:DUP:DUP00001947:NA:NA:19_11210506-19_11228874	split	LDLR	NM_000527	1789	18369	intron1-intron12	11210506	11228874		0	0	-1		0	0	-1					-1	-1	gnomAD_v2_DEL_19_200140			-1		-1		-1	-1		-1	19:1692674-42013683_INV	MIR6886
10_74157921_74198006_DEL	10	74157921	74198006	40085	DEL	DEL00002023	N	<DEL>	327	PASS	SUPP=2;SUPP_VEC=11;SVLEN=-40097;SVTYPE=DEL;SVMETHOD=SURVIVOR1.0.7;CHR2=10;END=74198006;CIPOS=-68,0;CIEND=-45,0;STRANDS=+-	GT:PSV:LN:DR:ST:QV:TY:ID:RAL:AAL:CO	0/1:NA:40108:0,0:+-:327:DEL:MantaDEL_96413_0_1_0_0_0:NA:NA:10_74157853-10_74197961	0/1:NA:40085:28,0:+-:.:DEL:DEL00002023:NA:NA:10_74157921-10_74198006	split	MICU1	NM_001195519	249	40086	intron3-intron5	74157921	74198006		0	0	-1		0	0	-1					-1	-1	gnomAD_v2_DUP_10_30851;gnomAD_v2_DUP_10_30852			-1		-1		-1	-1		-1	10:8738346-108102195_INV;10:36118263-86057548_INV
10_74158121_74198330_DUP	10	74158121	74198330	40209	DUP	DUP00001522	N	<DUP>	33	PASS	SUPP=2;SUPP_VEC=11;SVLEN=40216;SVTYPE=DUP;SVMETHOD=SURVIVOR1.0.7;CHR2=10;END=74198330;CIPOS=-24,0;CIEND=-10,0;STRANDS=-+	GT:PSV:LN:DR:ST:QV:TY:ID:RAL:AAL:CO	0/1:NA:40223:0,0:-+:33:DUP:MantaDUP_TANDEM_96413_0_2_0_0_0:NA:NA:10_74158097-10_74198320	0/1:NA:40209:35,0:-+:.:DUP:DUP00001522:NA:NA:10_74158121-10_74198330	split	MICU1	NM_001195519	249	40210	intron3-intron5	74158121	74198330		0	0	-1		0	0	-1	gnomAD_v2_DUP_10_30851;gnomAD_v2_DUP_10_30852	20400;20400	0;2	1;0	9.8e-05	0.000269				-1		-1		-1	-1		-1	10:8738346-108102195_INV;10:36118263-86057548_INV
16_57669505_57686848_DEL	16	57669505	57686848	17343	DEL	DEL00002714	N	<DEL>	456	PASS	SUPP=2;SUPP_VEC=11;SVLEN=-17343;SVTYPE=DEL;SVMETHOD=SURVIVOR1.0.7;CHR2=16;END=57686848;CIPOS=0,0;CIEND=0,0;STRANDS=+-	GT:PSV:LN:DR:ST:QV:TY:ID:RAL:AAL:CO	0/1:NA:17343:0,0:+-:456:DEL:MantaDEL_134546_0_1_0_0_0:NA:NA:16_57669505-16_57686848	0/1:NA:17343:0,41:+-:.:DEL:DEL00002714:NA:NA:16_57669505-16_57686848	split	ADGRG1	NM_001145773	504	17344	intron1-intron3	57669505	57686848		0	0	-1		0	0	-1					-1	-1				-1		-1		-1	-1	16:57618409-57728223_DEL	0.0001188	16:24121263-80276578_INV;16:29238284-88227116_INV;16:30150443-68035917_INV;16:51223532-58015294_INV	ADGRG1
9_97947446_98153304_INV	9	97947446	98153304	205858	INV	INV00001115	N	<INV>	44	PASS	SUPP=2;SUPP_VEC=11;SVLEN=205871;SVTYPE=INV;SVMETHOD=SURVIVOR1.0.7;CHR2=9;END=98153304;CIPOS=0,6;CIEND=0,31;STRANDS=++	GT:PSV:LN:DR:ST:QV:TY:ID:RAL:AAL:CO	0/1:NA:205883:0,0:++:44:INV:MantaINV_89311_0_1_0_0_0:NA:NA:9_97947452-9_98153335	0/1:NA:205858:35,0:++:.:INV:INV00001115:NA:NA:9_97947446-9_98153304	split	FANCC	NM_000136	348	132546	txStart-intron4	97947446	98079991		0	0	-1		0	0	-1					-1	-1				-1		-1		-1	-1	9:33522866-99985378_INV;9:97071125-99709656_INV	0.01396		FANCC
X_76201409_76863731_DUP	X	76201409	76863731	662322	DUP	DUP00002486	N	<DUP>	607	PASS	SUPP=2;SUPP_VEC=11;SVLEN=662321;SVTYPE=DUP;SVMETHOD=SURVIVOR1.0.7;CHR2=X;END=76863731;CIPOS=0,0;CIEND=-2,0;STRANDS=-+	GT:PSV:LN:DR:ST:QV:TY:ID:RAL:AAL:CO	0/1:NA:662320:0,0:-+:607:DUP:MantaDUP_TANDEM_162374_0_2_0_0_0:NA:NA:X_76201409-X_76863729	0/1:NA:662322:29,0:-+:.:DUP:DUP00002486:NA:NA:X_76201409-X_76863731	split	ATRX	NM_000489	1926	103377	intron22-txEnd	76760355	76863731		0	0	-1		0	0	-1					-1	-1				-1		-1		-1	-1		-1	X:46769177-84009828_INV
X_76201409_76863731_DUP	X	76201409	76863731	662322	DUP	DUP00002486	N	<DUP>	607	PASS	SUPP=2;SUPP_VEC=11;SVLEN=662321;SVTYPE=DUP;SVMETHOD=SURVIVOR1.0.7;CHR2=X;END=76863731;CIPOS=0,0;CIEND=-2,0;STRANDS=-+	GT:PSV:LN:DR:ST:QV:TY:ID:RAL:AAL:CO	0/1:NA:662320:0,0:-+:607:DUP:MantaDUP_TANDEM_162374_0_2_0_0_0:NA:NA:X_76201409-X_76863729	0/1:NA:662322:29,0:-+:.:DUP:DUP00002486:NA:NA:X_76201409-X_76863731	split	FGF16	NM_003868	353	2368	txStart-txEnd	76709646	76712013		0	0	-1		0	0	-1					-1	-1				-1		-1		-1	-1		-1	X:46769177-84009828_INV
1_161667751_161800349_DEL	1	161667751	161800349	132598	DEL	DEL00000146	N	<DEL>	278	PASS	SUPP=2;SUPP_VEC=11;SVLEN=-132623;SVTYPE=DEL;SVMETHOD=SURVIVOR1.0.7;CHR2=1;END=161800349;CIPOS=-60,0;CIEND=-11,0;STRANDS=+-	GT:PSV:LN:DR:ST:QV:TY:ID:RAL:AAL:CO	0/1:NA:132647:0,0:+-:278:DEL:MantaDEL_8392_0_1_0_0_0:NA:NA:1_161667691-1_161800338	0/1:NA:132598:31,0:+-:.:DEL:DEL00000146:NA:NA:1_161667751-1_161800349	split	ATF6	NM_007348	1196	64241	txStart-intron9	161736109	161800349		0	0	-1		0	0	-1					-1	-1	gnomAD_v2_DUP_1_2584;gnomAD_v2_INV_1_40;gnomAD_v2_INV_1_41			-1		-1		-1	-1		-1	1:83946-209634271_INV;1:4599854-170869838_INV;1:8923698-236647622_INV;1:9585556-193606524_INV;1:17124868-234920285_INV;1:47908261-216684957_INV;1:69129972-188838391_INV;1:76428345-179322403_INV;1:108097959-232960701_INV
1_161667971_161800627_DUP	1	161667971	161800627	132656	DUP	DUP00000116	N	<DUP>	278	PASS	SUPP=2;SUPP_VEC=11;SVLEN=132651;SVTYPE=DUP;SVMETHOD=SURVIVOR1.0.7;CHR2=1;END=161800627;CIPOS=0,0;CIEND=-11,0;STRANDS=-+	GT:PSV:LN:DR:ST:QV:TY:ID:RAL:AAL:CO	0/1:NA:132645:0,0:-+:278:DUP:MantaDUP_TANDEM_8392_0_1_1_0_0:NA:NA:1_161667971-1_161800616	0/1:NA:132656:27,0:-+:.:DUP:DUP00000116:NA:NA:1_161667971-1_161800627	split	ATF6	NM_007348	1196	64519	txStart-intron9	161736109	161800627		0	0	-1		0	0	-1	gnomAD_v2_DUP_1_2584	21472	1	0	4.7e-05	0.000561	gnomAD_v2_INV_1_40;gnomAD_v2_INV_1_41			-1		-1		-1	-1		-1	1:83946-209634271_INV;1:4599854-170869838_INV;1:8923698-236647622_INV;1:9585556-193606524_INV;1:17124868-234920285_INV;1:47908261-216684957_INV;1:69129972-188838391_INV;1:76428345-179322403_INV;1:108097959-232960701_INV
1_161667752_161800385_DEL	1	161667752	161800385	132633	DEL	DEL00000160	N	<DEL>	591	PASS	SUPP=2;SUPP_VEC=11;SVLEN=-132640;SVTYPE=DEL;SVMETHOD=SURVIVOR1.0.7;CHR2=1;END=161800385;CIPOS=-61,0;CIEND=-47,0;STRANDS=+-	GT:PSV:LN:DR:ST:QV:TY:ID:RAL:AAL:CO	0/1:NA:132647:0,0:+-:591:DEL:MantaDEL_8523_0_1_0_0_0:NA:NA:1_161667691-1_161800338	0/1:NA:132633:35,0:+-:.:DEL:DEL00000160:NA:NA:1_161667752-1_161800385	split	ATF6	NM_007348	1196	64277	txStart-intron9	161736109	161800385		0	0	-1		0	0	-1					-1	-1	gnomAD_v2_DUP_1_2584;gnomAD_v2_INV_1_40;gnomAD_v2_INV_1_41			-1		-1		-1	-1		-1	1:83946-209634271_INV;1:4599854-170869838_INV;1:8923698-236647622_INV;1:9585556-193606524_INV;1:17124868-234920285_INV;1:47908261-216684957_INV;1:69129972-188838391_INV;1:76428345-179322403_INV;1:108097959-232960701_INV
1_161667969_161800650_DUP	1	161667969	161800650	132681	DUP	DUP00000135	N	<DUP>	591	PASS	SUPP=2;SUPP_VEC=11;SVLEN=132663;SVTYPE=DUP;SVMETHOD=SURVIVOR1.0.7;CHR2=1;END=161800650;CIPOS=0,2;CIEND=-34,0;STRANDS=-+	GT:PSV:LN:DR:ST:QV:TY:ID:RAL:AAL:CO	0/1:NA:132645:0,0:-+:591:DUP:MantaDUP_TANDEM_8523_0_1_1_0_0:NA:NA:1_161667971-1_161800616	0/1:NA:132681:32,0:-+:.:DUP:DUP00000135:NA:NA:1_161667969-1_161800650	split	ATF6	NM_007348	1196	64542	txStart-intron9	161736109	161800650		0	0	-1		0	0	-1	gnomAD_v2_DUP_1_2584	21472	1	0	4.7e-05	0.000561	gnomAD_v2_INV_1_40;gnomAD_v2_INV_1_41			-1		-1		-1	-1		-1	1:83946-209634271_INV;1:4599854-170869838_INV;1:8923698-236647622_INV;1:9585556-193606524_INV;1:17124868-234920285_INV;1:47908261-216684957_INV;1:69129972-188838391_INV;1:76428345-179322403_INV;1:108097959-232960701_INV
15_41864762_41865199_DEL	15	41864762	41865199	437	DEL	MantaDEL:118727:0:0:1:0:1	TGTGAGTACCTGGTGTGGGGGTGGCCAGGAGGAAACGGGTGGGAACACAGGGCCTGGAAAGGCATAGAGACCCTGGCAGAGAGGGGCTTGCTGGGTAGGGCTGATGGAGCTGGGTGGGAGTAGGAGGGGTCTGAGTTTGAATCCTTTTAATCTAGCAGGCTTTCTTTTCTCTCACAAAACCCTGCTGAGAAATATAGGCTGGGCAAGGGCCCTTTCTAGAGGGAGGGACTTGTGGAGCCCCAGGGTGGGGGAGTCTCGTCTTCCAGGCTCCCTCTTAGGCTAGCCGAAGCTTCCTTGCCTTGGGAAGGCCCTCCATCCCCTTCCTTCCTTCCAGTGATTCTGGGGACAGCCTTCAGGCTTTCTGGCCAGGGACCCCCATCCATCCTGCCCCAGCTGGGT…	T	300	PASS	SUPP=2;SUPP_VEC=11;SVLEN=-595;SVTYPE=DEL;SVMETHOD=SURVIVOR1.0.7;CHR2=15;END=41865199;CIPOS=0,902;CIEND=0,676;STRANDS=+-	GT:PSV:LN:DR:ST:QV:TY:ID:RAL:AAL:CO	0/1:NA:437:0,0:+-:229,60,300:DEL,DEL,DEL:MantaDEL_118727_0_0_1_0_1:TGTGAGTACCTGGTGTGGGGGTGGCCAGGAGGAAACGGGTGGGAACACAGGGCCTGGAAAGGCATAGAGACCCTGGCAGAGAGGGGCTTGCTGGGTAGGGCTGATGGAGCTGGGTGGGAGTAGGAGGGGTCTGAGTTTGAATCCTTTTAATCTAGCAGGCTTTCTTTTCTCTCACAAAACCCTGCTGAGAAATATAGGCTGGGCAAGGGCCCTTTCTAGAGGGAGGGACTTGTGGAGCCCCAGGGTGGGGGAGTCTCGTCTTCCAGGCTCCCTCTTAGGCTAGCCGAAGCTTCCTTGCCTTGGGAAGGCCCTCCATCCCCTTCCTTCCTTCC…	0/1:NA:753:40,0:+-:.:DEL:DEL00002237:NA:NA:15_41864763-15_41865516	split	TYRO3	NM_006293	2	438	intron15-intron15	41864762	41865199		0	0	-1		0	0	-1					-1	-1				-1		-1		-1	-1		-1	15:40414147-64343008_INV;15:41853703-76553742_INV;15:41859872-76553211_INV;15:41860713-76553027_INV;15:41861791-76552734_INV;15:41862486-76552776_INV;15:41864024-76552620_INV
8_90947849_90955478_DEL	8	90947849	90955478	7629	DEL	DEL00001502	N	<DEL>	228	PASS	SUPP=2;SUPP_VEC=11;SVLEN=-7629;SVTYPE=DEL;SVMETHOD=SURVIVOR1.0.7;CHR2=8;END=90955478;CIPOS=0,0;CIEND=0,0;STRANDS=+-	GT:PSV:LN:DR:ST:QV:TY:ID:RAL:AAL:CO	0/1:NA:7629:0,0:+-:228:DEL:MantaDEL_8_1419_1424_1_0_0:NA:NA:8_90947849-8_90955478	0/1:NA:7629:0,62:+-:.:DEL:DEL00001502:NA:NA:8_90947849-8_90955478	split	NBN	NM_002485	51	7630	intron14-intron15	90947849	90955478		0	0	-1		0	0	-1					-1	-1	gnomAD_v2_INV_8_423;gnomAD_v2_INV_8_426			-1		-1		-1	-1		-1	8:53959623-102685362_INV
1_161667743_161800333_DEL	1	161667743	161800333	132590	DEL	DEL00000178	N	<DEL>	369	PASS	SUPP=2;SUPP_VEC=11;SVLEN=-132619;SVTYPE=DEL;SVMETHOD=SURVIVOR1.0.7;CHR2=1;END=161800333;CIPOS=-52,0;CIEND=0,5;STRANDS=+-	GT:PSV:LN:DR:ST:QV:TY:ID:RAL:AAL:CO	0/1:NA:132647:0,0:+-:369:DEL:MantaDEL_8213_0_1_0_0_0:NA:NA:1_161667691-1_161800338	0/1:NA:132590:43,0:+-:.:DEL:DEL00000178:NA:NA:1_161667743-1_161800333	split	ATF6	NM_007348	1196	64225	txStart-intron9	161736109	161800333		0	0	-1		0	0	-1					-1	-1	gnomAD_v2_DUP_1_2584;gnomAD_v2_INV_1_40;gnomAD_v2_INV_1_41			-1		-1		-1	-1		-1	1:83946-209634271_INV;1:4599854-170869838_INV;1:8923698-236647622_INV;1:9585556-193606524_INV;1:17124868-234920285_INV;1:47908261-216684957_INV;1:69129972-188838391_INV;1:76428345-179322403_INV;1:108097959-232960701_INV
11_117946837_118032493_DUP	11	117946837	118032493	85656	DUP	DUP00001590	N	<DUP>	381	PASS	SUPP=2;SUPP_VEC=11;SVLEN=85655;SVTYPE=DUP;SVMETHOD=SURVIVOR1.0.7;CHR2=11;END=118032493;CIPOS=0,1;CIEND=-1,0;STRANDS=-+	GT:PSV:LN:DR:ST:QV:TY:ID:RAL:AAL:CO	0/1:NA:85654:0,0:-+:381:DUP:MantaDUP_TANDEM_105687_0_1_0_1_0:NA:NA:11_117946838-11_118032492	0/1:NA:85656:0,44:-+:.:DUP:DUP00001590:NA:NA:11_117946837-11_118032493	split	SCN4B	NM_174934	692	19540	txStart-txEnd	118004091	118023630		0	0	-1		0	0	-1	gnomAD_v2_DUP_11_34161	20400	1	0	4.9e-05	0.000449				-1		-1		-1	-1		-1		SCN4B
X_69934996_69949879_INV	X	69934996	69949879	14883	INV	INV00001817	N	<INV>	272	PASS	SUPP=2;SUPP_VEC=11;SVLEN=14846;SVTYPE=INV;SVMETHOD=SURVIVOR1.0.7;CHR2=X;END=69949879;CIPOS=0,6;CIEND=-68,0;STRANDS=++	GT:PSV:LN:DR:ST:QV:TY:ID:RAL:AAL:CO	0/1:NA:14809:0,0:++:272:INV:MantaINV_159609_0_1_0_0_0:NA:NA:X_69935002-X_69949811	0/1:NA:14883:20,0:++:.:INV:INV00001817:NA:NA:X_69934996-X_69949879	split	TEX11	NM_001003811	163	14884	intron12-intron14	69934996	69949879		0	0	-1		0	0	-1	gnomAD_v2_INV_X_798	21430	2	0	9.3e-05	0.000264	gnomAD_v2_DUP_X_55254			-1		-1		-1	-1	X:46769177-84009828_INV;X:69935025-69949895_INV;X:69936503-69948259_INV	0.128
[truncated: 37 more columns]
