# Supplementary material for: Multiple Germline Events Contribute to Cancer Development in Patients with Li-Fraumeni Syndrome
Source: Cancer Res Commun. 2023 May 1;3(5):738–54. doi: 10.1158/2767-9764.CRC-22-0402 (PMC10150777; doi:10.1158/2767-9764.CRC-22-0402)
Supplement: Supplementary Data S6 — cisCSCE [file crc-22-0402-s07.xlsx]

## Sheet: A. cisCSCE
probe	Probe_ID	q_cisCSCE	rho	CHROM	POS	REF	ALT	QUAL	FILTER	ID	q_diagnosticprobe	chr	pos	strand	AddressA	AddressB	ProbeSeqA	ProbeSeqB	Type	NextBase	Color	Probe_rs	Probe_maf	CpG_rs	CpG_maf	SBE_rs	SBE_maf	Islands_Name	Relation_to_Island	Forward_Sequence	SourceSeq	Random_Loci	Methyl27_Loci	UCSC_RefGene_Name	UCSC_RefGene_Accession	UCSC_RefGene_Group	Phantom	DMR	Enhancer	HMM_Island	Regulatory_Feature_Name	Regulatory_Feature_Group	DHS	Gene	CPG	TS	ADR
cg00017826	chr2_30647919	0.0176083	-0.416903	2	30647919	A	G,*	5769.95	PASS	rs375273877	0.0600701	chr2	30644955	-	15687407	12764390	AACTTAAAACACAACAAATCAACTTCAAATCTAAAAACAAAACTCCTCCA	AACTTAAAACACGACGAATCGACTTCAAATCTAAAAACAAAACTCCTCCG	I	A	Red	NA	NA	NA	NA	NA	NA		OpenSea	CTAAGGAGTTAAAACTTAAAACACGGCGAGTCGACTTCAGATCTGGGGACAAGGCTCCTC[CG]AGTCCACCCTGCAGGGCTGTGAGCCGATCCTTTATTTCTGCTTGGTTGTCATTGTTCAGT	CGGAGGAGCCTTGTCCCCAGATCTGAAGTCGACTCGCCGTGTTTTAAGTT								TRUE		2:30644398-30645729	Unclassified_Cell_type_specific			NA	NA	NA
cg00017931	chr6_157930548	0.0414976	0.298569	6	157930548	G	A	2385.55	PASS	rs35677769	0.0798102	chr6	157932180	-	11759467		RACTCRACTTCTAAATCCRACTCTTTTTATATAAATTCCAAAACCCTACC		II			NA	NA	NA	NA	NA	NA		OpenSea	GCATCTTCTCCGACTCGGCTTCTAAGTCCGGCTCTTTTTGTGTGGGTTCCAGGGCCCTGC[CG]TGGGGGCAAAGAGGATGGAGTTGCTTACCCACCATTTCCTCTTGGCTGGCGGGCTGCTTA	CGGCAGGGCCCTGGAACCCACACAAAAAGAGCCGGACTTAGAAGCCGAGT			ZDHHC14;ZDHHC14	NM_153746;NM_024630	Body;Body				6:157852055-157852169	6:157931625-157932274	Unclassified_Cell_type_specific		ZDHHC14	NA	NA	NA
cg00034336	chr2_8693228	0.0248926	-0.326939	2	8693228	T	C	1843.75	PASS	rs13401824	0.0683101	chr2	8684126	+	61643369	20746410	TACTACAAAATCATTACATAACACAAACACCACAACATCTCAAATACACA	TACTACGAAATCATTACGTAACGCGAACACCGCAACATCTCAAATACACG	I	C	Grn	rs752225	0.110251	NA	NA	NA	NA		OpenSea	TGGAGCTGTTAAGACTCGGCCCTCGCCTGCTCCCGGGCACCTCAGGGCCATCGAAGGGCG[CG]TGCACCTGAGATGCTGCGGTGCTCGCGTCACGCAATGACCCCGCAGCAGGCACCAGCCAC	TGCTGCGGGGTCATTGCGTGACGCGAGCACCGCAGCATCTCAGGTGCACG								TRUE	2:8601379-8601646	2:8683375-8684259	Unclassified	TRUE		NA	NA	NA
cg00050692	chr2_25526632	0.0610907	-0.27529	2	25526632	C	T	8278.78	PASS	rs34635462	0.0960734	chr2	25524877	-	48657433		AAACACACAAATAAAAACCTACTATAACCAACTATAAACATAAAACCAAC		II			NA	NA	NA	NA	NA	NA		OpenSea	AGGTGACAGTGGGACACACAAATGGAAACCTACTGTGACCAGCTGTAGACATAAGACCAG[CG]GGAAGAGCATCCCTGGCCCCTCCATCCATCCTCCAGCTGAGGCATGTCTGCAGGGCAGAC	GACACACAAATGGAAACCTACTGTGACCAGCTGTAGACATAAGACCAGCG			DNMT3A;DNMT3A;DNMT3A	NM_022552;NM_175630;NM_175629	Body;Body;Body			TRUE		2:25524822-25525103	Unclassified	TRUE	DNMT3A	CPG	NA	NA
cg00103299	chr15_93352734	0.0172333	-0.40013	15	93352734	G	T	754.74	PASS	rs28391286	0.0600701	chr15	93362247	-	68632415		ACTACACATATTTTTATTTTACAATCACAATTCCTATCACATTAAATCRC		II			NA	NA	NA	NA	NA	NA		OpenSea	CACCAACTGCAGCTGCACATATTTTTGTTTTACAGTCACAGTTCCTATCACATTAAATCG[CG]TTCCCTTGAAGCTTCAAAGTGGATGACAGTTCTACACTACAACCTTTTCATTGCACGTAA	CGCGATTTAATGTGATAGGAACTGTGACTGTAAAACAAAAATATGTGCAG							CDMR	TRUE						NA	NA	NA
cg00160981	chr1_161683969	0.0240635	-0.449823	1	161683969	A	G	327.27	PASS	rs1104911	0.0681705	chr1	161691911	+	37661334		ATATTCRATTACCTACCCCCAAAACTCACATCCTACCACAATAAATAAAC		II			rs905591	0.064472	NA	NA	NA	NA	chr1:161695637-161697298	N_Shelf	TCCTTGACTGGGGAACTAGATGATAGGGATGTGAAGGGTGGTTGGTGAGTCATGCCTTTT[CG]TCTACTCATTGTGGCAGGATGTGAGCTCTGGGGGCAGGCAACCGAACACTGACCTCTCTA	CGTCTACTCATTGTGGCAGGATGTGAGCTCTGGGGGCAGGCAACCGAACA			FCRLB	NM_001002901	TSS1500					1:161691800-161692072	Unclassified_Cell_type_specific		FCRLB	NA	NA	NA
cg00187686	chr11_59631903	0.0488867	-0.326077	11	59631903	G	A	1588.98	PASS	rs117309696	0.0852313	chr11	59634218	-	11626503		TTTATCTCCTATCCTAAACCTTCRAATTTCATATCTATTATTTACCTTCC		II			NA	NA	NA	NA	NA	NA		OpenSea	AATAACTTTCCTTTGTCTCCTGTCCTAAACCTTCGGGTTTCATATCTATTATTTGCCTTC[CG]TGCAGTGAAGATATATTAGGCAAATGACTGTTTCCTATAATCTTTCCTTTTTTTTCCGTT	CGGAAGGCAAATAATAGATATGAAACCCGAAGGTTTAGGACAGGAGACAA		TRUE	TCN1	NM_001062	TSS200								TCN1	NA	NA	NA
cg00235484	chr6_136817488	0.023888	0.329121	6	136817488	A	G	2983.75	PASS	rs9399183	0.0681705	chr6	136825415	+	12615439		AAAAATACAAATTATTATAACTAATTTCRTCATTTCCTATATATCCTTCC		II			NA	NA	NA	NA	NA	NA		OpenSea	ATTATCTCCCTGGGAAGGGAAATAGGGAAACAGGGAGAGAGATGGAAGGAGGTGAGACTA[CG]GAAGGATACACAGGAAATGACGAAATTAGCCATAATAATTTGTATTCCCATAAATACATC	CGGAAGGATACACAGGAAATGACGAAATTAGCCATAATAATTTGTATTCC			MAP7	NM_003980	Body			TRUE					MAP7	NA	NA	NA
cg00287773	chr5_139604519	0.148974	0.213821	5	139604519	T	C	9727.36	PASS	rs6580453	0.170807	chr5	139594619	-	16656364		TAAAATAATATATCTCTTACCACACCAACTACCTATATAACACAATACCC		II			NA	NA	NA	NA	NA	NA		OpenSea	GGGCCTGTGCATAGGGTGGTATGTCTCTTACCACACCAGCTGCCTGTGTGGCACAGTGCC[CG]TAGGCACCTAGTGCAATCTTCCCAGTGGTCAGTGTGGTTAGCCACAGGGGAAACTTGAGA	CGGGCACTGTGCCACACAGGCAGCTGGTGTGGTAAGAGACATACCACCCT			C5orf32	NM_032412	Body			TRUE					C5orf32	NA	NA	NA
cg00295182	chr1_2446596	0.0176791	0.47027	1	2446596	G	A	585.67	PASS	rs117821695	0.0600701	chr1	2456436	+	36691323		TAAAAAACAATACTTCTTAAAAAATATAACCTAATACCAAATATAAAAAC		II			NA	NA	NA	NA	NA	NA	chr1:2457241-2458259	N_Shore	GCAGCCCAATAACCAGTCAGTCCCAAGTCCTATCAGCGGTCCCTAAAGATGCTACTCACA[CG]TTCTCATACCTGGCACCAGGCCACACCCCCTAAGAAGCATTGCCTCCCATAAGCTCACTG	GGGAGGCAATGCTTCTTAGGGGGTGTGGCCTGGTGCCAGGTATGAGAACG			PANK4	NM_018216	Body			TRUE		1:2456298-2458748	Promoter_Associated		PANK4	NA	NA	NA
cg00300046	chr1_2075068	0.0361613	0.306459	1	2075068	G	C	4641.36	PASS	rs451061	0.0769068	chr1	2084595	-	59606337		CACRAACCTATTTCTACAAATCCTCAATAACRCRTATAATTATAATAATC		II			NA	NA	NA	NA	NA	NA	chr1:2082314-2082529	S_Shelf	CGCCAACACCACACGGGCCTGTTTCTGCAGGTCCTCAGTGACGCGTGTGATTGTGATGAT[CG]CTATCCTGGCAGGTGTGCAGTGGTGGCTTTGACTCCCATGTCTCTGATGACTGACAGTGT	ACGGGCCTGTTTCTGCAGGTCCTCAGTGACGCGTGTGATTGTGATGATCG			PRKCZ;PRKCZ;PRKCZ	NM_001033581;NM_001033582;NM_002744	Body;Body;Body				1:2074371-2074456	1:2084074-2084894	Unclassified_Cell_type_specific		PRKCZ	NA	NA	NA
cg00332146	chr5_175972118	0.113718	0.324325	5	175972118	T	C	727.67	PASS	rs150479817	0.138609	chr5	175975901	+	27792492		AATATAACAATCAAACACTATATAACCAAACCAACCCCTATAAAATTCTC		II			NA	NA	NA	NA	NA	NA		OpenSea	GATCAGTGTCAACAGGCTCGAAAGTGGGTTGTCCAGGCTCAGCTAGCCCCCAGTCCTCCA[CG]AGAACCTCACAGGGGCTGGTCTGGCCACACAGTGTTTGATTGTTACACTGTTTTACCACT	GTGTAACAATCAAACACTGTGTGGCCAGACCAGCCCCTGTGAGGTTCTCG			PCDH24	NM_017675	TSS1500								PCDH24	NA	NA	NA
cg00344308	chr3_30279027	0.0422694	-0.297498	3	30279027	T	C	7834.71	PASS	rs9815590	0.0798102	chr3	30273887	-	26780309		ACRTAAACTTATAATTTAATCCRTTTACACACTACTATAAAAACATAACC		II			rs112801164	0.016011	NA	NA	NA	NA		OpenSea	AAAAATTTGTGACGTAAACTTGTGGTTTAGTCCGTTTGCACACTGCTGTAAGGACATAAC[CG]AGCCTGAGTAATTTATAATGGAAAGAGGTTTAATTAACTTACCATTCTGCAAGGCTGCGG	CGGTTATGTCCTTACAGCAGTGTGCAAACGGACTAAACCACAAGTTTACG								TRUE						NA	NA	NA
cg00365692	chr19_51677390	0.112773	0.272853	19	51677390	G	A	837.78	PASS	rs76206169	0.13802	chr19	51670423	-	57648324		CCATACTTCAAATATCCCCAAAAATCCTAATCCAAACTCTAACATTAAAC		II			NA	NA	NA	NA	NA	NA		OpenSea	ACACAGGTGTCCCATGCTTCAGATGTCCCCAGAGGTCCTGGTCCAGGCTCTGGCATTGGA[CG]GAAGACCCGAGGTGGGAGGCAGGAAGTGGTCTCTGCTCCTTCTCTGCTCCCCTCTGGGCA	CATGCTTCAGATGTCCCCAGAGGTCCTGGTCCAGGCTCTGGCATTGGACG			SIGLECP3	NR_002804	TSS200								SIGLECP3	NA	NA	NA
cg00388871	chr20_62538462	0.0691223	-0.267476	20	62538462	T	C	2459.15	PASS	rs4809246	0.10402	chr20	62530407	+	35741486	38746370	CCTCATCTAACAAAACACAAAAACTCAAAATCACAACAACCCCAATCACA	CCTCATCTAACAAAACGCAAAAACTCAAAATCACAACGACCCCAATCACG	I	T	Red	NA	NA	NA	NA	NA	NA	chr20:62525796-62526638	S_Shelf	CTGTGGCAGCAGAATCTGTGCTAGGCCTTCCTTCGTGAAAGAGGACAAGATCAGGGCTCA[CG]TGACTGGGGCCGCTGTGACTCTGAGCCTCTGCGTTCTGTCAGATGAGGGTAGTGGTGCTT	CCTCATCTGACAGAACGCAGAGGCTCAGAGTCACAGCGGCCCCAGTCACG			DNAJC5	NM_025219	5'UTR					20:62530267-62530508	Promoter_Associated_Cell_type_specific		DNAJC5	NA	NA	NA
cg00390511	chr7_36694265	0.0355122	-0.307483	7	36694265	G	A	1862.55	PASS	rs12540585	0.076881	chr7	36701016	-	24633362		TCTAAAAAACCAATCTACAAAATAAATTCTAAAAACAAAACCCAAAAAAC		II			rs4272272	0.304051	NA	NA	NA	NA		OpenSea	TGGACTGAGTATCTGGAAAGCCAGTCTGCAGGATGGGTTCTGAGGGCAGAACCCAGAGGA[CG]TGCAGTGAGGAAGCTGGAAGAGAGCACACTCCCTGGGTTCCTTTGGTTTACTGTCCTATT	CGTCCTCTGGGTTCTGCCCTCAGAACCCATCCTGCAGACTGGCTTTCCAG			AOAH	NM_001637	Body	low-CpG:36667431-36667575							AOAH	NA	NA	NA
cg00391741	chr3_127304622	0.0308066	0.315408	3	127304622	C	G	1239.74	PASS	rs67178459	0.0729516	chr3	127307227	-	16808374		CAACCACACTAAAATTATAAAACTACTAACCATACCAAAATTACCATTAC		II			NA	NA	NA	NA	NA	NA	chr3:127308568-127310132	N_Shore	ACTTGATCCAGCAACCACACTGGGGTTATGGGGCTGCTGGCCATACCAGGATTGCCATTA[CG]TATCAAAGCTTAGGAAATAACTGAAGCACTGACTTTTTTTTTTTTTTTTTTTTGAGACAG	AACCACACTGGGGTTATGGGGCTGCTGGCCATACCAGGATTGCCATTACG			TPRA1;TPRA1	NM_001142646;NM_001136053	5'UTR;5'UTR								TPRA1	NA	NA	NA
cg00409104	chr17_8760133	0.0101394	0.371501	17	8760133	T	C	12156.4	PASS	rs443141	0.0537214	chr17	8762014	+	54688497		ATAAAAAATCAAACAATAACAACCACTCAATATAAAATAAAACTACCCTC		II			NA	NA	NA	NA	NA	NA		OpenSea	GGAAGCTCATTGTATGCACCGTGCCATAAAACGGTGGCGATGGCAGGAGCTATCAGTAGG[CG]AGGGTAGCCCTATCCTACATTGAGTGGCTGTTACTGTTTGACTTCTCATGTATGATTCCT	TGAGAAGTCAAACAGTAACAGCCACTCAATGTAGGATAGGGCTACCCTCG			PIK3R6	NM_001010855	5'UTR			TRUE		17:8761932-8762095	Unclassified_Cell_type_specific		PIK3R6	NA	NA	NA
cg00420997	chr8_29598009	0.0549759	0.281811	8	29598009	A	G	7305.49	PASS	rs12676320	0.0897939	chr8	29607076	+	64624329		ATAATTAATAAATTAAACTTTTAATTTTTATCCCAACTACCAAAACTACC		II			NA	NA	NA	NA	NA	NA		OpenSea	AAATTTGAAGAGTAAACCAATATTTAACAATAGAAAAAAACTGCAAAAGCATCTTTACCT[CG]GTAGCCTTGGCAGCTGGGACAAAAACTAAAAGCTCAACTCATTAATTATGCCATGTCTCT	CGGTAGCCTTGGCAGCTGGGACAAAAACTAAAAGCTCAACTCATTAATTA			C8orf75	NR_026765	TSS1500								C8orf75	NA	NA	NA
cg00446900	chr10_129712054	0.0426353	-0.296995	10	129712054	T	C	2772.44	PASS	rs71474230	0.0798102	chr10	129717806	+	29650316		ATAAATACAAATAAAAAACCTCCATTTCCTAAAACCCAACACCATAAACC		II			NA	NA	NA	NA	NA	NA		OpenSea	TCTGTTCTGTGCTGCCTCTAGTGGACTGACCCCTTATCCCTCCTTCCTGTGCCTGCAACA[CG]GCTTATGGTGCTGGGCCTCAGGAAATGGAGGTCCCTCATCTGCATCCATAAGAAGAAAGC	CGGCTTATGGTGCTGGGCCTCAGGAAATGGAGGTCCCTCATCTGCATCCA			PTPRE	NM_006504	5'UTR	low-CpG:129607731-129607802							PTPRE	NA	NA	NA
cg00468091	chr11_28102336	0.0886557	-0.347591	11	28102336	A	C	631.27	PASS	.	0.11842	chr11	28111111	+	54670365		AAACTAAAAAATTCCTATTCATCTAATAATATCATACTCATCATAATATC		II			NA	NA	NA	NA	NA	NA		OpenSea	GGCAGTGCAGGTTCGTTTACACCAACAACACCACAAACATTTGAGTAATGTGTTACGCCA[CG]ACATTATGATGAGTATGACATCACTAGATGAATAGGAACTTTTCAGCTCTGTTGTAATCT	AGCTGAAAAGTTCCTATTCATCTAGTGATGTCATACTCATCATAATGTCG			KIF18A	NM_031217	Body			TRUE					KIF18A	NA	NA	NA
cg00524900	chr5_118602669	0.0332436	0.311188	5	118602669	T	C	2133.53	PASS	rs1394625	0.0743344	chr5	118609965	-	39764376		ACATAAACAATATTAACAACAATACAAATTTCAAAACAAACTTTAATCAC		II			rs73247096	0.089204	NA	NA	NA	NA		OpenSea	GAGAAAAAAATGCATGGACAGTGTTGGCAACAGTGCAAGTTTCAGAACAAACTTTGGTCA[CG]TAAATCTTTGGGAAGTAAGTCCAGTACCTCATTCCATCATTCTGTGGTCAGGAAACTACT	CGTGACCAAAGTTTGTTCTGAAACTTGCACTGTTGCCAACACTGTCCATG			TNFAIP8	NM_001077654	Body			TRUE					TNFAIP8	NA	NA	NA
cg00551647	chr21_27945141	5.12e-05	-0.629346	21	27945141	G	A	2499.38	PASS	rs62216535	0.011921	chr21	27943730	-	74694455		AATAAACTAAAAACTTTCTAAACTAACCACCCTTATTACTAACCAACTTC		II			NA	NA	NA	NA	NA	NA	chr21:27945010-27945646	N_Shore	GAAGAGAAATGAATGGACTGAAAACTTTCTAAACTAACCACCCTTGTTGCTGGCCAGCTT[CG]CTGATTTCCTGAGCCCTGAGGAGCTGGGCACCTAGCACTGGGGAAACAGGAGGAGGGGGC	ATGGACTGAAAACTTTCTAAACTAACCACCCTTGTTGCTGGCCAGCTTCG			CYYR1	NM_052954	Body		CDMR						CYYR1	NA	NA	NA
cg00554993	chr14_23596320	0.00815563	-0.381454	14	23596320	A	G	7066.07	PASS	rs761874	0.0522904	chr14	23588616	+	30662336		CTTAATCCCTAACCAAAAAATATCCCCAACTACTAAATAAACCAAAAATC		II			rs12434881	0.315499	NA	NA	NA	NA		OpenSea	GGTGACTCAGGGAGGGGCAGGACACACCCCAGAGGGAGAGATGTAAGCCTTAGAGAAAGG[CG]ACTCCTGGCCTATTCAGCAGTTGGGGACACTCCTTGGTCAGGGACCAAGCCAGGGTTCTG	TTGGTCCCTGACCAAGGAGTGTCCCCAACTGCTGAATAGGCCAGGAGTCG			CEBPE	NM_001805	TSS200								CEBPE	NA	NA	NA
cg00593607	chr12_93533470	0.100745	-0.242343	12	93533470	G	A	9685.98	PASS	rs12580230	0.127959	chr12	93530780	+	30766383		ATCTCTTCTCTCACTAAACCCCTTTTTAAACTACAAATTTCAACTATTAC		II			rs115736958	0.014335	NA	NA	NA	NA		OpenSea	CTGCCGCCCTCTGGCCTAGAGATATGAAAGAGCTGAATATTCAGGAACCTGTAGGGAAGT[CG]TAATAGCTGAAACTTGTAGTCCAAAAAGGGGCTCAGTGAGAGAAGAGACAAAACGGTGAT	TCTCTTCTCTCACTGAGCCCCTTTTTGGACTACAAGTTTCAGCTATTACG								TRUE						NA	NA	NA
cg00618309	chr8_129255322	0.339516	0.142442	8	129255322	T	A	1122.67	PASS	rs76951160	0.345075	chr8	129263509	-	41720347		TTAATACTTTAAAAAACATTACTATACTCCTATTCCTCCATTCTTACATC		II			NA	NA	NA	NA	NA	NA		OpenSea	GCCATCGCCAGTTAGTGCTTTGGAAAGCATTGCTATACTCCTGTTCCTCCATTCTTACAT[CG]TTTCCACTTTGGGTCTCTGCTCTTTAGCCACACTAACCTCTCAGTTCCTTAAATGTGTTA	CGATGTAAGAATGGAGGAACAGGAGTATAGCAATGCTTTCCAAAGCACTA								TRUE		8:129263399-129263588	Unclassified_Cell_type_specific			NA	NA	NA
cg00625110	chr16_53734221	0.0087558	0.378241	16	53734221	C	T	5718.34	PASS	rs1421092	0.0537214	chr16	53741731	-	14727420		AAACTCAATAATTAATAACATATTTACAAAATCRTATAACTATCACCACC		II			NA	NA	NA	NA	NA	NA	chr16:53737617-53738235	S_Shelf	TTTTCAGTGTAGGACTCAATGGTTGGTAGCATATTTGCAGAGTCGTGTAACTGTCACCAC[CG]TCTTATTTTAGAACAGTTCCATTCCAGAAGAAACTTTGTATTCATTTGCAGTTATTTCTC	CGGTGGTGACAGTTACACGACTCTGCAAATATGCTACCAACCATTGAGTC			FTO	NM_001080432	Body								FTO	NA	NA	NA
cg00640087	chr6_31713823	0.032195	0.429377	6	31713823	G	A	364.84	PASS	rs12177823	0.0743344	chr6	31707202	-	49750420		AATACTTCCACCTCTACTTAAAAAATTTAAATAATAAATTAAACCCTATC		II			NA	NA	NA	NA	NA	NA	chr6:31707489-31708336	N_Shore	GATGTAATTCGAATGCTTCCACCTCTGCTTGAAGGGTTTAAATAATAAATTAGGCCCTGT[CG]TGCCATTATGGGGGTGGTCATACCCTGTACCCAGGAAACAGGCACGGTAGGGCTGAGACA	ATGCTTCCACCTCTGCTTGAAGGGTTTAAATAATAAATTAGGCCCTGTCG			MSH5;MSH5;MSH5;MSH5	NM_025259;NM_002441;NM_172165;NM_172166	TSS1500;TSS1500;TSS1500;TSS1500		RDMR			6:31707012-31708446	Promoter_Associated		MSH5	NA	NA	NA
cg00644351	chr10_121275099	0.102877	0.280321	10	121275099	G	A	338.74	PASS	rs11550215	0.129605	chr10	121271840	+	60796373	30802457	AATACATACTCAACATTAACCCCAATTTTTTTCTTACAAAAACTCCCTCA	AATACGTACTCAACATTAACCCCGATTTTTTTCTTACAAAAACTCCCTCG	I	A	Red	NA	NA	NA	NA	NA	NA		OpenSea	TGTGGCTCCAAACATGTTCCCCTCAGCTTCAATCTCCTTCACTTAGGAAAACAGAGCTCT[CG]AGGGAGCCTTTGCAAGAAAAAAACCGGGGCTAATGCTGAGCACGCATTTTGACAGTTACA	CGAGGGAGCCTTTGCAAGAAAAAAACCGGGGCTAATGCTGAGCACGCATT			RGS10;RGS10	NM_001005339;NM_002925	Body;Body				10:121261653-121261875				RGS10	NA	NA	NA
cg00658007	chr1_211672506	0.0362097	-0.306384	1	211672506	G	A	1747.34	PASS	rs755448	0.0769068	chr1	211666129	+	50632339		CAAACTAACCCACACATAACTTCTAAACAAAACAATCTACAAATAACAAC		II			NA	NA	NA	NA	NA	NA		OpenSea	CTGTTCTGCAGCATCCCACACTCATGTCTGGGCCTCCTTCCTGTCTCTGCTCTCTGGTCA[CG]CTGTCACTTGTAGACTGTTCTGCCTAGAAGCCATGTGTGGGCCAGCTTGCACCTAACAGA	CGCTGTCACTTGTAGACTGTTCTGCCTAGAAGCCATGTGTGGGCCAGCTT		TRUE	RD3;RD3;RD3;RD3	NM_001164688;NM_001164688;NM_183059;NM_183059	1stExon;5'UTR;1stExon;5'UTR								RD3	NA	NA	NA
cg00708789	chr4_16076892	0.0395319	0.301373	4	16076892	A	G	8274.75	PASS	rs11733197	0.0792588	chr4	16083440	-	29722509		TCTAATACATTTATTCACCTCATTATACTAAAACACAAAAAAACTATCTC		II			NA	NA	NA	NA	NA	NA	chr4:16084195-16085735	N_Shore	TCAGCTTGTCCTCTGATGCATTTGTTCACCTCATTGTACTAAAACACAAAGAAACTGTCT[CG]TATAAAAATCAGAAGGAAGTTTAGAAATCAGAAAGAAGTTTAGAAAAGTTTAGAAATCAG	CGAGACAGTTTCTTTGTGTTTTAGTACAATGAGGTGAACAAATGCATCAG			PROM1;PROM1	NM_001145848;NM_001145847	5'UTR;5'UTR								PROM1	NA	NA	NA
cg00727912	chr20_61576777	0.050329	0.287169	20	61576777	A	G	2508.75	PASS	rs1052826	0.0859749	chr20	61583736	-	57713481		RATAAAACAAAAACTACCATCATTCCCCATTTTATAAACAAAAAACAAAC		II			NA	NA	NA	NA	NA	NA	chr20:61583891-61584222	N_Shore	TTTATTTGATCGGTAAGGCAGGGACTGCCATCATTCCCCATTTTATAGACAGAGGACAGA[CG]GCCCCATGGCTCCGTGTCGTGTCCAAGGGATGGGCTGGCACCTCTTGGACCAGGCTTACC	GTAAGGCAGGGACTGCCATCATTCCCCATTTTATAGACAGAGGACAGACG			SLC17A9	NM_022082	TSS1500							TRUE	SLC17A9	NA	NA	NA
cg00742040	chr6_36556746	0.032195	-0.429377	6	36556746	G	A	1117.7	PASS	rs149774643	0.0743344	chr6	36566732	+	56636397		TAACAAACTTTCTCTCAAATACCTACRACRAAATAAAAAACTCCTCCTAC		II			NA	NA	NA	NA	NA	NA		OpenSea	AAAAGAAGTAGAAATCGTGGCCCACCTCCCTCTTGGGGTCGTCGCCCTCGAGATGATTAT[CG]TAGGAGGAGTCCTCCACCTCGTCGCAGGTACTTGAGAGAAAGCTTGTTAAGAGGTATTGG	CGTAGGAGGAGTCCTCCACCTCGTCGCAGGTACTTGAGAGAAAGCTTGTT			SFRS3	NM_003017	Body	low-CpG:36674686-36674718							SFRS3	NA	NA	NA
cg00782708	chr2_44937109	0.0744964	-0.296755	2	44937109	G	A	379.27	PASS	rs56014700	0.1082	chr2	44933278	+	40697320		AAACRACRCTACCAAAAAATTATAAAAACATAACTAAACTACCTCATATC		II			NA	NA	NA	NA	NA	NA		OpenSea	CCCCACTGATTTGCCTGCTTTGTGACTTTTCTATTTCATAATTATTTTTAAAACGCAAAA[CG]ACATGAGGTAGCCTAGTCATGTCTCTACAACTTCCTGGTAGCGCCGTTCTTACTGCAGAT	CGACATGAGGTAGCCTAGTCATGTCTCTACAACTTCCTGGTAGCGCCGTT			C2orf34	NM_024766	Body			TRUE					C2orf34	NA	NA	NA
cg00816037	chr16_88813275	1.27e-05	0.590042	16	88813275	G	A	10058.1	PASS	rs736204	0.00592086	chr16	88812342	+	21616322		TCCRACAAATATAAAAATAATAACTATAAACCACRCATCAAAATACTACC		II			rs75513109	0.034318	NA	NA	NA	NA	chr16:88815858-88816095	N_Shelf	CCCCCAGAGCCGGAGCCCTTGGACCCCGGCACGGCCTGCAAAGGCTGAGGGGCCCCACCA[CG]GCAGCATCCTGATGCGTGGTCCATAGCCACCATCCCCACACCTGCCGGACAAGGGCTGGG	CGGCAGCATCCTGATGCGTGGTCCATAGCCACCATCCCCACACCTGCCGG			FAM38A	NM_001142864	Body					16:88812000-88812874	Unclassified		FAM38A	NA	NA	NA
cg00819338	chr3_133642071	0.0568084	-0.279798	3	133642071	C	T	1530.76	PASS	rs55847001	0.0913651	chr3	133646065	-	29712509		CCTAACCCCCTACAATAACTAAATAATAATTCCCAAATAATACCAATAAC		II			rs78595783	0.020417	NA	NA	NA	NA	chr3:133646094-133646650	N_Shore	AGCAGAGGCTACCTAGCCCCCTGCAGTGGCTGAATAATGGTTCCCAGATGGTGCCAGTGA[CG]CAGTGGGGAGGCTGACAGCTTCTGGGTGCGAATGGCCCCACAATGCGGCCGGGGACCACC	CTAGCCCCCTGCAGTGGCTGAATAATGGTTCCCAGATGGTGCCAGTGACG								TRUE		3:133645421-133647187	Promoter_Associated	TRUE		NA	NA	NA
cg00822998	chrX_53318230	0.100016	-0.242848	X	53318230	T	C	10222.8	PASS	rs4830364	0.127447	chrX	53310810	+	50768307		AACAAAATTTCCAATTACAATCTAACCCRCAACCCAACTAACCTAACCCC		II			NA	NA	NA	NA	NA	NA		OpenSea	CTCCACCGTGTCACCACCCCCTCCTCCCCAGCCCTTCCCTAGAAGGAGGAACCAAGAAGG[CG]GGGCCAGGCCAGCTGGGCTGCGGGCCAGATTGCAACTGGAAACTTTGCTCCTTCCCCTAC	CGGGGCCAGGCCAGCTGGGCTGCGGGCCAGATTGCAACTGGAAACTTTGC			IQSEC2;IQSEC2;IQSEC2	NR_024449;NM_015075;NM_001111125	TSS200;TSS200;Body	low-CpG:53327434-53327575		TRUE				TRUE	IQSEC2	NA	NA	NA
cg00830755	chr17_80809105	0.00623484	-0.393335	17	80809105	T	G	4702.71	PASS	rs4986117	0.0494362	chr17	80819020	-	63788466		AATTAAAATAATCCCTATCACCRCCTACTACTAATAAAAATCAACTACAC		II			NA	NA	rs114737362	0.023458	rs114737362	0.023458	chr17:80819019-80819260	Island	AGGTGCTGCAGGGTTGGGGTGGTCCCTGTCACCGCCTGCTGCTGGTGGGGGTCAGCTGCA[CG]GATGCACGGCCTCGCACCAGCGGCAGCCCCAGAGGCCATGCATAGGGCAGGCCCCGGTGG	GTTGGGGTGGTCCCTGTCACCGCCTGCTGCTGGTGGGGGTCAGCTGCACG			TBCD	NM_005993	Body				17:78412206-78412549				TBCD	NA	NA	NA
cg00839873	chr14_94414337	0.0165728	0.351593	14	94414337	C	T	4997.03	PASS	rs11622851	0.0600701	chr14	94421989	-	27677438		AAAAACTAACTTTTCTCRTAACCTTAACRAACAAAACRTAATACAATATC		II			NA	NA	NA	NA	NA	NA		OpenSea	GTGGAAGGGAGGAGGGCTGGCTTTTCTCGTGGCCTTGGCGAGCAGGGCGTGGTGCAGTGT[CG]TGAGAACACTTTCAGGACCTGCCGCCCAGCTTGGGTCTCTCCAGCTGTGATGCAAGGACC	CGACACTGCACCACGCCCTGCTCGCCAAGGCCACGAGAAAAGCCAGCCCT			ASB2	NM_016150	Body					14:94421454-94422073	Unclassified		ASB2	NA	NA	NA
cg00842918	chr17_9944568	0.0318008	0.313654	17	9944568	A	G	6940.49	PASS	rs66968414	0.0743344	chr17	9940321	+	62626459		TTCTTTTTATATTAATTTTTATCTAACCTTAAATTCACACAACTAAAACC		II			NA	NA	NA	NA	NA	NA		OpenSea	GAATGTTTTGGCCAACTTCCTCCCAACCCTAAGTCACAGCTCTGGTCCTGGCCCCGGCCC[CG]GCCCCAGCTGTGTGAACCCAAGGCCAGATAAAAACCAACATAAAAAGAACGGAGAATGTT	TCTTTTTATGTTGGTTTTTATCTGGCCTTGGGTTCACACAGCTGGGGCCG			GAS7;GAS7	NM_201432;NM_201433	TSS1500;Body								GAS7	CPG	NA	NA
cg00879824	chr6_44744267	0.11704	0.231733	6	44744267	A	G	9967.07	PASS	rs71564699	0.141329	chr6	44747344	+	11669509		TTCTACTTCCTTCTTAATTCACAACTAAAAAAACAAAAATTTTCCCCAAC		II			NA	NA	NA	NA	NA	NA		OpenSea	ATAAAACACACTTTCCAAAAAGGGAACAGAAACCCACACACATGATTAAATCATAGAACA[CG]TTGGGGAAAACTCCTGTCCTCTCAGCTGTGAACCAAGAAGGAAGCAGAAAAGTTCTCCAA	TCTGCTTCCTTCTTGGTTCACAGCTGAGAGGACAGGAGTTTTCCCCAACG								TRUE						NA	NA	NA
cg00905101	chr16_1997614	0.040057	0.300613	16	1997614	A	G	9752.98	PASS	rs2252523	0.0793469	chr16	1988798	+	14715488		CTAAATACCTCCAAAAAATAAACCCTAAATACAACTAATCTCTAAATAAC		II			NA	NA	NA	NA	NA	NA	chr16:1992668-1993646	N_Shelf	AATTGGGCCTCACAGGGGAGAGTCCAGAGACAGGGCCAGGAAAAGAAGGTGAGGGTGTAA[CG]TCATTCAGAGACCAGCTGCACCCAGGGCTCACCTCCTGGAGGCACCTAGAGTGAGCAGGG	CGTCATTCAGAGACCAGCTGCACCCAGGGCTCACCTCCTGGAGGCACCTA			SEPX1	NM_016332	3'UTR								SEPX1	NA	NA	NA
cg00917471	chr1_43234422	0.101665	-0.24171	1	43234422	G	A	15735	PASS	rs2760073	0.128951	chr1	43228316	+	44809391		CTTAAAAAAAAACTACAAATCTACCCAAAACACTATACTCCTAATCTATC		II			NA	NA	NA	NA	NA	NA	chr1:43232214-43233359	N_Shelf	CACTCAGCGTGCCCAGCCCCTGCCAGCCCCAGGAAGCACACCTATTGCAGGAACTACCCA[CG]ACAGATTAGGAGCATAGTGCCCTGGGCAGATTTGTAGCTCTTTCCCAAGTCAGATTTAGG	TTGGGAAAGAGCTACAAATCTGCCCAGGGCACTATGCTCCTAATCTGTCG			LEPRE1;LEPRE1	NM_022356;NM_001146289	Body;Body								LEPRE1	NA	NA	NA
cg00951869	chr14_24803956	0.0602402	0.276164	14	24803956	A	C	11289.8	PASS	rs1124644	0.0953803	chr14	24805349	+	45642354		TAATCATAACRAAAAATAAAACACCTTCCAAACTTACCTCCAAAAATTAC		II			NA	NA	NA	NA	NA	NA	chr14:24803678-24804353	S_Shore	CAGGCCAGACTGCCCTAGAAGGAAGTCAGGGGCCTCAAGGGGTGGCACTCTTCCTTAACT[CG]TAACTCTTGGAGGCAAGCTTGGAAGGTGCTTTATTTCCCGCTATGATTATACCAACCCTG	AATCATAGCGGGAAATAAAGCACCTTCCAAGCTTGCCTCCAAGAGTTACG			ADCY4;RIPK3	NM_139247;NM_006871	TSS1500;3'UTR								ADCY4	NA	NA	NA
cg00962903	chr3_168865815	0.0333855	0.426743	3	168865815	T	A	484.67	PASS	rs75797923	0.0743344	chr3	168863028	-	42750344		AAAAAAAATCAAACTCTTCTTTTTCAAAAATACCTCTTCACACTAACAAC		II			NA	NA	NA	NA	NA	NA	chr3:168864030-168864449	N_Shore	ACACACACACAGAGAGAAATCAAACTCTTCTTTTTCAAGGATGCCTCTTCACACTAACAA[CG]ACAGAAGTGTACACTTAAACATCCTTTCTATTAAGAGGACAAATTCTAAAAATTTGTTAT	AGAGAAATCAAACTCTTCTTTTTCAAGGATGCCTCTTCACACTAACAACG			MECOM;MECOM;MECOM;MECOM;MECOM;MECOM	NM_001163999;NM_004991;NM_001105077;NM_001164000;NM_001105078;NM_005241	5'UTR;Body;5'UTR;5'UTR;5'UTR;5'UTR								MECOM	CPG	NA	NA
cg01054652	chr11_72237045	0.187509	-0.195652	11	72237045	G	T	19427.9	PASS	rs341093	0.2037	chr11	72246863	-	27610313		AAAACTACAATAAAATAATAACTATAACATTAAACTCCAACCTACRTAAC		II			NA	NA	NA	NA	NA	NA		OpenSea	CCCAGGAGTTTGAGGCTGCAGTGAAGTAATGACTGTGGCATTGAACTCCAGCCTGCGTAA[CG]GAGTGAGGTCCTGTCTCTAAAAAAAAAAAAGAAAGGAAGGAAGGAAGGGAGGAAGGGAGA	AGGCTGCAGTGAAGTAATGACTGTGGCATTGAACTCCAGCCTGCGTAACG								TRUE						NA	NA	NA
cg01057573	chr5_118689423	0.0170364	-0.346496	5	118689423	A	G	467.74	PASS	rs77096604	0.0600701	chr5	118683890	+	36766381		AACAATTATACAACTTTCCAATACTTACCACACATCTACTATTAATTATC		II			NA	NA	NA	NA	NA	NA		OpenSea	ACTGAGGAGAAAGATTATCACTGGGTGTCTTGAGCAGAGCTGCTTGCTTCTGAATGCTCA[CG]ATAATCAATAGCAGATGTGTGGTAAGCACTGGAAAGTTGCATAACTGTCTCACACTGAAT	ACAGTTATGCAACTTTCCAGTGCTTACCACACATCTGCTATTGATTATCG			TNFAIP8	NM_001077654	Body			TRUE					TNFAIP8	NA	NA	NA
cg01074622	chr7_74565797	0.0875315	-0.293064	7	74565797	G	A	368.27	PASS	.	0.11842	chr7	74569924	-	38654398		ACAACCCTTAAAACAAACAACTTTAATTTTTTTCTCCCTTCCCTATAAAC		II			NA	NA	NA	NA	NA	NA	chr7:74572474-74573770	N_Shelf	TAAACAGAGGTGCAGCCCTTAGAGCAGGCAACTTTAGTTTTTTTCTCCCTTCCCTGTGGG[CG]TGGCTTCCCAATCACCCACCCACCGAGAGGCCTCCTCCCCAGCACGCTGCAAGGGCCACT	CGCCCACAGGGAAGGGAGAAAAAAACTAAAGTTGCCTGCTCTAAGGGCTG														NA	NA	NA
cg01117339	chr11_73738941	0.0423866	0.40893	11	73738941	C	T	650.67	PASS	rs116987241	0.0798102	chr11	73737124	+	28652322		TATATTACCCAAACTACATCTCAATTTTTATCAAATTTATAAATCCTCTC		II			NA	NA	NA	NA	NA	NA		OpenSea	GTAAGAAAGGCCACAAAACTGCAGATCTTCCTGGACAGGACTGACACTTCTCCTCCCCTA[CG]AGAGGATTTACAAACCTGATAAAAACTGAGATGTAGCCTGGGCAACACAGTGAGACCCCG	CGAGAGGATTTACAAACCTGATAAAAACTGAGATGTAGCCTGGGCAACAC								TRUE						NA	NA	NA
cg01142676	chr11_117691145	0.000396151	-0.495659	11	117691145	C	T	13532	PASS	rs2014536	0.0271258	chr11	117695591	-	26777376	11733355	AAAACTACAATATAAATAAAAAAACTCCTTCTACAAAATAAAAACATACA	AAAACTACAATATAAATAAAAAAACTCCTTCTACAAAATAAAAACGTACG	I	T	Red	NA	NA	NA	NA	NA	NA		OpenSea	CTGGTCACAAGAAAAGCTGCAGTGTGGATGGAGGGGCTCCTTCTGCAGGGTGAGGACGTG[CG]TGGGGAGGCAGGGGCAGGGAGGAGCTGGCTGAGTTTCCAAACCTTCCCAAAGGAAATTTC	CGCACGTCCTCACCCTGCAGAAGGAGCCCCTCCATCCACACTGCAGCTTT			FXYD2;FXYD2;FXYD2	NM_021603;NM_001127489;NM_001680	Body;TSS200;TSS200								FXYD2	NA	NA	NA
cg01176028	chr21_43647450	0.0358486	-0.306951	21	43647450	A	G	1511.76	PASS	rs4148110	0.076881	chr21	43653234	+	25657327		AAAATAAAACTCTTAACTACAAATCAAACTAAATCCCTACAAACCCACCC		II			NA	NA	NA	NA	NA	NA	chr21:43654846-43655465	N_Shore	CTGTTTTTGCTCACATTGTGAAAAAACGCAAAAAGATGGGTTTTCAGTCATGAGTGGTGG[CG]GGTGGGCCTGCAGGGATCCAGTCTGACCTGCAGCCAAGAGTTTCACTTCCCACTTTGTCA	CGGGTGGGCCTGCAGGGATCCAGTCTGACCTGCAGCCAAGAGTTTCACTT			ABCG1;ABCG1;ABCG1;ABCG1;ABCG1;ABCG1	NM_207628;NM_004915;NM_207174;NM_207627;NM_016818;NM_207629	Body;Body;Body;Body;Body;Body					21:43653093-43654339	Promoter_Associated		ABCG1	NA	NA	NA
cg01226748	chr12_133286077	0.0245053	0.327772	12	133286077	A	C	5216.45	PASS	rs7965904	0.0681705	chr12	133277966	-	12797447		CCACTACAATTCATCAACATCAACTACRTCCCTCTAAAAATAAAAACCAC		II			NA	NA	NA	NA	NA	NA		OpenSea	GGGTGTGGACGCCACTACAGTTCATCAACATCAACTACGTCCCTCTGAAGGTGAGGGCCA[CG]GGGCTCAGCCTCTGCTAACATTACTTTGTCAGCCTTTTCCTTCCTTCCTTCCTTCCTCTT	CACTACAGTTCATCAACATCAACTACGTCCCTCTGAAGGTGAGGGCCACG			PXMP2	NM_018663	Body								PXMP2	NA	NA	NA
cg01265860	chr21_36252595	0.120217	-0.229797	21	36252595	G	A	3464.36	PASS	rs2298351	0.143858	chr21	36256316	+	67684330		ACCATAATATTATAACTTATTCAAACCCTAATACACCAAAATCCAAAAAC		II			NA	NA	NA	NA	NA	NA	chr21:36258952-36259472	N_Shelf	GAAAAGAATATTACCATCAGAATCCAAGACCTCCGAACTTCCCTGCTGAAGGCACGTTTA[CG]TCTTTGGACTCTGGTGTACCAGGGCCTGAACAAGCTATAACACCATGGTATTACCAAATA	CGTCTTTGGACTCTGGTGTACCAGGGCCTGAACAAGCTATAACACCATGG			RUNX1;RUNX1;RUNX1	NM_001001890;NM_001122607;NM_001754	Body;Body;Body								RUNX1	CPG	NA	AD/R
cg01290568	chr2_113596933	0.070278	0.368037	2	113596933	G	T	831.67	PASS	rs72825551	0.10402	chr2	113593859	+	69719495		CATAACTACCATACACTAAATACTAAAAAAAATCACACATAAACRTAACC		II			NA	NA	NA	NA	NA	NA		OpenSea	TCTGCCATGGCTGCTTCAGACACCTGTGTAAAAAGGAGAAAATGAGTGACTTCCCCATGA[CG]GCTACGTTCATGTGTGATTTCTCTCAGCATCCAGTGCATGGCAGTCATGCAAAGAAATGA	CGGCTACGTTCATGTGTGATTTCTCTCAGCATCCAGTGCATGGCAGTCAT			IL1B	NM_000576	5'UTR			TRUE					IL1B	NA	NA	NA
cg01329756	chr17_80337136	0.0288988	-0.31891	17	80337136	G	A	1457.17	PASS	rs183744087	0.0708366	chr17	80346912	-	50810359		CAACTCAAAAAACCCAACCTTAAAACTCTATACTCCCCAAACTAACATAC		II			NA	NA	NA	NA	NA	NA	chr17:80346597-80347050	Island	AGCTTTCCACACAACTCAAGAAACCCAGCCTTGGGGCTCTGTACTCCCCAGGCTGACATA[CG]GCGACCTCGTGTTTCGGCTTTGCTTTCGCAATGCACGGCTGTGCGCTCGGGCCTGGCTCT	AACTCAAGAAACCCAGCCTTGGGGCTCTGTACTCCCCAGGCTGACATACG									17:77939765-77940364					NA	NA	NA
cg01360795	chr3_138848435	0.0207728	-0.336416	3	138848435	G	A	3587.44	PASS	rs17487338	0.0651159	chr3	138839804	-	67747433		AAAATATCCAACTTATATACTAAATATACTAAATAACTTAATTCCTACAC		II			NA	NA	NA	NA	NA	NA		OpenSea	GGAAGGGCTGTGGGATATCCAACTTGTGTGCTAGGTATGCTAGGTAACTTGATTCCTACA[CG]TGAGGGTTTTTCCATTTGTCAAATTGGTTTTTCCTTCTGGTTGCACAGTACAGATAAGCC	GGATATCCAACTTGTGTGCTAGGTATGCTAGGTAACTTGATTCCTACACG			BPESC1	NR_026783	Body			TRUE					BPESC1	NA	NA	NA
cg01372366	chr11_48051442	0.0190878	-0.340754	11	48051442	A	C	5939.49	PASS	rs6485802	0.0632411	chr11	48041783	+	11605459		AACATTTACCTACCACTAAACAATCACCAAATAAAACRCAAAATAAAAAC		II			rs1228029	0.014364	NA	NA	NA	NA		OpenSea	AAACTTCAGGAGGTTTTAGCTAGTGGCGATCCAAAGACATTAAATATTGCTTTGTGGGTA[CG]TCTCCACCTTGCGTCTTACTTGGTGACTGTTCAGTGGTAGGCAAATGTCAGAACCCAGTA	CGTCTCCACCTTGCGTCTTACTTGGTGACTGTTCAGTGGTAGGCAAATGT			PTPRJ;PTPRJ	NM_002843;NM_001098503	Body;Body		DMR			11:48041645-48041969	Unclassified		PTPRJ	NA	NA	NA
cg01437204	chr1_202136988	0.00396497	-0.41245	1	202136988	G	A	5957.77	PASS	rs13375378	0.0446669	chr1	202130344	+	68638419		TAACCTACACTCAAACCRTAAACTATAAAAAACTAAACCRTAACACAAAC		II			rs10920346	0.141707	NA	NA	NA	NA		OpenSea	GAATCCATGCCTCACAATGTGAAGGAAAGGGCCGGGGCCAGGCCAAAAAGGTCGTCTCCA[CG]CCTGTGCCACGGCCCAGCTCTCCACAGCCCACGGCCTGAGTGTAGGCCAGCCCAGCAGGA	CGCCTGTGCCACGGCCCAGCTCTCCACAGCCCACGGCCTGAGTGTAGGCC			PTPN7;PTPN7	NM_080588;NM_002832	TSS1500;TSS1500								PTPN7	NA	NA	NA
cg01448863	chr14_70261519	0.0146412	0.353994	14	70261519	A	C	1232.98	PASS	rs71423373	0.0587541	chr14	70264043	-	37729503		TAAACAAATAAAAAAATTATACAACTATCTAAACTATTTCTCTAACTATC		II			NA	NA	NA	NA	NA	NA		OpenSea	GACAAAAGCTCTGGGCAAATAGAAGGGTTATGCAACTATCTGAGCTATTTCTCTGGCTGT[CG]CCCCAAAGAGGAACAGCCCAGAACCTTATCTGCCTGCCCTAGCTCTCCCAAGCTCCCTGA	GGGCAAATAGAAGGGTTATGCAACTATCTGAGCTATTTCTCTGGCTGTCG			SLC10A1	NM_003049	TSS200								SLC10A1	NA	NA	NA
cg01459052	chr3_47022143	0.105823	0.238904	3	47022143	C	A,G	12357.9	PASS	rs7631423	0.132244	chr3	47016537	-	23771482		AAATTTACACACAAATAATAAACTTCAAAATTCTTCTTCCTCTCCATTAC		II			NA	NA	NA	NA	NA	NA	chr3:47017879-47018312	N_Shore	AAAGCAAACTAGGGTTTGCACACAGGTAGTGAACTTCAGAATTCTTCTTCCTCTCCATTA[CG]TTGGAAAGATGAACAAAGTAGAAATGGAACTTTTCATTTGCTGTTAAACGACAGCAAAGA	GGTTTGCACACAGGTAGTGAACTTCAGAATTCTTCTTCCTCTCCATTACG			CCDC12	NM_144716	Body								CCDC12	NA	NA	NA
cg01500402	chr16_2256326	0.00154601	-0.449024	16	2256326	C	T	7863.3	PASS	rs27699	0.0309207	chr16	2256716	+	14650361		CAAAAAACTCCCTATCTCAACCTCTACTTAAAAAAAACCCAACCTAAAAC		II			NA	NA	NA	NA	NA	NA	chr16:2255168-2255828	S_Shore	CTCAGGTGCGGTGGGGAGGGGGCGTGCTGCCCGGGGCTGGGGTGGGCTGCTCTGGGAGAC[CG]TTTTAGGTTGGGTTCTCTTCAAGCAGAGGCTGAGACAGGGAGCTTCCTGTGGGCGACTTA	AGGAAGCTCCCTGTCTCAGCCTCTGCTTGAAGAGAACCCAACCTAAAACG			MLST8	NM_022372	Body				16:2196385-2196718				MLST8	NA	NA	NA
cg01504447	chr13_31049101	0.000635289	-0.480219	13	31049101	T	G	1602.79	PASS	.	0.0285122	chr13	31041221	+	70729449		ATAAAATCTTCAAAACTAACCACTACAACCAACACATTTTCTCTACAAAC		II			NA	NA	NA	NA	NA	NA		OpenSea	AATCCACAGGCTGTGGTTTCTCTAACTCACCAAGCTGGCTGGTATTAATAGACATACTTA[CG]TCTGTAGAGAAAATGTGCTGGCTGTAGTGGCCAGTTCTGAAGACTCTACAGTTATATCAG	CGTCTGTAGAGAAAATGTGCTGGCTGTAGTGGCCAGTTCTGAAGACTCTA			HMGB1	NM_002128	TSS1500		RDMR						HMGB1	NA	NA	NA
cg01510278	chr16_11449536	0.0574351	-0.279121	16	11449536	G	A	2532.44	PASS	rs11648940	0.0918764	chr16	11456238	+	52808485		AACCCTTTTAATCAATACTAAAACATCTCCCAAAAATAAACAATAATAAC		II			rs731774	0.195029	NA	NA	NA	NA		OpenSea	CCACCAGAATCACTGAGGCACAGCTGGCCCACTGCCGAGTGCTGCCAGCCATCCTGCAAA[CG]CCACCATTGCTCATCCCTGGGAGATGCTCCAGCATTGACCAAAAGGGTTGCCGGGTCTTG	CGCCACCATTGCTCATCCCTGGGAGATGCTCCAGCATTGACCAAAAGGGT								TRUE		16:11455645-11456291	Unclassified			NA	NA	NA
cg01519094	chr11_125025132	0.0903612	-0.345862	11	125025132	C	T	2578.67	PASS	rs188520150	0.120009	chr11	125034181	+	15646422		ATTTTCTATAAACCCCAAAAAAACTCCCCAAAAATAATAAAACTTAAAAC		II			NA	NA	NA	NA	NA	NA	chr11:125034243-125034495	N_Shore	AGGCCAGCCAGGCAGGAAAAGGGGGAGGGGGAGTGCTGGTGGAAGGAAGGATTTCTTGCC[CG]TTTTAAGTTTCATCATTTCTGGGGAGTTCTCTTGGGGTCCACAGAAAATCTCACCTCATC	TTTTCTGTGGACCCCAAGAGAACTCCCCAGAAATGATGAAACTTAAAACG			PKNOX2	NM_022062	TSS1500					11:125033328-125034786	Unclassified		PKNOX2	NA	NA	NA
cg01527562	chr8_8974673	0.0118582	-0.364152	8	8974673	A	G	4013.71	PASS	rs56135405	0.0539256	chr8	8966732	-	50607309		TCTATCCAAATTCATTTAATTAACTAAACAAACACATCAACTATACACCC		II			rs7008804	0.042694	NA	NA	NA	NA		OpenSea	GAGAAAGCAGCTCTGTCCAGATTCATTTGATTAACTAGACAGGCACATCAACTATACACC[CG]TTCATTGCATTGCAGTATCCTGAAACTCAGGGGCACTTGAAGGGGAAGAGGAAGTAGCTC	CGGGTGTATAGTTGATGTGCCTGTCTAGTTAATCAAATGAATCTGGACAG								TRUE						NA	NA	NA
cg01558645	chr4_71579185	0.0140211	-0.417499	4	71579185	A	G	629.78	PASS	rs72861329	0.0579197	chr4	71587904	+	41769495		AAATCCCRCACAACTAATACTACCTTAACTAACTTTAAAAATCTAACCTC		II			rs72861346	0.019213	NA	NA	NA	NA		OpenSea	AGGTTTTTCTTTTATATTTTTTTTCTGCACAAAGGAGGAGGATTTTTCACTTACTCATAT[CG]AGGCCAGATTTTTAAAGCCAGCTAAGGCAGCATCAGCTGTGCGGGATTTAAAGCCTATAG	CGAGGCCAGATTTTTAAAGCCAGCTAAGGCAGCATCAGCTGTGCGGGATT			RUFY3;RUFY3;RUFY3;RUFY3;RUFY3	NM_001037442;NM_001130709;NM_014961;NM_014961;NM_001037442	1stExon;Body;5'UTR;1stExon;5'UTR	low-CpG:71806446-71806852		TRUE					RUFY3	NA	NA	NA
cg01566692	chr16_18938300	0.0654635	-0.306028	16	18938300	T	C	540.67	PASS	rs147758658	0.101062	chr16	18933346	-	60629472		CTACTACTAAACAAATAAAACCAATTACACAATTAATATCCTAAAACCCC		II			NA	NA	NA	NA	NA	NA	chr16:18937030-18938126	N_Shelf	TCAATATAGATCTACTACTAAACAAGTAAGACCAATTACACAATTAATGTCCTAAAACCC[CG]AGTGGAGAAGTAAAATCTACTTGTTTTCTGTTGACTTGAATGCCTTCTCTTCTTTGTTGA	CGGGGTTTTAGGACATTAATTGTGTAATTGGTCTTACTTGTTTAGTAGTA			SMG1	NM_015092	Body								SMG1	NA	NA	NA
cg01574364	chr5_150874768	0.0636313	-0.316885	5	150874768	T	A	558.74	PASS	rs6866679	0.0985704	chr5	150871546	-	40773474		RACAACATCAACCTATAACATTTCTTCTCTTTCCTTTATACCACTAAATC		II			NA	NA	NA	NA	NA	NA		OpenSea	CTATTTGCCCCGACAGCATCAGCCTGTAACATTTCTTCTCTTTCCTTTGTGCCACTGAGT[CG]TTCCCTGGCCAGAGGACATAAATGGTGCTGGTAGGAGGTTATCAGAGTAAGGAAGGTAGC	CGACTCAGTGGCACAAAGGAAAGAGAAGAAATGTTACAGGCTGATGCTGT			SLC36A1	NM_078483	3'UTR								SLC36A1	NA	NA	NA
cg01578875	chr4_146799985	0.0419621	0.297922	4	146799985	G	T	753.51	PASS	rs141803604	0.0798102	chr4	146804010	-	69646468	47730437	TACACAAACAAAACCCAAAAAAAAAATTCAATACAAAAACAATAACACCA	TACACGAACAAAACCCAAAAAAAAAATTCAATACAAAAACAATAACGCCG	I	T	Red	NA	NA	NA	NA	NA	NA		OpenSea	AGTACCAGCAGGTGCACGGACAGAGCCCAGGGAAAAAATTCAGTGCAAGAACAATGGCGC[CG]TTATAACGCCAAGGGACAAGGCCCGAGACTAGCCACTACTTCACTACATTTGATGATGGG	CGGCGCCATTGTTCTTGCACTGAATTTTTTCCCTGGGCTCTGTCCGTGCA			ZNF827	NM_178835	Body			TRUE					ZNF827	NA	NA	NA
cg01580228	chr11_93464806	0.0666334	0.269816	11	93464806	T	C,A	1259.67	PASS	rs72974686	0.1012	chr11	93467095	-	26693475		AACTACAATATACTCTTACAATATTACCAACTACAAAAACTTCCTACTAC		II			rs116938419	0.014757	NA	NA	NA	NA		OpenSea	TTATGAGCAGAAACTGCAATATGCTCTTACAATATTGCCAACTGCAGAAACTTCCTACTA[CG]TTAATCACAAAAACAATAATTTCACAATCACGTTGTGCTTAGGAGCCAGAGGAATGATAA	CGTAGTAGGAAGTTTCTGCAGTTGGCAATATTGTAAGAGCATATTGCAGT			MIR1304;SNORA8;SNORD5;SNORA18	NR_031639;NR_002920;NR_003033;NR_002959	TSS200;TSS1500;TSS1500;TSS1500								MIR1304	NA	NA	NA
cg01593345	chr12_12927400	0.0586037	0.32277	12	12927400	A	G	828.88	PASS	rs58220914	0.093265	chr12	12932730	+	64627378		CTTAATCACTAATATTTAAACACTAACCTATATTCTTTTTTCTACTTAAC		II			NA	NA	NA	NA	NA	NA		OpenSea	AAAAAATGACAGAGGTGAGGACTATGTCAACATAGACAAGTGTGTATCTATCTGCAGGAA[CG]TTAAGTAGAAAAAAGAACACAGGCTAGTGTTTAAACACTAGTGATTAAGGATGTGTGTGT	TTAATCACTAGTGTTTAAACACTAGCCTGTGTTCTTTTTTCTACTTAACG			APOLD1	NM_001130415	Body			TRUE					APOLD1	NA	NA	NA
cg01596292	chr8_101309456	0.13124	0.223367	8	101309456	T	C	13079.3	PASS	rs1660331	0.154079	chr8	101315505	-	67731417		ATCCTTTAACTCTTCCAACTTCTAATAACTATAAACATTCCTCRACTTAC		II			NA	NA	NA	NA	NA	NA		OpenSea	GGGGAGAATGTGTCCTTTGACTCTTCCAGCTTCTGGTGACTATAAGCATTCCTCGGCTTG[CG]GTTACATCACTCCAATCTCCGCCTCCATGAGCACACTGCTTCCTCCTTTTCTGCGCGTCG	CGCAAGCCGAGGAATGCTTATAGTCACCAGAAGCTGGAAGAGTCAAAGGA			RNF19A;RNF19A	NM_183419;NM_015435	5'UTR;TSS200			TRUE					RNF19A	NA	NA	NA
cg01606027	chr22_31613555	0.0427669	0.296815	22	31613555	G	A	1361.96	PASS	rs77664819	0.0798102	chr22	31607212	-	49645499		CCTATAATCTAAATCTAATATAAAAAAATAACAATTATAAAAAACCCAAC		II			NA	NA	NA	NA	NA	NA	chr22:31608021-31608528	N_Shore	TGGACATGTTTCCTGTGATCTAAATCTGATGTAAGGAAATGACAATTGTGAAAGACCCAG[CG]TGAGAGAATCTGATGGGAGGGTGGGTCATCAGGGACCAGCTGGCCTGGCTGATGATGTAT	CGCTGGGTCTTTCACAATTGTCATTTCCTTACATCAGATTTAGATCACAG			LIMK2	NM_005569	TSS1500					22:31607167-31609166	Promoter_Associated		LIMK2	NA	NA	NA
cg01616876	chr12_113539564	0.0844749	0.287481	12	113539564	T	C	357.27	PASS	rs10161235	0.116136	chr12	113544928	+	19661317		ACACCCCTTCCTACTACAATATATCTCACRTATAAAAAACTTCCTAAACC		II			NA	NA	NA	NA	NA	NA	chr12:113541697-113542086	S_Shelf	AGAAGCCAGATGTGGCCGGACCACAGGAACTCACCTTCATCCCCATCCACATCCACCAGC[CG]GTCCAGGAAGTCTCTCACACGTGAGACACACTGCAGCAGGAAGGGGTGCAGGGGGGCCAT	CACCCCTTCCTGCTGCAGTGTGTCTCACGTGTGAGAGACTTCCTGGACCG			RASAL1	NM_004658	Body								RASAL1	NA	NA	NA
cg01627252	chr2_31394676	0.00474586	-0.404989	2	31394676	A	G	5049.75	PASS	rs1443711	0.0455505	chr2	31397283	-	12636304		CACACCAACTCTAAAATCAAAATACTTAAACCATATCAAATAACATCTCC		II			NA	NA	NA	NA	NA	NA		OpenSea	TGGAGGCTAACCACACCAGCTCTGGAGTCAGAATGCTTAGGCCATGTCAGGTAACATCTC[CG]CTTGTGACAAGGTTGTGGCCTCAGGGAAGGATGGCTAGCTTTTACAAATCTGATGTAATC	CGGAGATGTTACCTGACATGGCCTAAGCATTCTGACTCCAGAGCTGGTGT			CAPN14	NM_001145122	3'UTR								CAPN14	NA	NA	NA
cg01627405	chr19_2229466	0.144987	-0.244344	19	2229466	C	T	716.67	PASS	rs142620137	0.166645	chr19	2235127	+	31712435		CAATTCCTAATAATAACCAATATCCTCCAAATTCCTTAACTTATAAAAAC		II			NA	NA	NA	NA	NA	NA	chr19:2235681-2237102	N_Shore	TTGGCGTCTGTGTAGAAGGGGAAATGTGGGCACAGACGTGATGCAAGGAGGACAAGGTGA[CG]CTTCCACAAGCCAAGGAACCTGGAGGATACTGGCCACCACTAGGAACTGGGAGATTCCCC	CGCTTCCACAAGCCAAGGAACCTGGAGGATACTGGCCACCACTAGGAACT			MIR1227;PLEKHJ1	NR_031596;NM_018049	TSS1500;Body								MIR1227	NA	NA	NA
cg01686975	chr7_138816931	0.223138	0.181099	7	138816931	A	G	5450.73	PASS	rs7778825	0.235802	chr7	138816336	-	16693317		TTTCATCCCTCATTCTATAAAAACATTACTAAACTTAAACCACACTCAAC		II			NA	NA	NA	NA	NA	NA	chr7:138818387-138818598	N_Shelf	CCCCTTACTGTTTTCATCCCTCATTCTGTGGAAGCATTGCTAAACTTGAACCACACTCAA[CG]TTATTCAATGAGTAGACTAACTTCATAGAAAGTTTCACTTCTTTTAGCTTCTCATGTCAC	CGTTGAGTGTGGTTCAAGTTTAGCAATGCTTCCACAGAATGAGGGATGAA										7:138816327-138816403	Unclassified_Cell_type_specific			NA	NA	NA
cg01701634	chr19_51880159	0.0425786	-0.297073	19	51880159	C	T	5231.48	PASS	rs7258020	0.0798102	chr19	51876119	+	30740498		CCATAAATAAAAATTATAAAATCTATAACAAAAACAAATACTAAACCACC		II			NA	NA	NA	NA	NA	NA		OpenSea	TCCCCGCTTAGTGTGTGATGGGGGAGGGCACTGAGGGTGTCAGATCATCAGTGGTTTGGG[CG]GTGGTTTAGTACTTGCCTCTGTCACAGATTCTACAACTCCCACCCATGGAACCTTCAACA	CATGGGTGGGAGTTGTAGAATCTGTGACAGAGGCAAGTACTAAACCACCG			NKG7	NM_005601	TSS200					19:51875495-51876465	Unclassified_Cell_type_specific		NKG7	NA	NA	NA
cg01745766	chr2_203507880	0.032195	-0.429377	2	203507880	A	G	425.27	PASS	rs143027990	0.0743344	chr2	203504161	-	20638495		AATATTTTAAACTTCCCACCTTCAATAACTATCATCTCCATAACAAAACC		II			NA	NA	rs75222899	0.018679	NA	NA	chr2:203499508-203500697	S_Shelf	CATCCCTGACAGATATTTTAAACTTCCCACCTTCAGTGACTGTCATCTCCATAGCAAAGC[CG]TTTGTCATTAGGAACTGAGGTATGTTTAGAAAAGGTACCTAGGCAACAGTGTTAACCAGA	CGGCTTTGCTATGGAGATGACAGTCACTGAAGGTGGGAAGTTTAAAATAT			FAM117B	NM_173511	Body					2:203504155-203504212	Unclassified_Cell_type_specific		FAM117B	NA	NA	NA
cg01796438	chr3_11316143	0.168872	-0.204062	3	11316143	C	T	13313.7	PASS	rs2594989	0.187167	chr3	11312864	-	15786505		TTTAATCAAAATAATCTCACTATTACAATAATCTCCCTCTACTATTACAC		II			NA	NA	NA	NA	NA	NA	chr3:11313889-11314137	N_Shore	TCTGCGGATGTTTTGGTCAGAGTGATCTCACTATTGCAATAGTCTCCCTCTGCTATTGCA[CG]GTTCCTTCTCTCCCACCTCTCTCACTTCTTGCAGTAATCCTTTCTTTTTTTTTTTTTTTG	TTGGTCAGAGTGATCTCACTATTGCAATAGTCTCCCTCTGCTATTGCACG			ATG7;ATG7;ATG7	NM_001144912;NM_006395;NM_001136031	TSS1500;TSS1500;TSS1500								ATG7	NA	NA	NA
cg01832712	chr3_4909828	0.00398009	0.412293	3	4909828	C	G	7123.07	PASS	rs34133755	0.0446669	chr3	4910674	+	43777422		ACCCTAACCACAACAATAACTTCATAAATAATACTCRTAATTACCAAAAC		II			NA	NA	NA	NA	NA	NA	chr3:4909962-4910537	S_Shore	GCCCCATCACATCAGGAACTTCAGCAGTTCCTTCCACCAAAGCTCAACTATTGCTGCAAG[CG]CTTTGGTAATCACGAGCATTATCTATGAAGCTACTGCTGTGGTCAGGGCCCCAGTCGTCC	CCCTGACCACAGCAGTAGCTTCATAGATAATGCTCGTGATTACCAAAGCG										3:4909840-4910932	Promoter_Associated			NA	NA	NA
cg01891966	chr7_27206467	0.0888074	0.250989	7	27206467	G	C	2654.77	PASS	rs6461991	0.118452	chr7	27202344	-	16751473		AATTAAACATAAACCCTAAATAATAACCTTCTACACATATATATAACTCC		II			NA	NA	NA	NA	NA	NA	chr7:27203915-27206462	N_Shore	CCTCCAATTAAAATTAAGCATAAACCCTAGGTAGTAACCTTCTGCACATATGTATAGCTC[CG]AATTTCCTCACTGTTCGTCTGGTGCAAAAACAATATTCAAGCTTGTCTGATTATGCATAT	CGGAGCTATACATATGTGCAGAAGGTTACTACCTAGGGTTTATGCTTAAT			HOXA9	NM_152739	3'UTR								HOXA9	CPG	NA	NA
cg01904393	chr12_51821541	0.016613	-0.4022	12	51821541	A	G	394.27	PASS	rs190861102	0.0600701	chr12	51815083	+	34723481		AATTTAATCTCTCCTTCCCAAAAAAAACTAATTCACTTAACTCTAAACAC		II			NA	NA	NA	NA	NA	NA	chr12:51818460-51819166	N_Shelf	TGAGAGCCATGTGTTTGAGCTTTTCCAACCAGGGTAAGGAGCAGTAGATGTTAGGAGCCT[CG]TGCTTAGAGCCAAGTGAACCAGCTTTTTCTGGGAAGGAGAGACCAAATCATCCCTGGGAG	ATTTGGTCTCTCCTTCCCAGAAAAAGCTGGTTCACTTGGCTCTAAGCACG										12:51814494-51816088	Unclassified	TRUE		NA	NA	NA
cg01912455	chr22_24123727	0.00736212	-0.451452	22	24123727	G	A	1604.55	PASS	rs28363665	0.0512084	chr22	24128528	-	44684437		CATTATTCAATCATAATTACTTTCAAACTTTCATTAATTTCACTAACTTC		II			NA	NA	NA	NA	NA	NA	chr22:24129097-24129697	N_Shore	TTTACTCCCTGCATTATTCAATCATGATTGCTTTCAGACTTTCATTAGTTTCACTAGCTT[CG]CGCTGTAAGAGCCAAGAGGCAGAGCCACAGGGCTGGGCTGCCTGGTTTCACTCCCCACTG	ATTATTCAATCATGATTGCTTTCAGACTTTCATTAGTTTCACTAGCTTCG			SMARCB1;SMARCB1	NM_003073;NM_001007468	TSS1500;TSS1500								SMARCB1	CPG	NA	AD/R
cg01924952	chr2_8621162	0.0858874	-0.253241	2	8621162	C	T	10997	PASS	rs6733104	0.117073	chr2	8627933	+	47735380	49741362	AAACTAATAAACACACATACTTTCCTCTCCAATCAAAAAAAAACTAAACA	AAACTAATAAACACACGTACTTTCCTCTCCAATCAAAAAAAAACTAAACG	I	A	Red	NA	NA	NA	NA	NA	NA		OpenSea	TTCCTGCTAAACGGCTGTATGGACGTGATCCCCCAGAGGCACGGCGGGCTCCAGCCTGCC[CG]CTCAGCCCTTCTCTGACTGGAGAGGAAAGCACGTGTGCCCATCAGCCCACGAGCTGCAGC	GGGCTGATGGGCACACGTGCTTTCCTCTCCAGTCAGAGAAGGGCTGAGCG								TRUE	2:8545246-8545458	2:8627863-8628784	Unclassified			NA	NA	NA
cg01932734	chr3_50377129	0.368759	0.187767	3	50377129	C	T	562.67	PASS	rs6446203	0.373574	chr3	50376409	+	38725311		TAAATATAAACAAACCAAACCAATAATCAAAACTAAACCCAAACTTCATC		II			NA	NA	NA	NA	NA	NA	chr3:50377803-50378540	N_Shore	CTACCCCCTGCAGCTCCTGCTCAGCTCCTTTGCAGATTCTGACTCAACTTCCATATCTCA[CG]ATGAAGTCTGGGCTCAGTCCTGATCACTGGCCTGGTCTGTCTACATTCATCTGCCCCAGA	GAATGTAGACAGACCAGGCCAGTGATCAGGACTGAGCCCAGACTTCATCG			RASSF1;RASSF1;RASSF1	NM_170712;NM_170714;NM_007182	TSS1500;Body;Body								RASSF1	NA	NA	NA
cg01932823	chr16_57693074	0.110431	0.327144	16	57693074	T	G	795.27	PASS	rs116211375	0.135814	chr16	57701726	+	56752456		ATAAAACCTACAACAAACTAAACACAAAACCTAACTCTAAACATAAAAAC		II			NA	NA	NA	NA	NA	NA		OpenSea	CTCCTGCTCTCCTCCCACACCCTCCAGCCTGGTTCAAGCCATAGGCACCATCTGGGTCTT[CG]TCCTCATGCCCAGAGCCAGGCTCTGTGCCCAGCTTGTTGCAGGTCTCATCAAACCCTGAC	CGTCCTCATGCCCAGAGCCAGGCTCTGTGCCCAGCTTGTTGCAGGTCTCA			GPR97	NM_170776	TSS1500							TRUE	GPR97	NA	NA	NA
cg01938023	chr5_138850653	0.0172292	-0.345932	5	138850653	C	T	1279.78	PASS	rs151206188	0.0600701	chr5	138855699	+	24642318		CCACAAAAAACCTTACAAAAAAAAATCCAAAACTTAACATCTTAAAATAC		II			NA	NA	NA	NA	NA	NA		OpenSea	TTCACAGGTTGAAGACACCGAGGCTCAGAGAGGGGAAATGACTGGCCCAAGGGGACAAGA[CG]CATCTTAAGATGTCAAGTCCTGGACCCTTCCCTGCAAGGCCCCCTGTGGAAGGAAATAGC	CGCATCTTAAGATGTCAAGTCCTGGACCCTTCCCTGCAAGGCCCCCTGTG			TMEM173	NM_198282	3'UTR								TMEM173	NA	NA	NA
cg01950511	chr2_239279633	0.227411	-0.179466	2	239279633	C	T	1643.7	PASS	rs75921156	0.239773	chr2	239289051	+	57627307		CTATTCAAATTAACCAAATCCAAAAAAACACCCCCACCACTCAAAAACCC		II			NA	NA	NA	NA	NA	NA		OpenSea	ATCCTGTTAAACCCAGAAAATATGGTGTCTTCATGCCCAGGAAGGGAAGGTCCTCTCCCC[CG]GGTCCCTGAGTGGTGGGGGTGTCCTCTTGGATTTGGCTAATTTGAACAGGAAGCTCTGCA	TGTTCAAATTAGCCAAATCCAAGAGGACACCCCCACCACTCAGGGACCCG			TRAF3IP1;TRAF3IP1	NM_015650;NM_001139490	Body;Body			TRUE					TRAF3IP1	NA	NA	NA
cg01955153	chr16_50759980	0.158808	-0.208887	16	50759980	A	C	7884.03	PASS	rs9921146	0.179648	chr16	50769852	+	53762348		CTCTAACTATAACCTTTCCCACRAACTCCAAATTCACACCATCTTTTAAC		II			NA	NA	NA	NA	NA	NA		OpenSea	AGGGAGTTCTGTTTTGAATTGTCAAGTTTGAGACACCGAAATGGGGAAGTTAAGTGGAGA[CG]TCAAAAGATGGTGTGAATTTGGAGCTCGTGGGAAAGGTCACAGCCAGAGATAATAGCGTG	TCTGGCTGTGACCTTTCCCACGAGCTCCAAATTCACACCATCTTTTGACG										16:50769750-50769990	Unclassified_Cell_type_specific			NA	NA	NA
cg01973676	chr7_101604646	0.0199794	0.33842	7	101604646	G	A	857.78	PASS	rs407366	0.0642235	chr7	101596404	-	26683495	15786400	AAAAAACTAAAAAAATCAAATCAACCCACTAAAATTCCTAATTCTCTACA	AAAAAACTAAAAAAATCGAATCAACCCGCTAAAATTCCTAATTCTCTACG	I	A	Red	NA	NA	NA	NA	NA	NA		OpenSea	CCTCACGTGTGAGGGGAACTGGGGAAGTCGAGTCAGCCCGCTGGGGTTCCTGATTCTCTG[CG]GTTCTGGGAAGAGCTTGCAGTGGAAGGCCTCCCAGCCATTTCCTCTTCTCCCCCAACTGT	CGCAGAGAATCAGGAACCCCAGCGGGCTGACTCGACTTCCCCAGTTCCCC			CUX1;CUX1;CUX1	NM_181500;NM_181552;NM_001913	Body;Body;Body			TRUE	7:101382986-101383125				CUX1	NA	NA	NA
cg01994190	chr2_119773399	0.0488409	0.288969	2	119773399	G	A	3223.3	PASS	rs6712180	0.0852313	chr2	119768574	-	28786495		AAATCAAAAACCCAATTCCTACACCAAAACTAAAATCCACAAAAAACCAC		II			rs4848532	0.314761	NA	NA	NA	NA	chr2:119769143-119769396	N_Shore	TGCTGATAGGAAGATCAGAGACCCAGTTCCTGCACCAAGGCTAGGATCCACAGAAAACCA[CG]AGGAAATGTGATTTCAAAACAGTGATGAGTTAGGGTGGCCCAGGACGGTGAGGGCCAGCA	CGTGGTTTTCTGTGGATCCTAGCCTTGGTGCAGGAACTGGGTCTCTGATC														NA	NA	NA
cg02010481	chr7_28210660	0.144422	-0.216188	7	28210660	T	C	15052	PASS	rs520161	0.166201	chr7	28218524	-	59712418		ACCTAAACAATTACTCAACAACATTTTCCTCTAAAAAACATTTTATAAAC		II			NA	NA	NA	NA	NA	NA	chr7:28219435-28219697	N_Shore	AAAGTTTCAAAACCTGGACAATTACTCAACAGCATTTTCCTCTGAAAGACATTTTGTAGA[CG]TTTCCCATGATTATCTCCTATTCCGGATGGCCCATCAAATCACATTCTAAACAGGCATTC	CGTCTACAAAATGTCTTTCAGAGGAAAATGCTGTTGAGTAATTGTCCAGG			JAZF1	NM_175061	Body								JAZF1	CPG	NA	NA
cg02019444	chr21_35013507	0.046875	0.291417	21	35013507	C	T	1331.78	PASS	rs75101644	0.0830611	chr21	35016787	+	51701327	71625451	CTCTCTTACTCAAACAAAATAATAAAAAAATTTTATAACAATACCATACA	CTCTCTTACTCAAACAAAATAATAAAAAAATTTTATAACGATACCATACG	I	C	Grn	NA	NA	NA	NA	NA	NA	chr21:35014823-35015792	S_Shore	TCTTTTTTTAAAAAAATGGTATTTCTTTATCTAGGAATGCTTCTGTTGAAATTGCTACGG[CG]CATGGTACCGTCACAAAACTCTTTTATTATTCTGCCTGAGTAAGAGAGGAAATGAACAAA	CTCTCTTACTCAGGCAGAATAATAAAAGAGTTTTGTGACGGTACCATGCG			ITSN1;ITSN1	NM_003024;NM_001001132	5'UTR;5'UTR		RDMR						ITSN1	NA	NA	NA
cg02045948	chr3_32859980	0.0176791	0.47027	3	32859980	C	A	350.27	PASS	.	0.0600701	chr3	32857317	+	53650418		ATATCCTATTTAACCTAATACAAACAACAACCTAATAACTCAAAAACATC		II			NA	NA	NA	NA	NA	NA	chr3:32858194-32860506	N_Shore	TTCCTGGAAATGGAATCACACAGTATGAACTCTTTTGTGTTTGGCTTCTCTCTCCCAACA[CG]ATGTTTTTGAGTCATCAGGTTGTTGCCTGTACCAGGTTAAATAGGATATCACTAACAGCG	TATCCTATTTAACCTGGTACAGGCAACAACCTGATGACTCAAAAACATCG														NA	NA	NA
cg02088996	chr7_41825744	0.00950575	-0.374482	7	41825744	T	C	2797.34	PASS	rs7805201	0.0537214	chr7	41817771	-	15644365		TACAAATAACCAATAAAACAAATAATATCATCCAAAAAACCCAACCACCC		II			NA	NA	NA	NA	NA	NA		OpenSea	CCAGCTTGAGCTGCAAATGACCAATAGGACAAATGATGTCATCCAGAGGACCCAACCACC[CG]GATCTGAGACACAGTAAGCCTCCATCATCCACCCAGACATACGTTAGGAAACTGAAAGAG	CGGGTGGTTGGGTCCTCTGGATGACATCATTTGTCCTATTGGTCATTTGC			LOC285954	NR_027118	Body			TRUE					LOC285954	NA	NA	NA
cg02116768	chr17_80545238	0.0053891	-0.399611	17	80545238	A	G	7756.09	PASS	rs3794717	0.0461575	chr17	80545322	-	40741345		RAAACTACAAAAAATCTAATCATACTAAAAAAATAATCRTAAAATCRACC		II			NA	NA	NA	NA	NA	NA	chr17:80545433-80545658	N_Shore	GTTTGCATTTCGAAGCTGCAGGAAATCTAGTCATGCTGGGGAAGTGGTCGTGGAGTCGGC[CG]TCATGGGATTCCCGTGGGAGGACCTGCCTGAAAAGAGATGAGAGTTTCTAATACATTGAG	CGGCCGACTCCACGACCACTTCCCCAGCATGACTAGATTTCCTGCAGCTT			FOXK2	NM_004514	Body				17:78138561-78138626				FOXK2	NA	NA	NA
cg02127589	chr8_12464037	0.0374276	-0.307814	8	12464037	C	A	2937.92	PASS	rs200916902	0.0775116	chr8	12458309	+	59658379		ATCCTATCTAAAACATCAATCTAAAACCCTATCRATACCTCTCACCTAAC		II			NA	NA	NA	NA	NA	NA	chr8:12458404-12459132	N_Shore	GAGCAGGGCTTGGCCAAGCCTGGCGCCAGGGACTTCCCCCCTACCCCACCACAGGCCCCT[CG]CCAGGTGAGAGGCACCGACAGGGTCCCAGACTGATGCCCCAGACAGGATGCCCAGCGCAA	CGCCAGGTGAGAGGCACCGACAGGGTCCCAGACTGATGCCCCAGACAGGA									8:12502643-12503472					NA	NA	NA
cg02138358	chr17_56352883	0.0977788	-0.244414	17	56352883	C	T	2206.36	PASS	rs11575868	0.125388	chr17	56358318	-	25617338		CCACCTCCACAACTCACCTAATATTATCAACTCCTCTTAACTCAATCTAC		II			NA	NA	NA	NA	NA	NA	chr17:56356374-56357013	S_Shore	TTCCAAGGACCCCACCTCCACAGCTCACCTGATATTGTCAGCTCCTCTTAGCTCAATCTG[CG]CTTTTATGTCCTCTAAGCTGGGGGTGGGGTGAGGTAGAGGAAGGTCTGATCCTGGAGACT	CGCAGATTGAGCTAAGAGGAGCTGACAATATCAGGTGAGCTGTGGAGGTG			MPO	NM_000250	TSS200	low-CpG:53713144-53713331							MPO	NA	NA	NA
cg02152819	chr2_232253332	0.0101498	0.371453	2	232253332	T	C	12332.8	PASS	rs7599590	0.0537214	chr2	232258417	-	50753313		TACCACCAAATTCTTTACATAAAAAATACCTATATCTATACTTCATTAAC		II			NA	NA	NA	NA	NA	NA	chr2:232260100-232261134	N_Shore	AGTAGCCGGCCTGCCACCAAGTTCTTTACATAGGGGATGCCTATGTCTGTGCTTCATTGG[CG]TCATCTCACAAGGCCCTGAGCTGGCAGGAAATTGAGGTCTCAAGGGGAAAAGCCACCTGC	CGCCAATGAAGCACAGACATAGGCATCCCCTATGTAAAGAACTTGGTGGC														NA	NA	NA
cg02275530	chr17_59326870	0.0232204	0.382821	17	59326870	A	C	1576.7	PASS	rs78571365	0.067784	chr17	59328313	+	55668507		ATAAAATTAAACACTAATCTCCCAAAAAATCCATAATCTTAAAACCTCCC		II			NA	NA	NA	NA	NA	NA		OpenSea	ATTAGACAATCTCAGAAAGGTTTTATGACTTGTGGGTGCCTTTGTGGTACTTCACATGAG[CG]GGAGGTCTTAAGACTATGGACCCCTTGGGAGACCAGTGTCTAATTCTACTACTTCCTCCT	CGGGAGGTCTTAAGACTATGGACCCCTTGGGAGACCAGTGTCTAATTCTA			BCAS3;BCAS3	NM_001099432;NM_017679	Body;Body			TRUE					BCAS3	NA	NA	NA
cg02295856	chr16_1756051	0.0554864	0.281244	16	1756051	G	C	2453.34	PASS	rs58515728	0.0902235	chr16	1758935	-	11640466		AACAAACCTTCATTTCCAACTTTATAAACCATTATACCCTATAAATCRAC		II			NA	NA	NA	NA	NA	NA		OpenSea	CTACTGAATCAAGCAGACCTTCATTTCCAACTTTGTAGACCATTGTGCCCTGTGGGTCGG[CG]TCTTTTCTAGGCAGGGACTTGTGATCACATAGACGTGTGTCTGATAAGAGGGGAGCGGGA	CGCCGACCCACAGGGCACAATGGTCTACAAAGTTGGAAATGAAGGTCTGC			MAPK8IP3;MAPK8IP3	NM_001040439;NM_015133	Body;Body				16:1698703-1699006				MAPK8IP3	NA	NA	NA
cg02332073	chr7_130370287	0.0141844	0.484182	7	130370287	A	T	1302.7	PASS	rs117481414	0.0579197	chr7	130372419	+	31756351		ATACCCTAAATTTAAATCTAATTTAACATTCTACTCTATTACAATCAACC		II			NA	NA	NA	NA	NA	NA		OpenSea	GATGTAATTCTTGAGCTCCTTTAGGAGCTCACAGTTTAGCCAGGAAGAGAGACAAAGAAA[CG]GTTGATTGCAACAGAGTAGAATGCCAAATTAGATCTAAATTTAGGGTACTATGGAAGCAA	CGGTTGATTGCAACAGAGTAGAATGCCAAATTAGATCTAAATTTAGGGTA		TRUE	TSGA13	NM_052933	TSS1500								TSGA13	NA	NA	NA
cg02346737	chr5_142488711	0.0376095	-0.343123	5	142488711	G	A	1022.39	PASS	rs34655884	0.0775116	chr5	142490096	+	44636487		AAATTACACATATATATACCAATCTAATATTACCAAATACTACAAATACC		II			NA	NA	NA	NA	NA	NA		OpenSea	AATGTTAGCTTAAAGGTAGTAGGTTGTGTGGTTGAAGGAAATGTCAGTAACAACAGGAAC[CG]GCATTTGCAGCACTTGGTAACACCAGACTGGCATACACATGTGCAACTTTTAAACCTCCT	CGGCATTTGCAGCACTTGGTAACACCAGACTGGCATACACATGTGCAACT			ARHGAP26;ARHGAP26	NM_015071;NM_001135608	Body;Body			TRUE					ARHGAP26	CPG	NA	NA
cg02348449	chr19_58635240	0.12974	0.311376	19	58635240	C	T	416.27	PASS	rs193057112	0.152702	chr19	58630429	-	49668314		ATTATATAACTCTCCATAACACAAAAACCCATTACCATACATAAAATTCC		II			rs2098685	0.110673	NA	NA	NA	NA	chr19:58629309-58630241	S_Shore	CCCTTCATGCGGTTGTGTAACTCTCCATGGCACAAAAACCCATTGCCATGCATAAGGTTC[CG]TGCCAAAATAACCACTTTACGCCATTGCATAACACTCTATGGCACAATAACCACTTTACA	CGGAACCTTATGCATGGCAATGGGTTTTTGTGCCATGGAGAGTTACACAA			ZSCAN18;ZSCAN18	NR_027135;NM_001145542	TSS1500;TSS1500								ZSCAN18	NA	NA	NA
cg02351277	chr3_177389109	0.0111783	-0.366942	3	177389109	T	C	3156	PASS	rs12487312	0.0537986	chr3	177397780	+	33786418		CTACCCTTTAAATCACACCAAAAAAAACAACTACTCTTTCTATCAAATCC		II			NA	NA	NA	NA	NA	NA		OpenSea	TTTCAGCGTTAATTTAACCAGGACAGTTGCTGTTTTAAAAGGGTTTGCTAGCCAGCCTGC[CG]GATCTGACAGAAAGAGTAGCTGCCTCCCCTGGTGTGATTTAAAGGGCAGTAAAAGTTCAG	TGCCCTTTAAATCACACCAGGGGAGGCAGCTACTCTTTCTGTCAGATCCG								TRUE						NA	NA	NA
cg02352281	chr3_46133216	0.0358486	-0.306951	3	46133216	C	T	2367.55	PASS	rs55922157	0.076881	chr3	46139305	-	55688435	19604347	TACTCCAAACCCCTATATCTCCAACACCAAAAATATCAAAATAAACAACA	TACTCCGAACCCCTATATCTCCAACACCAAAAATATCAAAATAAACGACG	I	A	Red	rs62243876	0.187843	NA	NA	NA	NA		OpenSea	CTGTGATTGCCTTGCTCCGGACCCCTATGTCTCCAGCACCAAGAGTGTCAGGGTAGACGA[CG]GTGTGGAGCTCAGTGGAGGCGGATAAGGGGGCTGTAGTCATTTTGAAACCTTACGGTATT	TGCTCCGGACCCCTATGTCTCCAGCACCAAGAGTGTCAGGGTAGACGACG								TRUE		3:46139269-46139386	Unclassified_Cell_type_specific			NA	NA	NA
cg02381385	chr19_52015126	0.00683686	-0.455147	19	52015126	G	C	1334.98	PASS	rs6509545	0.0497275	chr19	52005188	+	57700407		TCTAAATAAATCTTTCATCCTCTCTAACCTCAAAATCCCCAAAAATAAAC		II			NA	NA	NA	NA	NA	NA		OpenSea	CTTCACACACAGACACTGTCAGGGCCGGGTCACCCCTGGAAGATCCACCGTCCACTACCC[CG]TCCACTCCTGGGGACCCTGAGGCCAGAGAGGATGAAAGACTCACCCAGATTCCAACCCCA	CTGGGTGAGTCTTTCATCCTCTCTGGCCTCAGGGTCCCCAGGAGTGGACG			SIGLEC12	NM_053003	TSS200								SIGLEC12	NA	NA	NA
cg02395280	chr15_69613011	0.17798	-0.199873	15	69613011	C	A	3676.36	PASS	rs62008448	0.19494	chr15	69606596	+	41683393		AAAAAAACAACTAAACCAACCACTTTCCCTTCCTACTTAATTAAACCCAC		II			rs11631499	0.408553	NA	NA	NA	NA		OpenSea	ATTGTAAGTGGAAAAAAAAAAAGGAAATTGTGTGCAGGAGGATGAAAACTTTGGCTTAAG[CG]TGGGCTTAACCAAGCAGGAAGGGAAAGTGGCTGGCCCAGCTGCCCTTCTCCCTCCTGTCC	GAAGGGCAGCTGGGCCAGCCACTTTCCCTTCCTGCTTGGTTAAGCCCACG			PAQR5;PAQR5	NM_017705;NM_001104554	5'UTR;TSS200								PAQR5	NA	NA	NA
cg02455383	chr22_27021425	0.0369954	0.305165	22	27021425	A	G	6499.09	PASS	rs4276	0.077431	chr22	27014116	+	61713354		TATATACTAATCTCACAAAAAAAAATACTACTATCTACAATAATCCAAAC		II			NA	NA	NA	NA	NA	NA		OpenSea	ACAAAGGGGAAGCTGGCTCAGCAGGCCTGGGCAGGGAGTGGGGGACTGGGGCCCTGACCT[CG]CCTGGATCACTGCAGACAGCAGCACTTTCCTTTGTGAGACCAGCACACACAGCAGAAACC	CGCCTGGATCACTGCAGACAGCAGCACTTTCCTTTGTGAGACCAGCACAC			CRYBB1	NM_001887	TSS200			TRUE					CRYBB1	NA	NA	NA
cg02488934	chr1_156421654	0.164287	-0.206233	1	156421654	G	A	13363.7	PASS	rs2477972	0.183615	chr1	156422580	-	39725420		TACTTTTCAAACTAACTCTTCCATATTACTTTCAATAACTTCTCTCTCTC		II			NA	NA	NA	NA	NA	NA	chr1:156426549-156427362	N_Shelf	ATTATCTCCCCTGCTTTTCAGACTGACTCTTCCATGTTACTTTCAGTGGCTTCTCTCTCT[CG]TATTGGATAGCTAGATGTTACTTCTGTTCTCAATCTTTTCCCACATGTTTTTCCTCTGAT	CGAGAGAGAGAAGCCACTGAAAGTAACATGGAAGAGTCAGTCTGAAAAGC										1:156422500-156422693	Unclassified_Cell_type_specific			NA	NA	NA
cg02532341	chr3_10394316	0.113746	0.233782	3	10394316	C	T	11054.1	PASS	rs3774187	0.138609	chr3	10399439	+	53639436		ATCAACTCACACTATAAAACCCCAAAAAAACACCATAAACATAAAACAAC		II			NA	NA	NA	NA	NA	NA	chr3:10400381-10400586	N_Shore	CGGTCTGGACCTAGCAGCTGAGTGAGTCCTGGGAGGAAGTGGAAGCCAGCCCCTCCTGCA[CG]CTGCCTCATGCCCATGGTGCTCCCCTGGGGCCTCACAGTGTGAGCTGACTCACTCCGCCT	CGCTGCCTCATGCCCATGGTGCTCCCCTGGGGCCTCACAGTGTGAGCTGA			ATP2B2;ATP2B2	NM_001683;NM_001001331	Body;Body			TRUE					ATP2B2	NA	NA	NA
cg02543462	chr2_113885768	0.00458156	-0.406464	2	113885768	G	A	2315.73	PASS	rs3087263	0.045377	chr2	113885116	+	53787474		RAACCCAAAATTATAATTTATAAAAAAATAATCACTCACCCAAACTAAAC		II			rs4252003	0.010638	NA	NA	NA	NA		OpenSea	TCTCTTTTTGGAAATGCGAGGAGGGTATTTCCGCTTCTCGCAGTGGGGCAGGGTGGCAGA[CG]CCTAGCTTGGGTGAGTGACTATTTCTTTATAAACCACAACTCTGGGCCCGCAATGGCAGT	CGCCTAGCTTGGGTGAGTGACTATTTCTTTATAAACCACAACTCTGGGCC			IL1RN;IL1RN;IL1RN;IL1RN	NM_173842;NM_173843;NM_173841;NM_000577	TSS200;5'UTR;Body;Body								IL1RN	NA	NA	NA
cg02570354	chr3_31735209	0.0133733	0.358397	3	31735209	C	T	13851.3	PASS	rs7619753	0.0573759	chr3	31728749	-	50619492		AACCCTAATAAATATAACTTCAAACAAAAATAATTACRTAACCTTAACTC		II			NA	NA	NA	NA	NA	NA		OpenSea	CTGAGGCCATCAGCCCTGATGGGTATAACTTCAAACAAAGATAATTGCGTAACCTTGGCT[CG]TGTCTTTTTCCCCACTCTATGGCAATGGGGCTTCTGTGGCAATAATTCCACCTCTAGACA	CGAGCCAAGGTTACGCAATTATCTTTGTTTGAAGTTATACCCATCAGGGC			OSBPL10	NM_017784	Body			TRUE					OSBPL10	NA	NA	NA
cg02570920	chr1_96991364	0.00973399	0.373389	1	96991364	C	A	2568.98	PASS	rs72719779	0.0537214	chr1	96991388	-	73796478		AACATCCTATCCCATCCCTCAAAATCTATTACRCAAAATATAAACCCATC		II			rs72719779	0.066474	NA	NA	NA	NA		OpenSea	TTTTGTATCAGAACATCCTGTCCCATCCCTCAAGATCTGTTGCGCAAAATGTAGGCCCAT[CG]GGAGGAAGAAAGTTGAGGAGAGGGGTGATTTGCCTTGCTGGCAACTTATTGACATGTCTT	ACATCCTGTCCCATCCCTCAAGATCTGTTGCGCAAAATGTAGGCCCATCG								TRUE						NA	NA	NA
cg02575483	chr6_117827493	0.00925634	0.375703	6	117827493	C	T	7041.78	PASS	rs1015130	0.0537214	chr6	117826706	+	47799311		TACTTTAAAAAAATTTACTTCCCTTAATTACTATCACTTCAACCTCTAAC		II			rs9285420	0.202589	NA	NA	NA	NA		OpenSea	TTTCATTCCACCTGCTGACATAACAGTGGAGGAATCATTTTGTTGCATAAGACTCTGTCA[CG]TCAGAGGCTGAAGTGACAGCAACTAAGGGAAGCAAATCTTCCCAAAGCAGGATGTGGAGA	CGTCAGAGGCTGAAGTGACAGCAACTAAGGGAAGCAAATCTTCCCAAAGC			DCBLD1	NM_173674	Body			TRUE					DCBLD1	NA	NA	NA
cg02607972	chr2_25961743	0.0928952	0.29277	2	25961743	G	A	682.27	PASS	rs147299572	0.121982	chr2	25964061	+	24784304		TTATTACAAACTATACAATACAACAATTCCAACAAAAATACCCTATCCCC		II			NA	NA	NA	NA	NA	NA		OpenSea	CTTTCCTGTTCATTTTATATGAGTATTTCAAAATTGTTAGTTACCACGAATGACTAAGTG[CG]GGGATAGGGTATTTTTGCTGGAATTGTTGCACTGCACAGCCTGTAACAACACAGGGGGTC	CGGGGATAGGGTATTTTTGCTGGAATTGTTGCACTGCACAGCCTGTAACA			ASXL2	NM_018263	3'UTR			TRUE					ASXL2	NA	NA	NA
cg02624690	chr17_37313785	0.00049787	0.488278	17	37313785	T	G	13249.8	PASS	rs801241	0.0271258	chr17	37323484	-	57749422		ACTTAATTCTCCAACCACATAAAACTTCTCCCTACACTAAACTTATAAAC		II			NA	NA	rs34400908	0.025547	NA	NA	chr17:37321482-37322099	S_Shore	CCCCAGCCCTGACTTGGTTCTCCAGCCACATGGGGCTTCTCCCTACACTGGGCTTATAGA[CG]GGCAAGTCTGTTTCCTCCCATCAACTGTGAGTACCAGGGTGGGATTCATATATTGTTAAC	CTTGGTTCTCCAGCCACATGGGGCTTCTCCCTACACTGGGCTTATAGACG			ARL5C	NM_001143968	TSS1500								ARL5C	NA	NA	NA
cg02627227	chr6_161674547	0.0227585	-0.384015	6	161674547	A	G	490.74	PASS	rs148258252	0.0676062	chr6	161664638	+	48642371		ACAACTATTATACTATTTCTCTACCTTCCTATATATAATTATTACAACAC		II			NA	NA	NA	NA	NA	NA		OpenSea	ATGCTCTCTGAGCCTCCGGGTCTGTATCTGCTAATGGAGGTGAAATTCCCTGCCTCCCAC[CG]TGCTGTAACAATTACACACAGGAAGGCAGAGAAACAGCACAACAGCTGCAGGAAGAACCC	CAGCTGTTGTGCTGTTTCTCTGCCTTCCTGTGTGTAATTGTTACAGCACG			AGPAT4	NM_020133	5'UTR			TRUE		6:161664414-161664713	Unclassified_Cell_type_specific		AGPAT4	NA	NA	NA
cg02640809	chr5_173215611	0.00233224	-0.433548	5	173215611	C	T	3804.75	PASS	rs13160587	0.0387735	chr5	173213710	-	51799509		CATTTCTTTATCTTATTCTAAATTAACCCTTCCTCTTTCRAAAAAAACTC		II			NA	NA	NA	NA	NA	NA		OpenSea	AGGTCCCCAGACATTTCTTTGTCTTGTTCTGAATTAACCCTTCCTCTTTCGAGGGAAGCT[CG]GGGAGGGGAAGTGCCAGCTTTCTCTTGGCTGGCTAGCAAAGCTTAGATGAAAGGCCAGAA	ATTTCTTTGTCTTGTTCTGAATTAACCCTTCCTCTTTCGAGGGAAGCTCG								TRUE						NA	NA	NA
cg02679745	chr9_139937081	0.0663561	0.318529	9	139937081	G	A	222.38	PASS	rs114340242	0.1012	chr9	139927646	+	19757498		AACCAAACCTAACCTACATTAAAATCTCCAAAACRTCTAAATCTAACCAC		II			NA	NA	NA	NA	NA	NA	chr9:139925243-139925996	S_Shore	TCAGCCTCTTCACCCAACCACGTTGCCACTCTGCTGCACGGGACCTTGTGTGGTCCCAGG[CG]TGGCCAGACCCAGACGTCCTGGAGATCTCAATGCAGGTCAGGCTTGGTTTGTTTGTTTGT	ACCAAGCCTGACCTGCATTGAGATCTCCAGGACGTCTGGGTCTGGCCACG		TRUE	C9orf139;FUT7	NM_207511;NM_004479	Body;TSS1500								C9orf139	NA	NA	NA
cg02738156	chr2_6916048	0.041967	-0.297915	2	6916048	G	A	3143.44	PASS	rs78214833	0.0798102	chr2	6910588	+	12639339		TTTCTCCRAAACAAAAAATTATTATACATTCAAACACACCATAAATACAC		II			NA	NA	NA	NA	NA	NA		OpenSea	GCCATTCTAGGGCCAGGAAGGAAGAGCCTCAGACCCTGGAATTGCCATGTACAAACTAGA[CG]TGTATTTATGGTGTGTCTGAATGTACAACAATTTCCTGTTTCGGAGAAAATAGTTCCTTC	TTCTCCGAAACAGGAAATTGTTGTACATTCAGACACACCATAAATACACG														NA	NA	NA
cg02810291	chr15_85982699	0.0687391	-0.267832	15	85982699	G	A	3093	PASS	rs60612195	0.10389	chr15	85973746	+	23738467		CAAATAATTCAATAAAATACAACATATAACCTTTAAAAAACAAACCCACC		II			NA	NA	NA	NA	NA	NA		OpenSea	GATTATGTGACTTAATCTTCCCATCAGGGGGATGTGAGTGATTGGAATGCTAGTGGCTGG[CG]GTGGGTTTGTTTCTTAAAGGCTATATGTTGTACTTCACTGAACCACCTGTACAGCTAAGC	AGGTGGTTCAGTGAAGTACAACATATAGCCTTTAAGAAACAAACCCACCG			AKAP13;AKAP13	NM_006738;NM_007200	5'UTR;5'UTR			TRUE		15:85973740-85974124	Unclassified_Cell_type_specific		AKAP13	NA	NA	NA
cg02824983	chr15_38652180	0.102877	-0.280321	15	38652180	T	C	605.27	PASS	rs73400440	0.129605	chr15	38659681	-	59786307		CAAAAACAAAAAACCRATCTATAATAAAAACTTATACTCATATTAAACTC		II			NA	NA	NA	NA	NA	NA		OpenSea	GAAGTTCATTCCAGGAACAGGAAACCGGTCTGTGGTAGAGACTTGTACTCATATTGGACT[CG]GCTCTCCTTCTTGGCATACAGGAGGATTTTCCTACCTGTGGGGCTATAGGTAGTTACTTC	AGGAACAGGAAACCGGTCTGTGGTAGAGACTTGTACTCATATTGGACTCG								TRUE						NA	NA	NA
cg02849956	chr19_4642579	0.0331334	-0.311373	19	4642579	T	C	6479.53	PASS	rs11878789	0.0743344	chr19	4634827	-	11724481		ATCCTATAACAACTACTCAAAACCACAAACATATCTCCCTATTTTAAAAC		II			NA	NA	NA	NA	NA	NA	chr19:4636207-4636567	N_Shore	CACTGAGTCATGTCCTGTAGCAGCTGCTCAGAACCACAGACATATCTCCCTGTTTTGGGG[CG]TTCTCTCTGCCCAGAGCTAAGGTTCCTGGGAGTAGTCCTTTGTCAACGCTGGTTGAACAT	CGCCCCAAAACAGGGAGATATGTCTGTGGTTCTGAGCAGCTGCTACAGGA								TRUE				TRUE		NA	NA	NA
cg02886528	chr2_129059140	0.00362441	-0.416115	2	129059140	A	G	3609.38	PASS	rs12986686	0.0446669	chr2	129066114	+	53638300		CCAACAACCAAAATATAAAAACTATACACATCTATCCTAATACCCAAATC		II			NA	NA	NA	NA	NA	NA		OpenSea	TGGGTCTCGAGGTTCTCAGATGGCTGGGGGTGGGGTCAGGCTGCCACCCACAGGGTCTCA[CG]ACCTGGGCACCAGGACAGATGTGCACAGTCTCTACATCCTGGCTGCTGGCCAGAGAGGGC	CGACCTGGGCACCAGGACAGATGTGCACAGTCTCTACATCCTGGCTGCTG			HS6ST1	NM_004807	Body			TRUE		2:129066022-129066129	Unclassified_Cell_type_specific		HS6ST1	NA	NA	NA
cg02888518	chr10_75710025	0.160765	-0.289271	10	75710025	G	C	1283.67	PASS	rs113667161	0.180545	chr10	75716672	-	69640481		CTCCCTACCAACCTAAAACTCCAACTCTTCAACCAATCTATAAAACAACC		II			NA	NA	NA	NA	NA	NA		OpenSea	TGGGCTGTGGCCTCCCTGCCAGCCTGAGGCTCCAGCTCTTCAGCCAATCTGTGGGGCAAC[CG]TCCCTTCCACTCAGAGGGCAGTGACAGGAGCAGACCAGGAAAGAGGCCGCCAGTATCTGC	CGGTTGCCCCACAGATTGGCTGAAGAGCTGGAGCCTCAGGCTGGCAGGGA								TRUE		10:75716286-75717412	Unclassified			NA	NA	NA
cg02956499	chr2_74280115	0.00133408	-0.454402	2	74280115	G	A	10812.3	PASS	rs12620278	0.0304371	chr2	74280825	+	38634491		AACTATATCCCATTTAAAATTCCCTAATAAACATACCATCAACCACATTC		II			NA	NA	NA	NA	NA	NA		OpenSea	AAAATATCTCCTTTGCCTGGAGCATGGTGAAAGTCTGGGTGAGGGAGTGGCATTGTCCAG[CG]AATGTGGCTGATGGCATGTCCATCAGGGAATTTCAAATGGGACATAGTCCTGAATGGAGG	ACTATGTCCCATTTGAAATTCCCTGATGGACATGCCATCAGCCACATTCG			TET3	NM_144993	Body			TRUE		2:74280351-74280895	Gene_Associated_Cell_type_specific		TET3	NA	NA	NA
cg02961101	chr16_48541215	0.0240635	-0.449823	16	48541215	T	G	355.27	PASS	rs141752332	0.0681705	chr16	48533155	+	23680485		CCAATTATAAACTATATAATCTATCAAAAATCCTTAAAACTATAACCCAC		II			NA	NA	NA	NA	NA	NA	chr16:48530535-48530809	S_Shelf	TGCCTGGTCCTGCTGGCCCCCTTTTCTCAGGCCCCCCTCCTCTGAAACGGGATGTGAACA[CG]TGGGCCACAGCCCTAAGGACTCCTGACAGACCACATAGCCCACAACTGGCCCTGCTCATG	CGTGGGCCACAGCCCTAAGGACTCCTGACAGACCACATAGCCCACAACTG	TRUE											TRUE		NA	NA	NA
cg03006953	chr10_77847107	0.151883	-0.212337	10	77847107	C	T	1534.96	PASS	rs10824362	0.173076	chr10	77842199	-	24637386		AAATCAAAAAACAAATTTATTTATATCTATTATAATTAATACTTTTACCC		II			NA	NA	NA	NA	NA	NA		OpenSea	CATCATCCACAAAATCAGGAAACAGATTTATTTGTATCTGTTGTAGTTAGTGCTTTTGCC[CG]TGGGTTTCTGGTGGGAGGAGCGAGAACTAGGCAGCCTTTGTACCTGTGACTCAAAGGAAA	CGGGCAAAAGCACTAACTACAACAGATACAAATAAATCTGTTTCCTGATT			C10orf11	NM_032024	Body			TRUE					C10orf11	NA	NA	NA
cg03029090	chr15_58804958	0.0169206	-0.406929	15	58804958	C	G	1136.75	PASS	rs1968684	0.0600701	chr15	58812960	-	74638467		AATTCACAATAACTTCTTCTCTCRAACCAACAAAAAACCTAATTAATACC		II			NA	NA	rs112867536	0.020128	rs112867536	0.020128		OpenSea	TCTAGAGATTAAATTCACAGTAGCTTCTTCTCTCGGGCCAGCAGGAAGCCTGATTAATGC[CG]CTTAATACGACACTTCCCATATTTATTTGGCCACAAAACTCCTTTTTCCCCATAACTCCT	CGGCATTAATCAGGCTTCCTGCTGGCCCGAGAGAAGAAGCTACTGTGAAT			LIPC	NM_000236	Body			TRUE					LIPC	NA	NA	NA
cg03041109	chr4_109047714	0.0609913	-0.275391	4	109047714	C	T	7223.09	PASS	rs6852833	0.0960734	chr4	109057004	-	71643307		CTTCAAACTAACCTACTTAAAACCTACAATTCCTTCTACTCTCCTCCCAC		II			NA	NA	NA	NA	NA	NA		OpenSea	CACTGTGAGTCCTTCAAGCTAACCTGCTTGGAGCCTGCAATTCCTTCTGCTCTCCTCCCA[CG]CACCCCATGGGCTGGCTCCAAGAACTTTTTCTTTTTGGCTTCATCCCCCTTTCCCCCAAT	TTCAAGCTAACCTGCTTGGAGCCTGCAATTCCTTCTGCTCTCCTCCCACG			LEF1;LEF1;LEF1;LEF1	NM_001166119;NM_001130714;NM_001130713;NM_016269	Body;Body;Body;Body			TRUE					LEF1	CPG	NA	NA
cg03055520	chr11_121463895	0.10972	-0.23635	11	121463895	C	G	11384.8	PASS	rs1503423	0.135516	chr11	121460793	+	29748374		CTCCCTATCACATTTCCATCTATTAAAAATACAATAACCATTCTCACACC		II			NA	NA	NA	NA	NA	NA		OpenSea	TGGTTGATCTCTGCAGAAAACCCCACAGAAGCCCCAAACTGCTCCCGCTACTTCCAGTTT[CG]GTGTGAGAATGGCCACTGCATCCCCAACAGATGGAAATGTGACAGGGAGAACGACTGTGG	CGGTGTGAGAATGGCCACTGCATCCCCAACAGATGGAAATGTGACAGGGA			SORL1	NM_003105	Body	low-CpG:120965892-120966283				11:121460534-121461180	Unclassified_Cell_type_specific		SORL1	NA	NA	NA
cg03077671	chr19_13212124	0.0497152	0.287906	19	13212124	A	G	9415.64	PASS	rs1003391	0.0857127	chr19	13211225	-	57713476		ACTATCATTTTATAACTCCCATACCCTAATATAACATACTCTATTTTACC		II			NA	NA	NA	NA	NA	NA	chr19:13208343-13210525	S_Shore	ATTCCAGTGGAGCTGTCATTTTGTGGCTCCCATGCCCTGGTGTGGCATGCTCTGTTTTGC[CG]TGACTGCGGCTACATGGCTTGGCCTGTTGGGTGGCGGTGGTTGTGTGGGGCTGGCTATGG	CGGCAAAACAGAGCATGCCACACCAGGGCATGGGAGCCACAAAATGACAG			LYL1	NM_005583	Body		CDMR			19:13210909-13211252	Promoter_Associated		LYL1	CPG	NA	NA
cg03116182	chr11_33938199	0.0517576	-0.331465	11	33938199	T	C	745.67	PASS	rs12417320	0.0869789	chr11	33934316	-	74679470		CTTCTAATAAACACRACTACTACTTTTTATTCCCCTAATCATCAACAAAC		II			NA	NA	rs57684722	0.013032	NA	NA		OpenSea	TTAATGTCTCTCTTCTGGTGGACACGGCTGCTGCTTTTTGTTCCCCTGATCATCAACAAA[CG]TGGTTCCAGGCGAATGGCAGCAACAGCCTCTGGTGGTAACAGCCCTCAGCCTGTCACCTA	TTCTGGTGGACACGGCTGCTGCTTTTTGTTCCCCTGATCATCAACAAACG								TRUE		11:33934189-33934544	Unclassified_Cell_type_specific	TRUE		NA	NA	NA
cg03121834	chr7_99968371	0.398875	0.125957	7	99968371	C	T	2328.75	PASS	rs62482199	0.403644	chr7	99970448	-	22765386		AACATCTAAATTAAAAAAACTCCAATCCTATACCCACTACTACAAATCAC		II			NA	NA	NA	NA	NA	NA		OpenSea	AGCCAGGCCCAGACATCTGGGTTGAGGGGGCTCCAGTCCTGTACCCACTACTGCAAGTCA[CG]TGGCCTGGGGCAGGGCTTCTCAGAGCCCTGTCCCCTCCTGTGTAGGGCGGGACGTCAGAG	ACATCTGGGTTGAGGGGGCTCCAGTCCTGTACCCACTACTGCAAGTCACG			PILRA;PILRA;PILRA	NM_178273;NM_178272;NM_013439	TSS1500;TSS1500;TSS1500			TRUE					PILRA	NA	NA	NA
cg03161309	chr17_6559236	0.12974	0.311376	17	6559236	C	T	258.27	PASS	rs185985460	0.152702	chr17	6563585	-	64638319		ACCTTACAATATAACTAAAAAAACACATAAAACTAATCTACAAAAACTCC		II			NA	NA	NA	NA	NA	NA	chr17:6559363-6560803	S_Shelf	TCTATTCGAAGGCCTTGCAATGTAGCTGGAGAGACACATAGGGCTAGTCTGCAGAAGCTC[CG]GGACTGAGGAAGTCCCGGAGGACAGAGACAGCCCAGGAGGGATCGGGGAGTTGGGATGTC	CCTTGCAATGTAGCTGGAGAGACACATAGGGCTAGTCTGCAGAAGCTCCG														NA	NA	NA
cg03186440	chr16_89048815	0.0356394	-0.307281	16	89048815	G	C	4331.73	PASS	rs11861958	0.076881	chr16	89042185	-	69616460		AACCCTAAAACCCCACRAACAACTACAAATAAAAACAACCTCAAACAACC		II			NA	NA	NA	NA	NA	NA		OpenSea	TTGTGGGGGATGGCCCTGGGGCCCCACGGGCAGCTGCAGGTGGGAACAGCCTCAGGCAGC[CG]CCGCCAGGACCTGCTCAGGGAATGTGGTCTCCAGAGATGGGGACACCCCTCGGTCCCGGG	GCCCTGGGGCCCCACGGGCAGCTGCAGGTGGGAACAGCCTCAGGCAGCCG			CBFA2T3	NM_005187	Body				16:87569291-87569869	16:89041875-89042224	Promoter_Associated_Cell_type_specific		CBFA2T3	CPG	TS	NA
cg03198066	chr2_159306406	0.011551	-0.428068	2	159306406	A	G	1030.78	PASS	rs72927535	0.0537986	chr2	159311068	+	61689328		AACCCCCACTTTACRTAATTTTCCTACACTTCTACAAATAATCTTACCTC		II			NA	NA	NA	NA	NA	NA	chr2:159313172-159313416	N_Shelf	AGGACTGAGGTTTAAGAAAGTTAAGTTGAGGAACCTCATGGTGGATCCTTCAGTAGAGTA[CG]AGGCAAGATCATTTGCAGAAGTGCAGGAAAACCACGTAAAGTGGGGGCTTCAGGAGAGCA	CGAGGCAAGATCATTTGCAGAAGTGCAGGAAAACCACGTAAAGTGGGGGC			CCDC148;CCDC148	NM_001171637;NM_138803	5'UTR;Body								CCDC148	NA	NA	NA
cg03206681	chr3_193510766	0.0522691	-0.284885	3	193510766	A	G	760.67	PASS	rs111245842	0.0873655	chr3	193512175	-	33754496		ACTAATATAATTTCCCAAAACAAAAACAAAACTAACAAACAAAAACRCCC		II			NA	NA	NA	NA	NA	NA		OpenSea	GCTCATGTTTGGCTGATGTAATTTCCCAAGGCAAGGACAAGACTGACAGGCAGGAACGCC[CG]GGGAGGTCCTTGGGGGAGATGAACATCCTCTTTTTATCTTCAAAGCAAATGTTCAGGAAG	CGGGCGTTCCTGCCTGTCAGTCTTGTCCTTGCCTTGGGAAATTACATCAG								TRUE						NA	NA	NA
cg03211593	chr11_44722943	0.0193146	0.340152	11	44722943	T	C	12619.8	PASS	rs11038114	0.0635403	chr11	44731693	+	58741486		CCCTACATTTAATCTATCAAAAAATCCTATTAACTACACTTACAAAATAC		II			NA	NA	NA	NA	NA	NA		OpenSea	GAGGGTGTTTTGGAGGAAGATGGTGGCAGAGGAGGTGGCGAGAAATGGCTGGATTCCAGG[CG]CATTTTGCAAGTGCAGCTAACAGGATTTCCTGACAGATCAAATGTAGGGGGTGAGAGAAA	CCTACATTTGATCTGTCAGGAAATCCTGTTAGCTGCACTTGCAAAATGCG								TRUE						NA	NA	NA
cg03257930	chr9_110402215	0.0939577	0.247155	9	110402215	C	T	1534.7	PASS	rs7341759	0.122513	chr9	110399293	+	43607473		AATAAAACCACACATAAACAATACTTTCCCTACCACCTCAATAACCTCTC		II			NA	NA	NA	NA	NA	NA	chr9:110399674-110400566	N_Shore	AAGAAGAGAGGGTAGGGGGTTTCCAGAATGATAAAGCAATGTGCCAATGTCATGCAGTTT[CG]AGAGGCCACTGAGGTGGTAGGGAAAGCATTGCCCATGTGTGGCTCCATCTCCCCGAGCCT	CGAGAGGCCACTGAGGTGGTAGGGAAAGCATTGCCCATGTGTGGCTCCAT							RDMR							NA	NA	NA
cg03282312	chr6_53314523	0.0432808	-0.296118	6	53314523	T	C	881.78	PASS	rs76235086	0.0798102	chr6	53305580	+	63710302		TATAACTAACCTACTAAATATAAACCTATAAAAATCTACCTCCTAAAACC		II			NA	NA	NA	NA	NA	NA		OpenSea	GATTCTCTATCTAAATTTGGAAGTGACAGGAAGGACCAGAGACTGTAAATGTGTAGCTGA[CG]GCCCCAGGAGGTAGATTTTTATAGGTCTACACCTAGCAGGTCAGTCATAGCAAGTGCTTA	CGGCCCCAGGAGGTAGATTTTTATAGGTCTACACCTAGCAGGTCAGTCAT								TRUE						NA	NA	NA
cg03288742	chr8_145092435	0.119363	0.230314	8	145092435	C	T	953.99	PASS	rs185212438	0.143205	chr8	145086427	+	48618352		ATACACAAACCTTACCTCRACCTAAAATATCCTAACCTTTTCTCTATCTC		II			NA	NA	rs6985603	0.380901	NA	NA		OpenSea	ATTAACTTGCGGTGGGGGAGAGGAAGTTTCACGGAAGAGGCACCATGAGGGTGAAGTTGG[CG]AGACAGAGAAAAGGTCAGGACATTCCAGGCCGAGGCAAGGCCTGTGTACAGGCCTGGTGG	TACACAGGCCTTGCCTCGGCCTGGAATGTCCTGACCTTTTCTCTGTCTCG			SPATC1;SPATC1	NM_198572;NM_001134374	TSS200;TSS200								SPATC1	NA	NA	NA
cg03318904	chr22_39797779	0.182693	-0.197766	22	39797779	G	A	11170.7	PASS	rs4821893	0.199166	chr22	39801522	-	67757510	65745453	TCCACAATAAAACTATACTAAATAAAAAACACCCCCTTCTCAACTTCTCA	TCCGCGATAAAACTATACTAAATAAAAAACGCCCCCTTCTCAACTTCTCG	I	C	Grn	NA	NA	NA	NA	NA	NA		OpenSea	TGTTGCAGTGGCTCCGCGATGAGGCTGTGCTGAGTGAGAGACGCCCCCTTCTCAGCTTCT[CG]CAGACTCTTGCTCCCTGCGCTCCAGCGCCGCTCACGGCTGGTGCTGGCAGGCCTGGCATT	TCCGCGATGAGGCTGTGCTGAGTGAGAGACGCCCCCTTCTCAGCTTCTCG			MAP3K7IP1;MAP3K7IP1	NM_006116;NM_153497	Body;Body		RDMR	TRUE	22:38131422-38131537	22:39801086-39801835	Gene_Associated_Cell_type_specific		MAP3K7IP1	NA	NA	NA
cg03379681	chr3_151054836	0.213874	-0.184717	3	151054836	A	G	15118.5	PASS	rs6803224	0.227303	chr3	151058527	+	29698497		TCTTTTTCTCTCCTTCTATTTCTCTCTAAAACACTCAAAACTTTACTAAC		II			NA	NA	NA	NA	NA	NA		OpenSea	CCTTTTAATGTCTTAGTTTAGTTGCCAAACCTCTTTGTGATAGAGGATTTCCTGAGTTTT[CG]TCAGTAAAGTCTTGAGTGCTCTAGAGAGAAATAGAAGGAGAGAAAAAGAGGGCTTCACAA	CGTCAGTAAAGTCTTGAGTGCTCTAGAGAGAAATAGAAGGAGAGAAAAAG			P2RY12;P2RY12;MED12L;P2RY12	NM_176876;NM_176876;NM_053002;NM_022788	1stExon;5'UTR;Body;5'UTR								P2RY12	NA	NA	NA
cg03406844	chr2_152226767	0.0204412	-0.390327	2	152226767	G	A	1308.98	PASS	rs78557188	0.0642932	chr2	152220529	+	15626496		CCTCTAACTACTTATAAATTACRAAATAACCRCCTTCAAATTCACACACC		II			NA	NA	NA	NA	NA	NA		OpenSea	GTGTGTACCACAGAGAAGCACGGTCTGGCAAATACAAGCTCACCTACGCAGAAGCTAAGG[CG]GTGTGTGAATTTGAAGGCGGCCATCTCGCAACTTACAAGCAGCTAGAGGCAGCCAGAAAA	CTCTAGCTGCTTGTAAGTTGCGAGATGGCCGCCTTCAAATTCACACACCG			TNFAIP6	NM_007115	Body					2:152220270-152220869	Unclassified_Cell_type_specific		TNFAIP6	NA	NA	NA
cg03421236	chr16_49495173	0.0251112	0.326474	16	49495173	C	T	5137.98	PASS	rs55730016	0.0684767	chr16	49486155	-	39792509		AACCCCAAAAATCACAACTAATAAATAATCAAACAACAATACTCTAAAAC		II			NA	NA	NA	NA	NA	NA		OpenSea	TGTGTCTTCAAGACCCCAGAAATCACAGCTGGTAGGTGGTCAAGCAGCAGTGCTCTGGGG[CG]ATTCTGAGGTAAGGATTGCAGGCAGAACCAGGGAGGAAGTTAAACAAGGGCTGGGCTTCC	CGCCCCAGAGCACTGCTGCTTGACCACCTACCAGCTGTGATTTCTGGGGT								TRUE						NA	NA	NA
cg03427663	chr16_30455458	0.247564	0.172033	16	30455458	G	A	2162.15	PASS	rs1133238	0.258678	chr16	30445585	+	48625407		AACTCRTAATAAATTAATCTAATCTAACCTCTTTTTACTTCTCCTACACC		II			NA	NA	NA	NA	NA	NA	chr16:30441095-30441675	S_Shelf	TTGGCATATTGCAGTGTGGCAGGAAGGCAGTGAGCAAAGCAGAGAGTGGTTGCATGTGTA[CG]GTGTAGGAGAAGTAAAAAGAGGTCAGATCAGACCAATTCACCACGAGTTTCATTTTAGAT	CGGTGTAGGAGAAGTAAAAAGAGGTCAGATCAGACCAATTCACCACGAGT														NA	NA	NA
cg03494634	chr19_9248567	0.0566989	0.329935	19	9248567	T	A	2385.55	PASS	rs78798589	0.0913651	chr19	9238958	-	51808323		AACCCCTAAACCTTAACACTAATTCCTAAAAAAATCCTATATAAATCAAC		II			NA	NA	NA	NA	NA	NA		OpenSea	CTGGTTCAGGCAACCCCTGAGCCTTGGCACTGATTCCTGGAGGAGTCCTGTGTGAGTCAG[CG]CCAAACCTTTCCTGTTCCTTCTGGCTTATCCAGATTCTTGAGAAATTGATTCTGGGGCCC	ACCCCTGAGCCTTGGCACTGATTCCTGGAGGAGTCCTGTGTGAGTCAGCG			OR7G3	NM_001001958	TSS1500								OR7G3	NA	NA	NA
cg03510194	chr5_134778470	0.00259843	0.429358	5	134778470	G	A	8663	PASS	rs6896596	0.0411752	chr5	134788007	-	15697364		AACTAATTTAAATAAAACTAAAAAAACTCCTATAACTACAATTCAAAAAC		II			NA	NA	NA	NA	NA	NA		OpenSea	GAGAGGGAGTAGGCTGGTTTGGGTAGGGCTGGGAGGGCTCCTATGGCTGCAGTTCAGGAA[CG]TGGCAGAACATACTTCAGTTTTGTTGCATTCTTCCTTTTTCCCTTTAGGAAAGAAAATAG	GCTGGTTTGGGTAGGGCTGGGAGGGCTCCTATGGCTGCAGTTCAGGAACG			TIFAB;TIFAB	NM_001099221;NM_001099221	1stExon;5'UTR								TIFAB	NA	NA	NA
cg03548415	chr11_111990357	0.00118998	0.52544	11	111990357	C	T,A	1581.17	PASS	rs111978885	0.0304371	chr11	111991342	-	53731425		AAAAAAATAAATCATAAACCCAATAAAACTTATAAACCAAAATTAATCAC		II			NA	NA	NA	NA	NA	NA		OpenSea	ATATCTAAAATAGAGAAGTGAGTCATAGGCCCAATGAAACTTATGAACCAAGATTAGTCA[CG]CGGATAGTGGAGCTGCTTAACATCAATATAACTTTCTCTTCAGGTCGTTTCCCACAAAAT	GAGAAGTGAGTCATAGGCCCAATGAAACTTATGAACCAAGATTAGTCACG							CDMR	TRUE						NA	NA	NA
cg03580065	chr10_99173441	0.0234434	0.330112	10	99173441	C	A	3545.53	PASS	rs11812581	0.0679931	chr10	99183360	-	40716407		CCACTAAATAACCTAAATTTAAATCCCRATTTCTCCTCCACTTCCTAACC		II			NA	NA	NA	NA	NA	NA	chr10:99185778-99186294	N_Shelf	TGCAGACTAGGCCACTGGGTGGCCTGGGTTTGAGTCCCGGTTTCTCCTCCACTTCCTAGC[CG]TGACTTTGCACAACAATTCCTCTGGTCCCTGGTTTCCTCATCTGTGGAACGGAGCTATAA	CGGCTAGGAAGTGGAGGAGAAACCGGGACTCAAACCCAGGCCACCCAGTG														NA	NA	NA
cg03593014	chr10_98981778	0.07904	-0.258765	10	98981778	A	G	1886.7	PASS	rs12265444	0.110823	chr10	98977821	+	63788308		AAAAATTCAATAATTATTCRATAACTAATTCAAATTCTATAATCACACCC		II			NA	NA	NA	NA	NA	NA		OpenSea	GTAGTCCCAGCTACTCAGGGGACTAAGGGAGGATCACTTGAGCCCAGAAGTGGCTATTCA[CG]GGTGTGATCACAGAACCTGAACTAGCCACCGAATAACCACTGAACTCCTGTCTCCAGCCT	CGGGTGTGATCACAGAACCTGAACTAGCCACCGAATAACCACTGAACTCC								TRUE						NA	NA	NA
cg03626208	chr12_2437513	0.0739958	-0.26308	12	2437513	G	A	966.98	PASS	rs57765196	0.107809	chr12	2443169	+	68797505		TCCTTACCCCAAAATAAAACAATAAAAAATCTTCCACTCTACCCAACATC		II			NA	NA	NA	NA	NA	NA		OpenSea	GTGACTAGGTCAGTCTTCTAACTTCCTCTTTATCCCTTCTTACTCCTTCTGCAAACAGTA[CG]ATGCTGGGCAGAGTGGAAGATCCCTTATTGTCTCACCCTGGGGCAAGGAGATGGGCTAGA	CGATGCTGGGCAGAGTGGAAGATCCCTTATTGTCTCACCCTGGGGCAAGG			CACNA1C;CACNA1C;CACNA1C;CACNA1C;CACNA1C;CACNA1C;CACNA1C;CACNA1C;CACNA1C;CACNA1C;CACNA1C;CACNA1C;CACNA1C;CACNA1C;CACNA1C;CACNA1C;CACNA1C;CACNA1C;CACNA1C;CACNA1C;CACNA1C;CACNA1C;CACNA1C	NM_001129844;NM_001129827;NM_001129839;NM_001129834;NM_001129841;NM_000719;NM_001129830;NM_001167625;NM_001129843;NM_001167624;NM_001129835;NM_001129837;NM_001167623;NM_001129840;NM_199460;NM_001129833;NM_001129832;NM_001129829;NM_001129846;NM_001129836;NM_001129838;NM_001129831;NM_001129842	Body;Body;Body;Body;Body;Body;Body;Body;Body;Body;Body;Body;Body;Body;Body;Body;Body;Body;Body;Body;Body;Body;Body			TRUE					CACNA1C	NA	NA	NA
cg03658557	chr4_96019477	0.0680438	-0.268482	4	96019477	G	A	4939.57	PASS	rs13103264	0.103006	chr4	96012317	+	30737368		AACCACAATATATTATATAACATTTCCAAATAATTAAAAACTACCTCTAC		II			NA	NA	NA	NA	NA	NA		OpenSea	AAAGATAGATTTCTAGATATTTAAATGATGAATTCTAGATATTTTTCTGCCTTGCATAGA[CG]CAGAGGTAGCTTTTAACCATCTGGAAATGTTACATAACACACTGTGGTCAGTGACATTTT	CGCAGAGGTAGCTTTTAACCATCTGGAAATGTTACATAACACACTGTGGT			BMPR1B	NM_001203	5'UTR								BMPR1B	NA	NA	NA
cg03669394	chr16_75679887	0.0916009	0.281366	16	75679887	G	C	1075.98	PASS	rs7193257	0.121137	chr16	75685254	+	42650500		TAATTTACTTTCATTTAATAACAAACTATTTCTTCATTTATTTATCRACC		II			NA	NA	NA	NA	NA	NA	chr16:75681264-75682579	S_Shelf	TAATAGAAAAATGAGAAAAGGAAATGGAACAGGAAGTTCCCAGAAAAGGAAATAAATAAG[CG]GCCGATAAACAAATGAAGAAATAGTCTGTTATTAAATGAAAGTAAATCAGACCGAGTGCG	CGGCCGATAAACAAATGAAGAAATAGTCTGTTATTAAATGAAAGTAAATC			TERF2IP	NM_018975	Body								TERF2IP	NA	NA	NA
cg03683087	chr10_114737789	0.0245877	0.384907	10	114737789	G	A	2571.53	PASS	rs59846059	0.0681705	chr10	114746071	-	13784389		AATTCTCTCTCTTCCTCTCTTACCTTTCCTCCTTTCTTTAAACTTATTTC		II			NA	NA	NA	NA	NA	NA		OpenSea	GATGTTTCTCGGGTTCTCTCTCTTCCTCTCTTGCCTTTCCTCCTTTCTTTGAGCTTGTTT[CG]CTCTGAGAGTACAGGCTTGGCACCCACTTACCCAAGAACTGATTAGTTCCTAAAAGAAGC	GTTCTCTCTCTTCCTCTCTTGCCTTTCCTCCTTTCTTTGAGCTTGTTTCG			TCF7L2;TCF7L2;TCF7L2;TCF7L2;TCF7L2;TCF7L2	NM_001146284;NM_001146285;NM_030756;NM_001146274;NM_001146286;NM_001146283	Body;Body;Body;Body;Body;Body			TRUE					TCF7L2	CPG	TS	NA
cg03753385	chr8_145573076	0.0463537	-0.344012	8	145573076	G	A	481.27	PASS	rs137943556	0.0829909	chr8	145579317	-	40775419	48807505	ACCCCAAAAAAAACAACAACAAAACTCCAAATTAAAATAAAACAAACCCA	ACCCCGAAAAAAACAACGACAAAACTCCAAATTAAAATAAAACAAACCCG	I	A	Red	NA	NA	NA	NA	NA	NA	chr8:145577098-145578142	S_Shore	GGCCCGCTTCAGACCCCGGGGAAGGCAGCGGCAGGACTCCAGGTTGAGGTAGAGCAGGCC[CG]GGCAGCTGCTGATCACAGAGCTGTGGGGAGGGCAGACCACAGGAAGTTGAGCTGTTGCCT	CGGGCCTGCTCTACCTCAACCTGGAGTCCTGCCGCTGCCTTCCCCGGGGT			FBXL6;C8ORFK29;FBXL6	NM_012162;NR_015428;NM_024555	Body;TSS1500;Body					8:145579176-145579533	Unclassified_Cell_type_specific	TRUE	FBXL6	NA	NA	NA
cg03800724	chrX_53260610	0.177203	0.233405	X	53260610	A	T	1097.74	PASS	rs12841970	0.194318	chrX	53253348	-	55717304		AACCACATCAAACACCCTCACAATCACAATAATTACCACTTATCTAATAC		II			NA	NA	NA	NA	NA	NA	chrX:53253783-53254826	N_Shore	AATAAACCAATGACCACATCAAACACCCTCACAGTCACAATAATTACCACTTATCTAGTG[CG]TACTACATACAGACGCTACCTAGTTTAATTCAATCCTCTAAATAACCATTTCTGGGATCC	CGCACTAGATAAGTGGTAATTATTGTGACTGTGAGGGTGTTTGATGTGGT			KDM5C;KDM5C	NM_001146702;NM_004187	Body;Body							TRUE	KDM5C	CPG	NA	NA
cg03882382	chr19_4540429	0.00101816	0.464041	19	4540429	A	G	13045.7	PASS	rs4806985	0.0304371	chr19	4540065	-	56730405		AAAAAAACATAATAACTCTACTCTTTTACTTCTAAATTATCCTAACCTAC		II			NA	NA	NA	NA	NA	NA	chr19:4543407-4544578	N_Shelf	CTGTCTGCTCCAAGAGGACATGGTAGCTCTGCTCTTTTGCTTCTGGGTTGTCCTGGCCTG[CG]GAGGTGGCCTTATACCTGCCTGGACTGGGGGCAGGGGAACCAACCCTGGGGAAGTCCCCA	CGCAGGCCAGGACAACCCAGAAGCAAAAGAGCAGAGCTACCATGTCCTCT			LRG1	NM_052972	TSS200	low-CpG:4491049-4491122							LRG1	NA	NA	NA
cg03926751	chr4_88147735	0.0826127	-0.255838	4	88147735	C	A	1681.2	PASS	rs182300974	0.114453	chr4	88140261	+	18774494		TCAAACTAACCCAATTCAAACTTCAAACTTTTAATCACTTTATTTATTTC		II			NA	NA	NA	NA	NA	NA	chr4:88140842-88141945	N_Shore	CTTTTTATATTTAGGCTTACGCAATTTTGGTATCTTGAAAGCAATTTTTTTAAAAAGTGA[CG]AAATAAATAAAGTGACTAAAAGTTTGAAGTTTGAACTGGGTCAGTTTGACAAATTAAGAA	CAAACTGACCCAGTTCAAACTTCAAACTTTTAGTCACTTTATTTATTTCG			KLHL8	NM_020803	5'UTR								KLHL8	NA	NA	NA
cg03998636	chr13_111216073	0.0423866	-0.40893	13	111216073	C	G	316.27	PASS	rs77443224	0.0798102	chr13	111210121	-	72797384		CRCCRCCTTCCAAACTAACTCTTCAAAAACCAAATACTAAAAATACAAAC		II			NA	NA	NA	NA	NA	NA	chr13:111213589-111214477	N_Shelf	TCTGGGCTCCCCGCCGCCTTCCAAGCTGGCTCTTCAAGGGCCAGGTGCTGGGGATGCAAA[CG]TGAGTCAGGTAATGCCCCTGCTCCCCCCGCCTCCCGGCCGCCAGGCCACGGCCTTTAGAA	GCCGCCTTCCAAGCTGGCTCTTCAAGGGCCAGGTGCTGGGGATGCAAACG			RAB20	NM_017817	Body								RAB20	NA	NA	NA
cg04031093	chr1_233028828	0.0496536	-0.28798	1	233028828	A	G	1779.55	PASS	rs6424258	0.0857127	chr1	233027124	+	61738331		CTCCAACAACRACTTTCCRTTATACTAAAAAACACCCTCACTATTAATAC		II			NA	NA	NA	NA	NA	NA		OpenSea	TCCTACATAGCTAGCATTTTCAGTTGGTTAAATTCCTATTTATTTCATGGATTAGTCATA[CG]TACCAACAGTGAGGGTGCTTCTTAGCACAACGGAAAGTCGTTGCTGGAGGAAACATTGTG	CGTACCAACAGTGAGGGTGCTTCTTAGCACAACGGAAAGTCGTTGCTGGA								TRUE				TRUE		NA	NA	NA
cg04032292	chr16_88970513	0.00143849	-0.517934	16	88970513	G	A	1017.78	PASS	rs115897737	0.0304371	chr16	88973054	+	71695308		AACAACRAATAAACRATACTAAAAATAAACCTAAAACACCAAATTCCTCC		II			NA	NA	rs141985035	0.0105	rs141985035	0.0105	chr16:88975850-88976169	N_Shelf	GAAAGGGGACCGTCTCTGTCTCAAGGCAGAATAGAGAAGTGGCAGGAAGGGCTAATGTCA[CG]GAGGAACCTGGTGCCCCAGGCCTATTCTCAGCACCGTCTACCCGCTGCCCCATGAGGCGG	CGGAGGAACCTGGTGCCCCAGGCCTATTCTCAGCACCGTCTACCCGCTGC			CBFA2T3;CBFA2T3	NM_175931;NM_005187	5'UTR;Body				16:87500419-87500645				CBFA2T3	CPG	TS	NA
cg04033022	chr16_89184496	0.0331591	0.377521	16	89184496	T	C,*	1024.19	PASS	rs67017814	0.0743344	chr16	89189383	-	24652423		ATAAAAACAACAACCTCAACTACCTAAACACCCTAACAATCAAAAACACC		II			NA	NA	NA	NA	NA	NA	chr16:89186198-89186551	S_Shelf	GCAGTCTTGAAATAGAAGCAGCAGCCTCAGCTACCTGGGCACCCTGACAGTCAGAGACAC[CG]CACAGGGGCCTCTGCGACAGGCATGCAGGCAGACCCTGCAAGGTGAAGCCGCACAGATGC	TAGAAGCAGCAGCCTCAGCTACCTGGGCACCCTGACAGTCAGAGACACCG			ACSF3;ACSF3;ACSF3	NM_174917;NR_023316;NM_001127214	Body;Body;Body					16:89188663-89189582	Unclassified_Cell_type_specific		ACSF3	NA	NA	NA
cg04058685	chr6_163763509	0.0966568	-0.339683	6	163763509	G	A	645.27	PASS	rs76719030	0.124809	chr6	163756998	+	35604504		RCCACACTTCCTCCRATTATTCCCRCTAATAACATTTAAATCTATAAAAC		II			rs13190955	0.164084	NA	NA	NA	NA		OpenSea	CTCTCCTGCCACCGCGGCGGGGCCTGCACTTCCTTCCTAAACTCCCCGGGACAGCAATCC[CG]CCTCACAGACTCAAATGCCATCAGCGGGAACAATCGGAGGAAGTGTGGCGCTTTCTCCGC	CGCCTCACAGACTCAAATGCCATCAGCGGGAACAATCGGAGGAAGTGTGG									6:163676911-163677048					NA	NA	NA
cg04072771	chr15_55569175	0.0138418	-0.35673	15	55569175	C	G	2703.67	PASS	rs12591534	0.0579197	chr15	55574912	-	16757310		ATAACCCTTCAAATACACRATCTCTAAAATCCCCTACTCATATAACTTTC		II			rs7167572	0.155405	NA	NA	NA	NA		OpenSea	CAAGTCCCTGTGTAACCCTTCAGGTACACGATCTCTGGGGTCCCCTGCTCATGTGGCTTT[CG]CTCATGTGGAAGCACACAATAGACAGGCACTGAAGACCAGCCTCTCACTTCCTCCTGCTG	TAACCCTTCAGGTACACGATCTCTGGGGTCCCCTGCTCATGTGGCTTTCG			RAB27A	NM_183235	5'UTR			TRUE					RAB27A	CPG	NA	NA
cg04084348	chr10_75679248	0.0834681	-0.353009	10	75679248	C	A	782.72	PASS	rs75548825	0.114954	chr10	75677011	+	38656389		TACTAATCACAAATCATACTACAAAATAATACATTCCCAAACACTATCAC		II			NA	NA	NA	NA	NA	NA		OpenSea	ACACAGAGTGGTCTTTCTGGAGAGGTTATAGGTCACTCCTGGGGCCTCTTGGGTCCCCCA[CG]TGACAGTGCCTGGGAATGTATTATTCTGCAGCATGACCTGTGACCAGCACTGTCTCAGTT	GCTGGTCACAGGTCATGCTGCAGAATAATACATTCCCAGGCACTGTCACG			PLAU;C10orf55;PLAU	NM_001145031;NM_001001791;NM_002658	3'UTR;5'UTR;3'UTR								PLAU	NA	NA	NA
cg04087207	chr20_31671575	0.0663561	0.318529	20	31671575	T	G	470.46	PASS	rs144272671	0.1012	chr20	31669392	-	40608492		CCTAATATATAACTACRCTATCTATAATAACTATATATAACACCAACCAC		II			NA	NA	NA	NA	NA	NA		OpenSea	CATGTGGATGGCCTGGTGTGTGGCTGCGCTGTCTGTGGTGGCTGTGTGTGGCACCAGCCA[CG]AGACAAACACGGTCCTCAGGGTGACGAAAGATGTGTTGAGCAATGGTGAGTCCAGCCCCA	CGTGGCTGGTGCCACACACAGCCACCACAGACAGCGCAGCCACACACCAG			C20orf186	NM_182519	1stExon								C20orf186	NA	NA	NA
cg04172533	chr16_50747704	0.00601093	-0.394921	16	50747704	C	T	3388.4	PASS	rs17313265	0.0488496	chr16	50743027	+	65768455		AATAAATATCTTCCTCTCCAATACATATCAAATATATATCTTCCTCTTCC		II			NA	NA	NA	NA	NA	NA		OpenSea	TTTTCTGGAGAATTTTAGTATCATTGGTGATGACTGGAAAACCTGCATCAGAAATCAGGT[CG]GAAGAGGAAGATATATATCTGATATGTACTGGAGAGGAAGATATCTATCTTATGGTCTAA	CGGAAGAGGAAGATATATATCTGATATGTACTGGAGAGGAAGATATCTAT			NOD2	NM_022162	Body					16:50742286-50743038	Unclassified_Cell_type_specific		NOD2	NA	NA	NA
cg04215883	chr11_94501610	0.0282546	0.320136	11	94501610	G	A	2328.75	PASS	rs17608451	0.0701467	chr11	94505206	+	10647324		CCTCTCTACTATTTTTACAACTTCCTATAAAACTATAATCATTTCAAAAC		II			NA	NA	NA	NA	NA	NA	chr11:94501366-94502696	S_Shelf	ATACCTCTATTTTTTCATTTTGTTTTTAAGTAAAATGTCTGCTGTTTACTTTTAACTTTT[CG]TTTTGAAATGATCATAGCTTCATAGGAAGTTGCAAAAATAGTAGAGAGGTCCTGTGTACC	CGTTTTGAAATGATCATAGCTTCATAGGAAGTTGCAAAAATAGTAGAGAG			AMOTL1	NM_130847	Body								AMOTL1	NA	NA	NA
cg04264075	chr19_51867402	0.0626322	-0.273729	19	51867402	G	A	3741.73	PASS	rs1968243	0.0975315	chr19	51876470	+	10789367		ACCCTTAACATATACTCCAAACTAAAACCCAAAATTCTAAACTCCTACCC		II			NA	NA	NA	NA	NA	NA		OpenSea	CTGGGGCTTAAGGAGGAAGGAGCTGGGGGCCTGAACTCCAGGTCCTGAGGGAGGAAGAGG[CG]GGCAGGAGCTCAGAATCCTGGGCCCCAGTTTGGAGCATATGCCAAGGGCAGGCAAACAGC	CGGGCAGGAGCTCAGAATCCTGGGCCCCAGTTTGGAGCATATGCCAAGGG			NKG7	NM_005601	TSS1500								NKG7	NA	NA	NA
cg04266202	chr17_56352883	0.10461	-0.239714	17	56352883	C	T	2206.36	PASS	rs11575868	0.131079	chr17	56352895	+	50773310		ACTCTACCAAAAAACCCRAAAAATCRTAAAAACCATAATCCAAATAAACC		II			NA	NA	NA	NA	NA	NA	chr17:56355207-56355502	N_Shelf	GGTCACACAGCTAGGATGTTGCAGGGACACATCTGGATCCCGTGTGCCCGGTGTTCAAGA[CG]GCCTACCTGGACCATGGCCCCCACGATCTTCCGGGCTTCCTGGTAGAGCCTCTCCCCATC	CGGCCTACCTGGACCATGGCCCCCACGATCTTCCGGGCTTCCTGGTAGAG			MPO	NM_000250	Body								MPO	NA	NA	NA
cg04304036	chr16_68326247	0.0333855	0.426743	16	68326247	G	A	755.67	PASS	rs74024437	0.0743344	chr16	68334619	-	15724389		TTATTTCTTAACCCCACTACCAAAAAAAATCAATCAATAATTTCACAACC		II			NA	NA	NA	NA	NA	NA		OpenSea	ATTCATATATATTGTTTCTTGGCCCCACTGCCAAAGGAAGTCAGTCAGTAATTTCACAAC[CG]TTATCAGAGTTTGGAAGCAGAAATAGCTGTTAACTAAAATCTCCCACTGCTCAGACTACT	CGGTTGTGAAATTACTGACTGACTTCCTTTGGCAGTGGGGCCAAGAAACA			SLC7A6;SLC7A6;SLC7A6OS	NM_001076785;NM_003983;NM_032178	3'UTR;3'UTR;3'UTR								SLC7A6	NA	NA	NA
cg04308167	chr17_19442432	0.0958254	-0.277911	17	19442432	T	C	1084.7	PASS	rs894682	0.124253	chr17	19440767	-	36789319		CACCAAATTCTACAAAAAAAACCTAATCAAAAACAAACAAACCTAAACCC		II			NA	NA	NA	NA	NA	NA	chr17:19436788-19437692	S_Shelf	GTGGTTACTGACACCAAATTCTGCAGGGGAAGCCTGGTCAGAGACAGACAGGCCTAGGCC[CG]AGGAGGGGAAGACCTACAGGGAAGGTGGTTCCTTCCATTCAAAGGGTGAGAGGAAGTAGT	CGGGCCTAGGCCTGTCTGTCTCTGACCAGGCTTCCCCTGCAGAATTTGGT			SLC47A1	NM_018242	Body								SLC47A1	NA	NA	NA
cg04317047	chr5_148804646	0.00156098	-0.448669	5	148804646	G	A	1980.53	PASS	rs3733845	0.0309207	chr5	148808388	-	18699475		AACAAACCACAAACAAAAAACACAATTATAAAAAATTACAACAACCTCCC		II			NA	NA	NA	NA	NA	NA		OpenSea	GGTGCTCAAATGGCAGGCCACAGACAGGAAACACAGTTGTGAGGAATTACAACAGCCTCC[CG]GCCAGAGCTGGAGAGGTGGAGCCCAGGTCCCCTCTAACACCCCTTCTCCTGGCCAGGTTG	GCAGGCCACAGACAGGAAACACAGTTGTGAGGAATTACAACAGCCTCCCG			MIR143;LOC728264	NR_029684;NR_027180	TSS200;Body								MIR143	NA	NA	NA
cg04323925	chr10_133734401	0.0471958	-0.337783	10	133734401	G	T	1044.78	PASS	rs7911437	0.0830611	chr10	133742464	+	37799438		ATTAAAAACAAAAACRCCTATTATATTATTATTCTACTTTTCTTTTATAC		II			NA	NA	NA	NA	NA	NA		OpenSea	GCTGATCTGATGCATTCATATTTGACATACCAGTTAAAGGAAGTAGTTAGAAATGATGTA[CG]TATAAAAGAAAAGTAGAATAATAATACAACAGGCGCCTCTGTCCTCAACCCCAGAACTCA	TTGAGGACAGAGGCGCCTGTTGTATTATTATTCTACTTTTCTTTTATACG								TRUE		10:133742401-133742542	Promoter_Associated			NA	NA	NA
cg04381049	chr6_44659991	0.0324257	-0.352396	6	44659991	G	A	591.27	PASS	rs34438627	0.0743344	chr6	44669229	+	64739495		AAAAAACCTTTCAACATATATTAATAACTCCCTCTACCTAATTCTATTAC		II			NA	NA	NA	NA	NA	NA		OpenSea	TGTTTGATCTTGCTGACGCTGACAGGAAGTCCCAGGACTCTGCTAGGGGACTTTGATCCG[CG]TAATAGAATCAGGCAGAGGGAGTCACTAACATATGCTGAAAGGCTTTTTGGCTGGCTTGG	AAAAGCCTTTCAGCATATGTTAGTGACTCCCTCTGCCTGATTCTATTACG								TRUE		6:44669207-44669250	Unclassified_Cell_type_specific			NA	NA	NA
cg04387597	chr17_72452769	0.0886557	0.347591	17	72452769	G	T	349.27	PASS	.	0.11842	chr17	72443179	-	56697500		ACTCTCAAATCTTTAAAAACCCCTACRTATAAAACTAAATCAACRATAAC		II			NA	NA	NA	NA	NA	NA	chr17:72442927-72443194	Island	AGACGGCAAGAACTCTCAGGTCTTTAGAAACCCCTACGTGTGGGACTGAGTCAGCGGTGG[CG]AGGAGAGGCGGGCGGATTTGGGGAGGGCCCTGAGGACCTGGCCCCGGGCAAGGGACTCTC	CGCCACCGCTGACTCAGTCCCACACGTAGGGGTTTCTAAAGACCTGAGAG			GPRC5C;GPRC5C	NM_022036;NM_018653	3'UTR;3'UTR					17:72443164-72443304	Unclassified_Cell_type_specific		GPRC5C	NA	NA	NA
cg04397137	chr17_76894415	0.0177964	0.344304	17	76894415	G	A	7249.07	PASS	rs12453433	0.0602488	chr17	76886912	-	39667452		ATAAAAAAATAATACTAAACTCAAATCCTCTCTCCCTTTCCTAAACTCTC		II			NA	NA	NA	NA	NA	NA		OpenSea	GCTGGTGCCCGATGGGGAAGTGGTGCTGAGCTCAGATCCTCTCTCCCTTTCCTGGGCTCT[CG]TGGAGGAGGACTTCAGATGGGCCAGTCGAGCTCTTCTTTGCTCCCTCCTCTCTTTTTCTA	TGGGGAAGTGGTGCTGAGCTCAGATCCTCTCTCCCTTTCCTGGGCTCTCG			TIMP2	NM_003255	Body				17:74398297-74398536	17:76886537-76887135	Unclassified_Cell_type_specific		TIMP2	NA	NA	NA
cg04399632	chr16_11843824	0.00425793	0.409511	16	11843824	G	A	3320.45	PASS	rs62040618	0.0446669	chr16	11837547	-	47770314		TAATATTATACCACAAACAAAAAACACAACTAACRACCAATAACTAAAAC		II			NA	NA	NA	NA	NA	NA	chr16:11836073-11837092	S_Shore	TTAAGGCAATATGGTGTTATGCCACAAACAGAAGGCACAGCTAACGGCCAGTAGCTGAGA[CG]CCACCTCTGCCACAGGTCAGCTATGTGACCCACGTGCAAATCTCATCACTTCCTGTCTGG	GGTGTTATGCCACAAACAGAAGGCACAGCTAACGGCCAGTAGCTGAGACG			TXNDC11	NM_015914	TSS1500					16:11837413-11837698	Promoter_Associated		TXNDC11	NA	NA	NA
cg04444104	chr16_89057170	0.0450107	0.340984	16	89057170	G	A	2032.17	PASS	rs117079428	0.0821666	chr16	89059436	+	13654332	65718430	TACCAACCTCATCTAAAATCCAAAACTCATTTACACTCATCAATTAACCA	TACCGACCTCGTCTAAAATCCAAAACTCATTTACGCTCATCAATTAACCG	I	A	Red	NA	NA	NA	NA	NA	NA		OpenSea	GGTTCACATCAGCCCTCGAATCTAACCGAATCCAAAAATATGAAGCCGGGGCCCATCTGT[CG]GCCAACTGATGAGCGCAAATGAGCTCTGGATTTCAGACGAGGCCGGCAGCCGGTCAGGGA	CGGCCAACTGATGAGCGCAAATGAGCTCTGGATTTCAGACGAGGCCGGCA								TRUE		16:89059223-89060074	Unclassified_Cell_type_specific	TRUE		NA	NA	NA
cg04459545	chr19_17367435	0.0783944	0.259305	19	17367435	T	C	3840.75	PASS	rs9676419	0.110705	chr19	17375685	-	42719432		ATTATTATATTATTTCCTTCTCRAAAACAACRACTTCCTACAACCCTAAC		II			NA	NA	NA	NA	NA	NA		OpenSea	TCACGTGACTTGTTATTGTGTTGTTTCCTTCTCGGGGACAGCGGCTTCCTGCAGCCCTAG[CG]GGGCACACATACCTGACTCCCAAGGTTTCAGCCCCTCCTCTTCTCAGCCTCCAAACTCAT	TTATTGTGTTGTTTCCTTCTCGGGGACAGCGGCTTCCTGCAGCCCTAGCG			USHBP1	NM_031941	TSS200								USHBP1	NA	NA	NA
cg04468671	chr12_132337791	0.0423866	-0.40893	12	132337791	T	C	433.27	PASS	rs190028917	0.0798102	chr12	132337407	+	45741379		TCTAACAAACAAAAACTCCTCCTACTCCAAAAAACAAATAATAAACAAAC		II			rs73471709	0.016926	NA	NA	NA	NA	chr12:132334377-132334786	S_Shelf	GCCACCTCCCCGTGAAGAGAGGCCACATCCTCATGGAGTCCAGCCGTGTCCTCTGTCCCC[CG]CCTGTTCACCATCTGCTCCCTGGAGCAGGAGGAGTCCCTGCCTGTCAGACCAGTCTGTGG	CTGACAGGCAGGGACTCCTCCTGCTCCAGGGAGCAGATGGTGAACAGGCG								TRUE		12:132337288-132337655	Unclassified	TRUE		NA	NA	NA
cg04482628	chr1_36579813	0.170337	0.283069	1	36579813	G	C	388.27	PASS	.	0.188011	chr1	36581751	+	72613365		AAACTAAAACTAAAACCRAATTTCCAACAAAAAATTCTAATAAAAAACCC		II			rs274133	0.237366	NA	NA	NA	NA		OpenSea	ATGACATCAGGAGCCTGGGAAGCCTCCTGCCCTAACCCACAGCCACACCAGTGCCTGCCC[CG]GGCTTCTTACCAGAACCCCCTGCTGGAAACCCGGCCCCAGTCTCAGTCTCTCTTCTCAGT	GACTGAGACTGGGGCCGGGTTTCCAGCAGGGGGTTCTGGTAAGAAGCCCG								TRUE						NA	NA	NA
cg04484126	chr7_65830164	0.0975893	-0.284537	7	65830164	G	T	689.98	PASS	rs62468707	0.125388	chr7	65839403	-	57605487		CACACATTTCTACAATATTTCATCTTCTTAAACCAAAAACTTATCATAAC		II			NA	NA	NA	NA	NA	NA	chr7:65841384-65842438	N_Shore	ACACAAACACACACACATTTCTGCAATATTTCATCTTCTTAGGCCAGGAACTTATCATGA[CG]AACCAAATGCAATACCTATTTCCTGACCAAAGCTGTTATTCAATATCTCTATCATTTGAG	CGTCATGATAAGTTCCTGGCCTAAGAAGATGAAATATTGCAGAAATGTGT														NA	NA	NA
cg04496824	chr1_38278579	0.0220099	0.333416	1	38278579	C	T	2444.36	PASS	rs28411352	0.0666537	chr1	38276835	+	11742321		CTATTTTCTACTAACTATTAAAACCCTTTTTCATCACTTCTTAATCTCTC		II			NA	NA	NA	NA	NA	NA	chr1:38273374-38274402	S_Shelf	GGAACAATCTGTTCCTTCCTTTCAGGCATCATTTTGTAATGGTGAAGAGGGAAAAGATGG[CG]AGAGACCAAGAAGTGATGAAAAAGGGCCTCAACAGTCAGCAGAAAACAGGACCCACAGCA	TGTTTTCTGCTGACTGTTGAGGCCCTTTTTCATCACTTCTTGGTCTCTCG			MTF1	NM_005955	3'UTR					1:38276534-38277704	Unclassified	TRUE	MTF1	NA	NA	NA
cg04510459	chr1_92042402	0.01958	-0.339454	1	92042402	T	C	11575.3	PASS	rs4658233	0.0639128	chr1	92048287	+	65601327		TAAAACATATAATAATACTATAATCAAACTCAATAAAAACCAAAATTCCC		II			rs12023393	0.064918	NA	NA	NA	NA		OpenSea	AGAATCTGGGGCTATCAGGAAGGAAGGAAGAAGGTGAAGGGATGAATCATGAGTTGGCCA[CG]GGAATCTTGGTCCTTACTGAGTCTGATTACAGCATCACCACATGCTTTATCCTATGAGAC	CGGGAATCTTGGTCCTTACTGAGTCTGATTACAGCATCACCACATGCTTT								TRUE				TRUE		NA	NA	NA
cg04573845	chr6_14778926	0.0349105	0.308446	6	14778926	C	G	9557.06	PASS	rs2500086	0.0764	chr6	14785321	-	59777450		CTACAACCTAACAAATTCRTTAAAACTCTCTAAAACACAAAAAAATCACC		II			NA	NA	NA	NA	NA	NA		OpenSea	GGCAATAGCTGCTGCAGCCTGACAAATTCGTTGAAACTCTCTGAAACACAAAGGAATCAC[CG]CCAGCCTCCCTCTCCCATTGTAACCCTGCCATTGTGCAGGTTGTAGTCTGGGAGAATGAT	TGCAGCCTGACAAATTCGTTGAAACTCTCTGAAACACAAAGGAATCACCG								TRUE		6:14784909-14785695	Unclassified_Cell_type_specific			NA	NA	NA
cg04592811	chr17_16200533	0.0143152	0.399445	17	16200533	T	C	1069.98	PASS	rs80106814	0.0579454	chr17	16200581	-	32705452		ATCCCTCCCTAAATAATTAACCTCACCCACAATAACTAAATAAAACCACC		II			rs80106814	0.065303	NA	NA	NA	NA		OpenSea	TACAGTCCAAAGTCCCTCCCTAAATGATTGGCCTCACCCACAATGACTGGGTGGAGCCAC[CG]AAAGAAAGGCATGGAGCAACACTTCTTCCTGCATCGCCCCTCAAAAGAGCAGATCCCAGT	CGGTGGCTCCACCCAGTCATTGTGGGTGAGGCCAATCATTTAGGGAGGGA			PIGL	NM_004278	Body			TRUE					PIGL	NA	NA	NA
cg04642300	chr6_109283977	0.0886557	-0.347591	6	109283977	G	A	227.27	PASS	rs117747094	0.11842	chr6	109288592	-	45792327		AACCTAAAACAATCAACCATAAATAACAAAAATAATAAAACTACRAAACC		II			NA	NA	NA	NA	NA	NA		OpenSea	TTTGTTACCCAAGCCTGGGGCAATCAGCCATAAATAACAAGGATGGTGGGGCTGCGGGGC[CG]GGGCCGTGTGGCATAAAGATGGATCAGAAGGAGGTGTGGGCATGGCTGGCTTCTCAGCAG	CGGCCCCGCAGCCCCACCATCCTTGTTATTTATGGCTGATTGCCCCAGGC			ARMC2	NM_032131	Body			TRUE					ARMC2	NA	NA	NA
cg04690998	chr7_2347192	0.0886557	-0.347591	7	2347192	G	A	405.32	PASS	rs13247196	0.11842	chr7	2339777	+	49748508		AAAACACCAAATAAAAATCCAACCTTCTATACATAAAAAACTAAATCTTC		II			NA	NA	NA	NA	NA	NA		OpenSea	TGTCACAGGAAGAGAAATATTTAGTCAGTTTTTCCCCCACGGCTAAATTTGCACTGAACA[CG]AAGACCTAGTTTTCCATGCACAGAAGGCTGGACTCTCATCTGGTGTCTTACAGACCCCAA	AGACACCAGATGAGAGTCCAGCCTTCTGTGCATGGAAAACTAGGTCTTCG			SNX8	NM_013321	Body		CDMR	TRUE					SNX8	NA	NA	NA
cg04747180	chr4_39107393	0.0723768	0.264514	4	39107393	C	T	2797.85	PASS	rs2566157	0.106282	chr4	39116218	+	31699454		CCAAATATATAAACACTTCCACATTCCTTTCCTAAATTACAACATACAAC		II			NA	NA	NA	NA	NA	NA		OpenSea	AGCAGGAAAGTTACAACTGCATTTCACTATATTGGGGGGAAAACAATTGAGACCTATGCT[CG]TTGCATGTTGTAATCCAGGAAAGGAATGTGGAAGTGTTTATATACTTGGCCCCATGAATT	CAAGTATATAAACACTTCCACATTCCTTTCCTGGATTACAACATGCAACG			KLHL5;KLHL5;KLHL5;KLHL5	NM_015990;NM_199039;NM_001007075;NM_001171654	Body;Body;Body;Body			TRUE					KLHL5	NA	NA	NA
cg04789403	chr15_80270597	0.0432913	-0.343592	15	80270597	G	A	246.74	PASS	rs75527902	0.0798102	chr15	80271218	-	18679305		CCTCAAAAAACATAATAACTAAACTACCATATACTAAACACATAATAAAC		II			NA	NA	NA	NA	NA	NA		OpenSea	CTCTTTGATTCCCTCAGAAGGCATAGTGACTGGACTGCCATATGCTAAGCACATGATAAA[CG]CTGACTGGATTCTATTATTATCATTGCTGGTAATGTTGAGTATTCTACAAATGGCCTGTT	CTCAGAAGGCATAGTGACTGGACTGCCATATGCTAAGCACATGATAAACG								TRUE		15:80271061-80271860	Unclassified_Cell_type_specific			NA	NA	NA
cg04794141	chr14_92316130	0.141783	0.217584	14	92316130	C	G	15718.9	PASS	rs7141742	0.164179	chr14	92325159	+	34785478		ATTAATTAAAAACATATATAAAAAACCCACTCTTTAATCTACATAACCAC		II			rs17127634	0.121912	NA	NA	NA	NA		OpenSea	CTCACTCAGGAAGTGATGGACTGACCCCCTGCGAGTGGATGAAGAAACTGCTCTCATAAG[CG]TGGTTATGCAGATCAAAGAGTGGGTCCTCTACACATGTTCCCAATTAACTGTGGCCATCC	TTAATTGGGAACATGTGTAGAGGACCCACTCTTTGATCTGCATAACCACG			TC2N	NM_001128596	5'UTR			TRUE				TRUE	TC2N	NA	NA	NA
cg04797957	chr17_76833916	0.0158855	0.349979	17	76833916	T	C	11759.7	PASS	rs4352096	0.0599123	chr17	76840488	-	71791353		CTTCCCCTAAATACAACTAAACAAAATACCACCCTTTCTACAATAAATTC		II			NA	NA	NA	NA	NA	NA	chr17:76836060-76837438	S_Shelf	TGGCAGAGGTCCTTCCCCTAAATGCAGCTGGGCAGGATGCCACCCTTTCTACAATAAGTT[CG]GTCCCAGGGATTCCCCCAACACACACACACATACATTCTCTCTTACTCACATCCTCACAC	TTCCCCTAAATGCAGCTGGGCAGGATGCCACCCTTTCTACAATAAGTTCG										17:76839002-76840492	Unclassified			NA	NA	NA
cg04804052	chr19_11093206	0.0851548	0.253815	19	11093206	T	C	687.78	PASS	rs144688466	0.116416	chr19	11094658	-	36674367		CTTATATACCTAAAATATAAAACTTCCTCTAAAAATAATCATAAAAAAAC		II			NA	NA	NA	NA	NA	NA	chr19:11098395-11098609	N_Shelf	GACTGACTGATCTTGTGTGCCTGAGATGTAGGACTTCCTCTGAGAGTGATCATGGAGAAA[CG]GTTTGGGTGGCTGGTGGGGAAGGTACTGGCTTCCTGTGGGATGTAGATTCTGATGTGACC	TTGTGTGCCTGAGATGTAGGACTTCCTCTGAGAGTGATCATGGAGAAACG			SMARCA4;SMARCA4;SMARCA4;SMARCA4;SMARCA4;SMARCA4;SMARCA4	NM_001128846;NM_003072;NM_001128848;NM_001128849;NM_001128845;NM_001128844;NM_001128847	TSS200;5'UTR;TSS200;5'UTR;TSS200;5'UTR;TSS200								SMARCA4	CPG	NA	AD/R
cg04834204	chr2_69418592	0.0159827	-0.349676	2	69418592	A	T	7243.49	PASS	rs12621949	0.0599123	chr2	69423553	+	57760475		TAATTCTTACCTCATCTATAACCTTTCTTATATAACTCCATATATACATC		II			NA	NA	NA	NA	NA	NA		OpenSea	AGATACATGAGAGAAATCGATACAGAAAATTGTGTCCTTGTTGCCGTGGCAACAGCCACA[CG]ATGTACACATGGAGTTACACAAGAAAGGTCACAGATGAGGTAAGAACCAGAATTCATAGC	GGTTCTTACCTCATCTGTGACCTTTCTTGTGTAACTCCATGTGTACATCG			ANTXR1	NM_032208	Body			TRUE					ANTXR1	NA	NA	NA
cg04835051	chr6_31795140	0.0166883	0.407718	6	31795140	C	T	865.78	PASS	rs13217108	0.0600701	chr6	31794519	+	16649303		AATCCCRAATAAAATTTTCTATCTATCCCTAAAACCCCTAAACTATTACC		II			NA	NA	NA	NA	NA	NA	chr6:31795467-31797384	N_Shore	GCTAAACACCCCCCGCACCTCCCTCCCAGGGTCACCATCTTGTTAAATTTGACCTAAAAA[CG]GTAACAGCCTAGGGGTTTCAGGGACAGACAGAAAATCTTACTCGGGACTGTGAGGTCCTA	CGGTAACAGCCTAGGGGTTTCAGGGACAGACAGAAAATCTTACTCGGGAC			HSPA1B	NM_005346	TSS1500					6:31794482-31794612	Promoter_Associated_Cell_type_specific		HSPA1B	NA	NA	NA
cg04858110	chr7_30000830	0.0500732	-0.287475	7	30000830	C	T	4225.08	PASS	rs10273789	0.085853	chr7	30009236	-	14763459		AATTTTACTCCACCTCRATAACATAACACTCAAACACCTTTTAATTTTCC		II			NA	NA	NA	NA	NA	NA		OpenSea	TTGTTTTTAGTAGTTTTACTCCACCTCGATGACATAACACTCAAACACCTTTTGGTTTTC[CG]TCCACCTCCCCAGCTGCTCCTGGACTGGCTTGTTCTACCTGGCCAGTGCACATCCTCACT	CGGAAAACCAAAAGGTGTTTGAGTGTTATGTCATCGAGGTGGAGTAAAAC			SCRN1;SCRN1;SCRN1;SCRN1	NM_014766;NM_001145514;NM_001145513;NM_001145515	5'UTR;Body;5'UTR;5'UTR			TRUE					SCRN1	NA	NA	NA
cg04858148	chr4_81123378	0.107347	-0.237897	4	81123378	C	T	849.11	PASS	rs142234659	0.133788	chr4	81117016	-	47794326		TTTACAACCCTTCCTTCTATAAATTTCAACTTAATTCTAAACAACAATTC		II			NA	NA	rs78129004	0.010426	rs78129004	0.010426	chr4:81118137-81118603	N_Shore	TATATGGGGATTTTGCAGCCCTTCCTTCTGTGAATTTCAGCTTAATTCTAGGCAGCAATT[CG]GAATTTGCCTGGGGTACTAACCAGAAAAGAGAAGGAAATACACACACACACACACACACA	TTGCAGCCCTTCCTTCTGTGAATTTCAGCTTAATTCTAGGCAGCAATTCG			PRDM8	NM_020226	5'UTR								PRDM8	NA	NA	NA
cg04858164	chr15_57324322	0.0128565	-0.405175	15	57324322	C	A	1275.98	PASS	rs151030554	0.0558626	chr15	57324333	+	73652406		TAAAATATACTAATTAAAATCAAATTCATAAACCCAAAATATCTATATAC		II			NA	NA	NA	NA	NA	NA		OpenSea	AGATATCCTCAGGAAATTGGAAAAGAGAGGAAAGAGCTTGGGAAAGAGACCTCGTGAAGT[CG]TATACAGACACCTTGGGCTCATGAATCTGATCTTAATTAGCATATTTTAAAAAGACTTTA	AAAATATGCTAATTAAGATCAGATTCATGAGCCCAAGGTGTCTGTATACG			TCF12;TCF12;TCF12;TCF12	NM_003205;NM_207037;NM_207036;NM_207038	Body;Body;Body;Body			TRUE					TCF12	CPG	NA	NA
cg04882213	chr8_61871538	0.0199111	0.338596	8	61871538	A	G	5366	PASS	rs62525915	0.0642235	chr8	61880392	+	55644349		CTATCAATATAAAATTATCACTTTAAAACRTCACCCRCTCTCATTAATCC		II			NA	NA	NA	NA	NA	NA		OpenSea	TCTTTTTCCTCTTATGAGTACTCAGGGCTGCCTCCTAGCTTTGCCTAATTGCTCTATCCA[CG]GACCAATGAGAGCGGGTGACGTTTTAAAGTGACAATCCTACATTGATAGTATTTTCTAGA	CGGACCAATGAGAGCGGGTGACGTTTTAAAGTGACAATCCTACATTGATA														NA	NA	NA
cg04901835	chr1_9127458	0.00557978	0.398125	1	9127458	T	A	2787.75	PASS	rs3765962	0.0467998	chr1	9127501	-	39719345		TCTAAATCATTTCCTTTCRCAATATATTACTCAATTTCAAAACCTACCAC		II			rs3765962	0.203171	NA	NA	NA	NA		OpenSea	GCATGTGGCCATCTGAATCATTTCCTTTCGCAATGTGTTACTCAGTTTCAGGGCCTGCCA[CG]TGGGGGTGTTTCCATTCCTTTCTGCAGCTGGACTTGGTGGACGTGGGGAACGTGGCAGTT	CTGAATCATTTCCTTTCGCAATGTGTTACTCAGTTTCAGGGCCTGCCACG			SLC2A5;SLC2A5;SLC2A5	NM_003039;NM_001135585;NR_024180	Body;Body;Body							TRUE	SLC2A5	NA	NA	NA
cg04936619	chr17_30662296	0.0784802	0.358464	17	30662296	A	G	858.67	PASS	rs76043553	0.110705	chr17	30658537	-	14663424		CCACAAACAAAATCATCTCTAAAATTTTTTAAACAACAACTTCCTAAAAC		II			NA	NA	NA	NA	NA	NA		OpenSea	CCTGAGAAAAGCCACAAACAAAATCATCTCTGAAATTTTTTAAGCAACAACTTCCTGAAG[CG]TGGAATTTATGGGGCCAGTGAGACACTAAAATTTCACAACTCTCACATACATTATCTATC	CGCTTCAGGAAGTTGTTGCTTAAAAAATTTCAGAGATGATTTTGTTTGTG			C17orf75	NM_022344	3'UTR								C17orf75	NA	NA	NA
cg04960169	chr17_2846219	0.0447408	0.294171	17	2846219	C	T	13269.3	PASS	rs4790391	0.0818343	chr17	2839005	-	12737442		CACTATTACAATATCAAACACRTTCACATTTATAACCTCATTTAATCTTC		II			NA	NA	NA	NA	NA	NA		OpenSea	TGTCGTTCGATCACTGTTGCAATGTCAAGCACGTTCACATTTGTGGCCTCATTTGATCTT[CG]GAAGTGCCGGAGGATGGGGATCATTACTCCAGTGTCACAAAGGAGGCAAGTGAGGCGCGA	ACTGTTGCAATGTCAAGCACGTTCACATTTGTGGCCTCATTTGATCTTCG			RAP1GAP2;RAP1GAP2	NM_015085;NM_001100398	Body;Body				17:2785676-2785967				RAP1GAP2	NA	NA	NA
cg04962621	chr16_4709636	0.00575651	-0.396786	16	4709636	A	G	6201.49	PASS	rs1684620	0.047851	chr16	4714733	-	54701472		ACCATTCTTAACAACTCTCTCCTCAACTAAACTTTAACCTAAACCRAAAC		II			NA	NA	NA	NA	NA	NA		OpenSea	TGTGGGTCCTGACCATTCTTGGCAACTCTCTCCTCAGCTGAACTTTGACCTGGACCGGGG[CG]TGTTTCCAGTAGTCATCCAGGCTGTGGTGGACGAAGGAGATGGTGAGTGCGTCCTCTTCC	CGCCCCGGTCCAGGTCAAAGTTCAGCTGAGGAGAGAGTTGCCAAGAATGG			MGRN1;MGRN1;MGRN1;MGRN1	NM_015246;NM_001142291;NM_001142290;NM_001142289	Body;Body;Body;Body	low-CpG:4654363-4654888				16:4714348-4715526	Promoter_Associated_Cell_type_specific		MGRN1	NA	NA	NA
cg04988978	chr17_56360118	0.0342041	-0.309595	17	56360118	A	G	5266.73	PASS	rs2107545	0.0752814	chr17	56359578	-	16614388		ACTTTTAACTAAATCAATCTACCTCTCTAAACCCTAATCAAACTAAACTC		II			NA	NA	NA	NA	NA	NA	chr17:56356374-56357013	S_Shelf	AAAGTACTACGACTTTTGACTGAATCAGTCTACCTCTCTGGGCCCTGGTCAGGCTGAGCT[CG]TGCCAACCATGCCTCCCATGTCCCATTTAGGTTCCCCCTCCTACCTTCAGCCACCTTCCC	CTTTTGACTGAATCAGTCTACCTCTCTGGGCCCTGGTCAGGCTGAGCTCG		TRUE	MPO	NM_000250	TSS1500								MPO	NA	NA	NA
cg05028773	chr19_13941597	0.0389899	0.302166	19	13941597	C	T	1713.55	PASS	rs112676900	0.0784009	chr19	13947162	-	56629357		TAAACTAAACCAATATACACAAACCAACTATATTTCAACTCAATAAACAC		II			NA	NA	NA	NA	NA	NA	chr19:13944139-13944695	S_Shelf	CCTGTTCCTGCTGAACTGAGCCAGTGTACACAAACCAACTGTGTTTCAGCTCAGTAGGCA[CG]GGAGGCAGAGCCCAGGGAGGCCAGGCAGCAGGATGGCAGGCAGACAGGCGGCAGCAGGGG	GAACTGAGCCAGTGTACACAAACCAACTGTGTTTCAGCTCAGTAGGCACG			MIR24-2	NR_029497	Body					19:13947120-13948280	Unclassified		MIR24-2	NA	NA	NA
cg05037688	chr9_139547624	0.0214489	-0.334758	9	139547624	C	T	2881.4	PASS	rs7020640	0.0659276	chr9	139556554	+	21655347		ATACRAAACACTATAAATAATCACAAAAAATACTCTATCAAATTCCCRAC		II			NA	NA	rs111978941	0.013724	NA	NA	chr9:139559804-139561005	N_Shelf	GCCTGAGGCTCCCACTGCCGTGTGAACAGGGAAGATGAGGGTCAGACCTGGAGGCTGGGA[CG]CCGGGAATCTGACAGAGCACCCCCTGTGATCACCCACAGTGTCCCGCATCCCTCCCCACA	CGCCGGGAATCTGACAGAGCACCCCCTGTGATCACCCACAGTGTCCCGCA		TRUE	EGFL7;EGFL7	NM_016215;NM_201446	TSS1500;TSS1500								EGFL7	NA	NA	NA
cg05046996	chr3_15391411	0.204247	-0.223316	3	15391411	C	T	1059.78	PASS	rs114570696	0.219577	chr3	15383022	+	48758372		ACCAAACACTTATAAACTATCAAATCTTATAAAAACTCATTCATTATCAC		II			NA	NA	NA	NA	NA	NA		OpenSea	ATGGGAGGGACCTGGTGGGAAGTGATTGGATCATGGGGGCAGTTTCCTCCATCCTGTTCT[CG]TGATAATGAATGAGTTCTCACAAGATCTGATAGTTCATAAGTGTCTGGCATTTCCCCTGC	CCAGACACTTATGAACTATCAGATCTTGTGAGAACTCATTCATTATCACG			SH3BP5	NM_001018009	TSS200								SH3BP5	NA	NA	NA
cg05052463	chr4_153264894	0.00649381	-0.439512	4	153264894	C	T	1292.67	PASS	rs17361614	0.0497275	chr4	153274105	-	63617415		AACAATACAAACTACACATCAATTATATAATAATCCRCTCCAAAAAACCC		II			NA	NA	NA	NA	NA	NA		OpenSea	GTCCAGGATTCAGCAATGCAGACTGCACATCAATTATATGGTGATCCGCTCCAGGGAACC[CG]TAAGAACACAACGCACTGAACAGAGGGAGGATGTGGGCAGCAGAGACCGCCCCCACACGA	CGGGTTCCCTGGAGCGGATCACCATATAATTGATGTGCAGTCTGCATTGC			FBXW7;FBXW7;FBXW7;FBXW7	NM_001013415;NM_033632;NM_018315;NM_018315	Body;Body;1stExon;5'UTR					4:153274102-153274140	Unclassified_Cell_type_specific		FBXW7	CPG	TS	NA
cg05057515	chr16_89032441	0.0103083	0.370733	16	89032441	T	C	1320.53	PASS	rs11642017	0.0537214	chr16	89024657	+	74669431		AAATAACTTTTTAAAAAAACTCAAAACTTCCCTAAAAACTTTAAACTCTC		II			rs71395355	0.099543	NA	NA	NA	NA		OpenSea	ACGGCAGAAACCTATCCCGAGAGGAAAGGGCCCTGGGCACAGGCTATGGCAGAAGAGCTT[CG]AGAGCCCAAAGCTCCCAGGGAAGCTTTGAGCTTCCTCAAAAAGCTATTTTGAGCCTAAAA	CGAGAGCCCAAAGCTCCCAGGGAAGCTTTGAGCTTCCTCAAAAAGCTATT			CBFA2T3	NM_005187	Body				16:87551945-87552159	16:89024465-89024783	Unclassified_Cell_type_specific		CBFA2T3	CPG	TS	NA
cg05070273	chr3_48316272	0.0076977	0.449208	3	48316272	A	G	1288.98	PASS	rs60305502	0.0512733	chr3	48310897	-	74735361		ATATATACAACCAATATAAACRAAACTTTTATAATAAATCAACTCTCCTC		II			NA	NA	NA	NA	NA	NA		OpenSea	GGAAAAACCTTATGTGTGCAGCCAGTGTGGGCGAGGCTTTTGTGATAAATCAACTCTCCT[CG]CACACGAGCAGACACATTCAGGGGAGAAGCCTTATGTGTGTGGGGAATGTGGGCGGGGAT	TGTGTGCAGCCAGTGTGGGCGAGGCTTTTGTGATAAATCAACTCTCCTCG			ZNF589	NM_016089	3'UTR				3:48285377-48285969				ZNF589	NA	NA	NA
cg05076730	chr8_129059110	0.00982731	-0.372948	8	129059110	T	C	8813.72	PASS	rs11775301	0.0537214	chr8	129060815	+	67619454		TCTAACTCACCATCAAATAAAAAAACTAATCCCAACTTCTAAAAAAAATC		II			NA	NA	NA	NA	NA	NA		OpenSea	GCTGACATTGTCAGTTAAGTTGGGCAGATCTGACTTCGCTGATTAAGTGGATGTATGAGC[CG]ATCCTCCCCAGAAGCTGGGATCAGCTTCCCCATCTGATGGTGAGTCAGACCTGCTGGGGT	CTGACTCACCATCAGATGGGGAAGCTGATCCCAGCTTCTGGGGAGGATCG			MIR1207;PVT1	NR_031612;NR_003367	TSS1500;Body			TRUE		8:129060529-129061196	Unclassified		MIR1207	NA	NA	NA
cg05117638	chr6_113961277	0.165377	-0.286251	6	113961277	T	C	572.27	PASS	.	0.18417	chr6	113952661	+	71795327		CTATCCTTACTCTCTAAATTTCCTTTTCAAAACAACCCTAATTATACTTC		II			NA	NA	NA	NA	NA	NA		OpenSea	TCAGTAGTGGCTTGAGAAAACTAACTGTTGAGTCTGACAAAGCAAAGTTCTAAGATAGTG[CG]AAGTATAACTAGGGCTGCTTTGAAAAGGAAACCCAGAGAGCAAGGACAGGTGTCGCTTAG	TGTCCTTGCTCTCTGGGTTTCCTTTTCAAAGCAGCCCTAGTTATACTTCG								TRUE		6:113952318-113952665	Unclassified_Cell_type_specific			NA	NA	NA
cg05127574	chr8_121712945	0.0289994	-0.318721	8	121712945	A	C	5193.71	PASS	rs4871098	0.0708366	chr8	121714454	+	18784480		CTAAACAATACCCTATATTATCTACTTATTTAATATCTCCACCCTATACC		II			NA	NA	NA	NA	NA	NA		OpenSea	TAAGACCGACTGGCTCCCTACCCTTAAGGTGCTTGCATTCCAGTACACATGTGCCTGTTG[CG]GCACAGGGTGGAGACATTAAACAAGCAGACAATATAGGGCATTGCTCAGAAAGTGACATG	CGGCACAGGGTGGAGACATTAAACAAGCAGACAATATAGGGCATTGCTCA			SNTB1	NM_021021	Body			TRUE		8:121714204-121714860	Unclassified_Cell_type_specific		SNTB1	NA	NA	NA
cg05200313	chr14_92951425	0.00322075	-0.420874	14	92951425	G	C	2685.75	PASS	rs17184271	0.0434568	chr14	92960827	+	48686368		AATACAACTATAAACTATAATCTCCAATCTCTAAATTAACACCTTTCCAC		II			NA	NA	NA	NA	NA	NA		OpenSea	GCCATCTTGCATTGGCACTGAGGTGTTTGGTTTGGAATAGGGAAAAAGGTAAGAGACTAA[CG]TGGAAAGGTGCTAACTCAGAGACTGGAGATTATAGTTTACAGCTGTACTTTCCAGATCTT	CGTGGAAAGGTGCTAACTCAGAGACTGGAGATTATAGTTTACAGCTGTAC			SLC24A4;SLC24A4;SLC24A4	NM_153646;NM_153648;NM_153647	3'UTR;3'UTR;3'UTR								SLC24A4	NA	NA	NA
cg05228359	chr11_47995865	0.00745433	-0.444589	11	47995865	C	T	980.67	PASS	rs148724450	0.0512084	chr11	47995865	+	38698370		TCAATTCCTCTCTAAACACTATCTTAATCACCTACCCATACACAAAACTC		II			NA	NA	NA	NA	NA	NA		OpenSea	AATGCTTAATGTTGCAAATGCTTGAAATGAGAAACAAGAACAGGACTGCCAAGGCACTCC[CG]AGCTCTGTGCATGGGCAGGTGACTAAGACAGTGTTTAGAGAGGAACTGAGGTCTGGTGGA	CAGTTCCTCTCTAAACACTGTCTTAGTCACCTGCCCATGCACAGAGCTCG								TRUE				TRUE		NA	NA	NA
cg05305327	chr20_32157934	0.191592	-0.19389	20	32157934	G	A	6013.47	PASS	rs6141411	0.207893	chr20	32156436	-	39658345		TACTCCCAACACCAAATACAACCATTATTCTAACTAATCTCTCTTCATCC		II			NA	NA	NA	NA	NA	NA		OpenSea	CTCTGTCCCTCTGCTCCCAGCACCAGGTGCAGCCATTGTTCTGGCTGGTCTCTCTTCATC[CG]GCCTCGTCTGTTACTCTGCTCTTTCTAGCTCATTGTTTCTGTAGGAAATTAGCATTAAAA	GCTCCCAGCACCAGGTGCAGCCATTGTTCTGGCTGGTCTCTCTTCATCCG			CBFA2T2;CBFA2T2;CBFA2T2	NM_001032999;NM_005093;NM_001039709	Body;5'UTR;5'UTR								CBFA2T2	NA	NA	NA
cg05310486	chr15_90716971	0.009464	-0.421004	15	90716971	C	T,*	2694.34	PASS	rs75307176	0.0537214	chr15	90724460	-	17635347		CCTCTAAATCCATAATTATTTCAAAATTAAAAAATTAACAAACCAAACCC		II			NA	NA	NA	NA	NA	NA	chr15:90727879-90728570	N_Shelf	TTTTGCAACTTCCTCTGAATCCATAATTATTTCAAAATTAAAAAGTTAACAGGCCAGGCC[CG]GCGGCTCACACCTGTAATCCCAGCACTTTGGGAAGCTGAGGCGGGCAGATCACGAGGTGA	CTCTGAATCCATAATTATTTCAAAATTAAAAAGTTAACAGGCCAGGCCCG														NA	NA	NA
cg05372727	chr13_107031049	0.0120664	0.419743	13	107031049	C	G	2321.36	PASS	rs78605819	0.0542399	chr13	107029018	+	41753317		TATTATAAAAATTAAAACCACCAAATCAACCCTATACACATAACACTTCC		II			NA	NA	NA	NA	NA	NA		OpenSea	GGGACTCATCTCCTCAAACCTGGGGGACCGAGACCTATGAGAGGTCACAGCATGAGGTGA[CG]GAAGTGCCATGTGCACAGGGTTGATTTGGTGGCTCTAATTCTTATAACATAAAAGCTTGC	CGGAAGTGCCATGTGCACAGGGTTGATTTGGTGGCTCTAATTCTTATAAC										13:107028484-107029433	Unclassified_Cell_type_specific			NA	NA	NA
cg05372753	chr6_11805124	0.0784802	-0.358464	6	11805124	A	T	773.67	PASS	rs75424381	0.110705	chr6	11804635	-	24675393		AAAAAAACTCACACRATATAAACRAAAAACAATTCTAACTTCCTAATTCC		II			rs9470146	0.027069	NA	NA	NA	NA		OpenSea	AGCAAAGCTTTAGGGAGACTCACACGATGTGAGCGGGGGGCAGTTCTAGCTTCCTGATTC[CG]TGAAGGGCATACCCTCAAGTGTAAATCTATTATTTGCTGCCGGTTGAAATCTTGTTAGTC	CGGAATCAGGAAGCTAGAACTGCCCCCCGCTCACATCGTGTGAGTCTCCC								TRUE						NA	NA	NA
cg05418915	chr2_196423864	0.0259974	-0.381499	2	196423864	A	T	776.67	PASS	rs13383198	0.0686717	chr2	196426178	+	71603443		AATTTACCTAAAATCACATAACTAACTAATAATAAAACTATAATCCAAAC		II			NA	NA	NA	NA	NA	NA		OpenSea	AGACTAAGAAAAGAAGGTATGTAATGATTAAGAGCATAGGCTCTGGAGCCAAAATGCTAG[CG]TCTGGATCATAGCTCCATTACTAGCTAGCCATGTGATCTTAGGCAAATTAACTTCTCTGT	ATTTGCCTAAGATCACATGGCTAGCTAGTAATGGAGCTATGATCCAGACG								TRUE		2:196426040-196426353	Unclassified_Cell_type_specific	TRUE		NA	NA	NA
cg05455036	chr1_202830389	0.00652865	-0.391328	1	202830389	C	T	3979.71	PASS	rs17445345	0.0497275	chr1	202828149	-	22629377		CTACTCCCCAAAACCTTATAACTAAACATAATACCACTAAACTAAATATC		II			NA	NA	NA	NA	NA	NA	chr1:202830061-202830923	N_Shore	AGGAGTTATCACTGCTCCCCAGGGCCTTGTGGCTGGGCATGGTGCCACTGGGCTGGATGT[CG]TGCTCCAGGCAGTACAGCTCCCAGCAGGCATTGCCCATCTGCACTCCGGCCTGGCCCACA	TGCTCCCCAGGGCCTTGTGGCTGGGCATGGTGCCACTGGGCTGGATGTCG														NA	NA	NA
cg05474761	chr16_85418495	0.122418	0.228478	16	85418495	C	T	3813	PASS	rs12934157	0.145743	chr16	85414689	-	50764434	38798376	CTCCATCCAATACAAAAACATTTCATCACCCCAAAAAAAAATCCCAAACA	CTCCGTCCAATACAAAAACATTTCGTCACCCCAAAAAAAAATCCCAAACG	I	C	Grn	rs4783180	0.000454	NA	NA	NA	NA		OpenSea	TGCAAACACCACCTCCGTCCAGTGCAAAAACATTTCGTCACCCCAAAAGGAAATCCCAGA[CG]CATTAGCTCTGCCGTTCCTCACTCCCCCACCTTCCTTTCCAGTCCCTGGCAACCATCGAT	CTCCGTCCAGTGCAAAAACATTTCGTCACCCCAAAAGGAAATCCCAGACG									16:83972145-83972205					NA	NA	NA
cg05512561	chr13_33924125	0.0438944	-0.295293	13	33924125	T	G	15710.7	PASS	rs9537276	0.0807621	chr13	33925656	+	72774337		AAACCTCAAAACACTTCAAAAACAAAACTTTATAAACTACAAAACACCCC		II			NA	NA	NA	NA	NA	NA	chr13:33923930-33924781	S_Shore	CAAGCCCACTTCCTGGACTTCAACTCATTCATAAGGAGAAGACAATACTGTCTCAGGCCT[CG]GGGTGTCCTGCAGTTCACAAAGTTTTGTTTCTGAAGTGCTTTGAGGTCTTCCAAGAAAGT	CGGGGTGTCCTGCAGTTCACAAAGTTTTGTTTCTGAAGTGCTTTGAGGTC												TRUE		NA	NA	NA
cg05554494	chr16_3301360	0.117503	0.231448	16	3301360	A	G	5795.32	PASS	rs224215	0.141552	chr16	3306685	+	14742305		CCTTAATCTCAATTCCCACCAAAACACAAAACATTTCCTATACCTTTTCC		II			NA	NA	NA	NA	NA	NA	chr16:3304351-3304696	S_Shore	TTCTGGTAGGAAAAGAAGCCTCTGTCCTTGGTGAGCAAGAAAAGGCAGGTTGTGAAATAG[CG]GAAAAGGCACAGGAAATGCTCTGTGTCTTGGTGGGAACTGAGACTAAGGGTAAGGGTGTG	CGGAAAAGGCACAGGAAATGCTCTGTGTCTTGGTGGGAACTGAGACTAAG			MEFV	NM_000243	TSS200								MEFV	NA	NA	NA
cg05557266	chr3_49048208	0.434642	-0.163572	3	49048208	G	A	559.27	PASS	rs376072269	0.437934	chr3	49057259	-	28746456		AAATAACCAACTTTTAATATAACTCCTTTAACCTAATATACTTTAACAAC		II			NA	NA	NA	NA	NA	NA	chr3:49058325-49059986	N_Shore	CGCCCGGCTCAGAATGACCAGCTTTTAATGTGACTCCTTTAACCTGGTGTGCTTTAACAA[CG]ATCCTTAAAGCTTCCTGTTTTAGGCAACAGCCATTTACGGGCCAACCAAATAATGCGACC	AATGACCAGCTTTTAATGTGACTCCTTTAACCTGGTGTGCTTTAACAACG			DALRD3;DALRD3;NDUFAF3;NDUFAF3	NM_018114;NM_001009996;NM_199074;NM_199073	5'UTR;TSS1500;TSS1500;TSS1500								DALRD3	NA	NA	NA
cg05568549	chr6_41911989	0.0612065	0.275171	6	41911989	C	T	2515.55	PASS	rs9462755	0.0960932	chr6	41907198	-	63676493		AAACAATCTACATATCCTAAATAACCTCTTCCAAATCCAACAACTCCCCC		II			NA	NA	NA	NA	NA	NA	chr6:41908745-41909711	N_Shore	GCCTCCCTAGGAGACAATCTGCATGTCCTAAATAACCTCTTCCAGATCCAGCAGCTCCCC[CG]CCTCCTCCCCAGGCTCCTTCTGAGGCGGGACAGAACCGGTGACTTTCCTGCCCGGCCTGA	CGGGGGAGCTGCTGGATCTGGAAGAGGTTATTTAGGACATGCAGATTGTC			CCND3;CCND3;CCND3;CCND3	NM_001136017;NM_001136125;NM_001136126;NM_001760	Body;Body;5'UTR;Body			TRUE					CCND3	CPG	NA	NA
cg05573626	chr16_49677042	0.0975893	0.284537	16	49677042	C	T	786.78	PASS	rs117398994	0.125388	chr16	49672687	+	52768346		ACAAAAATATTACRTCACCCACRCAAATAATCRAAAATAATTATAACCTC		II			NA	NA	NA	NA	NA	NA	chr16:49672443-49672725	Island	ACTTGTCGCAGAACTGGCAAGGGTATGGCAGGCCCGTGCCCCCTTCCTCCTCGCCGAGGC[CG]AGGTCACAACCATCTCCGATCATCTGCGTGGGTGACGCAACATCCTTGCTGGAGGGAGAC	CAAGGATGTTGCGTCACCCACGCAGATGATCGGAGATGGTTGTGACCTCG			ZNF423	NM_015069	Body				16:48229027-48230226				ZNF423	NA	NA	NA
cg05587627	chr11_118652593	0.0201234	0.391239	11	118652593	C	T	721.67	PASS	rs139217641	0.0642932	chr11	118657363	-	38607331		ATCTTTTATATTAAAAAATTAATAATACAACTACACTTAAACCAAATCAC		II			NA	NA	NA	NA	NA	NA	chr11:118661305-118663026	N_Shelf	AAAGAATTCTCATCTTTTATATTAAAGAATTAATAATACAGCTACACTTAGACCAAATCA[CG]AGCCAAGCTAGGATAGACACAACTTTGAACTATCTCAAAAACACAATGAGGCCAATATCA	TCTTTTATATTAAAGAATTAATAATACAGCTACACTTAGACCAAATCACG			DDX6	NM_004397	5'UTR		RDMR						DDX6	CPG	NA	NA
cg05595692	chr2_75050732	0.131747	-0.223081	2	75050732	A	C	3631.02	PASS	rs17678046	0.154479	chr2	75059313	+	68658336		CCCAAACTCCTAAATCCCTATTTACTCTATTAATAAATACTAAAATATTC		II			NA	NA	NA	NA	NA	NA	chr2:75060879-75062664	N_Shore	GTTTCTCCTCAGGGAGTTTGAAACTGTAACTAGTTCAGAGAAGAGGGTGGAGGGCAGCCC[CG]AATACCCCAGCATTTACCAATAGAGCAAACAGGGACTCAGGAGCCTGGGGAGTGAGGTTA	CCAGGCTCCTGAGTCCCTGTTTGCTCTATTGGTAAATGCTGGGGTATTCG			HK2	NM_000189	TSS1500					2:75059310-75059433	Unclassified_Cell_type_specific		HK2	NA	NA	NA
cg05655190	chr19_54969075	0.0130257	-0.359666	19	54969075	C	T	2363.44	PASS	rs45605939	0.0561432	chr19	54971879	-	70616390		AACACTATACTAAAAAAATCCTATAAACACCCRAATAAAAAAACCTCCCC		II			NA	NA	NA	NA	NA	NA	chr19:54971878-54972090	Island	GGGAGCCAGCAGGCACTGTGCTGAGGAAATCCTGTGGGCACCCGAATGGGGGGGCCTCCC[CG]CTCGTGGGGCCCTCCCCTGCCCTCCCGCCCGCCCGCCTCATCACCTTCTCCTCTTGTCTC	CGGGGAGGCCCCCCCATTCGGGTGCCCACAGGATTTCCTCAGCACAGTGC			LENG8	NM_052925	Body								LENG8	NA	NA	NA
cg05657656	chr3_150098820	0.0279478	0.320728	3	150098820	A	C	1966.55	PASS	rs113234547	0.0701467	chr3	150093970	-	20687501		ATAAATTACACAACAAAAATTTCTATTTTCCTACTTTTTTTCTTTATCAC		II			NA	NA	NA	NA	NA	NA		OpenSea	TTGTATTGCACATGGATTGCACAACAAAGGTTTCTATTTTCCTACTTTTTTTCTTTATCA[CG]TGCCAACTAAGCCTTTTTTTCTACACTCCCTTAAAATCTGACCCTTTCTCATCTTCTATG	TGGATTGCACAACAAAGGTTTCTATTTTCCTACTTTTTTTCTTTATCACG								TRUE						NA	NA	NA
cg05753799	chr20_3750366	0.00431796	-0.408931	20	3750366	T	C	7443.06	PASS	rs3761215	0.0446669	chr20	3746315	-	60753419		AACCAATCCTAAAAAAACCAAAAATAACCCTTAAAATAAACCCCAAAAAC		II			NA	NA	NA	NA	NA	NA	chr20:3748053-3749407	N_Shore	GAGGCACTTCAGGCCAATCCTGGAGGAGCCAGGAGTGACCCTTAGAGTGGGCCCCAGGGA[CG]TCAGCCTTCTTGGAAAACAGCTCAAGGGGTGAGGGGGCCTCCCTCCTCCTGCCTCCCCCT	CGTCCCTGGGGCCCACTCTAAGGGTCACTCCTGGCTCCTCCAGGATTGGC			C20orf27	NM_001039140	5'UTR								C20orf27	NA	NA	NA
cg05862438	chr7_142923159	0.0938897	-0.247205	7	142923159	G	A	2884.42	PASS	rs13241169	0.122513	chr7	142920096	-	56628478		CTCAATACAACTAATCTTAAACAACCCTAAACTAAAAAAAACCTAAAAAC		II			NA	NA	NA	NA	NA	NA		OpenSea	CCTGCCGGCCACTCAGTACAACTGATCTTGGGCAACCCTGGGCTGAGAAGAGCCTGGAAG[CG]GTTTCAGCACCAAGTTCCTCTTTACCTAAAAGGGCAGACTCTGTGACTGGAACTCACGGA	CGCTTCCAGGCTCTTCTCAGCCCAGGGTTGCCCAAGATCAGTTGTACTGA			TAS2R40	NM_176882	1stExon								TAS2R40	NA	NA	NA
cg05871756	chr5_173224804	0.0385447	0.302824	5	173224804	G	A	7898.75	PASS	rs791374	0.0780112	chr5	173216171	+	56633344		CCAAACCAAAAACATTTCCAAACRAACACTAAAACCAACCCCAAAAACAC		II			rs73806617	0.02333	NA	NA	NA	NA		OpenSea	AGGCTGCCGCACATGTGGTTTTGAAACCAACCTTTCCCCTTGGCCCCAGCAGTGCGTTGG[CG]TGTCCCTGGGGCTGGTCCCAGTGCCCGCCTGGAAATGCCCTTGGTTTGGGCCCCTGCCTG	CAAACCAAGGGCATTTCCAGGCGGGCACTGGGACCAGCCCCAGGGACACG								TRUE		5:173216068-173216191	Unclassified_Cell_type_specific	TRUE		NA	NA	NA
cg05904013	chr7_128572180	0.033885	0.31012	7	128572180	T	C	6969.55	PASS	rs754281	0.0749334	chr7	128579933	+	61728314		CCCATAACTTTAAAAATTCRATATCAAAACAAATCTACCTACCAAACTCC		II			NA	NA	NA	NA	NA	NA	chr7:128577818-128578756	S_Shore	TTCCGGGGCTCAGGTCCATTGACTTAGGTCTAGGGCTCCATACATTTCACCCAGAGACTC[CG]GAGCCTGGCAGGCAGACCTGTTCTGACACCGAACTTCCAAAGTCATGGGCCTTGATTGGG	CGGAGCCTGGCAGGCAGACCTGTTCTGACACCGAACTTCCAAAGTCATGG			IRF5;IRF5;IRF5;IRF5;IRF5;IRF5;IRF5	NM_001098630;NM_001098627;NM_032643;NM_001098631;NM_002200;NM_001098629;NM_001098628	5'UTR;TSS1500;5'UTR;5'UTR;5'UTR;5'UTR;5'UTR			TRUE		7:128579654-128580056	Unclassified		IRF5	NA	NA	NA
cg05926640	chr1_235096551	0.0752528	-0.261984	1	235096551	A	T	4996.98	PASS	rs10910535	0.108285	chr1	235091187	+	71706364		CTCCACTAAATTCTACTTTCTCAAAAAACAACAATAAACTTTATTCAACC		II			NA	NA	NA	NA	NA	NA		OpenSea	TTGGGAGCAGCTGGAGGAGGGGAGGCCAGTGAGCAAGTATCAGCTTGGGAAATAGGGTTT[CG]GCTGAACAAAGTTCACTGCTGTTTTCTGAGAAAGCAGAACCTAGTGGAGCCACCCTAGAG	CGGCTGAACAAAGTTCACTGCTGTTTTCTGAGAAAGCAGAACCTAGTGGA								TRUE						NA	NA	NA
cg05935184	chr2_153340734	0.265497	0.165756	2	153340734	A	G	8827.47	PASS	rs2346209	0.275561	chr2	153350189	-	32607353		AATTCATACAAAATATATTTATTAAAAAAACCTAACACCTCTATTACCAC		II			NA	NA	NA	NA	NA	NA		OpenSea	CTAGCCCTATTAGTTCATGCAAAATATGTTTGTTAAAAGAGCCTGGCACCTCTGTTGCCA[CG]TGATCTCTGCACACAGCAGTTCCTCTTCCCCTTCTGCCATAAGTGGAAGCAGCCTGAGGC	CGTGGCAACAGAGGTGCCAGGCTCTTTTAACAAACATATTTTGCATGAAC			FMNL2	NM_052905	Body			TRUE					FMNL2	NA	NA	NA
cg05969360	chr13_80444731	0.00701882	0.388147	13	80444731	A	G	1592.76	PASS	rs9593415	0.0506552	chr13	80443435	+	23639385		AATCAATCTCRAAAATTAAAATTCCCTCAACTAATAAAATTAACAATCTC		II			NA	NA	NA	NA	NA	NA		OpenSea	TGTGTTGATACGCTCCAAATATTCATTACCAGGTACACACAGGTACTCAGGCTCGCTCCA[CG]AGACTGTTAATTTCACTAGTTGAGGGAATTTTAATCTCCGAGATTGACCTCTTTCAGAAA	GTCAATCTCGGAGATTAAAATTCCCTCAACTAGTGAAATTAACAGTCTCG								TRUE						NA	NA	NA
cg06071604	chr13_100059893	0.0463537	0.344012	13	100059893	G	A	425.74	PASS	rs184763866	0.0829909	chr13	100069110	-	68655431		ACTAAAAACTAACRCTAACCTCTACTCCTTCTAACCTAACAACAATAACC		II			NA	NA	NA	NA	NA	NA		OpenSea	TCCTATCGGTGGCTGGAGGCTGACGCTGGCCTCTGCTCCTTCTGGCCTGACAGCAGTGGC[CG]GGATCCTGGAGCGTCCACGCAGGTTAGGGCGTGCTCTACACCCCGCGTAGGCTAGGGCGT	CGGCCACTGCTGTCAGGCCAGAAGGAGCAGAGGCCAGCGTCAGCCTCCAG								TRUE		13:100068975-100069907	Unclassified_Cell_type_specific			NA	NA	NA
cg06071730	chr10_112029405	0.0017707	-0.443995	10	112029405	T	A	4188.98	PASS	rs10509912	0.0336739	chr10	112021300	-	12732389		TCAAATCATATTATAATTTACAAACAAAACCTTAATTCCTCTAAAATTAC		II			NA	NA	NA	NA	NA	NA		OpenSea	TCTAGAGGTCATCAAATCATATTGTGGTTTACAGACAGGACCTTAGTTCCTCTAAAATTA[CG]TGATAGAGATGAATGATCTTTAAGATTTCTTCTAGACTAAAAATTTCTGCTATTTGAAGT	CAAATCATATTGTGGTTTACAGACAGGACCTTAGTTCCTCTAAAATTACG			MXI1;MXI1;MXI1	NM_130439;NM_001008541;NM_005962	Body;Body;Body			TRUE					MXI1	NA	NA	NA
cg06100973	chr19_857215	0.0376778	0.304125	19	857215	G	A	3478.75	PASS	rs9749274	0.0775116	chr19	852114	+	22699331		RCTAAATTAACTCRAATAAAACCTCCAAACAAAATTCAAAATACACAATC		II			NA	NA	NA	NA	NA	NA	chr19:852855-853495	N_Shore	AGACTCTGTCTCCAAAAAAATAAATTAAAAAACCCACATTGATTATCTGACATTTGAATG[CG]ATTGTGCATCCTGAATTTTGTCTGGAGGCCCCACCCGAGCCAATCCAGCGTCTTGTCCCC	CTGGATTGGCTCGGGTGGGGCCTCCAGACAAAATTCAGGATGCACAATCG			ELANE	NM_001972	TSS200								ELANE	CPG	NA	NA
cg06102602	chr12_96892736	0.0718917	0.264949	12	96892736	T	A	1763.76	PASS	rs11108548	0.106072	chr12	96895446	-	21761388		AAATTATTCTAAATTATATAAACRTCAAACAATAAAATCTTAAACCAACC		II			NA	NA	NA	NA	NA	NA		OpenSea	GGCCTAGGTCCAGATTATTCTAAGTTATGTGAACGTCAGACAATGGGATCTTAGGCCAGC[CG]TGGGCAGTGTTCAGTGTTTTCTCAATCTTCAGTTTCTCAACTTCATTTTTCCCCTCTCTG	CGGCTGGCCTAAGATCCCATTGTCTGACGTTCACATAACTTAGAATAATC								TRUE						NA	NA	NA
cg06111286	chr5_158764111	0.0269188	-0.373909	5	158764111	T	C	602.74	PASS	rs112381221	0.0694248	chr5	158757659	-	40735420		TTCAAAAAATTCCTTTTTTATTTATCTCTCTCTATATATATATCAATAAC		II			NA	NA	NA	NA	NA	NA	chr5:158758474-158758839	N_Shore	TCTGGGGGAATTTCAAGAAGTTCCTTTTTTGTTTGTCTCTCTCTGTGTGTGTATCAATAA[CG]AGGAGGGAACATAGACATCAAAATCCCAGGTAATGAACTAAGAGGAAATGACTTTTGGGT	TCAAGAAGTTCCTTTTTTGTTTGTCTCTCTCTGTGTGTGTATCAATAACG			IL12B	NM_002187	TSS200			TRUE		5:158757616-158759200	Unclassified		IL12B	NA	NA	NA
cg06117093	chr2_240294783	0.0255294	0.366837	2	240294783	G	T	901.67	PASS	.	0.0684767	chr2	240291657	-	14724409		TAATAAAAACTTCCCATTCCTCCCTAATAAACRAAAAAAATCATAAAACC		II			NA	NA	NA	NA	NA	NA		OpenSea	GCGTCATGCCCTGATGGGAACTTCCCATTCCTCCCTGGTGGGCGGAGAGAATCATAGGAC[CG]CCACATCCTGTCATCTCCACTTTTCTTTCTCTTAAAGAACAGATGATTGCAGCGTGGCTG	GATGGGAACTTCCCATTCCTCCCTGGTGGGCGGAGAGAATCATAGGACCG			HDAC4	NM_006037	5'UTR			TRUE	2:239956267-239956687	2:240291139-240292257	Unclassified		HDAC4	NA	NA	NA
cg06234201	chr16_68051086	0.0463537	-0.344012	16	68051086	T	C	576.74	PASS	rs142690899	0.0829909	chr16	68050984	+	15789476		AATCTTATAACTCCCCCACCCAAAAACTAACTCRACAAAAAAATACTTTC		II			NA	NA	NA	NA	NA	NA		OpenSea	AGCCTAGGCGACAGAGTGAGACTCCATCTCAAAGGAAAAAAAAAAGAAATCTTAGGTAGT[CG]AAAGTATCCTCTTGCCGAGTCAGTTCCTGGGTGGGGGAGCCACAAGATTAATCTGGGTGG	ATCTTGTGGCTCCCCCACCCAGGAACTGACTCGGCAAGAGGATACTTTCG														NA	NA	NA
cg06294475	chr11_2695042	0.00746382	-0.385423	11	2695042	C	T	973.78	PASS	rs7105073	0.0512084	chr11	2698623	+	13723484		CATCAATTATCATCTCCCCTACTATCCTCTAAAATACTTATCTAAACATC		II			rs16928538	0.050983	NA	NA	NA	NA		OpenSea	TCAAATAGAGACTGGGCAGAGTAGACCAGTTAGTTAATCAGTTGAAGAGGAAACCAAGAT[CG]ATGCCTAGATAAGCATTTCAGAGGACAGCAGGGGAGATGATAATTGATGCAGGTGGCCTC	CGATGCCTAGATAAGCATTTCAGAGGACAGCAGGGGAGATGATAATTGAT			KCNQ1;KCNQ1OT1;KCNQ1	NM_000218;NR_002728;NM_181798	Body;Body;Body		RDMR						KCNQ1	NA	NA	NA
cg06312985	chr7_32958271	0.0550997	0.38829	7	32958271	C	T	1912.98	PASS	rs80204349	0.0898386	chr7	32961866	+	32655342		ACATAAAACAAACTTAACTAAACTTACCTAAATCCCTCTTCATACTTCCC		II			NA	NA	NA	NA	NA	NA		OpenSea	GTATGGGAATGGTGAATGAGACCCTGTGTTTGAGTATTAAGCAATTCTAAGCAACTAGGT[CG]GGAAGTATGAAGAGGGATTTAGGTAAGTTCAGCCAAGTTTGCTCTATGCTGGCAACTACA	CGGGAAGTATGAAGAGGGATTTAGGTAAGTTCAGCCAAGTTTGCTCTATG	TRUE		RP9P	NR_003500	Body								RP9P	NA	NA	NA
cg06317209	chr12_58219173	0.0190754	-0.340787	12	58219173	C	A	5102.32	PASS	rs870392	0.0632411	chr12	58210878	-	43699446		ATTCAAAAAACATCTTAAATAATTAAACACCTACCCATATCCAAAACCAC		II			NA	NA	NA	NA	NA	NA		OpenSea	GTACCATCTGTATTCAAGGAGCATCTTGGGTAATTAAGCACCTACCCATGTCCAAGGCCA[CG]TAGAGGCTTTATAGAATTAAAATACCTGCTCTCAAGGAGCTTGAAATCTGATAACATGCA	CGTGGCCTTGGACATGGGTAGGTGCTTAATTACCCAAGATGCTCCTTGAA		TRUE	AVIL	NM_006576	TSS1500								AVIL	NA	NA	NA
cg06392753	chr2_102781649	0.0105596	-0.426806	2	102781649	C	G	1510.98	PASS	rs2228139	0.0537214	chr2	102783282	+	71616445		ACATAACTATTTTACACCAAACATTTCTTTACACCAAATACACAAATTTC		II			NA	NA	NA	NA	NA	NA		OpenSea	TCTGTAACAAGATGATGCAATCTCCCAAGGTTATTGGGAAGATTAGAGATATGGGGTACA[CG]AAACTTGTGTACCTGGTGCAAAGAAATGCTTGGTGCAAAACAGCTATGCAATTAATAGGT	CATAGCTGTTTTGCACCAAGCATTTCTTTGCACCAGGTACACAAGTTTCG			IL1R1	NM_000877	Body								IL1R1	NA	NA	NA
cg06407843	chr6_43270151	0.171653	0.202766	6	43270151	C	T	5692.07	PASS	rs2270860	0.189123	chr6	43279607	-	43709326		AAAAATAAAACCRAATTTTCTTAAATAAATTCCTTTATTACATCAAATCC		II			NA	NA	NA	NA	NA	NA	chr6:43276419-43276659	S_Shelf	CTATGAAGGATGGAAGTGAAACCGAGTTTTCTTGAGTAAGTTCCTTTGTTACATCAAATC[CG]TTGAGGAAGGGCTTGCACCAAATTCATCAATGGACTGCAGTGCTGTGCTCTGCTAGGTGA	CGGATTTGATGTAACAAAGGAACTTACTCAAGAAAACTCGGTTTCACTTC														NA	NA	NA
cg06437100	chr16_21767869	0.00488929	0.403737	16	21767869	C	T	4426.55	PASS	rs62045987	0.0461575	chr16	21767742	+	45724370		CCTTAAACAAATTACACAACCTCCRTAAACTTTAAAAATAAATATAAAAC		II			NA	NA	NA	NA	NA	NA	chr16:21768410-21768625	N_Shore	GCTCAGGCAGTCAAACCAAAGGATCAGAATCAGTCAGCAGAGGAGATGAGTTCTCTATGC[CG]TCTCACATTTATCCCCAAAGCCCACGGAGGCTGTGTAATTTGTTCAAGGTGACACAGCAA	CTTGAACAAATTACACAGCCTCCGTGGGCTTTGGGGATAAATGTGAGACG			OTOA;OTOA;OTOA	NM_170664;NM_001161683;NM_144672	Body;Body;Body								OTOA	NA	NA	NA
cg06465076	chr5_96031286	0.00447633	-0.407434	5	96031286	A	G	5693.67	PASS	rs35015183	0.0452985	chr5	96027378	+	46803330		TTTCTCAACACCAATTTTCTAAACAAAATAAATAACTCTACTCATACCTC		II			NA	NA	NA	NA	NA	NA		OpenSea	ACCTGTGGGTCACAGTCCTCAGGATATGTTGTAACTCATTTAACCCTCAAAATCACCTTC[CG]AGGTATGAGCAGAGTTATTCACCCTGCTCAGAAAACTGGTGTTGAGAAATGTTCAGAAAC	TTCTCAACACCAGTTTTCTGAGCAGGGTGAATAACTCTGCTCATACCTCG			CAST;CAST;CAST;CAST;CAST	NM_001750;NM_001042441;NM_173063;NM_001042440;NM_001042442	Body;Body;Body;Body;Body			TRUE					CAST	NA	NA	NA
cg06466839	chr11_129063394	0.00368574	0.459739	11	129063394	A	T	3433.01	PASS	rs12798272	0.0446669	chr11	129062277	-	42738346		TAATTACAATCAAAATACAAACAAAAAATCACAAACAACACAATCACTAC		II			NA	NA	NA	NA	NA	NA		OpenSea	TGGTGCTGGTTTAATTACAGTCAGGGTACAGACAGGAAATCACAGGCAGCACAGTCACTG[CG]TCTGACTGCCATACTGGTGACACCTAGACCCTCCCACTGCCTTAGGCTGCGTGACCTACA	CGCAGTGACTGTGCTGCCTGTGATTTCCTGTCTGTACCCTGACTGTAATT			RICS	NM_001142685	TSS200								RICS	NA	NA	NA
cg06468347	chr17_3700460	0.048552	-0.289324	17	3700460	T	A,*	3238.72	PASS	.	0.0849661	chr17	3705875	-	53710351		TAATTTTCCTACCAAATCATAATAAAACCATCCTACTTCTATTAAACCTC		II			NA	NA	NA	NA	NA	NA		OpenSea	TCCAGGTCTGGTGGTTTTCCTGCCAGGTCATGATGAAACCATCCTACTTCTGTTGAACCT[CG]TCCCAGGCAGGATCGGGGCCTGCGGCCTACAGCCTGTCTTCCCAGCGCTCCAGGGCTCGT	GGTTTTCCTGCCAGGTCATGATGAAACCATCCTACTTCTGTTGAACCTCG			ITGAE	NM_002208	TSS1500			TRUE				TRUE	ITGAE	NA	NA	NA
cg06584224	chr22_25565227	0.0659852	0.270437	22	25565227	A	T	1828.17	PASS	rs9612881	0.1012	chr22	25573765	-	11779464		AATAAACTTACACTATAAAAACTACCACCATAAATAATATCCCAACCCTC		II			NA	NA	NA	NA	NA	NA	chr22:25574876-25575542	N_Shore	GTGCATATTACAGTAGGCTTGCACTATGAGAGCTGCCACCATGAGTAATATCCCAGCCCT[CG]GTTCTGCTTCCCTTTCTGAGTCCCACAAAAGCCACATGTGGGCAGCCTTGGGTTCCCATC	GTAGGCTTGCACTATGAGAGCTGCCACCATGAGTAATATCCCAGCCCTCG			KIAA1671	NM_001145206	Body								KIAA1671	NA	NA	NA
cg06625767	chr5_176844471	0.092572	0.293047	5	176844471	A	T	531.97	PASS	rs7726266	0.121771	chr5	176836695	-	59720508		ATTTATAAAAAACCAAATAAAACAACTTCCTTAATCACCCCTTAAAAACC		II			NA	NA	NA	NA	NA	NA		OpenSea	GGGCACAGGCTGTTTGTGGAAAGCCAAGTGGAGCAACTTCCTTGGTCACCCCTTGAGGGC[CG]GAAAGTTGGGAGTTTGTGGGTGGGGGTGAAATGAAGAGCTGGGCTCCTCCTCTCTTTTCT	CGGCCCTCAAGGGGTGACCAAGGAAGTTGCTCCACTTGGCTTTCCACAAA		TRUE	F12	NM_000505	TSS200								F12	NA	NA	NA
cg06630241	chr12_93976588	0.12974	-0.311376	12	93976588	C	T	257.27	PASS	rs79519700	0.152702	chr12	93967711	-	12617395		CTTCTTAAATACRAACRATCTCTAAACCTTCTTAAAAAACAAAATAAACC		II			NA	NA	NA	NA	NA	NA	chr12:93963963-93967395	S_Shore	AAATGTTCAGACTTCTTAAATACGGACGGTCTCTGAGCCTTCTTAGAAAGCAGAGTGGGC[CG]GGGAGATGGTGCAGGCAGATGAAATCAAGAATGCAGGGGAGATGGATGGTTGTGATTGGG	CGGCCCACTCTGCTTTCTAAGAAGGCTCAGAGACCGTCCGTATTTAAGAA		TRUE	SOCS2	NM_003877	Body								SOCS2	NA	NA	NA
cg06650256	chr17_72518856	0.0255294	0.366837	17	72518856	A	T	385.67	PASS	rs35496492	0.0684767	chr17	72527724	-	39726473	43751381	AAAAAAAATATCATTTTTTAACAAAACTACACCACAAAACTTAAACATCA	GAAAAAAATATCATTTTTTAACAAAACTACGCCACAAAACTTAAACATCG	I	T	Red	rs965229	0.271487	NA	NA	NA	NA		OpenSea	TAATTATTAAACGAAAGAGGTGTCATTTTTTGGCAGGGCTGCGCCACAGGGCTTAAGCAT[CG]TCACTATGTAAAAAAGAGGAGGGAGGGGACTGTGCAGGGTCTTTAGGGTAGGGGGAGATA	GAAAGAGGTGTCATTTTTTGGCAGGGCTGCGCCACAGGGCTTAAGCATCG			CD300LB	NM_174892	TSS200								CD300LB	NA	NA	NA
cg06672226	chr16_85604259	0.0190539	-0.340844	16	85604259	C	T	1025.98	PASS	rs72801173	0.0632411	chr16	85611689	-	28690500		CAACCTTTATTCTCCTACRAAAAAACTACTAAAAAACCTACAATTCTTCC		II			NA	NA	NA	NA	NA	NA		OpenSea	TTGGGAGGCTGCAGCCTTTGTTCTCCTGCGAGGAGGCTGCTGAAAGGCCTGCAGTTCTTC[CG]TTGAATTCCGGCCCCTCCCAGCTCTCCACTCTGGCTGGCACCCAGCAGGCTGGAGGAGAT	CGGAAGAACTGCAGGCCTTTCAGCAGCCTCCTCGCAGGAGAACAAAGGCT								TRUE						NA	NA	NA
cg06677416	chr10_64501632	0.0166883	-0.407718	10	64501632	G	A	422.27	PASS	rs142714326	0.0600701	chr10	64495627	+	71794409		ACAACTCAACCCATCCTTTCTAAACAAAATATAATTAAAATACTATACAC		II			NA	NA	NA	NA	NA	NA		OpenSea	GGTGGACTTCATCCACACCAAGCTACAGGATGAAGAGGCTCAGAAGGGAAATTTCTTAAT[CG]TGTATAGTACTCTAACCACATCCTGCCCAGAAAGGATGGGCTGAGCTGTAGGTCACTGTC	CGTGTATAGTACTCTAACCACATCCTGCCCAGAAAGGATGGGCTGAGCTG								TRUE		10:64495441-64495926	Unclassified_Cell_type_specific			NA	NA	NA
cg06680852	chr10_22728275	0.0357178	0.307157	10	22728275	T	C	1146.98	PASS	rs61851728	0.076881	chr10	22722951	+	51732400		AATCACATTCTTTTAAATAACATCATCAATAATAACAAATCTTCCTCCTC		II			NA	NA	NA	NA	NA	NA	chr10:22725491-22726764	N_Shelf	TGATGTTACTAAACTCAGTGTGGTTTCAAATGACTTGAGTATTTCTAAAAATCTGCTCTC[CG]AGGAGGAAGATTTGCTATCACTGATGATGTCATTTAAAAGAATGTGACTCAGACTCTTGT	GTCACATTCTTTTAAATGACATCATCAGTGATAGCAAATCTTCCTCCTCG												TRUE		NA	NA	NA
cg06690535	chr3_196359310	0.000484388	0.489174	3	196359310	G	A	8523	PASS	rs1684466	0.0271258	chr3	196352142	-	41788424		ATTCRAACCAAAATCTAACTCCAAAACCCAAATTCTATTTCTCRCTCTAC		II			NA	NA	NA	NA	NA	NA		OpenSea	GGGATGTGGGCATTCGAGCCAGGGTCTGACTCCAGAGCCCAAGTTCTGTTTCTCGCTCTA[CG]CGCCTGTCAAAGACTCTGGTTTCCGCCGGATGGACTTTCAGCAGGTCCGAGGATGTGAAG	TTCGAGCCAGGGTCTGACTCCAGAGCCCAAGTTCTGTTTCTCGCTCTACG									3:197836315-197836542					NA	NA	NA
cg06706156	chr1_230181250	0.0589055	0.277557	1	230181250	C	G,T	874.78	PASS	rs28715399	0.0934259	chr1	230183251	+	61628398		CAAAAACTCTATTCTATAAAAACTTAAACTACAAAAATACAAACATCTCC		II			NA	NA	NA	NA	NA	NA		OpenSea	CTGACAAAGAAGGAGGGGGAGAAGGAGAAAGAGGAAGACGAAGAAGAAAAGAAGAAGAGA[CG]GAGATGTTTGTATTTTTGTAGTCCAAGTTCTTACAGAACAGAGTTCCTGGTTAGGCAAGG	CGGAGATGTTTGTATTTTTGTAGTCCAAGTTCTTACAGAACAGAGTTCCT								TRUE						NA	NA	NA
cg06776976	chr1_212581690	0.0696416	-0.301622	1	212581690	C	T	616.67	PASS	rs72754338	0.10402	chr1	212588580	+	56786314		CCTTCTTACAAAATTCCTTACAAAATCAACRACATAATATAAATAAAAAC		II			NA	NA	NA	NA	NA	NA	chr1:212587591-212588284	S_Shore	GCCTGGCGGTTTAAAACGGTAATAAATGTCTGGAGAGCACTTTGTATGTTAGTTACAAAG[CG]CTCTCACTCACATTATGCCGTTGATTCTGCAAGGAACCCTGTAAGAAGGACATTTTTCTC	CGCTCTCACTCACATTATGCCGTTGATTCTGCAAGGAACCCTGTAAGAAG			TMEM206	NM_018252	TSS1500					1:212587948-212588739	Promoter_Associated		TMEM206	NA	NA	NA
cg06811300	chr6_16497883	0.109752	-0.236329	6	16497883	A	G	6626.51	PASS	rs1399220	0.135516	chr6	16504474	-	46695365		CAAAATAAATTTCCTAAATAATTTTCCTAAACCCTCACTAACTCCTACTC		II			NA	NA	NA	NA	NA	NA		OpenSea	TTTGGGCTGCTCAAAATGAATTTCCTGGATAATTTTCCTAAGCCCTCACTGACTCCTACT[CG]CATGTATTGCTAGGAGCCAGCTTTCACTCCTGGGACTGGTTTGGGCTTCCAGAAAGCATG	AAAATGAATTTCCTGGATAATTTTCCTAAGCCCTCACTGACTCCTACTCG			ATXN1;ATXN1	NM_001128164;NM_000332	5'UTR;5'UTR			TRUE		6:16504145-16504616	Unclassified_Cell_type_specific		ATXN1	NA	NA	NA
cg06850285	chr22_21929566	0.0425186	0.300393	22	21929566	A	T	2216.55	PASS	rs181361	0.0798102	chr22	21921269	+	41601398		CTCTCTAATACTTTATTTTCTTTAACCCTTAAAACCATCCTCTAAAATAC		II			rs140489	0.372841	NA	NA	NA	NA	chr22:21921936-21922715	N_Shore	GGCAAGTCACTGGCTTCTTCTGTGCTTCTGTTTATTGTGAAATGAGGATGTTAATGCTAA[CG]TATCCCAGAGGATGGTTTCAAGGGTTAAAGAAAATAAAGCACTAGAGAGAGGTCTGGCAC	CGTATCCCAGAGGATGGTTTCAAGGGTTAAAGAAAATAAAGCACTAGAGA			UBE2L3;UBE2L3;UBE2L3	NR_028436;NM_003347;NR_028437	TSS1500;TSS1500;TSS1500					22:21921144-21921357	Unclassified_Cell_type_specific		UBE2L3	NA	NA	NA
cg07037635	chr15_55607251	0.119363	-0.230314	15	55607251	A	T	1192.98	PASS	rs142348323	0.143205	chr15	55615438	+	53653400		AACTATAAATAAATAAACCTAAAATTTAACTCTAATTCTACTTTTAACAC		II			NA	NA	NA	NA	NA	NA	chr15:55611085-55611608	S_Shelf	ATACATAATTTTGAAGCTAGAAGAGGTTGGAGAAGTGAAGTAAATAGACCAAGGTCACAA[CG]TGTTAAAAGCAGAACTAGAGCTAAATCCCAGGTCTATTTACTCACAGCCTAGTGCTCTTC	CGTGTTAAAAGCAGAACTAGAGCTAAATCCCAGGTCTATTTACTCACAGC			PIGB	NM_004855	Body								PIGB	NA	NA	NA
cg07056138	chr8_103118600	0.117529	-0.231432	8	103118600	C	T	2932.42	PASS	rs113646974	0.141552	chr8	103120260	+	26774497		TCCTATACCTTACTAACCTCTAATTCCTACTTTTTACCTTCTCTACTAAC		II			NA	NA	NA	NA	NA	NA		OpenSea	AAGGGCAAGAGTAGGGGCAGGAGGGGCCCTTCCTGCCCCTGCTCCTGGTCCCCACTTGGC[CG]CCAGCAGAGAAGGCAAAAAGCAGGAACTAGAGGCCAGCAAGGTACAGGATGGGGGAGGGA	CCTGTACCTTGCTGGCCTCTAGTTCCTGCTTTTTGCCTTCTCTGCTGGCG			NCALD;NCALD;NCALD;NCALD;NCALD;NCALD;NCALD	NM_001040629;NM_001040624;NM_001040626;NM_001040630;NM_001040628;NM_001040625;NM_001040627	5'UTR;5'UTR;5'UTR;5'UTR;5'UTR;5'UTR;5'UTR			TRUE		8:103120155-103120484	Unclassified		NCALD	NA	NA	NA
cg07073964	chr19_689251	0.0284955	-0.342261	19	689251	C	T	2026.06	PASS	rs12974106	0.0704417	chr19	698371	-	40780365		AATCCRTATACTTAAAAACCATTTCCTACTCTACTATAATCTACTAAACC		II			rs28568837	0.01086	NA	NA	NA	NA		OpenSea	CCCCAGCTCAGGGTCCGTGTACTTGGGGACCATTTCCTGCTCTGCTGTGGTCTACTGGAC[CG]TCTGGCATCGCTGTGACCGCATGGGCCGTGCTCCATCAATATTGTTTTTTTGTGTGTGGG	CGGTCCAGTAGACCACAGCAGAGCAGGAAATGGTCCCCAAGTACACGGAC		TRUE												NA	NA	NA
cg07107130	chr11_76739152	0.00624215	0.393284	11	76739152	C	A	11206	PASS	rs7926122	0.0494362	chr11	76745431	+	23658501		CAACCTAAAACTAACCTTTAATCCCTTTACTTCACACACTAAAATTCCAC		II			NA	NA	NA	NA	NA	NA		OpenSea	TAAGGAGGAGGGGTGATGTCATGGATTGGTCAGATTCAAGAGAACTGAACCACAGGCCTG[CG]TGGAACCTCAGTGTGTGAAGTAAAGGGATTAAAGGCTAGTCTCAGGCTGGGGATGGCTCC	AGCCTGAGACTAGCCTTTAATCCCTTTACTTCACACACTGAGGTTCCACG			B3GNT6	NM_138706	TSS200								B3GNT6	NA	NA	NA
cg07114422	chr1_2173811	0.0610042	0.310983	1	2173811	C	T	579.98	PASS	rs55781948	0.0960734	chr1	2183438	-	52633418		TCATATCCRTTAACATTTCACTATTCCTAACAATAACTATACCCAAACRC		II			NA	NA	NA	NA	NA	NA		OpenSea	CTCCCCAGCTGTCATGTCCGTTGACATTTCACTGTTCCTGGCAGTGGCTGTGCCCAGACG[CG]CCGTGGCACGTGGGAGTGATGCTGGTCTTTGCCAGTGCTCTGCACACCTGTGGGGAGGCC	CATGTCCGTTGACATTTCACTGTTCCTGGCAGTGGCTGTGCCCAGACGCG			SKI	NM_003036	Body				1:2173177-2173309				SKI	NA	NA	NA
cg07152894	chr8_102377207	0.000132664	0.52884	8	102377207	A	G	5411.71	PASS	rs60912263	0.0219075	chr8	102373664	-	37795328	30603421	CCTTAACTAAAACAAAAAACTAATTTCCTAAATAACCATAAAAAATACCA	CCTTAACTAAAACGAAAAACTAATTTCCTAAATAACCGTAAAAAATACCG	I	T	Red	NA	NA	rs78869151	0.017849	NA	NA		OpenSea	TTTCCACTTTCCCCTTGGCTAAAGCGAAGGGCTGATTTCCTGGGTGACCGTGAGGAGTGC[CG]TTACTATTGTGGCGTATTAACTCTTTCTGAACCTCGGGCCTCATTTGTCAGTGGCTTTCA	CGGCACTCCTCACGGTCACCCAGGAAATCAGCCCTTCGCTTTAGCCAAGG								TRUE						NA	NA	NA
cg07212747	chr16_4534482	0.0531738	0.293481	16	4534482	G	A	5514.71	PASS	rs12598836	0.0884014	chr16	4539233	-	63689420		ACCAATATAATACAACATTTTCCCTTCACACATAAAACAATAAATTACTC		II			NA	NA	NA	NA	NA	NA		OpenSea	GCCAGTTTAAGACCAATGTAATGCAGCATTTTCCCTTCACACATGAAACAGTGAGTTACT[CG]AGCACAAAGCATCAAATGCTTATTCCCCCCACAAGGCCATTCTTATCTTTCACCAAGTGT	CCAATGTAATGCAGCATTTTCCCTTCACACATGAAACAGTGAGTTACTCG			HMOX2;HMOX2;HMOX2	NM_002134;NM_001127206;NM_001127204	5'UTR;5'UTR;5'UTR			TRUE					HMOX2	NA	NA	NA
cg07220903	chr3_46967040	0.0231233	0.330834	3	46967040	G	A	11813.3	PASS	rs2290545	0.067784	chr3	46973284	+	51734308		AAAATTACCAATCTCTCTAATCAATAATAACCTCTACAAAACCTACAAAC		II			NA	NA	NA	NA	NA	NA		OpenSea	AGAACTGCTGTGAGGCACTCCTCCTAGTAACAGACCACAGGGAAGGCCACGCCCAGGATG[CG]CCTGCAGGCCTTGCAGAGGCCACCACTGACCAGAGAGACTGGCAACTTTGATCAAAGAAC	CGCCTGCAGGCCTTGCAGAGGCCACCACTGACCAGAGAGACTGGCAACTT			CCDC12	NM_144716	Body			TRUE					CCDC12	NA	NA	NA
cg07226162	chr10_112293202	0.00125463	0.523364	10	112293202	G	A	1100.78	PASS	rs79878110	0.0304371	chr10	112293247	+	37758325		TCAAATCCAAAACCTTTATAAAACATTCTCAACCTAATAATCTCTCCACC		II			NA	NA	NA	NA	NA	NA	chr10:112289947-112290305	S_Shelf	GAGCCAAGGGAGGAAGTGGTGAGTGACCAGGTCTCAGAGATTAAGGGGAGGACATGGGGA[CG]GTGGAGAGATCACCAGGCTGAGAATGTCCCATAAAGGTTTTGGACTTGACACCATAGACA	CGGTGGAGAGATCACCAGGCTGAGAATGTCCCATAAAGGTTTTGGACTTG														NA	NA	NA
cg07248440	chr16_17470395	0.054968	0.388484	16	17470395	G	A	387.27	PASS	.	0.0897939	chr16	17472479	-	64737303		AAAAATTTCCTTTTCTTCAAATAAAACAATAACTACCATTTATAAAACAC		II			NA	NA	NA	NA	NA	NA		OpenSea	AATATGTTGCTAAAAGTTTCCTTTTCTTCAAATAAAGCAATAACTGCCATTTATGAAGCA[CG]TATTAGGTGCCAGGTACTTCACTGGCCTTAACTCTTTGTAACTCATGTTTTCACCGTCAC	CGTGCTTCATAAATGGCAGTTATTGCTTTATTTGAAGAAAAGGAAACTTT			XYLT1	NM_022166	Body			TRUE					XYLT1	NA	NA	NA
cg07266431	chr7_92452009	0.446678	0.134954	7	92452009	C	T	1434.98	PASS	rs76680615	0.44909	chr7	92460113	-	51782373		AAAATAACATCATCAATAATTTCCTCAAATATCACTAAATTTCATAACTC		II			NA	NA	NA	NA	NA	NA	chr7:92462201-92466387	N_Shelf	TGTAGCTCATGAGGGTGACATCATCAATAATTTCCTCAAGTATCACTGAATTTCATGGCT[CG]TGACTGAGAGTCTTTTCTGACATCTTACAGGCTAATTATCCTCAAGGATCTTCTTGGTTC	CGAGCCATGAAATTCAGTGATACTTGAGGAAATTATTGATGATGTCACCC			CDK6;CDK6	NM_001259;NM_001145306	Body;Body		CDMR						CDK6	CPG	NA	NA
cg07305933	chr8_129072966	0.0471386	-0.291084	8	129072966	A	G	8732.07	PASS	rs2648876	0.0830611	chr8	129079496	+	51745442		CAATCAACTCTTTAAAAACTTATTTCTCAAATACCTATTATCACCAAAAC		II			NA	NA	NA	NA	NA	NA		OpenSea	ACTCCCTAACTCGGTTATACACTCAAGGAATGGCCTGGGTTTTGCAATTTCTCACTGCAA[CG]TCTTGGTGATAACAGGCACTTGAGAAATAAGTTTTTAAAGAGTTGATTGGATTGGTGATG	CGTCTTGGTGATAACAGGCACTTGAGAAATAAGTTTTTAAAGAGTTGATT			PVT1	NR_003367	Body			TRUE		8:129079494-129079594	Unclassified_Cell_type_specific		PVT1	NA	NA	NA
cg07345108	chr10_49885169	0.00764311	-0.384365	10	49885169	A	G,*	3695.62	PASS	rs61838414	0.0512733	chr10	49893463	+	30773364		AACCCTCCAACTCTACACTCCTCAAAAACCTATAAAAAAACTTAAAAAAC		II			NA	NA	NA	NA	NA	NA		OpenSea	ACACGGGCTTTCCTGGTTGTCGAGGGGGCGGAGAGAGCAGGCCGACAGGACAGTGAGGCT[CG]CCCTCCAAGCTCCCTCATAGGCCTCTGAGGAGTGCAGAGTTGGAGGGCCATTTCCAACGG	CGCCCTCCAAGCTCCCTCATAGGCCTCTGAGGAGTGCAGAGTTGGAGGGC			WDFY4	NM_020945	TSS200								WDFY4	NA	NA	NA
cg07472373	chr10_50602075	0.107502	-0.268934	10	50602075	T	A	463.27	PASS	rs11101116	0.133802	chr10	50595181	+	70652303		TCCTCCACCTCCAATAAAAAATACATTTCACAACAAATAAATAAACTTAC		II			NA	NA	NA	NA	NA	NA		OpenSea	CGAATGCCCATAGTAAGGGTAAAAGCACTGTCTTGTGGAAATCCTTAACGTTGAGTCACA[CG]CAAGTTCATTTATTTGTTGTGAAATGTATTTCCTACTGGAGGTGGAGGATCACCAGCAAA	CGCAAGTTCATTTATTTGTTGTGAAATGTATTTCCTACTGGAGGTGGAGG			DRGX	NM_001080520	Body			TRUE				TRUE	DRGX	NA	NA	NA
cg07525077	chr14_21352088	0.0693706	0.273225	14	21352088	G	A	7083.99	PASS	rs61980361	0.10402	chr14	21359943	+	32649322		ATCRAAAAAAATTCAAACTAATATACTAAATAACAAACCACTAAACCCTC		II			NA	NA	NA	NA	NA	NA		OpenSea	TTCTTCTGTTGGGGCTTATGGGTGTGGAGGGCTCACTCCATGCCAGACCCCCACAGTTTA[CG]AGGGCTCAGTGGTTTGCCATCCAGCACATCAGTCTGAACCCCCCTCGATGCACCATTGCA	CGAGGGCTCAGTGGTTTGCCATCCAGCACATCAGTCTGAACCCCCCTCGA		TRUE	RNASE3	NM_002935	Body								RNASE3	NA	NA	NA
cg07573872	chr19_1122201	0.0358486	0.306951	19	1122201	G	A	1500.76	PASS	rs62131221	0.076881	chr19	1126342	-	29631335	17639345	AAAAAAACAAACACCACACAAATTCCTAAAAAACTAAATCACCATTCCCA	AAAAAAACAAACGCCACGCAAATTCCTAAAAAACTAAATCACCATTCCCG	I	A	Red	NA	NA	NA	NA	NA	NA	chr19:1122475-1123287	S_Shelf	TTAACAAAACACAAAAAAACAGACGCCACGCAGGTTCCTGGAAGGCTGAGTCACCATTCC[CG]GTGGGGCTGGCGGGCATTGGGTTTCAGATGCCCTCGTGCCGGCCACAGCAGGCCGGTCAG	CGGGAATGGTGACTCAGCCTTCCAGGAACCTGCGTGGCGTCTGTTTTTTT			SBNO2;SBNO2	NM_001100122;NM_014963	Body;Body				19:1077310-1077717			TRUE	SBNO2	NA	NA	NA
cg07594831	chr8_101306232	0.119538	-0.230208	8	101306232	T	C	909.65	PASS	rs77162270	0.14323	chr8	101315560	+	18604310	20669336	CAAATATCTTTATAAAAAACAAATAAACCCATTACAAAAAAAACAACACA	CAAATATCTTTATAAAAAACAAATAAACCCATTACAAAAAAAACGACGCG	I	C	Grn	NA	NA	NA	NA	NA	NA		OpenSea	GCTTGCGGTTACATCACTCCAATCTCCGCCTCCATGAGCACACTGCTTCCTCCTTTTCTG[CG]CGTCGTCTTCTCTGTAATGGGTCTACTTGTCCCTTACAAAGACACTTGTCACTTGATTTT	CGCGTCGTCTTCTCTGTAATGGGTCTACTTGTCCCTTACAAAGACACTTG			RNF19A;RNF19A	NM_183419;NM_015435	5'UTR;TSS200			TRUE					RNF19A	NA	NA	NA
cg07621645	chr2_144494731	0.051708	-0.393398	2	144494731	G	A	1517.98	PASS	rs76116177	0.0869789	chr2	144503739	-	59603447	23673420	ATTTAAATTATATAAAAATTACCCATAAAAAACCAAAACTTTTCAACACA	ATTTAAATTATATAAAAATTACCCGTAAAAAACCAAAACTTTTCAACACG	I	A	Red	rs16822986	0.087577	NA	NA	NA	NA		OpenSea	TCTGTATATATTATTTGGATTATGTAGAAATTACCCGTAAGAAACCAAGACTTTTCAACA[CG]AACCTCATGACTTCCACATTCTATTTTTGATACCTTAACCTAAAGTAATTTCACACTCTC	CGTGTTGAAAAGTCTTGGTTTCTTACGGGTAATTTCTACATAATCCAAAT			ARHGAP15	NM_018460	Body			TRUE					ARHGAP15	NA	NA	NA
cg07641807	chr13_92006770	0.233733	-0.177087	13	92006770	C	A,T	10549.4	PASS	rs1428	0.245882	chr13	92001959	+	36752324		TCCTTTTCAACAAATATTCTCAAAAAAACTACTAATACAATTAAATCCAC		II			NA	NA	NA	NA	NA	NA	chr13:91999541-92001441	S_Shore	ATTTTGAGCAAATAATGTTTTATCTTTTTTTTCCTTATTTTTCCCTATTCCAGTCATACA[CG]TGGACCTAACTGCACCAGTAGCTTTTCTGAGAATACTTGCTGAAAAGGAAGTTTTCTGGA	CGTGGACCTAACTGCACCAGTAGCTTTTCTGAGAATACTTGCTGAAAAGG			MIR19A;MIR17HG;MIR17HG;MIR20A;MIR17;MIR19B1;MIR18A	NR_029489;NR_027349;NR_027350;NR_029492;NR_029487;NR_029490;NR_029488	TSS1500;Body;Body;TSS1500;TSS1500;TSS1500;TSS1500					13:92000903-92002020	Promoter_Associated		MIR19A	NA	NA	NA
cg07677157	chr12_66045473	0.0176791	0.47027	12	66045473	G	A	252.27	PASS	.	0.0600701	chr12	66050928	-	18621333		TAATAAATAAATCATCACCTAACTCATAAACTCTTTTACTATAAATCACC		II			NA	NA	NA	NA	NA	NA		OpenSea	TTTCCTATGACTGATGAATGGATCATCACCTGACTCATAGGCTCTTTTGCTATGGATCAC[CG]AAGTGCAGCTTTTAAAATTCAGTAATGTGGCACCCAGCTGCTCAGAGTTTTAATATGGAG	CGGTGATCCATAGCAAAAGAGCCTATGAGTCAGGTGATGATCCATTCATC								TRUE				TRUE		NA	NA	NA
cg07730301	chr11_67772186	0.0141261	0.355742	11	67772186	C	T	2843.55	PASS	rs3808971	0.0579197	chr11	67777952	+	24679415		CTCAACCAAAACACAATAACCTCTAAATACAACTACCRATAACTAAACCC		II			NA	NA	NA	NA	NA	NA		OpenSea	AGTGGGCCAGCAGTCGGGCCAGAGTCCAGCTCAGCAACTCCGGGTTACAGGCAGCCCAGG[CG]GGCCTAGCCACCGGCAGCTGCACTCAGAGGCCACTGTGTCCTGGCTGAGCTCATCTGCCT	CGGGCCTAGCCACCGGCAGCTGCACTCAGAGGCCACTGTGTCCTGGCTGA		TRUE	ALDH3B1;ALDH3B1;ALDH3B1	NM_001030010;NM_000694;NM_001161473	5'UTR;5'UTR;5'UTR			TRUE				TRUE	ALDH3B1	NA	NA	NA
cg07734159	chr10_75766479	0.0471229	-0.337888	10	75766479	G	A	1012.78	PASS	rs76231488	0.0830611	chr10	75772918	+	28762330		CCACAACCTAATATATATTTCTCCAAAAAAACTTAAAACAATTTTTAATC		II			NA	NA	NA	NA	NA	NA		OpenSea	TCTTGCCTTGTGGAGTAAAGTATTTGTTCAATAAACAAATAGGAAGGCCATTTTCTGCTG[CG]ATCAAAAACTGTTTTAAGCTTCTTTGGAGAAATATATATCAGGCTGTGGTTGAATCTTGG	CACAGCCTGATATATATTTCTCCAAAGAAGCTTAAAACAGTTTTTGATCG			VCL;VCL	NM_003373;NM_014000	Body;Body			TRUE					VCL	NA	NA	NA
cg07745886	chr8_42147894	0.272945	0.163232	8	42147894	G	A	1182.68	PASS	rs2294097	0.281721	chr8	42150794	+	43680369		AAAACCTACTTTTAAAAAAACCAAAACTACAAAACTAACAAAAATTAACC		II			NA	NA	rs79123247	0.024773	rs79123247	0.024773		OpenSea	AGGATGTGAGAGCCCTGGGGTGGTCAGGACTGCTTCCTCTTTCTCCTCCTCCTCCTCCTC[CG]GCCAATCCCTGCTAGTTCTGCAGCCCTGGCTTCCTCAAAAGCAGGTCCCCTAAAGACCAG	CGGCCAATCCCTGCTAGTTCTGCAGCCCTGGCTTCCTCAAAAGCAGGTCC			IKBKB	NM_001556	Body			TRUE		8:42149718-42151287	Promoter_Associated	TRUE	IKBKB	NA	NA	NA
cg07756788	chr13_30529042	0.0471958	0.337783	13	30529042	C	T	1005.98	PASS	rs55772458	0.0830611	chr13	30532829	-	10804353		AAAATAATTACACCTAAATTCTTACAACCTAAACTTAAAATAAAAAATAC		II			NA	NA	NA	NA	NA	NA		OpenSea	AATCATTTGCAGGGATGGTTACACCTGAGTTCTTACAACCTGGGCTTGAGGTAGGAAGTG[CG]TACATAGCCTGCAGACCTTTGCCACATCCTCCCCATAGACAGCCCCAACCCTGCCCCGTC	CGCACTTCCTACCTCAAGCCCAGGTTGTAAGAACTCAGGTGTAACCATCC								TRUE		13:30532600-30533046	Unclassified_Cell_type_specific			NA	NA	NA
cg07790752	chr1_147102854	0.0664927	0.269951	1	147102854	G	C	3897.34	PASS	rs12037951	0.1012	chr1	147101904	+	42766304		AATCTCTTTAACCTATTCTTTAAAACCCCAAAATACCCACATAATTATTC		II			NA	NA	NA	NA	NA	NA		OpenSea	TTATTTCACCAAACACGAAAGAAACCAGATTTCTCTTGCAAAATACCTGCTTAGTGTCCA[CG]AACAATTATGTGGGTACCCTGGGGTTCCAAAGAACAGGTTAAAGAGACCCAGCCCTAGGA	GTCTCTTTAACCTGTTCTTTGGAACCCCAGGGTACCCACATAATTGTTCG								TRUE						NA	NA	NA
cg07814932	chr1_120428097	0.138609	-0.219291	1	120428097	A	T	9524.75	PASS	rs7539526	0.161104	chr1	120437090	-	63668486		ATATTACATTTCTCAAACAAACAATCAAACTACAAAACTAAACTATTAAC		II			NA	NA	NA	NA	NA	NA	chr1:120439013-120439220	N_Shore	AAACACCCCGGGTATTGCATTTCTCAGGCAAACAGTCAAACTGCAGGACTGAGCTATTGA[CG]CAATTTTTTTTAAAACATACCCGGCCTTCTCCACAGGAGGTGCCATCATTTATCATACCT	TATTGCATTTCTCAGGCAAACAGTCAAACTGCAGGACTGAGCTATTGACG			ADAM30	NM_021794	1stExon								ADAM30	NA	NA	NA
cg07858848	chr2_43078360	0.00820021	0.381209	2	43078360	G	T	5258.7	PASS	rs13402870	0.0522904	chr2	43087177	-	58662376		TAACTAAAACTCAAACCAAATAAACTCTACAAATCATAAAAACATTCACC		II			NA	NA	NA	NA	NA	NA		OpenSea	GTTACTGATAATGACTAGAACTCAGGCCAAATAAACTCTACAAGTCATGAAAGCATTCAC[CG]TGTGAAAGTCACTGGATTGGGCACTTCTAGACTGTTAGGAATTTATAGCTGACTTGAGGA	CGGTGAATGCTTTCATGACTTGTAGAGTTTATTTGGCCTGAGTTCTAGTC								TRUE						NA	NA	NA
cg07861456	chr16_75647536	0.174735	0.201348	16	75647536	G	C,A	7494.09	PASS	rs4888439	0.191837	chr16	75654252	+	46803400	39784438	CTAATCACACCTAAACACCAAAAAACATTCCATTTCTCAAAACTCACACA	CTAATCACACCTAAACACCGAAAAACATTCCGTTTCTCAAAACTCACACG	I	A	Red	NA	NA	NA	NA	NA	NA	chr16:75656905-75657360	N_Shelf	GCATTTTGTTCCTGTTCCCATTGACACAACTTCCTTTGTCACTGTGGGAAAAAAACAAAT[CG]TGTGAGTTCTGAGAAACGGAATGTTCCCCGGTGTTCAGGTGTGATCAGCCTGCACACTCC	CGTGTGAGTTCTGAGAAACGGAATGTTCCCCGGTGTTCAGGTGTGATCAG			ADAT1	NM_012091	Body								ADAT1	NA	NA	NA
cg07896832	chr8_67983290	0.142829	0.217029	8	67983290	C	T	2402.67	PASS	rs72654938	0.16472	chr8	67975874	-	31774435		TTCTACCTAAAAACTCCTATTAATCTTTAAAAATACAATCCAATAAAATC		II			NA	NA	NA	NA	NA	NA	chr8:67976440-67977448	N_Shore	TTTCGTAAATTTTCTGCCTGGGAACTCCTATTAATCTTTAAAAATGCAGTCCAGTGAGAT[CG]ACCACGAACTCTTTCTTGACGCTCCAATTACCATTCCTTCCATTATGTCTGTAAGTCTCC	TCTGCCTGGGAACTCCTATTAATCTTTAAAAATGCAGTCCAGTGAGATCG			CSPP1;CSPP1;COPS5	NM_024790;NM_001077204;NM_006837	TSS1500;TSS1500;TSS1500		CDMR			8:67975827-67977592	Promoter_Associated		CSPP1	NA	NA	NA
cg07914200	chr6_22699395	0.000141187	-0.52704	6	22699395	G	A	4667.73	PASS	rs9460776	0.0219075	chr6	22699463	+	41804431		TTCTCRCACTTAAAAACATTATTTTCTACTTCCTTCTCAATATTACTAAC		II			NA	NA	NA	NA	NA	NA		OpenSea	TTTCATAGTTCTGATTCCCTCTGTAATGACTGCGGCCCTCTGTTTCCATCTGATATCGAA[CG]CTAGTAACACTGAGAAGGAAGCAGAAAACAATGCTCCCAAGTGCGAGAAAGAGTGAGTTT	CGCTAGTAACACTGAGAAGGAAGCAGAAAACAATGCTCCCAAGTGCGAGA								TRUE						NA	NA	NA
cg07970799	chr6_6612203	0.0261454	-0.324319	6	6612203	A	T	1397.98	PASS	rs77819303	0.0686717	chr6	6614719	+	46613418	31718497	AATAAACAACATAAAACTAAAAAAACCAAAACCAAAAAACCTAATATACA	AATAAACGACGTAAAACTAAAAAAACCAAAACCAAAAAACCTAATATACG	I	C	Grn	rs9392815	0.089345	NA	NA	NA	NA		OpenSea	TCATTGCTCTCCGCCCGAGCACAGAGCTCCCGCGAGCCTGCAGGCAGCCCAGGACTCCTG[CG]CATACCAGGCTCTCTGGTCTTGGCTCTCCCAGCCCCACGCCGCCCACTCACATCTGCCCA	AGTGGGCGGCGTGGGGCTGGGAGAGCCAAGACCAGAGAGCCTGGTATGCG			LOC285780;LY86	NR_026970;NM_004271	Body;Body				6:6559669-6559858	6:6614106-6615629	Promoter_Associated_Cell_type_specific		LOC285780	NA	NA	NA
cg08008352	chr16_27314089	0.0180452	0.343603	16	27314089	G	A	6021.05	PASS	rs4238953	0.0604318	chr16	27322356	-	56724352		TTAACCTCTAACCACAACTATACTTTCTTTACCTATCTTCTCAATACCAC		II			NA	NA	NA	NA	NA	NA	chr16:27324885-27325695	N_Shelf	TCCTGAATGTCTTAGCCTCTGACCACAGCTGTGCTTTCTTTGCCTGTCTTCTCAATGCCA[CG]TTCATCTCCATTTCACAACCAAGCAACAGACCAAGGCAACAGGCTTCGACTTTGCTTCTT	CGTGGCATTGAGAAGACAGGCAAAGAAAGCACAGCTGTGGTCAGAGGCTA														NA	NA	NA
cg08036492	chr17_13974687	0.0314483	0.314271	17	13974687	C	T	1055.78	PASS	rs73979152	0.0739354	chr17	13976536	+	52793351		TTTTTACTAATCATCTTACATTCATCATCTTACATTTAAACTATAATAAC		II			NA	NA	NA	NA	NA	NA	chr17:13972630-13973085	S_Shelf	ACGTGGATTGGAGAGGAAAGGAAGTATTGAAGGCAGGAGGACTGGCTTGAATGCTGCTAT[CG]TTACCATAGTCCAAATGTAAGATGATGAATGTAAGATGATCAGTAAAAATGGGAAGAAGT	TTTTACTGATCATCTTACATTCATCATCTTACATTTGGACTATGGTAACG			COX10	NM_001303	Body								COX10	NA	NA	NA
cg08047086	chr16_89046725	0.0114163	-0.36595	16	89046725	G	A	2517.53	PASS	rs117591911	0.0537986	chr16	89044646	+	12639325	71664431	ATTATCACCAACTCAAAAAAAACACTCAACTATTAAAACAAAAAAACCCA	ATTATCACCAACTCGAAAAAAACACTCGACTATTAAAACAAAAAAACCCG	I	A	Red	NA	NA	NA	NA	NA	NA		OpenSea	ATAATTCAAGCCGTGCAGGAGTAAAAGCCGACTCCTTCCCCGCAGGGTCTCCAGGTGTCC[CG]GGTCTCCCTGTCCCAATAGTCGAGTGTCTTTCTCGAGTTGGTGACAACAAGCTGCATGCC	CGGGTCTCCCTGTCCCAATAGTCGAGTGTCTTTCTCGAGTTGGTGACAAC			CBFA2T3	NM_005187	TSS1500				16:87572098-87572183				CBFA2T3	CPG	TS	NA
cg08059678	chr16_70731870	0.011551	0.428068	16	70731870	C	T	615.32	PASS	rs3785423	0.0537986	chr16	70728425	+	19810453		TCAACCTAAACCCTAAAACCTAAATTAAATACAAAAACTAAAAAACACCC		II			NA	NA	NA	NA	NA	NA		OpenSea	TACGGCACCCTGCTGCTTGATGAGGCTGCCCTTTGAAGGGGGCTCAGGAGGGGATGGGAA[CG]GGTGTTCTTCAGCCCCTGCATTCAATTCAGGCTCCAGGGCTCAGGCTGATGGGCTTAGGC	CGGGTGTTCTTCAGCCCCTGCATTCAATTCAGGCTCCAGGGCTCAGGCTG			VAC14	NM_018052	Body			TRUE				TRUE	VAC14	NA	NA	NA
cg08064068	chr14_60666455	0.19906	-0.265805	14	60666455	A	G	465.27	PASS	.	0.214963	chr14	60671024	+	12610347		TTAAATAAACAAACAATCTTATTTACATACAACRACTAATTTAACCACAC		II			NA	NA	NA	NA	NA	NA		OpenSea	TGAAAGAGGAAACGCAAGCATGGAGAGGCAAGGTTAATTTGCCCAAGGTCACACAGCTGG[CG]TGTGGCTAAACTAGCCGTTGCATGTAAATAAGACTGCCTGCCCACTCAACCCAGGCAATC	TGAGTGGGCAGGCAGTCTTATTTACATGCAACGGCTAGTTTAGCCACACG								TRUE		14:60670812-60671121	Unclassified_Cell_type_specific			NA	NA	NA
cg08078028	chr10_120797458	0.213708	-0.184783	10	120797458	T	C	6620.06	PASS	rs615297	0.227303	chr10	120802096	+	42682486		AAATAATAACAAAAACCCTAAACRTAATCCTAAAAAAAATAAATTCTCTC		II			NA	NA	NA	NA	NA	NA	chr10:120801661-120802226	Island	CTGGGAGGCCTGTCATCATCTGTGTTACGCCAGGAAGGCCGGTCATCGTCTGCCCCACGA[CG]AGAGAACCTATCTTCCTCAGGACCACGTCTAGGGCCTCTGTCATCATCCATGCCACGCCG	GATGATGACAGAGGCCCTAGACGTGGTCCTGAGGAAGATAGGTTCTCTCG			EIF3A	NM_003750	Body				10:120791630-120792216				EIF3A	NA	NA	NA
cg08106973	chr1_40408951	0.00285164	0.42571	1	40408951	C	A	1149.98	PASS	rs72666983	0.0423202	chr1	40399833	+	16752391		RTACTAAATAATATACATACATTTATTCATTCTAACTTCACAACAACCCC		II			NA	NA	NA	NA	NA	NA		OpenSea	ATTTCTCTGAGCCTCTGCTTCCTTATCTGCAGAGAGGAGGGTAATAAAGAACCTACCTCA[CG]GGGTTGTTGTGAAGTTAGAATGAACAAATGCATGTACACCACTTAGCACGGTGCCTGGCA	CGGGGTTGTTGTGAAGTTAGAATGAACAAATGCATGTACACCACTTAGCA								TRUE				TRUE		NA	NA	NA
cg08129092	chr1_153743623	0.00411974	-0.472896	1	153743623	C	T	1354.76	PASS	rs12725182	0.0446669	chr1	153746211	-	67639414		AAATATCCCTTCCTACTTCCCCTTCAAATCTTAATTTATTCTAAAAAAAC		II			NA	NA	NA	NA	NA	NA	chr1:153747655-153748698	N_Shore	ACTCAGTGTGTGGGTGTCCCTTCCTGCTTCCCCTTCAGGTCTTGGTTTGTTCTGAAGGGA[CG]TTTTATAGTCACTATCCACATGCCAGTGTGAAATGGGCATCTATGACGTGGTCAGGGTGT	CGTCCCTTCAGAACAAACCAAGACCTGAAGGGGAAGCAGGAAGGGACACC			INTS3	NM_023015	3'UTR								INTS3	NA	NA	NA
cg08170427	chr8_144413571	0.0920705	-0.280976	8	144413571	G	A	374.27	PASS	rs115046812	0.121413	chr8	144410815	+	65681495		ATTCCTATTTTAAACCTTTACATATATAAAACTACCATAAACATTCCCAC		II			NA	NA	NA	NA	NA	NA		OpenSea	ACCCAGCAATTTCACCCCAAGTCCTGTCAGAGGCAACTCACACATATGTGCCCTCACCCA[CG]TGGGAATGTTCATGGCAGCTTTACACATGCAAAGGCCTAAAACAGGAATTAATCAAACAC	TTCCTGTTTTAGGCCTTTGCATGTGTAAAGCTGCCATGAACATTCCCACG			TOP1MT	NM_052963	Body				8:144482030-144482355				TOP1MT	NA	NA	NA
cg08175413	chr5_96288960	0.140183	0.218441	5	96288960	G	A	8043.18	PASS	rs7731592	0.162529	chr5	96294187	-	35724444		CAACTAAACTTAAACAAACTCCTAACTCCACTAAATACAAAAATAAAACC		II			NA	NA	NA	NA	NA	NA		OpenSea	TCGAAATGCCACAGCTGAACTTGGGCAAGCTCCTAACTCCACTAAGTACAGAAGTGGAGC[CG]TACAGCCATGAATGTCAGGCATGTTGTGGGGACTAGTTGTATTAGTTTTCTATTGCCACC	CGGCTCCACTTCTGTACTTAGTGGAGTTAGGAGCTTGCCCAAGTTCAGCT			LNPEP;LNPEP;LNPEP	NM_005575;NM_175920;NM_175920	Body;5'UTR;1stExon								LNPEP	NA	NA	NA
cg08178956	chr2_42343670	0.00447204	0.407474	2	42343670	T	C	4373.32	PASS	rs2261049	0.0452985	chr2	42345201	-	63758304		ATAAAACAAAAAATTCAACACTTAAAAAATATAATCAAAACAATAATAAC		II			NA	NA	NA	NA	NA	NA		OpenSea	TAAACATTTACATAAGGCAGGAGGTTCAACACTTGGAGAGTGTAATCAAGGCAGTAGTAA[CG]CAGTGCTCCTCTCTTTGACTTGAATGACTTCCTCCCCATTAGGGTCATTATTGTTTTGCA	TAAGGCAGGAGGTTCAACACTTGGAGAGTGTAATCAAGGCAGTAGTAACG								TRUE						NA	NA	NA
cg08179431	chr6_26085510	0.0198157	0.338842	6	26085510	G	A	1305.98	PASS	rs72834669	0.0642235	chr6	26086571	+	74756484		ACCTTAAACTCTATAAAAAAATACTAAATTCACTTCRCAAAAATAAACCC		II			NA	NA	NA	NA	NA	NA		OpenSea	ACCAAAATGCAAGCTTAAAGCAAAGTTTATTGAAGCACAATAATACACTCTGAGGGACAG[CG]GGCTTATTTCTGCGAAGTGAACTCAGCACTTCTTTACAGAGCTCAAGGTGCTTTTATGGG	CGGGCTTATTTCTGCGAAGTGAACTCAGCACTTCTTTACAGAGCTCAAGG			HFE;HFE;HFE;HFE;HFE;HFE;HFE;HFE;HFE	NM_139006;NM_139011;NM_000410;NM_139004;NM_139007;NM_139010;NM_139009;NM_139003;NM_139008	TSS1500;TSS1500;TSS1500;TSS1500;TSS1500;TSS1500;TSS1500;TSS1500;TSS1500					6:26086532-26086693	Unclassified_Cell_type_specific		HFE	NA	NA	NA
cg08189198	chr14_51284954	0.120879	0.229399	14	51284954	A	T	6670.07	PASS	rs61985521	0.14428	chr14	51290136	-	63770500		ACATCTTTAATCCAAACCAAATTACAAAACTCTCTAACTTAAAAATAATC		II			NA	NA	rs116710599	0.012163	rs116710599	0.012163		OpenSea	TCACTAACCAAGCATCTTTAATCCAAGCCAAATTACAGAACTCTCTAACTTAGAGGTGAT[CG]TCCATACGGCAGATCATTACAACATGAAAAACGTAAGCTAAGATGTTGAACACAGCCAGA	CATCTTTAATCCAAGCCAAATTACAGAACTCTCTAACTTAGAGGTGATCG			NIN;NIN;NIN;NIN;NIN	NM_182946;NM_020921;NM_182944;NM_016350;NM_016350	5'UTR;5'UTR;5'UTR;1stExon;5'UTR								NIN	CPG	NA	NA
cg08248356	chr16_1410133	0.0139836	0.356235	16	1410133	G	A	10756	PASS	rs2887538	0.0579197	chr16	1403673	+	63761349		TAAAACTTCCATCTCTACAAAAACACTTAACATTTACCRAACATAATAAC		II			NA	NA	NA	NA	NA	NA	chr16:1404833-1405236	N_Shore	CTCCTGGGCTGAAGCAATCCACCAACCTCAGCTTCCTGAGTAGCTGGGACTACAGGTGCA[CG]CCACCATGCCCGGCAAATGTTAAGTGTTCTTGTAGAGATGGAAGTCTCACTATGTTGCCC	CGCCACCATGCCCGGCAAATGTTAAGTGTTCTTGTAGAGATGGAAGTCTC			GNPTG	NM_032520	Body								GNPTG	NA	NA	NA
cg08274633	chr15_38980843	0.0115557	-0.365376	15	38980843	G	A	558.27	PASS	rs139215772	0.0537986	chr15	38988533	-	35619308		AATTTTAAAAAACACTATACTCAACAAACTAAACTACTTCTTAAATATAC		II			rs1472295	0.396637	NA	NA	NA	NA		OpenSea	TCTTATGCCACAGTTTTGGGAAACACTGTGCTCAGCAAGCTGAACTGCTTCTTGGGTGTG[CG]ACTAGGGTGCCAGCCAGGCCAGGGACGTCCAGGACTGGAAGAAATGCAGGGGCAGGACCA	CGCACACCCAAGAAGCAGTTCAGCTTGCTGAGCACAGTGTTTCCCAAAAC			C15orf53	NM_207444	TSS1500					15:38988484-38989007	Unclassified		C15orf53	NA	NA	NA
cg08284263	chr10_92949003	0.179572	-0.199157	10	92949003	C	T	3968.53	PASS	rs12768855	0.196223	chr10	92958627	-	19766478		TTCTTCAAATAAATTATTTCTACCCCATAATCTTTAACTAAATATATTTC		II			NA	NA	NA	NA	NA	NA		OpenSea	ATGAAGAGCCCTTCTTCAGATGGGTTATTTCTACCCCATGGTCTTTGGCTGAGTGTGTTT[CG]TATTAGTCTTCTTCCTTTTCTTGCCAGGCCATTCTTGTTCTCCTCCTCTCTCAGATGTTC	CGAAACACACTCAGCCAAAGACCATGGGGTAGAAATAACCCATCTGAAGA								TRUE		10:92958599-92958880	Unclassified_Cell_type_specific			NA	NA	NA
cg08299521	chr5_179342679	0.0373158	-0.304675	5	179342679	G	A	1408.7	PASS	rs26076	0.0775116	chr5	179344619	+	72800510		CTATACTAAAAAAAATCCCTACTAAATCRAAACCCTAACAAAAAATAACC		II			NA	NA	NA	NA	NA	NA		OpenSea	AGGGAAGCGCTGCCCATGTGGCGACGTGTGTCTTCACAATGCTCACCGGACAAGCAGCCC[CG]GCCACTTCCTGCCAGGGTCCCGACTTAGCAGGGATTTCCCCCAGCATAGCAGCTAGTAAA	TATGCTGGGGGAAATCCCTGCTAAGTCGGGACCCTGGCAGGAAGTGGCCG								TRUE		5:179344585-179344798	Unclassified_Cell_type_specific			NA	NA	NA
cg08301518	chr19_3667460	0.108424	-0.276071	19	3667460	C	T	552.67	PASS	rs74964157	0.134654	chr19	3672411	+	46644350		CATAAATCAATCAACAAACACRCCCATACTATCAACCCAAAACAAACCCC		II			NA	NA	NA	NA	NA	NA	chr19:3671902-3672121	S_Shore	ACCGCCCCATCCTGCAGACCAGCCTGGTCCCTCCTGCTGAGCCTGGGGGCTCCCTCAGGA[CG]GGGCCTGCCCTGGGCTGACAGCATGGGCGTGTTTGTTGACTGACCCATGGACTGACAGAT	CGGGGCCTGCCCTGGGCTGACAGCATGGGCGTGTTTGTTGACTGACCCAT			PIP5K1C	NM_012398	Body			TRUE					PIP5K1C	NA	NA	NA
cg08340023	chr16_23101169	0.070278	0.368037	16	23101169	T	C	476.27	PASS	.	0.10402	chr16	23098187	-	17693505		CATTCCTAATAAATATAAAAATATAATTTATCTACAATCCTAAAACATAC		II			NA	NA	NA	NA	NA	NA		OpenSea	TTACAAAACTTCATTCCTGGTGAATATGAAAGTGTAATTTATCTACAGTCCTAGGACATA[CG]TTAATTTGCTTTCCTAACCCAAGTCCTCCAGGGCTTTTCTTATTTCAAGAAAGATCATCA	CGTATGTCCTAGGACTGTAGATAAATTACACTTTCATATTCACCAGGAAT			USP31	NM_020718	Body								USP31	NA	NA	NA
cg08400424	chr5_142350601	0.0380514	0.342381	5	142350601	G	C	848.67	PASS	rs143263644	0.0778837	chr5	142357042	+	60700395		TAACCTATAACAACCCCAAAACCAACAAAAATCTATCAACAACCATCTAC		II			NA	NA	NA	NA	NA	NA		OpenSea	TTAAAAAAAAAACAACAGTGGAAGAATCCTGTTTTGAAATCTTGATTTGCTTTAAAAGCA[CG]TAGATGGTTGTTGACAGATTTTTGTTGGTCCTGGGGCTGCCACAGGTCAGCCAGGTGTTT	GACCTGTGGCAGCCCCAGGACCAACAAAAATCTGTCAACAACCATCTACG			ARHGAP26;ARHGAP26	NM_015071;NM_001135608	Body;Body			TRUE					ARHGAP26	CPG	NA	NA
cg08418872	chr12_6447357	0.0112249	-0.366746	12	6447357	C	T	961.98	PASS	rs4149579	0.0537986	chr12	6442954	+	11723347	62778336	CCCAAAACAAAATACAAACTACAAAAAATATAAAAACAACTCCTTCACCA	CCCGAAACAAAATACGAACTACAAAAAATATAAAAACGACTCCTTCACCG	I	C	Grn	rs4149637	0.034125	NA	NA	NA	NA		OpenSea	CACACTCACCCTTTCGGCATTTGGAGCAGCTGAGGCAGTGTCTGAGGTGGTTTTCTGAAG[CG]GTGAAGGAGCCGCTCTCACACTCCCTGCAGTCCGTATCCTGCCCCGGGCCTGGACAGTCA	CGGTGAAGGAGCCGCTCTCACACTCCCTGCAGTCCGTATCCTGCCCCGGG			TNFRSF1A	NM_001065	Body	low-CpG:6312749-6313660						TRUE	TNFRSF1A	NA	NA	NA
cg08424981	chr11_5588944	0.0246243	-0.327515	11	5588944	T	A	5949.71	PASS	rs61892460	0.0681705	chr11	5586092	-	70758333		AACCCATATTCACTAACTAATCACTCTCCACTTCCTTTTCCTACATTAAC		II			NA	NA	rs73396360	0.010064	rs73396360	0.010064		OpenSea	CCCAAAAAGAAAACCCATATTCACTAACTAGTCACTCTCCACTTCCTTTTCCTGCATTAA[CG]TACTTCCTGTCTCTACAAATGTATCTCTTCTAGACATTTAATGTAAATGAAATTATGCAA	ACCCATATTCACTAACTAGTCACTCTCCACTTCCTTTTCCTGCATTAACG	TRUE													NA	NA	NA
cg08445469	chr12_53969063	0.0918988	-0.248668	12	53969063	C	T	432.27	PASS	rs150843763	0.121359	chr12	53970794	+	57717506		TTTTTAAAACAAATTCTCTCTTAATCACCCAAACTAAATTACAATAACAC		II			NA	NA	NA	NA	NA	NA		OpenSea	GGAGGCTGAGGCATGAGAATTGCTTAAACCCAGGAGGTGGAGGTTGCAGGGACCTGAGAT[CG]TGCCACTGCAATCCAGCCTGGGTGACCAAGAGAGAATCTGTCTCAAAAAACAAAAAAGAA	CGTGCCACTGCAATCCAGCCTGGGTGACCAAGAGAGAATCTGTCTCAAAA			ATF7;ATF7;ATF7	NM_006856;NM_001130060;NM_001130059	Body;Body;Body			TRUE					ATF7	NA	NA	NA
cg08477158	chr17_58804499	0.100289	-0.242658	17	58804499	A	T	17663.7	PASS	rs7221801	0.127554	chr17	58807667	+	30775483		TCATAATACAAAACTTCAAACAAACAAAAAATAAATTTCAAAAACAATAC		II			NA	NA	NA	NA	NA	NA		OpenSea	AATCTGGAAGTATGAAAATATGATTACAAGTTCCATTCATTATTTGTGTTCTGTGGTTTT[CG]TATTGTTCTTGAAATTTACTTCCTGCCTGCCTGAAGTTTTGTATTATGAATTTAGTGTCA	CATAATACAAAACTTCAGGCAGGCAGGAAGTAAATTTCAAGAACAATACG			BCAS3;BCAS3	NM_001099432;NM_017679	Body;Body			TRUE					BCAS3	NA	NA	NA
cg08500112	chr5_59076661	0.00354501	0.417013	5	59076661	C	T	4766	PASS	rs4699943	0.0446669	chr5	59086432	-	22681446		TATAACTAAAACTATTAACCTACRACCAACTAACTCACCTCAAAACCTAC		II			NA	NA	NA	NA	NA	NA		OpenSea	ATAACAGGATGTGTGACTAAAGCTGTTGACCTACGACCAGCTAACTCACCTCAGAACCTA[CG]GAGCTGCTGACGTTACTTCTCATTTTCTTTCTCTTTCCCCTTCCTCTCTTTGTCCTTATT	GTGACTAAAGCTGTTGACCTACGACCAGCTAACTCACCTCAGAACCTACG			PDE4D;PDE4D	NM_001165899;NM_001104631	Body;Body			TRUE					PDE4D	NA	NA	NA
cg08550523	chr1_219056000	0.0139118	0.356486	1	219056000	C	T	3684.75	PASS	rs6698478	0.0579197	chr1	219047954	+	71616404		AACCCRAACCCAATAACAAACATAACAATTTAAATAAATTATTTCTATAC		II			rs17515844	0.025658	NA	NA	NA	NA		OpenSea	GGTTGAGCAACTAGCAACAGAGTCAAGAAGTGGGAATGTGAGATGATTTGTCTTTTTACA[CG]CACAGAAATAACTTATTTAAATTGCTATGCCTGTCATTGGGTTCGGGCCTTTGGATCTAG	CGCACAGAAATAACTTATTTAAATTGCTATGCCTGTCATTGGGTTCGGGC								TRUE						NA	NA	NA
cg08564601	chr11_60041862	0.0157344	0.350452	11	60041862	C	A	7394.3	PASS	rs11230227	0.0599123	chr11	60048221	+	57671323		TTCCCCTCCCAAAAATTCTTAACCCAAAAAATAAAACAAACCATCAACCC		II			NA	NA	NA	NA	NA	NA		OpenSea	TACAGCAGACATTGCAGGCCTGAAGAAAGGTAGGTCCAGGGACTTGCCTTCCTAGGCTTT[CG]GGCTGATGGCTTGTTTCACTTCCTGGGTTAAGAATTTCTGGGAGGGGAATGAGAAGAATA	CGGGCTGATGGCTTGTTTCACTTCCTGGGTTAAGAATTTCTGGGAGGGGA			MS4A4A	NM_148975	Body								MS4A4A	NA	NA	NA
cg08596618	chr1_24284805	0.478667	0.1138	1	24284805	G	A	3640.81	PASS	rs151296569	0.480214	chr1	24275885	-	59649387		CRAACRACTTTCRTAACCAATTACTTCCTAAATTCTTTACTACTTTATAC		II			NA	NA	NA	NA	NA	NA		OpenSea	GCGCACTTTTGCGAGCGGCTTTCGTAGCCAGTTGCTTCCTGGGTTCTTTACTGCTTTGTA[CG]AGTCATGGTACAGAGACCTCCTTACTTACCCCCCTTCTCCTTCGGCTGGAGCTCGGTGAG	GAGCGGCTTTCGTAGCCAGTTGCTTCCTGGGTTCTTTACTGCTTTGTACG									1:24148355-24148578	1:24275691-24275970	Unclassified_Cell_type_specific			NA	NA	NA
cg08620426	chr16_29606753	0.0466933	0.343512	16	29606753	G	A	239.27	PASS	rs183186934	0.0830611	chr16	29607030	-	72668303		TCAAAAACCTACAATATAAATAATAAAAACTAATACCCTAAAATACRAAC		II			rs75281532	0.080645	NA	NA	NA	NA	chr16:29605964-29606945	S_Shore	CAGGCGTCCAATCAAGGACCTGCAGTGTGGGTGGTGGGGGCTGGTGCCCTGGGGTGCGAG[CG]CACACAGGCGTGCCCTTGGTTTCACGTGCGCCAGTTTTCCCACTTTCTACGGGGGGGAGT	CGCTCGCACCCCAGGGCACCAGCCCCCACCACCCACACTGCAGGTCCTTG									16:29513393-29514583	16:29606348-29607194	Promoter_Associated			NA	NA	NA
cg08620986	chr1_204070007	0.0168304	0.347104	1	204070007	T	C	10492.8	PASS	rs1534098	0.0600701	chr1	204071770	+	65767428		CCACATAATCAAACAAACAAAAAACATACACCTACAAAACACCAAAACCC		II			NA	NA	rs73069931	0.012797	NA	NA		OpenSea	CTGATAACCTAGGCTAGGGAGGGAGACCTACATGGAGCAGATGGAGGAGGAAGAGGGTGG[CG]GGCCCTGGTGTTCTGCAGGTGCATGTCTTCTGCTTGTTTGACCATGTGGGGGAAGGGGGT	CGGGCCCTGGTGTTCTGCAGGTGCATGTCTTCTGCTTGTTTGACCATGTG			SOX13	NM_005686	5'UTR			TRUE					SOX13	NA	NA	NA
cg08688659	chr11_35241921	0.0767514	-0.260695	11	35241921	T	C,*	10616.1	PASS	rs7945284	0.109259	chr11	35249965	+	22688455		TATATATTCCAAAAAATCCCATAACTTCCTCTCCCAATCAACACTTTATC		II			NA	NA	NA	NA	NA	NA		OpenSea	ACCTCTAGAAAAATGTTGTTTTATTCTTCTCGATACATTCAGTAATAATGCTGACAAGGC[CG]ACAAAGTGTTGACTGGGAGAGGAAGTTATGGGACTTTCTGGAATATACAAATCAGAATGA	GTATATTCCAGAAAGTCCCATAACTTCCTCTCCCAGTCAACACTTTGTCG			CD44;CD44;CD44;CD44;CD44	NM_001001389;NM_001001392;NM_000610;NM_001001390;NM_001001391	Body;Body;Body;Body;Body			TRUE					CD44	NA	NA	NA
cg08698159	chr17_27295547	0.270648	-0.164006	17	27295547	A	G	2639.3	PASS	rs78265409	0.27997	chr17	27294743	-	61793485		ACATCTTCCCCTTTAAATTCTTATCACCACTCTAATAAAAAAAAACCCTC		II			NA	NA	NA	NA	NA	NA		OpenSea	CATTTCCCCTTACATCTTCCCCTTTGAGTTCTTATCACCACTCTAGTAAGGGAGGGCCCT[CG]TTTCACAGATGAGGAAACTGGGCTGGAATGGGGTGGAACTGGGCTGGAACTGTAGGAGGC	CGAGGGCCCTCCCTTACTAGAGTGGTGATAAGAACTCAAAGGGGAAGATG			SEZ6;SEZ6	NM_001098635;NM_178860	Body;Body			TRUE					SEZ6	NA	NA	NA
cg08720746	chr10_134757005	0.172424	0.239539	10	134757005	C	T	962.78	PASS	rs145468160	0.189645	chr10	134754961	-	29658466		AAATATCACCACTTAAACAAAAAACATAAACAAAAAATAATACAAATTTC		II			rs4593925	0.028646	NA	NA	NA	NA	chr10:134755663-134756852	N_Shore	TCCTGTGTGTCAGATATCACCACTTGAGCAAAAAGCATGGACAGGAAATGGTGCAAGTTT[CG]TGTCACTCTGGAAAGGAATTCCTTCACTCTACTACCCTAAGAACGATTTTAAGCCTGGTC	GATATCACCACTTGAGCAAAAAGCATGGACAGGAAATGGTGCAAGTTTCG			C10orf93	NM_173572	Body			TRUE	10:134604618-134604952				C10orf93	NA	NA	NA
cg08777813	chr13_114912930	0.000643132	-0.563241	13	114912930	G	C	1067.29	PASS	rs4591008	0.0285122	chr13	114916698	-	60775398		AAAAAAAACCTCACTCACACRTACAAAACCTTAACAAAAACATAACCTCC		II			rs74392600	0.020231	NA	NA	NA	NA	chr13:114914536-114914753	S_Shore	GGGCTGGGGTGGAAGAGGGCCTCACTCACACGTGCAAGGCCTTGGCAGAGACATGGCCTC[CG]AGGCACCTGAGGTCTCTGTCATTCACTCCCTCATTCTCAGGAGGCCAACTCGGCCTGCCC	CGGAGGCCATGTCTCTGCCAAGGCCTTGCACGTGTGAGTGAGGCCCTCTT														NA	NA	NA
cg08811815	chr16_57721146	0.0173146	0.345684	16	57721146	G	A	11083.3	PASS	rs1965229	0.0600701	chr16	57723044	+	69740487		TTTACTTTCTACCTCTACRATAACAACAAATCAAAAATCRAACCACCCAC		II			rs1064326	0.218558	NA	NA	NA	NA		OpenSea	AGAACCACTGAGTGGGTGAGCTACCTTGGGCAAACCCCCCACTCCTGACTCTGACTGCCA[CG]TGGGTGGCCCGACCTCTGACCTGCTGTCATCGTAGAGGTAGAAAGCAAACAATCTGGGGC	CGTGGGTGGCCCGACCTCTGACCTGCTGTCATCGTAGAGGTAGAAAGCAA			GPR97	NM_170776	3'UTR			TRUE					GPR97	NA	NA	NA
cg08840010	chr1_8004259	0.280137	-0.160838	1	8004259	C	T	7643.78	PASS	rs1546846	0.287867	chr1	8000314	+	30634452		ATACACCCTCAAACTTTAACAAACCRACACAAAACTATATATTTAATCAC		II			NA	NA	NA	NA	NA	NA	chr1:8002408-8002699	N_Shelf	TTAATGATGCAATATTACGGAAAAGTAGCAGATTCATAGAAACCACTAGGACAAGGCAGG[CG]TGATTAAACACACAGCTTTGTGCCGGTTTGCCAAAGTTTGAGGGTGCATTTTCCATCATG	TGCACCCTCAAACTTTGGCAAACCGGCACAAAGCTGTGTGTTTAATCACG		TRUE	TNFRSF9	NM_001561	5'UTR								TNFRSF9	NA	NA	NA
cg08872924	chr10_27637918	0.041255	-0.298909	10	27637918	G	A	10544.8	PASS	rs500981	0.0798102	chr10	27634719	-	58752477		TAAAAAACAAAACCTACTACCTATCTATAAACTTCAATACCCAATAAAAC		II			NA	NA	rs77042007	0.025618	NA	NA		OpenSea	AGCACACGTGGTGAGAGACAAAGCCTGCTGCCTGTCTGTGAGCTTCAGTGCCCAATGAGA[CG]CAGCAAGCTTTCGCCTCTTCTTTCTACACTCCTGCTTTTATTGCACAGTACTTTTTTACA	GAGAGACAAAGCCTGCTGCCTGTCTGTGAGCTTCAGTGCCCAATGAGACG														NA	NA	NA
cg08880817	chr6_7903384	0.0170364	0.346496	6	7903384	T	C	17462.9	PASS	rs1225957	0.0600701	chr6	7909642	+	15708453		AAACTTCCTATCATTCACACAAACATATACACAACTTTCCTACCAATACC		II			NA	NA	NA	NA	NA	NA	chr6:7910087-7911418	N_Shore	TGTCCTAAAATTATGGCTTTCTGCTCTGGCCTGTGGTCACTTCCCTTCCTCGGGGCATCC[CG]GCACTGGCAGGAAAGCTGTGCACATGCTTGTGTGAATGACAGGAAGCTCTTCCGTGGGAT	CGGCACTGGCAGGAAAGCTGTGCACATGCTTGTGTGAATGACAGGAAGCT			TXNDC5;TXNDC5	NM_030810;NM_001145549	Body;5'UTR					6:7909585-7909915	Promoter_Associated		TXNDC5	NA	NA	NA
cg08905487	chr19_55012429	0.00365083	0.478386	19	55012429	G	A	1421.44	PASS	.	0.0446669	chr19	55013821	-	10695486		AAAACATATCRACTTCTAATTTTATAACATCTTACCCAAAAACRATAATC		II			rs2042290	0.271283	NA	NA	NA	NA		OpenSea	TTTTAAATACAAGGACATGTCGACTTCTAGTTTTGTAACATCTTGCCCAAGAGCGGTGGT[CG]TTAATGTGTGGAGTTGGGATGACATCCAAGTCAGTTGGTTGCACGACCTTTATTCTGTCT	CGACCACCGCTCTTGGGCAAGATGTTACAAAACTAGAAGTCGACATGTCC			LAIR2;LAIR2	NM_002288;NM_021270	TSS200;TSS200								LAIR2	NA	NA	NA
cg08930843	chr10_31182940	0.0766658	0.30317	10	31182940	A	G	453.74	PASS	rs77353954	0.109259	chr10	31182298	+	32737318		ATACTCACTTCCTTTTAATAATATTAAACAACAACACTATCTCTTACAAC		II			NA	NA	NA	NA	NA	NA		OpenSea	TTAGAAGGGTGATTGTTTATGGGAAGTCCCACCAACAAACTACAAATGGGAAAAGGAGTC[CG]TTGCAAGAGACAGTGCTGCTGCCCAACATCACCAAAAGGAAGTGAGCATTAGTGTTCATG	TGCTCACTTCCTTTTGGTGATGTTGGGCAGCAGCACTGTCTCTTGCAACG			ZNF438;ZNF438;ZNF438;ZNF438;ZNF438;ZNF438;ZNF438;ZNF438	NM_001143769;NM_001143768;NM_182755;NM_001143767;NM_001143770;NM_001143766;NM_001143771;NR_026560	5'UTR;5'UTR;5'UTR;5'UTR;5'UTR;5'UTR;5'UTR;Body			TRUE					ZNF438	NA	NA	NA
cg08945443	chr10_75190057	0.124542	-0.227223	10	75190057	C	T	2015.7	PASS	rs72812300	0.147893	chr10	75193254	-	35754415		AATAATAAATACTTTACTCAATTATAAACTAAACAAACAAACAAATTAAC		II			NA	NA	NA	NA	NA	NA		OpenSea	ACACTGCCTGGGGTGATAAATACTTTACTCAATTATAAACTAAGCAAGCAGACAGGTTGA[CG]GAAAAAAAAACTTACCCTGCTAAGTCCTCAGCTTCCTTCCTTCTCTCTTTCCTCCAAGTG	GTGATAAATACTTTACTCAATTATAAACTAAGCAAGCAGACAGGTTGACG			ZMYND17	NM_001024593	5'UTR								ZMYND17	NA	NA	NA
cg08986840	chr8_38412234	0.0308066	0.315408	8	38412234	C	T	846.98	PASS	rs117182221	0.0729516	chr8	38409865	-	17633406		TACATATCTTCTCCCAAACTTCTAATCCCATAACTCATCTAACAAATAAC		II			NA	NA	NA	NA	NA	NA		OpenSea	GTGGTTGGCTCTGCATGTCTTCTCCCAAGCTTCTGGTCCCATGACTCATCTGACAGATGG[CG]TTTGTTGAGTCCCTGCTGGTGAGGGCTGGAGCCTGGGGAGATAAGGATGTGGAGGGACAT	CGCCATCTGTCAGATGAGTCATGGGACCAGAAGCTTGGGAGAAGACATGC								TRUE				TRUE		NA	NA	NA
cg09010699	chr3_195163756	0.0353516	-0.347025	3	195163756	G	A	333.27	PASS	rs112952348	0.076881	chr3	195171693	+	17711380		CATATTTATACACAACTACCTCCTTAACTATAATTAATTAACCTCTATAC		II			NA	NA	NA	NA	NA	NA		OpenSea	TCTAGGCCCCAAATCTAAATTTCTTGGAGGAAGTATTGGCCCACCTTGGATGCTGTACCC[CG]CACAGAGGCCAATCAACTACAGTCAAGGAGGCAGCTGTGTACAAACATGGCTCCTGAGAG	ATGTTTGTACACAGCTGCCTCCTTGACTGTAGTTGATTGGCCTCTGTGCG								TRUE						NA	NA	NA
cg09037630	chr6_31519365	0.054968	-0.388484	6	31519365	C	T	244.27	PASS	rs28732141	0.0897939	chr6	31528239	-	12751417		AAATTCCCCTAAAATAAAAACTATTCACTTTCTCTAACCACATAATTTCC		II			NA	NA	NA	NA	NA	NA		OpenSea	AGCCCTGGTGGGGGTTCCCCTGAGATAAGGGCTGTTCACTTTCTCTGACCACATGGTTTC[CG]CTTCTGTGTCTCTTGTTTCCTAGGCTGATAAAAATACTGAGCCCTAGAGGCCCTGGCTTC	GGTTCCCCTGAGATAAGGGCTGTTCACTTTCTCTGACCACATGGTTTCCG								TRUE		6:31527646-31528349	Unclassified	TRUE		NA	NA	NA
cg09067506	chr11_69061635	0.0110654	-0.49923	11	69061635	G	A	966.11	PASS	rs72930287	0.0537986	chr11	69065869	-	49758392		AACATTCCTAAAATCAATAAAAAATAACTATCRAAAAACCCTCTACAACC		II			NA	NA	rs76533799	0.012351	NA	NA		OpenSea	GGTGCTCACTCAACATTCCTGGGATCAATGGGAAATGACTGTCGGGGAACCCTCTGCAGC[CG]TCCTTGTCGAGGGCCCCAGATGGGGTGTGGGTGGCCCCTCCCCATCCAGATGGTGTTGGA	CGGCTGCAGAGGGTTCCCCGACAGTCATTTCCCATTGATCCCAGGAATGT							DMR					TRUE		NA	NA	NA
cg09076927	chr6_158101456	0.0531102	0.283916	6	158101456	G	T	4459.98	PASS	rs57440805	0.0884014	chr6	158094919	+	60665487		AACAAAAAACRTCATTTTATTAACTATCCACRAAAAATTTCATCACACAC		II			NA	NA	NA	NA	NA	NA	chr6:158093810-158094080	S_Shore	CCGCTCGATGAGGTCTCGTGTTGAGATATTGTGTGCCACAACCCCCACAGTCTTCACCTC[CG]TGTGTGATGAAACTTCCCGTGGACAGCCAATAAAATGACGTCCTCTGTTATTTTGGATCT	ACAGAGGACGTCATTTTATTGGCTGTCCACGGGAAGTTTCATCACACACG			ZDHHC14;ZDHHC14	NM_153746;NM_024630	3'UTR;3'UTR				6:158014766-158014908				ZDHHC14	NA	NA	NA
cg09109724	chr10_135101521	0.0169206	-0.406929	10	135101521	G	A	460.67	PASS	rs147278644	0.0600701	chr10	135093195	-	33614345		AATCATTCCTACTTTATATTTAAACTACAAAAACAAAACACAAAACATTC		II			NA	NA	NA	NA	NA	NA	chr10:135089969-135090491	S_Shelf	TGAGCTGAGTCAATCATTCCTGCTTTATATTTAAACTGCAAAGACAGAACACAGAGCATT[CG]ATTTGAAAATTCTGGACCCATTTGCACCAGTCCCTGCTGACCCCACACCCTTCCTTCCTG	CGAATGCTCTGTGTTCTGTCTTTGCAGTTTAAATATAAAGCAGGAATGAT			TUBGCP2	NM_006659	3'UTR								TUBGCP2	NA	NA	NA
cg09110394	chr6_25300325	0.170337	-0.283069	6	25300325	G	A	710.67	PASS	rs112530430	0.188011	chr6	25301880	+	26742369		CTACCCAAATATTTCTAAAACACAACCAAACTAAAAATCACTACTTCAAC		II			NA	NA	NA	NA	NA	NA		OpenSea	TATATTAGAAGACCAAGTGGTTTCAGATGGGTTGCAGGTGGGTTTCATGGCATGCTGCTT[CG]TTGAAGCAGTGACTCTCAGCCTGGCTGTGCCTCAGAAACACCTGGGTAGCCTCTGCCTCT	TACCCAGGTGTTTCTGAGGCACAGCCAGGCTGAGAGTCACTGCTTCAACG			LRRC16A	NM_017640	Body			TRUE					LRRC16A	NA	NA	NA
cg09122593	chr1_203019747	0.0223058	-0.332719	1	203019747	G	A	3907.55	PASS	rs12755165	0.0667739	chr1	203020141	+	44633480		TTAAAAAAATCCAAAATAAAAAAACACAATAAACCTACAACAAACCATAC		II			NA	NA	NA	NA	NA	NA		OpenSea	GGCTGAGTTGCAGGGAGAAAAGGGGAACATGCAGGAACTTCCCTCTCCCTCCAGTGACCT[CG]TATGGTCTGTTGTAGGCTCACTGTGTCCCTTCACTCTGGACTCCCTCAAGGGTTCCAAGT	TGAGGGAGTCCAGAGTGAAGGGACACAGTGAGCCTACAACAGACCATACG			PPFIA4	NM_015053	TSS200								PPFIA4	NA	NA	NA
cg09132388	chr7_150223982	0.0359583	0.306778	7	150223982	A	T	11699.8	PASS	rs7808866	0.076881	chr7	150217030	-	45795314		ACTAAAACTAACTTTTTTTCCCCTATCTTCCCCTCCTTAAAATCTTATAC		II			NA	NA	NA	NA	NA	NA		OpenSea	GGATCTCACTTACTAAAACTGGCTTTTTTTCCCCTATCTTCCCCTCCTTAAGGTCTTGTA[CG]TGCCTAAGTTCTAGAGCCTCCTGACGTGAGCATGGCTGAGAGTGAGGACCGCTCCCTGAG	CTAAAACTGGCTTTTTTTCCCCTATCTTCCCCTCCTTAAGGTCTTGTACG			GIMAP7	NM_153236	5'UTR								GIMAP7	NA	NA	NA
cg09134726	chr19_850199	0.0214087	0.334855	19	850199	T	A	3107.32	PASS	rs3826946	0.0659276	chr19	841082	+	64798362		AAATATTTCCCCACAATCCACCRAAACCTAAAAACTAAATAAATAAACAC		II			rs62132296	0.204753	NA	NA	NA	NA	chr19:843468-844085	N_Shelf	CCCCCAGCCCTGCCCTGGCGTCCGTGCTGCTGGCCTTGCTGCTGAGCGGTGAGTGAGCCA[CG]TGCCCATCCATCCAGCCTCCAGGCCCCGGTGGATTGTGGGGAAATATCCACCACGAGGTC	CGTGCCCATCCATCCAGCCTCCAGGCCCCGGTGGATTGTGGGGAAATATC		TRUE	PRTN3	NM_002777	Body								PRTN3	NA	NA	NA
cg09232358	chr14_23021285	0.0264107	0.323778	14	23021285	A	G	9859.77	PASS	rs365517	0.0687424	chr14	23015657	+	30663481		AATACCAAACAAATATTAATTAAAACCACTAACCCTACCAAAATATAACC		II			NA	NA	NA	NA	NA	NA		OpenSea	TGCTTTCTGAGGGTGAAGGATAGACGCTGTGGCTCTGCATGACTCACTAGCACTCTATCA[CG]GCCATATTCTGGCAGGGTCAGTGGCTCCAACTAACATTTGTTTGGTACTTTACAGTTTAT	CGGCCATATTCTGGCAGGGTCAGTGGCTCCAACTAACATTTGTTTGGTAC								TRUE				TRUE		NA	NA	NA
cg09236600	chr6_109503220	0.00312818	-0.422039	6	109503220	C	T	10235.5	PASS	rs164759	0.0428285	chr6	109504697	+	58686428		CCRCATTTAAATATATTTTCTTAATTTTAACTACCTACATTTAACATACC		II			rs351738	0.278964	NA	NA	NA	NA		OpenSea	CAGACTGTGAACCAGGTGAGGTGGGGTGGGAGGTTATCAGCTGTTATTTAATGGTAAAAC[CG]GTATGCTAAATGTAGGCAGTCAAAATTAAGAAAACACATTCAAATGCGGAAGTACAATTT	CGGTATGCTAAATGTAGGCAGTCAAAATTAAGAAAACACATTCAAATGCG								TRUE						NA	NA	NA
cg09273683	chr10_22934940	0.0153997	-0.351514	10	22934940	T	C	3907.55	PASS	rs1750778	0.0599123	chr10	22936953	-	43607424		ACTAAATCTCTACTTTTATTATCTAAAAACCTTCCTAAATCCTTTCCTAC		II			NA	NA	NA	NA	NA	NA		OpenSea	ACATCTCAGCCACTGGATCTCTACTTTTGTTATCTAAAGACCTTCCTGAATCCTTTCCTA[CG]TCTACCCATTCTTCAAGGCTGTTCAGACTTTATTTCCTTCCTCCTCAAAGCCTTCCTGGA	CTGGATCTCTACTTTTGTTATCTAAAGACCTTCCTGAATCCTTTCCTACG			PIP4K2A	NM_005028	Body			TRUE					PIP4K2A	NA	NA	NA
cg09358725	chr11_33913768	0.00909511	-0.434543	11	33913768	A	G	327.27	PASS	rs144089858	0.0537214	chr11	33914088	-	38632463		TAAATTAAAACTTAACTCAACCACTAACTAACCAAACAAACTCAAATAAC		II			NA	NA	NA	NA	NA	NA		OpenSea	CTCACATGACCTGGATTGGAACTTGGCTCAGCCACTGACTAGCCAGACAAACTCAAATAA[CG]TACACAGCTTCTCAGCACCTCACCCCCTCATTCATAAAAAACAGGGACAATGGTACCCAC	GGATTGGAACTTGGCTCAGCCACTGACTAGCCAGACAAACTCAAATAACG		TRUE	LMO2	NM_005574	TSS1500								LMO2	CPG	NA	NA
cg09376835	chr8_131339484	0.12974	0.311376	8	131339484	G	A	722.67	PASS	rs115254112	0.152702	chr8	131347294	-	40734422		TCTTCCCCAAATTCTCTCTAACCACACTACTCTATCACTAAATATAAAAC		II			NA	NA	NA	NA	NA	NA		OpenSea	CTTCCTGTTCTTCTTCCCCAAATTCTCTCTGGCCACACTGCTCTGTCACTGGGTATGAGA[CG]GATTAACGATCACTGATTTATTCTCTCCTCCCTTCAGAGTTCAGACTGGGATCCAGAGAG	CTTCCCCAAATTCTCTCTGGCCACACTGCTCTGTCACTGGGTATGAGACG			ASAP1	NM_018482	Body			TRUE					ASAP1	NA	NA	NA
cg09384035	chr8_104128003	0.0303114	-0.316299	8	104128003	A	G	2237.55	PASS	rs10955308	0.0725774	chr8	104131768	+	26670509		TAAAAAATTTCCTATTTTAATATATAACTCAAAACACAAAACCCCACATC		II			NA	NA	NA	NA	NA	NA		OpenSea	AAGTTATGGAAAACTGTGATGCTGCAGTGAAATGAAATCAGGCTGCTATGTGTCAGGCTG[CG]ATGTGGGGCCCTGTGTCCTGAGTCACACACCAAAACAGGAAATCCCCTATTCTCATCTTG	AGGGGATTTCCTGTTTTGGTGTGTGACTCAGGACACAGGGCCCCACATCG								TRUE						NA	NA	NA
cg09410512	chr2_224564535	0.000498554	-0.488233	2	224564535	G	T	16585.4	PASS	rs12694617	0.0271258	chr2	224564400	+	48782467		TACACCATCTTATAACTCATTTCCTTTAATAAATCACTAAATCATAACAC		II			NA	NA	NA	NA	NA	NA		OpenSea	AGAACATAAGGTACTTTGGAGTTTATTGAGACCTTTTGCGTAGAACTGAATGAACAAAGA[CG]TGTTATGACTCAGTGACTCACTAAAGGAAATGAGTCATAAGATGGTGTATTTAGTTGTTT	ACACCATCTTATGACTCATTTCCTTTAGTGAGTCACTGAGTCATAACACG							DMR	TRUE				TRUE		NA	NA	NA
cg09421562	chr17_56360118	0.0735554	-0.263468	17	56360118	A	G	5266.73	PASS	rs2107545	0.107809	chr17	56357994	+	57768410		AAAATAAAACTACTTCTAACCCTAACAAAACTCCTAACCATTCTAACCAC		II			NA	NA	NA	NA	NA	NA	chr17:56356374-56357013	S_Shore	ACACCATCTTCTCCCACCTTGGGAACTGTTACCTGGAGCAGCACCTTCAGAGGGCTGGGG[CG]TGGCCAGAATGGCCAGGAGCCCTGCTAGGGCCAGAAGCAGCTTCATCTCTGCAGTGAGAC	AGATGAAGCTGCTTCTGGCCCTAGCAGGGCTCCTGGCCATTCTGGCCACG		TRUE	MPO	NM_000250	1stExon								MPO	NA	NA	NA
cg09452568	chr5_54270001	0.000857389	-0.470028	5	54270001	A	T	1567.78	PASS	rs59881679	0.0304371	chr5	54275198	-	52725341	12697492	ACAACCAAAATCAACATAAATTTAACCATTTCCTCATTACAAAAAACCCA	ACAACCGAAATCAACGTAAATTTAACCATTTCCTCATTACGAAAAACCCG	I	A	Red	NA	NA	NA	NA	NA	NA		OpenSea	CTCTCAGAAATCACAGCCGGGATCAGCGTGGATTTAACCATTTCCTCATTACGGGAGACC[CG]GCAGCATTCTCTTTCACAACTTCTTCTCTCACAATATTGCCATCTCCAGATGCCATGTCA	ACAGCCGGGATCAGCGTGGATTTAACCATTTCCTCATTACGGGAGACCCG			ESM1;ESM1	NM_001135604;NM_007036	Body;Body								ESM1	NA	NA	NA
cg09467433	chr3_171273617	0.213544	0.184847	3	171273617	C	A	4655.2	PASS	rs11707047	0.227303	chr3	171283606	-	44758328		AAAAACAAAAACTATTTTTCAAACCCTTCCCCTTATACAAAATTACTTTC		II			NA	NA	NA	NA	NA	NA		OpenSea	AAAGGGCTTCAGGAGGCAAGAGCTGTTTTTCAAACCCTTCCCCTTGTGCAAAATTACTTT[CG]CCAGTGAGGAATTTTCAGTAATGAGCTGTCTGTTTGCACAACTCTTCAGTGCATGTTTGC	GAGGCAAGAGCTGTTTTTCAAACCCTTCCCCTTGTGCAAAATTACTTTCG								TRUE						NA	NA	NA
cg09490277	chr6_35422276	0.00387671	-0.413372	6	35422276	G	A	5498.71	PASS	rs12204518	0.0446669	chr6	35419591	+	52792432		AACATCCCTAAAAATAACATAATCACAATAAAACCTAACACTATTAATAC		II			NA	NA	NA	NA	NA	NA	chr6:35419879-35420766	N_Shore	CGACCCAGAGCAAGGTTACTGCTTGGTCTTTGGGAGGAAGTTCAGAAGAAAGTCTTTGGC[CG]TATTAATAGTGTTAGGTTTTACTGTGACCATGTCATTCTCAGGGATGTTTGTATATCAAA	ACATCCCTGAGAATGACATGGTCACAGTAAAACCTAACACTATTAATACG			FANCE	NM_021922	TSS1500					6:35419498-35419643	Promoter_Associated		FANCE	CPG	NA	AD/R
cg09544144	chr4_185774679	0.00425683	-0.409522	4	185774679	A	G	5308.49	PASS	rs11132260	0.0446669	chr4	185777688	-	25666304		AACAAACAAAAAATACAAAACATTAACATAATTTAAATCCAATAACTTCC		II			NA	NA	NA	NA	NA	NA		OpenSea	CAGCACCTACTGACAGACAGAAAGTACAGGGCATTGACATAGTTTAAATCCAGTGACTTC[CG]TTTTTCCTAATAGAATCAGAGTGATAATGCATTTTAAAGGTTATTTTTATTATTTCATGT	CGGAAGTCACTGGATTTAAACTATGTCAATGCCCTGTACTTTCTGTCTGT														NA	NA	NA
cg09584711	chr16_72100901	0.0886557	-0.347591	16	72100901	C	T	216.27	PASS	.	0.11842	chr16	72096944	+	41796336		AACATTACCCCTATTAAAAATTAAACTCTTACTTCACACTTAATTTTCCC		II			NA	NA	NA	NA	NA	NA		OpenSea	GCCTGGGCAACAGGAGTGAAACTCTGTCTCAAAAAAAACAAAAAACAAAAAAGAACACCA[CG]GGAAAATCAAGTGTGAAGCAAGAGCTCAACTCTTAACAGGGGCAATGTTTGGAGTTTTGT	CGGGAAAATCAAGTGTGAAGCAAGAGCTCAACTCTTAACAGGGGCAATGT		TRUE	HPR	NM_020995	TSS200								HPR	NA	NA	NA
cg09586583	chr1_54765060	0.0224787	-0.332316	1	54765060	T	A	12031.2	PASS	rs7531781	0.0670759	chr1	54755153	+	26738377		TAACCTACAAAACAAACCTACAACCTATCATCTACTCTAATAAACACAAC		II			NA	NA	NA	NA	NA	NA		OpenSea	TAGTGCTTTTTACACATCAGATGCATCAGCAAACACTCGCTTCTGGGGCCACCCAGACTG[CG]CTGTGCTCACCAGAGCAGATGACAGGTTGCAGGTCTGCCCTGCAGGTCAGGAGGATGCAA	CGCTGTGCTCACCAGAGCAGATGACAGGTTGCAGGTCTGCCCTGCAGGTC			SSBP3;SSBP3;SSBP3	NM_001009955;NM_018070;NM_145716	Body;Body;Body			TRUE					SSBP3	NA	NA	NA
cg09588020	chr1_27754285	0.165377	-0.286251	1	27754285	T	C	412.27	PASS	rs147110365	0.18417	chr1	27755803	+	38633402		AAAATCTAATCTATCCTAATTATAAACACCCCAAAAATAAAATCTATACC		II			NA	NA	NA	NA	NA	NA		OpenSea	CAAGAGTCTCCAGAGGCAAGGAGGCATGGTTAGAAAACAGCCCATTCAGCAGACACTGGA[CG]GTACAGATCCTATCCCTGGGGTGTTCATAACCAGGACAGATCAGATTCTAGGCCACCAAT	CGGTACAGATCCTATCCCTGGGGTGTTCATAACCAGGACAGATCAGATTC			WASF2	NM_006990	5'UTR			TRUE					WASF2	NA	NA	NA
cg09594069	chr7_37959021	0.157982	-0.209292	7	37959021	C	T	4400.73	PASS	rs35681117	0.178931	chr7	37956906	+	40810477		AAATAATTTATACAACRTAACCCTCCTATTCTAACATTCACTACACTCTC		II			NA	NA	NA	NA	NA	NA	chr7:37955622-37956555	S_Shore	TCTCCGGTAGGGGGCATGAGGAGCGCTGAGGACAGTTGGGACAATGTCCTGCAAGGCAGG[CG]AGAGTGCAGTGAATGTCAGAACAGGAGGGTCACGTTGTATAAATCACTCCCACTCCGCCC	AGTGATTTATACAACGTGACCCTCCTGTTCTGACATTCACTGCACTCTCG			SFRP4	NM_003014	TSS1500					7:37956694-37957243	Unclassified_Cell_type_specific		SFRP4	NA	NA	NA
cg09604569	chr2_232155346	0.0102892	0.434226	2	232155346	G	A	2859.67	PASS	rs60959350	0.0537214	chr2	232161891	-	23650489		TACCAAAAAAAATCTACTAAAATCTACTAAAAAATACTTCCTCAACAAAC		II			NA	NA	NA	NA	NA	NA		OpenSea	TTAAGAGCCCCTGCCAGAGAGGATCTGCTAAGATCTGCTGGGAGATGCTTCCTCAGCAGG[CG]GCCTCTGTGGCTGCCGTTTTCTTCACAGGCTGCAGGTGGCATCAGCGGGTACGTGCTCCT	GCCAGAGAGGATCTGCTAAGATCTGCTGGGAGATGCTTCCTCAGCAGGCG			ARMC9	NM_025139	Body			TRUE		2:232161145-232162594	Unclassified	TRUE	ARMC9	NA	NA	NA
cg09674502	chr1_92954182	0.411591	0.139104	1	92954182	G	A	614.27	PASS	rs139215869	0.415609	chr1	92953279	+	63679394		TACCCAACRCCTAACATACAATAAAAACACAAATCATTACTTAACAAAAC		II			NA	NA	NA	NA	NA	NA	chr1:92945907-92952609	S_Shore	ATTTTGCAGGGAATATTTGGTTAGTATAGCAGTGCTTCGAGCATGTATTAATAAATTATA[CG]TTTTGTTAAGCAATGACCTGTGCCCCTATTGTATGCCAGGCGCTGGGCAAATCTTGTCTG	CGTTTTGTTAAGCAATGACCTGTGCCCCTATTGTATGCCAGGCGCTGGGC			GFI1	NM_005263	TSS1500								GFI1	NA	NA	NA
cg09695307	chr10_63985032	0.0160238	-0.404226	10	63985032	A	C	873.67	PASS	rs79483756	0.0599123	chr10	63993920	+	54773317		TACCATTCTCTTTAATACCCAAATTATTCATCTTTAATCAATAAAAAACC		II			NA	NA	NA	NA	NA	NA		OpenSea	CAGAAAGCAAAAAAGCTATCAAAGATTAGGTTGTGTCAAAGGATGTAGAAGTCAGCTTAA[CG]GTTTCCCACTGATCAAAGATGAACAACTTGGGCATCAAAGAGAATGGCAGATTGAAACAC	CGGTTTCCCACTGATCAAAGATGAACAACTTGGGCATCAAAGAGAATGGC			RTKN2	NM_145307	Body			TRUE					RTKN2	NA	NA	NA
cg09704136	chr7_143074320	0.00471892	0.405228	7	143074320	A	G	4552.32	PASS	rs4726613	0.0455505	chr7	143082002	-	24770473		ACTATCAACRTTTTAAACAACAAATCCCAAAAAAACTTTCAACTAAAACC		II			NA	NA	NA	NA	NA	NA	chr7:143077469-143079169	S_Shelf	GGAGGGGTCCAGCTGTCAACGTTTTGAGCAACAGGTCCCAGGAGGACTTTCAGCTGGGGC[CG]TCATTCAGCTAGAAATCCAGGGCTAGGTTTCAGGAGAGGGCCAGAGATGTCTAGCATGGT	CGGCCCCAGCTGAAAGTCCTCCTGGGACCTGTTGCTCAAAACGTTGACAG			ZYX;ZYX	NM_003461;NM_001010972	Body;Body			TRUE					ZYX	NA	NA	NA
cg09740560	chr6_29607078	0.00662934	-0.450377	6	29607078	A	G	1272.78	PASS	rs6928280	0.0497275	chr6	29602390	-	31689373		CCTACATACACAACTTTAAACAAAAAACAAAATACTTCCCTTTCTATAAC		II			NA	NA	NA	NA	NA	NA	chr6:29600192-29600661	S_Shore	GATATAACCTACCTACATACACAACTTTAAACAGAAAGCAAAATGCTTCCCTTTCTGTAA[CG]TAAAGGGGAAATGAAAGAAAAGTAACTTGCAATAAAATAACATAAACAGTATTTTAATGT	CGTTACAGAAAGGGAAGCATTTTGCTTTCTGTTTAAAGTTGTGTATGTAG			GABBR1;GABBR1	NM_001470;NM_021904	TSS1500;TSS1500								GABBR1	NA	NA	NA
cg09812990	chr16_55360878	0.00134137	0.478711	16	55360878	T	G,*	1882.92	PASS	rs3112039	0.0304371	chr16	55367838	+	61609459		AAATAACTAACRTCAAATTACTTAACTTCTCTAAACCTATTTCCTCATTC		II			NA	NA	NA	NA	NA	NA	chr16:55365814-55366022	S_Shore	GAGGAAATAGGCTCAGAGAGGTTAAGTAACTATATTACACCTAACAGTATGCCCCACTAA[CG]AATGAGGAAATAGGCTCAGAGAAGTTAAGTAACTTGACGTCAGTTATCCAGCTACTAAGT	GATAACTGACGTCAAGTTACTTAACTTCTCTGAGCCTATTTCCTCATTCG														NA	NA	NA
cg09824900	chr15_99220351	0.028246	0.320152	15	99220351	G	A	12887.3	PASS	rs9920515	0.0701467	chr15	99227735	+	65755421		AAATATTAAATATTACTCAATAAACCACAACATAAAAATTACCAACTAAC		II			NA	NA	NA	NA	NA	NA		OpenSea	GAAATTGAAATTGGAAAAAAAAATGTATTCAGCCAGTACTCTTTCCAGGTTATAGCTAAA[CG]TCAGTTGGCAACCTCTATGCTGTGGTTTATTGAGTAACACTTAATACTTAGCACAGCCCT	CGTCAGTTGGCAACCTCTATGCTGTGGTTTATTGAGTAACACTTAATACT			IGF1R	NM_000875	Body			TRUE					IGF1R	NA	NA	NA
cg09828265	chr3_37493532	0.00452547	0.406978	3	37493532	G	C	354.67	PASS	rs189890926	0.0453034	chr3	37498950	+	18670304		TAAAAAAACAAAACTCCCACCACCATTTCTAAATATTTCCTCAACAAAAC		II			NA	NA	NA	NA	NA	NA		OpenSea	AGGGAAAACATTTAGAAGGGGAGCCCTGGGATCATAGGACCTGCTGCCCCTGGCCCTGCC[CG]TCTTGCTGAGGAAACACCCAGAAATGGTGGTGGGAGCCCTGCCTTCTCATAACCTCAGTG	GAGAAGGCAGGGCTCCCACCACCATTTCTGGGTGTTTCCTCAGCAAGACG			ITGA9	NM_002207	Body			TRUE					ITGA9	NA	NA	NA
cg09842118	chr14_21352088	0.0350142	0.315083	14	21352088	G	A	7083.99	PASS	rs61980361	0.0764	chr14	21359737	+	46716390		CACTCTATAATATCTCAACCCACAAACCCCTCTACTACCACTCTAAAATC		II			NA	NA	NA	NA	NA	NA		OpenSea	GAGCTGAAGTTAGTGCTTAGGAGATGTGGCACACTTTGGGGACAGGAAGAAAAGGAAATG[CG]ACCCCAGAGTGGCAGCAGAGGGGCCTGTGGGTTGAGACACTATAGAGTGTGTCATAACCG	ACTCTATAGTGTCTCAACCCACAGGCCCCTCTGCTGCCACTCTGGGGTCG			RNASE3	NM_002935	5'UTR								RNASE3	NA	NA	NA
cg09852389	chr4_4406051	0.0508666	0.286529	4	4406051	T	C	2951.75	PASS	rs9997952	0.0865755	chr4	4397942	-	16606356		ACCTAAACATTTTTAAAATTACACTTCCCCACTAATACCTACAAAATAAC		II			NA	NA	NA	NA	NA	NA		OpenSea	TTCTCAACCAAACCTAAACATTTTTGAAATTGCACTTCCCCACTGATGCCTGCAGAGTGG[CG]GGTCGGGGCTGCTGGGGCCGCTGCTTGCAGTTCTCCTTCCGGTCTGGAGACTGTCATTAG	CCTAAACATTTTTGAAATTGCACTTCCCCACTGATGCCTGCAGAGTGGCG			D4S234E;D4S234E	NM_014392;NM_001040101	Body;Body			TRUE	4:4448843-4449188	4:4397170-4398519	Unclassified_Cell_type_specific		D4S234E	NA	NA	NA
cg09853238	chr6_149537286	0.0148497	0.408458	6	149537286	G	A	2012.15	PASS	rs76218631	0.0593349	chr6	149532290	+	21740508		ACCTATTACTAAATCTATCTAAAACCATCAAAAACCACCTATAATTCRAC		II			NA	NA	NA	NA	NA	NA		OpenSea	TACAGCACTGTGTTCTCACTAAGTTTATCTACCGGTTGTGCCCAGCAAAAACGGAAGTAA[CG]CCGAACTACAGGTGGTCCCTGATGGCCTCAGACAGACTCAGCAATAGGCATGTACAGGGT	CGCCGAACTACAGGTGGTCCCTGATGGCCTCAGACAGACTCAGCAATAGG								TRUE		6:149532044-149532376	Unclassified_Cell_type_specific			NA	NA	NA
cg09897604	chr10_49883667	0.00291161	-0.424888	10	49883667	T	A	2134.36	PASS	rs147927655	0.0423202	chr10	49893549	-	71737322		AAAATTAAAAAACCATTTCCAACRAACCTCAAAAAAAACTAATCTATCCC		II			NA	NA	NA	NA	NA	NA		OpenSea	CTGAGGAGTGCAGAGTTGGAGGGCCATTTCCAACGGGCCTCAGAGGGAGCTGGTCTATCC[CG]GCCCTGTCATTACTCCACTGGGTTCTGGTAAGTAGGTGCCTCCCTGGGCTCACTTCCCTC	GAGTTGGAGGGCCATTTCCAACGGGCCTCAGAGGGAGCTGGTCTATCCCG			WDFY4;WDFY4	NM_020945;NM_020945	5'UTR;1stExon								WDFY4	NA	NA	NA
cg09914404	chr17_14218619	0.00269027	0.428	17	14218619	T	A	3396.3	PASS	rs9907572	0.041744	chr17	14215442	+	63705449	33756436	TAAATAAACACCTAACCCACTCACCTACACACAACAAATTCTTACATACA	TAAATAAACGCCTAACCCACTCGCCTACACACAACAAATTCTTACATACG	I	A	Red	rs76000899	0.046441	NA	NA	NA	NA	chr17:14212363-14212788	S_Shelf	AGTAAGAAGGGGCCAGAAAGTCAGCAACTGTGTGATTAAAAAAAAAAATGTCTTAGCCTC[CG]TATGCAAGAACTTGCTGTGTGCAGGCGAGTGGGCCAGGCGCTTACTTAATCTTAACAGCG	TAAGTAAGCGCCTGGCCCACTCGCCTGCACACAGCAAGTTCTTGCATACG			HS3ST3B1	NM_006041	Body								HS3ST3B1	NA	NA	NA
cg09924669	chr16_1585115	0.0120086	-0.363554	16	1585115	G	A	4717.36	PASS	rs2235643	0.0542399	chr16	1593214	+	39655408		CTACCACTTCCTCTATAAAAACTACAAAACAACCTACAAAACRCTACACC		II			NA	NA	NA	NA	NA	NA	chr16:1591813-1592107	S_Shore	GCCCATGGCTGAGCATGACCAGCACGGAGCTGCCCGCACCCTCCTTCTCCTCCTCGAGGC[CG]GTGCAGCGTTCTGCAGGTTGCCCTGCAGTTCCCACAGAGGAAGTGGCAGGAAGTCCAGAG	TGCCACTTCCTCTGTGGGAACTGCAGGGCAACCTGCAGAACGCTGCACCG			IFT140;TMEM204	NM_014714;NM_024600	Body;Body				16:1533144-1533224	16:1593179-1594034	Promoter_Associated_Cell_type_specific		IFT140	NA	NA	NA
cg09930046	chr19_830820	0.0202926	0.390752	19	830820	G	A	2024.76	PASS	rs28626600	0.0642932	chr19	840737	-	37687421		ACTAAAACCACAAAAACCTCRTCAAAAAAACRTCTCCTTATAAATAACAC		II			rs12052121	0.080099	NA	NA	NA	NA	chr19:843468-844085	N_Shelf	CGGCCGGCTTTGCTGGGGCCACAGGGACCTCGTCAGGGAGGCGTCTCCTTGTGGGTGGCA[CG]TGGGCATGTGTTGCTCTGAGGGCTGTGGCCATGTTGCCCACCTGGCCAGGGACCCCCGAC	CTGGGGCCACAGGGACCTCGTCAGGGAGGCGTCTCCTTGTGGGTGGCACG			PRTN3	NM_002777	TSS1500								PRTN3	NA	NA	NA
cg09934892	chr16_3569130	0.0430947	-0.296369	16	3569130	C	T	1903.36	PASS	rs17198722	0.0798102	chr16	3559551	+	74789353		CTTAACCTTTATTTCTAACTTACTACTATAATCRCTCCCTAACACCTAAC		II			NA	NA	NA	NA	NA	NA		OpenSea	GCCTGTTTGGAGAGTGAGGGGTGACCGTGGCTTTGAGCAGAGTGCTGGTGGGACAGGTGC[CG]TCAGGTGTCAGGGAGCGACCACAGCAGCAAGCCAGAAATAAAGGTTAAGCCGTTACTCTG	TTAACCTTTATTTCTGGCTTGCTGCTGTGGTCGCTCCCTGACACCTGACG			CLUAP1;CLUAP1	NM_015041;NM_024793	Body;TSS1500					16:3559501-3559945	Promoter_Associated		CLUAP1	NA	NA	NA
cg09971811	chr20_24937589	0.0110461	0.424437	20	24937589	A	G	440.8	PASS	rs73344911	0.0537986	chr20	24930099	+	72719449		RCTCRCATAACTACCCRAATAAAAACAATACRAAACAATTAAAAATAACC		II			NA	NA	NA	NA	NA	NA		OpenSea	CTCGGCACGGGCACCAACCACTGCCTCCAACTGCCCCATGCTGCCTGAGAAGGCACTGCA[CG]GCCACCCCCAACTGCCCCGCACTGTCCCTACCCGGGCAGCCATGCGAGCGGCTGGAACTC	CGGCCACCCCCAACTGCCCCGCACTGTCCCTACCCGGGCAGCCATGCGAG		TRUE	CST7;CST7	NM_003650;NM_003650	1stExon;5'UTR								CST7	NA	NA	NA
cg09976369	chr2_3205858	0.0247025	-0.327347	2	3205858	G	A	2162.17	PASS	rs186683279	0.0681705	chr2	3199889	-	38668333		TATAATTTCCAACTTCTAATTAAAAAACCAAACAAACCCTCTACACRAAC		II			NA	NA	NA	NA	NA	NA		OpenSea	CGGGCTGAGTCTGTGGTTTCCAGCTTCTGATTAGGAAACCAAACAAGCCCTCTGCACGGA[CG]TGCACAAAGGAGGAAGTGGCAAGTGATTCTTTATTAGCCCCTGAGTTTTCAGAGGGGCCT	CGTCCGTGCAGAGGGCTTGTTTGGTTTCCTAATCAGAAGCTGGAAACCAC			TSSC1	NM_003310	Body				2:3178827-3179020				TSSC1	NA	NA	NA
cg09980384	chr17_76377902	0.110431	0.327144	17	76377902	T	C	447.27	PASS	rs141322168	0.135814	chr17	76380922	-	53701487		TCCCATTAATAATAAATAACAATCAATACTACAACTCTAAAAAAAAACAC		II			NA	NA	NA	NA	NA	NA		OpenSea	TGTTACATGTGTCCCATTGGTAGTGGGTGACAGTCAGTACTGCAGCTCTAGGGGGAAACA[CG]TGTTCTCTGACACCGGGAGAAGATGTGGAAGGGACGTCTAAAGGTGCAGTGTAGACCGCG	CCCATTGGTAGTGGGTGACAGTCAGTACTGCAGCTCTAGGGGGAAACACG			PGS1	NM_024419	Body			TRUE	17:73892517-73892733	17:76380105-76381054	Promoter_Associated		PGS1	NA	NA	NA
cg09989037	chr1_44296881	0.102877	0.280321	1	44296881	G	T	1086.67	PASS	rs72886892	0.129605	chr1	44300942	-	24657327		ATAAATACCTTAAAAAAACTAACTATTCTAACCCCAAAAAATTAACRACC		II			NA	NA	NA	NA	NA	NA		OpenSea	GCATTTGGAGTGTGAGTGCCTTAGAGAGACTGACTATTCTGGCCCCAGGGAGTTGGCGAC[CG]TTAATCTTGGTGGTTTTGACCGCTAACTGCCCCAGAGGTCCCAGCCTGCTGGATGACTCA	CGGTCGCCAACTCCCTGGGGCCAGAATAGTCAGTCTCTCTAAGGCACTCA			ST3GAL3;ST3GAL3;ST3GAL3;ST3GAL3;ST3GAL3;ST3GAL3;ST3GAL3;ST3GAL3;ST3GAL3;ST3GAL3	NM_174968;NM_006279;NM_174971;NM_174963;NM_174967;NM_174969;NM_174970;NM_174964;NM_174965;NM_174966	Body;Body;Body;Body;Body;Body;Body;Body;Body;Body			TRUE				TRUE	ST3GAL3	NA	NA	NA
cg09996284	chr1_156211825	0.0323514	0.312702	1	156211825	T	C	2393.32	PASS	rs1800247	0.0743344	chr1	156211851	-	51800446		RCAACTCCCAACCACAATATCCTTTAAAATTTAACCTACRAAACTAAAAC		II			rs1800247	0.220228	NA	NA	NA	NA	chr1:156215368-156215899	N_Shelf	GCCCAGCAGCCGCAGCTCCCAACCACAATATCCTTTGGGGTTTGGCCTACGGAGCTGGGG[CG]GATGACCCCCAAATAGCCCTGGCAGATTCCCCCTAGACCCGCCCGCACCATGGTCAGGCA	CGCCCCAGCTCCGTAGGCCAAACCCCAAAGGATATTGTGGTTGGGAGCTG			BGLAP	NM_199173	TSS200							TRUE	BGLAP	NA	NA	NA
cg10035737	chr17_42833752	0.0577704	0.278762	17	42833752	G	C	1210.53	PASS	rs117185289	0.0922543	chr17	42840005	-	69728467		TAATCATATATCRAATCCAAAAACACATACTAACTAACAAAACCTAAAAC		II			NA	NA	NA	NA	NA	NA	chr17:42835776-42836242	S_Shelf	AGCAAGATCTCTGGTCATGTGTCGAGTCCAGGGGCACATGCTGGCTGGCAGGGCCTGGGG[CG]CTGAGCTGCTGTGGCTTTGGGCAGGTCGTTTGACTTTTCTGAGCCCCAGTTTCCTGTTCC	CGCCCCAGGCCCTGCCAGCCAGCATGTGCCCCTGGACTCGACACATGACC			ADAM11	NM_002390	Body								ADAM11	NA	NA	NA
cg10069121	chr1_152004435	0.025284	0.326109	1	152004435	C	T	3982.3	PASS	rs12134184	0.0684767	chr1	152009711	+	21638332		TACAAAACTTATAATTCTAAAAAATCAAAAATCTTCAAAAATCACAAAAC		II			NA	NA	NA	NA	NA	NA	chr1:152008838-152009112	S_Shore	AGTCTCACTCTCCCTCCTTTCCCTCTTTTCCCTCCTCTTTCCCCCCGGCCCCCTCCACCC[CG]TCCTGTGATTCCTGAAGATTTTTGACTTTTTAGAATTATAAGTTTTGCACAGTAGTCTTC	GCAAAACTTATAATTCTAAAAAGTCAAAAATCTTCAGGAATCACAGGACG			S100A11	NM_005620	TSS1500								S100A11	NA	NA	NA
cg10070668	chrX_18693763	0.0764688	-0.260936	X	18693763	G	T	7526.33	PASS	rs2891804	0.109259	chrX	18693585	-	20692499	19779394	ACATAAAAAACTTCACCTCCAAAACAAAAAAAACAAACCACTAATTAACA	ACGTAAAAAACTTCGCCTCCGAAACAAAAAAAACGAACCGCTAATTAACG	I	A	Red	NA	NA	NA	NA	NA	NA	chrX:18693152-18693599	Island	CCGCTTGCGGCGGCGTGGAAGGCTTCGCCTCCGGAGCAAGGAGGACGGGCCGCTGGTTAG[CG]GGCCCTTTGCCCGAGGGTGTGGACCTCTACCCGCTCCCCTGCCCCTTCCCGCAGCCTTCT	GCGTGGAAGGCTTCGCCTCCGGAGCAAGGAGGACGGGCCGCTGGTTAGCG									X:18603074-18603714	X:18692491-18695052	Promoter_Associated			NA	NA	NA
cg10176463	chr1_947538	0.0496201	-0.288021	1	947538	C	T	16703.7	PASS	rs2465125	0.0857127	chr1	940782	-	49603311	53707307	AAACACCTAAAACTACTATCCCTCAACTACCAAACTCTCTACCAAAACCA	AAACACCTAAAACTACTATCCCTCAACTACCGAACTCTCTACCAAAACCG	I	T	Red	NA	NA	NA	NA	NA	NA	chr1:933387-937410	S_Shelf	GGTAGCCATGCTGGACACCTGGGGCTGCTGTCCCTCAGCTGCCGGGCTCTCTGCCAGAGC[CG]TGCAGCCTGGAGTCCTACCCACTCTCAGTCAGCTTCCTCCTAACACATGGCCAGCGTTCC	CGGCTCTGGCAGAGAGCCCGGCAGCTGAGGGACAGCAGCCCCAGGTGTCC								TRUE		1:939918-940872	Unclassified_Cell_type_specific	TRUE		NA	NA	NA
cg10220544	chr1_60164209	0.0303525	0.316225	1	60164209	C	T	8632.98	PASS	rs4244022	0.0725774	chr1	60171660	+	68744315		TCRACCACTATAAAAAATTTTCCAACATTAAACAATAATATAAATATTTC		II			NA	NA	NA	NA	NA	NA		OpenSea	ATCTAGCTTGAGAGTCTGAGGCAATTTCCTGATGATACATCTCAGTGGGCCTAAAGGAAA[CG]AAACACCTACACCATTGCTCAATGCTGGAAAATTCTCCACAGTGGCCGACCCCTTTAGGA	CGGCCACTGTGGAGAATTTTCCAGCATTGAGCAATGGTGTAGGTGTTTCG			FGGY;FGGY	NM_018291;NM_001113411	Body;Body			TRUE					FGGY	NA	NA	NA
cg10224107	chr19_47809248	0.00409392	0.479706	19	47809248	G	A	454.8	PASS	rs8107451	0.0446669	chr19	47813130	-	52715485		TTAAAACTTTAAAAACCACAACCCTTAAACAAAAAAAACCTTCRATCCTC		II			NA	NA	NA	NA	NA	NA		OpenSea	TGCATCTTCCCTTGGGGCTTTAAAAACCACAGCCCTTGGGCAGGAGGGACCTTCGATCCT[CG]GGGAGCCCAGGAGACCAGAACATGGTGAGTCTCGAAGGGGAATGGGAGCAGGAAACTTTG	TGGGGCTTTAAAAACCACAGCCCTTGGGCAGGAGGGACCTTCGATCCTCG			C5AR1;C5AR1	NM_001736;NM_001736	5'UTR;1stExon								C5AR1	NA	NA	NA
cg10233454	chr12_57523132	0.00521435	0.401014	12	57523132	G	A	3477.69	PASS	rs3741580	0.0461575	chr12	57529389	+	56756342		AAACCACATCTCCCRAAAACCTAACCAACACAAAAATTACAAAAAAATAC		II			NA	NA	NA	NA	NA	NA		OpenSea	AGCCTTCTCGCTCCAGATTCCTGGGCCCTTCAACACCAGCCCTGACAGGAAGTTCTTTCA[CG]TATCTCTCTGCAATCCTTGTGCTGGCCAGGCCCTCGGGAGATGTGGCCCCCTCCCCCGGT	GGCCACATCTCCCGAGGGCCTGGCCAGCACAAGGATTGCAGAGAGATACG			LRP1	NM_002332	Body			TRUE					LRP1	NA	NA	NA
cg10275766	chr2_173591198	0.0118025	-0.364376	2	173591198	A	G	2728.73	PASS	rs11884105	0.0539256	chr2	173591150	-	18737501		ACAAACTTAACCACACACAACAAACTATATAAAAAAATTATACACCAAAC		II			NA	NA	rs183806307	0.0174	NA	NA		OpenSea	TCAGTCGGCGCACAGGCTTGGCCACACACAGCAGGCTGTGTGGAGAAATTGTGCACCAGA[CG]GGGCAGGGGGAAAGGGTGAGGCAGTTCAGCTGCCCAGTATCCTCCAATCTCCTGTTTCCT	CAGGCTTGGCCACACACAGCAGGCTGTGTGGAGAAATTGTGCACCAGACG			LOC91149	NR_026995	Body			TRUE					LOC91149	NA	NA	NA
cg10275770	chr17_62091740	0.0657036	-0.286645	17	62091740	G	A,*	2131.03	PASS	rs4968687	0.101108	chr17	62084205	+	24765430		CCTCTACCTAAATTCTTAAAAACCTAAAATCCTAAAACRAACTAATACAC		II			NA	NA	NA	NA	NA	NA		OpenSea	GCCTTCTGCAAACTGATGACTGCATTTCCTCTCATTATCTGAGAGATCTTTGGGAAGCCA[CG]TGCACCAGCTCGTTCTAGGACCCCAGGCCTCTAAGAATCCAGGCAGAGGAAGCTGGGAAG	CTCTGCCTGGATTCTTAGAGGCCTGGGGTCCTAGAACGAGCTGGTGCACG		TRUE	ICAM2;ICAM2;ICAM2;ICAM2;ICAM2;ICAM2	NM_000873;NM_000873;NM_001099789;NM_001099786;NM_001099787;NM_001099788	5'UTR;1stExon;5'UTR;5'UTR;5'UTR;5'UTR								ICAM2	NA	NA	NA
cg10313337	chr16_68816728	0.102825	0.240919	16	68816728	T	C	5858.45	PASS	rs4783683	0.129605	chr16	68823690	-	38639440		CAAAAACCCTAACTAAATATTTTTAAAAAATACCCCAAAAAACTAAACCC		II			NA	NA	NA	NA	NA	NA		OpenSea	TTAGTCTGAGGCAGGGGCCCTGGCTGAGTATTTTTAAAAAGTGCCCCAGGAGGCTGGGCC[CG]GTGGCTCATGCCTGTAATCCCAGCACTTTGGGAGGCTGAGGCGGGCGGATCACATGATGT	CGGGCCCAGCCTCCTGGGGCACTTTTTAAAAATACTCAGCCAGGGCCCCT			CDH1	NM_004360	Body			TRUE					CDH1	CPG	NA	AD/R
cg10365563	chr7_21463041	0.078759	-0.259	7	21463041	T	C	14932.2	PASS	rs39299	0.110762	chr7	21469772	+	11707401		ACTAACCAATATCTACTAAACTCACTAATATATCACTACTTATCAAAAAC		II			NA	NA	NA	NA	NA	NA	chr7:21466646-21467806	S_Shore	CTGCCAGTACTATGCCAGAATCTCCCTCCTCCTCCACTACCTGCACAACCACTGCTTCAA[CG]TCTTTGACAAGCAGTGACACATTAGTGAGCTCAGCAGATACTGGCCAGTATGCAAGCACA	CGTCTTTGACAAGCAGTGACACATTAGTGAGCTCAGCAGATACTGGCCAG			SP4	NM_003112	Body		CDMR	TRUE					SP4	NA	NA	NA
cg10378348	chr1_6236000	0.026259	0.443813	1	6236000	C	T	573.67	PASS	rs34109094	0.0686717	chr1	6244619	+	26641307	44758406	CAAACCATAATTTAAATTCATAAAAATCCAAAAACAAAAAATTAATCTCA	CAAACCGTAATTTAAATTCATAAAAATCCGAAAACAAAAAATTAATCTCG	I	T	Red	rs78090611	0.027869	NA	NA	NA	NA	chr1:6239237-6240814	S_Shelf	CTGTACCAGCACACTCGAGGGAAGGGCGTGAAGGTGTTGTGTAACTGGCATTGGCTGAGA[CG]AGACCAACCTCCTGTTTCCGGACTCTTATGAACTTAAATCACGGCTTGAAACTCTCCACG	CGAGACCAACCTCCTGTTTCCGGACTCTTATGAACTTAAATCACGGCTTG								TRUE						NA	NA	NA
cg10408430	chr11_73971835	0.070278	-0.368037	11	73971835	C	T	561.67	PASS	rs566976	0.10402	chr11	73979900	-	71642320		TTCTAACRCTAAATCCTATATATTTTTCCCCCATACACRACTTCTTTACC		II			NA	NA	NA	NA	NA	NA		OpenSea	AAGCCCAGGTGTTCTGACGCTAAATCCTGTATGTTTTTCCCCCATACACGGCTTCTTTGC[CG]TATCTACTTCCTGTAGTCAAATTACTTTAACCTTGGTCCTCAAAGTAGACAAAACTCCAG	CGGCAAAGAAGCCGTGTATGGGGGAAAAACATACAGGATTTAGCGTCAGA			P4HA3	NM_182904	Body			TRUE					P4HA3	NA	NA	NA
cg10500737	chr21_17561426	0.00357334	0.416691	21	17561426	C	G	7237.34	PASS	rs171185	0.0446669	chr21	17566381	+	41728407		TTACAACCATTACTTATAACCTTAAATCACACAACATAAATATATAAAAC		II			NA	NA	NA	NA	NA	NA		OpenSea	GTGTCTGCTTGGTTTTGGTTATCTAAGCTGTAATAAGTAGCCTTGGGACCCCTGAAGGCA[CG]CCCCACACACTTATGCTGTGTGACCTAAGGTCACAAGTAATGGCTGCAAGCTAATTGATT	CGCCCCACACACTTATGCTGTGTGACCTAAGGTCACAAGTAATGGCTGCA			C21orf34;C21orf34	NR_027790;NR_027791	Body;TSS1500			TRUE					C21orf34	NA	NA	NA
cg10524576	chr12_63331741	0.0886557	0.347591	12	63331741	T	C	417.27	PASS	.	0.11842	chr12	63322644	+	48687479		CTTTACTCAAATCTATTACAATATAAAAAAACAACCCAACTCAATACCAC		II			NA	NA	NA	NA	NA	NA		OpenSea	AACTTTCCATTCCACTGACCCCTCACACTCTACTCTTTGCCTACAAGTACCAGCTGTCAA[CG]TGGTATTGAGCTGGGTTGTTTTCCTATATTGCAACAGACTTGAGTAAAGTCTTCCCCAGC	CGTGGTATTGAGCTGGGTTGTTTTCCTATATTGCAACAGACTTGAGTAAA			PPM1H	NM_020700	Body			TRUE					PPM1H	NA	NA	NA
cg10593219	chr10_72536697	0.0413913	0.298718	10	72536697	C	T	3469.32	PASS	rs7088513	0.0798102	chr10	72543247	-	19624322		AAAACTCTCACTTAATACTAATATTAAAAATACAAAACAAAAACTCTCAC		II			NA	NA	NA	NA	NA	NA		OpenSea	GATGCAGAACAGGAACTCTCACTTAATACTAGTGTTGAGGATGCAGAACAGGAACTCTCA[CG]AACTGGTGGTGGAAGTGTAAACGGGAACAGGCACTTTAGGGGGAGAAATGGTAATATCTT	CGTGAGAGTTCCTGTTCTGCATCCTCAACACTAGTATTAAGTGAGAGTTC			C10orf27	NM_152710	5'UTR								C10orf27	NA	NA	NA
cg10606730	chr1_22464940	0.114793	0.233126	1	22464940	C	G	18039.7	PASS	rs909818	0.139338	chr1	22456024	-	62736409		CACTTAAATCCTATACTAATTTTACTTCAAAAATAACCTACAATAATCCC		II			NA	NA	NA	NA	NA	NA	chr1:22456023-22456225	Island	CTTTATGCCCTCACTTGGGTCCTGTGCTGGTTTTGCTTCAGAAATGACCTGCAATAGTCC[CG]TTGCTCACGAGCGTCTCATTTCCTGCTGGGCCCATGCCCTGGCACCGCAGGCTCCCCTGC	CGGGACTATTGCAGGTCATTTCTGAAGCAAAACCAGCACAGGACCCAAGT			WNT4	NM_030761	Body								WNT4	NA	NA	NA
cg10675058	chr11_63853216	0.0138426	0.356727	11	63853216	A	G	8837.36	PASS	rs11231691	0.0579197	chr11	63858880	+	67808375		CTCCCTAACACCAATACAACCCTAAAACAAAAACTACRATAATACCACCC		II			NA	NA	NA	NA	NA	NA		OpenSea	CGTTACAATCTCATTCATTCCTCTGGGGACATGAGGATGCCAGGTAGGGAGGTTGGGGGG[CG]GGTGGCACCACCGCAGCTTTTGCCCCAGGGCTGCACTGGTGCCAGGGAGGTGGATGTGGG	TCCCTGGCACCAGTGCAGCCCTGGGGCAAAAGCTGCGGTGGTGCCACCCG			MACROD1	NM_014067	Body			TRUE				TRUE	MACROD1	NA	NA	NA
cg10690440	chr17_55891149	0.104547	-0.239756	17	55891149	T	C	2628.28	PASS	rs112363122	0.131079	chr17	55901064	+	39708477	64779469	CCTACACTCTAACACCAACCATATAAAAACACAAACTCAACTACTATTCA	CCTACGCTCTAACACCAACCGTATAAAAACACAAACTCGACTACTATTCG	I	T	Red	NA	NA	rs116985091	0.046441	NA	NA		OpenSea	AGTGAGGCACACTTGTAATATATTGCTCAATAAGTCTGCAGTGGCCAAGGGAGAAAGCCA[CG]AACAGCAGCCGAGTCTGTGCCCTTACACGGCTGGTGTCAGAGCGCAGGACCCACGCTGGG	CCTGCGCTCTGACACCAGCCGTGTAAGGGCACAGACTCGGCTGCTGTTCG								TRUE						NA	NA	NA
cg10713515	chr10_22601976	0.0502615	-0.333486	10	22601976	G	A	1480.78	PASS	rs985000	0.0859749	chr10	22603999	+	33641405		TAACAAATTAAATAACTACTCAACCCTCCTTTAAAAACTTTAAAAAACAC		II			NA	NA	NA	NA	NA	NA	chr10:22604907-22605632	N_Shore	TAGGGAGACTTTTAAATCCTTCACTGCTACTATATTCTCACCGAGTGAGGAGCCACTGCA[CG]TGCCTTTTAAAGCTTTCAAAGGAGGGCTGAGTAGTTACTCAATCTGTTACTGATGCTTAC	CGTGCCTTTTAAAGCTTTCAAAGGAGGGCTGAGTAGTTACTCAATCTGTT			COMMD3	NM_012071	TSS1500		RDMR						COMMD3	NA	NA	NA
cg10717869	chr1_205789455	0.0496536	-0.28798	1	205789455	A	T	2368.55	PASS	rs7538321	0.0857127	chr1	205780912	-	27726468		TCCTACCCTTAAAAATCAACAATATTACAAAAAACTCAAACAACTAACTC		II			NA	NA	NA	NA	NA	NA	chr1:205781870-205783010	N_Shore	GGCCTACCCACTCCTGCCCTTGAGAGTCAACAGTGTTACAAAGAGCTCAGACAGCTGACT[CG]GATCCAGGCCTCTGTCTCTCCCCGTCTCCCCCTGCTCTTGGCCCTGTGAGCTTGTCAGAT	CCTGCCCTTGAGAGTCAACAGTGTTACAAAGAGCTCAGACAGCTGACTCG			SLC41A1	NM_173854	5'UTR		RDMR						SLC41A1	NA	NA	NA
cg10727432	chr14_72078020	0.0744964	-0.296755	14	72078020	T	C	547.27	PASS	rs145779297	0.1082	chr14	72083707	+	70748331		ATCAACAATAAATACATCAAAATATAAATCACACTCATTACCTAATCCTC		II			NA	NA	NA	NA	NA	NA		OpenSea	ATATGTGGGGTGTACTTGAGGGGTTCCTAGAAGTTGGTTTTTATTAGAGTCCATGAAGTA[CG]AGGACCAGGTAATGAGTGTGACTCACACTCTGATGCATCTACTGTTGATCTGTGCTGCAG	CGAGGACCAGGTAATGAGTGTGACTCACACTCTGATGCATCTACTGTTGA			SIPA1L1	NM_015556	Body			TRUE					SIPA1L1	NA	NA	NA
cg10785793	chr1_207387332	0.103584	-0.275729	1	207387332	A	T	138.77	PASS	.	0.13032	chr1	207392261	-	10708501		ATATTACTTCCTAAACAAAAACTACTTCTCAACCTAATCTTTCATACTAC		II			NA	NA	NA	NA	NA	NA		OpenSea	CCTCGGTGAGGATATTGCTTCCTGGACAGGAACTGCTTCTCAGCCTGGTCTTTCATGCTG[CG]ACCTCTCCTTCCTGGAGACCCACCACTTACCCTGTGTGACAGGAGCTGCAGTCCTTTTGC	CGCAGCATGAAAGACCAGGCTGAGAAGCAGTTCCTGTCCAGGAAGCAATA								TRUE						NA	NA	NA
cg10794973	chr6_43686011	0.000878883	-0.469172	6	43686011	G	T	10375.5	PASS	rs7767224	0.0304371	chr6	43692678	+	43689497		AAAAAACTCACCTTCCACCCTAATAATCTACATACCCAATTACCCTCTAC		II			NA	NA	NA	NA	NA	NA		OpenSea	TCTTGCTGACATTCCTACAGGAAGGGAGATGGTGGTGGTGGTTTGGAGGGTGTTGAGGGG[CG]CAGAGGGCAATTGGGTATGTAGATCATCAGGGTGGAAGGTGAGCTTCCTTTCTAGGTGGG	GGAAGCTCACCTTCCACCCTGATGATCTACATACCCAATTGCCCTCTGCG								TRUE		6:43692675-43693451	Unclassified	TRUE		NA	NA	NA
cg10821261	chr12_54819267	0.279737	-0.224912	12	54819267	G	A	752.67	PASS	rs11613446	0.287774	chr12	54822725	+	64691406		TCTAACAAAATACCCATAATAATTAAAATAACTAAAACCAAAAATACAAC		II			NA	NA	NA	NA	NA	NA		OpenSea	ATTATGGCCCGGAAGCATGAGTCTCTCCCTCCTCCCAACACACACATATATACACAGAGA[CG]TTGTACTCCTGGTTCTAGCTACTTTAATCACCATGGGTATTTTGTCAGAATAGGTGAGGT	CTGACAAAATACCCATGGTGATTAAAGTAGCTAGAACCAGGAGTACAACG								TRUE				TRUE		NA	NA	NA
cg10847094	chr4_15966632	0.0402084	-0.300395	4	15966632	G	C	6002.53	PASS	rs11730897	0.0794152	chr4	15965384	+	19605403		RATAATAACRAAACAACCCCACAAAAACCACACCAAATAACTCTCAACTC		II			NA	NA	NA	NA	NA	NA		OpenSea	TGAGGTTGTGTGAGGATGTGTGTGCCAGAGGGACACAGAGACACTCCCCCTCCCACCCAC[CG]AGCTGAGAGTCACCTGGTGTGGCCTCTGTGGGGCTGTCCCGCCATCACCGTGGCCACAGG	GTGATGGCGGGACAGCCCCACAGAGGCCACACCAGGTGACTCTCAGCTCG			FGFBP2	NM_031950	TSS1500					4:15964778-15965427	Unclassified		FGFBP2	NA	NA	NA
cg10898024	chr2_40261852	0.0383838	-0.303064	2	40261852	A	G	15759.7	PASS	rs917981	0.0780112	chr2	40266366	+	18769492		AAATCCCAAATAAACAAAACCTCAAAAATCCAAATTTATAAAATTTAAAC		II			NA	NA	NA	NA	NA	NA		OpenSea	CTGATATTGTATAGGAAAAGTGCCTAAAATGAAAGAAACTTGAATTATTGCATGTCACAT[CG]TTCAAATTTCACAAACTTGGATTCCTGAGGTCTTGTTTATTTGGGACCTTCCTGTGTTTG	GGTCCCAAATAAACAAGACCTCAGGAATCCAAGTTTGTGAAATTTGAACG								TRUE						NA	NA	NA
cg10927461	chr2_122532793	0.26828	0.164808	2	122532793	C	T	2651.02	PASS	rs138063837	0.27783	chr2	122530159	-	61660347		CAAAACCAATTCAAAAATCAAAAAAATCCCCCTTCAACTTCCTCTACCAC		II			NA	NA	NA	NA	NA	NA		OpenSea	GGACCTGCCAGCAAGACCAGTTCAGAAGTCAGAAAGATCCCCCTTCAGCTTCCTCTGCCA[CG]TCCCTGCTGTCAGAGCTTCCTTTGAGGAACCCTTTGCTCACCCTGACAATGGAAGTTAAG	AAGACCAGTTCAGAAGTCAGAAAGATCCCCCTTCAGCTTCCTCTGCCACG								TRUE						NA	NA	NA
cg10936879	chr10_74400768	0.156859	-0.21219	10	74400768	A	T	7515.12	PASS	rs150275465	0.177875	chr10	74397277	+	35624440		TTAAACTACATAAATACATCACAAACCAACTTCTACTTCTACCAAATTCC		II			NA	NA	NA	NA	NA	NA		OpenSea	TTCCAGACATTTATTGGGAGGTATTCTTGGGTTCAACAGCTATGAAAGGGAGAAGGAAGA[CG]GAATTTGGCAGAAGCAGAAGCTGGCCTGTGATGCACTCATGCAGCCTAAGATAACCCCGT	CGGAATTTGGCAGAAGCAGAAGCTGGCCTGTGATGCACTCATGCAGCCTA								TRUE				TRUE		NA	NA	NA
cg10958452	chr1_44122393	0.0875315	-0.293064	1	44122393	C	G	408.74	PASS	rs4660256	0.11842	chr1	44114346	-	60743417		ACCTTACTAAATAAAAACAAAAACCCCTATTATAAAAAACTTATAACTAC		II			NA	NA	NA	NA	NA	NA	chr1:44115616-44116309	N_Shore	TACTGTCGATTACCTTACTGGGTAAGGGCAAAAACCCCTATTGTGAAAGACTTGTGGCTG[CG]TAGCCAACGGCCATTCTTTTTGAAACAGTCATTTCTGTTTTTGAAACTATTTTTTTTAAA	CGCAGCCACAAGTCTTTCACAATAGGGGTTTTTGCCCTTACCCAGTAAGG			KDM4A	NM_014663	TSS1500								KDM4A	NA	NA	NA
cg11009736	chr2_119697316	0.237142	0.245358	2	119697316	C	T	876.67	PASS	rs115961271	0.248345	chr2	119699682	-	73716493		CCCCTTAACAAACAACAACACTATATAAAAAATCCACATATAAATAACCC		II			NA	NA	NA	NA	NA	NA		OpenSea	CCTCCTCGATCCCCCTTAACAAGCAGCAGCACTGTGTGGGAGATCCACATGTGAATAGCC[CG]TGTTTGAGAAATGTCCAATCCTGATCATGTCAGGAAACATCCTGCAAATTCTGAAATCAG	CGGGCTATTCACATGTGGATCTCCCACACAGTGCTGCTGCTTGTTAAGGG		TRUE	MARCO	NM_006770	TSS200								MARCO	NA	NA	NA
cg11034978	chr11_64835415	0.0259332	0.324756	11	64835415	C	G	2525.75	PASS	rs3850946	0.0686717	chr11	64837010	+	48649484		ACCAAATTCTCCTAATAACAAAACTACCTATTCTCCAACAACCATACCAC		II			NA	NA	NA	NA	NA	NA		OpenSea	TGACATAAACCGACAGCTCTGCAGAGGGCCCCGTAACCCTGGAAAGTCCCAGAGCTCCAG[CG]TGGTATGGCTGCTGGAGAATAGGTAGCTCTGTCACCAGGAGAACCTGGCTGCGTATAACA	CCAGGTTCTCCTGGTGACAGAGCTACCTATTCTCCAGCAGCCATACCACG							DMR			11:64836991-64837111	Unclassified_Cell_type_specific			NA	NA	NA
cg11095743	chr10_49812917	0.121386	0.229094	10	49812917	T	C	2925.32	PASS	rs17010948	0.1447	chr10	49815243	+	34672341		ACAACTACACAAAAAAAACRCCTAAAAATAATTTCTTAACCAAAACAAAC		II			NA	NA	rs78348372	0.048948	rs78348372	0.048948	chr10:49812852-49813352	S_Shore	GACCACTTCATCCAAGTCAGAGGCAAGGAAATGCCCTGAGACTTAGTCTGGGTCCACTCA[CG]CTTGTTTTGGTTAAGAAACCACCCCCAGGCGCTTTTCCTGTGCAGCTGTTTTCCCTGATG	CGCTTGTTTTGGTTAAGAAACCACCCCCAGGCGCTTTTCCTGTGCAGCTG								TRUE				TRUE		NA	NA	NA
cg11106652	chr4_56924444	0.102182	0.241357	4	56924444	T	C	12133.2	PASS	rs6822560	0.129431	chr4	56919047	+	62730330		TTCAAAAAAAACTACAAAAAATATACCACAATAAATAAATTCTCAATATC		II			NA	NA	NA	NA	NA	NA	chr4:56915270-56915901	S_Shelf	TGTTCCCTCATAGTGATTTCTGAAGATGTTTCATTTCTTCCTTAACATAAATTTGAATGT[CG]ATATTGAGAATTTACCCATTGTGGTACATCTTTTGTAGTTTCCTTTGAAATGACTCATTT	TCAAAGGAAACTACAAAAGATGTACCACAATGGGTAAATTCTCAATATCG														NA	NA	NA
cg11134430	chr3_193982749	0.0101163	0.423219	3	193982749	A	G,*	6962.65	PASS	rs9852467	0.0537214	chr3	193987426	-	29702489		TTTCTCATATTAAAAATCTCCAATAACCTAACCTTAAAAACATCCCACAC		II			NA	NA	NA	NA	NA	NA	chr3:193987425-193987758	Island	GCAGCTCTTCCTTTCTCATGTTGGAAATCTCCAGTGACCTGACCTTGGAGGCATCCCACA[CG]CCCTCAGTCCCCCGGCGGGCCCTGCCACCACCCCTCAGCGTTGCCGGATGTGCGGCTGAG	TTCTCATGTTGGAAATCTCCAGTGACCTGACCTTGGAGGCATCCCACACG												TRUE		NA	NA	NA
cg11207353	chr19_18502337	0.071451	0.265346	19	18502337	C	G	9329.02	PASS	rs3848649	0.105589	chr19	18508493	+	51714398		CTTACCCTCCATCCACCTCTAATAAAAACCTTAAAACCCTACAAAAAAAC		II			NA	NA	NA	NA	NA	NA		OpenSea	AGGGGGAAGAGGAACTGGTGTCTGGGTGGAGTGCAGAGGGGAAGAATGAAGACAGAGATC[CG]CCCCCTTGCAGGGCCTCAAGGTTCTCACCAGAGGTGGATGGAGGGCAAGAGGGAGGGGTG	CGCCCCCTTGCAGGGCCTCAAGGTTCTCACCAGAGGTGGATGGAGGGCAA			LRRC25	NM_145256	TSS200			TRUE					LRRC25	NA	NA	NA
cg11207793	chr2_241978231	0.0114839	-0.365671	2	241978231	T	C	1653.17	PASS	rs58251972	0.0537986	chr2	241974858	+	46694493		CRCCCCAAATATAAACAATAATTTCTAAAAACTCCTTAACTCCCAAAACC		II			NA	NA	rs73110160	0.06381	NA	NA	chr2:241974906-241975143	N_Shore	TGTGGGAACAGCCAGGGCGGCAGCAGAGCCATAGATGGTAGCCTTAGCCCTGCTGCTGTG[CG]GCCTTGGGAGCCAAGGAGCCTTCAGAAATCACTGCTTACACTTGGGGCGAGGGCAAGCGA	CGGCCTTGGGAGCCAAGGAGCCTTCAGAAATCACTGCTTACACTTGGGGC			SNED1	NM_001080437	Body			TRUE					SNED1	NA	NA	NA
cg11270278	chr3_177038509	0.00296657	-0.487613	3	177038509	C	T	2108.74	PASS	rs76258864	0.0423202	chr3	177039618	+	26778412		TAAAACATACTATTTACTATAAAAAAAACCATTTTATCCATTACCCTACC		II			NA	NA	NA	NA	NA	NA		OpenSea	TTTCTTAATATTCCTGTGCTGTTTTCACATGCAAAAAATACTTTCCCCCTCCTACCTCAT[CG]GTAGGGCAATGGACAAAATGGCTTTTCTTATAGTAAATAGCATGTTCCATGTAAGACGAG	CGGTAGGGCAATGGACAAAATGGCTTTTCTTATAGTAAATAGCATGTTCC								TRUE						NA	NA	NA
cg11293275	chr5_131540875	0.248557	-0.171678	5	131540875	G	T	3282.98	PASS	rs128738	0.259169	chr5	131543977	+	65788352		TTTCTTCTCTTTTTCCTATTTCCTCTTTTTCCTTTTCTTTTCTTTCTTTC		II			rs185388380	0.0147	NA	NA	NA	NA		OpenSea	TCAAAGCTGCAGTGAGCTATGATTATACCACTGCACACCAGCCTGGGCGACAGGGTGAGA[CG]AAAGAAAGAAAAGAAAAGGAAAAAGAGGAAACAGGAAAAAGAGAAGAAAAAGGAAGGAAG	TTCTTCTCTTTTTCCTGTTTCCTCTTTTTCCTTTTCTTTTCTTTCTTTCG			P4HA2;P4HA2;P4HA2;P4HA2;P4HA2	NM_001142599;NM_001142598;NM_001017974;NM_004199;NM_001017973	Body;Body;Body;Body;Body			TRUE					P4HA2	NA	NA	NA
cg11357013	chr15_73580035	0.166427	0.205215	15	73580035	A	G	5229.2	PASS	rs2680338	0.184897	chr15	73588054	+	27661468		ATAACAACACTCTAAACTCCAAAAACACAAAAACTTAACAAAATACAATC		II			NA	NA	NA	NA	NA	NA		OpenSea	TACTGAAGACTGATTTGAAATATAGAGCAAGTATCCAGAAATGATCAAAGTTCTTTTTCA[CG]ATTGTACTTTGCTAAGCTCCTGTGTCTCTGGAGCTCAGAGTGTTGCCACAGCTTGGTATA	TGGCAACACTCTGAGCTCCAGAGACACAGGAGCTTAGCAAAGTACAATCG			NEO1	NM_002499	Body			TRUE					NEO1	NA	NA	NA
cg11377047	chr1_26872554	0.00626582	-0.39312	1	26872554	A	G	5547.69	PASS	rs12723936	0.0494362	chr1	26881009	-	66763431		TAACTTCCTCCTAAATATCATAAAAATAATACCTTCTAACCTCTAAACAC		II			rs873151	0.43156	NA	NA	NA	NA		OpenSea	TCTCTGGGCCTTAGCTTCCTCCTGAGTGTCATGGGGGTGATGCCTTCTGGCCTCTGGGCA[CG]GGGGTTGGGTGTGCAAAGGGTGGCAGCAAGGAAGGCAGGGGTCCTAAGGTGTGTCCTCCT	AGCTTCCTCCTGAGTGTCATGGGGGTGATGCCTTCTGGCCTCTGGGCACG			MIR1976;RPS6KA1;RPS6KA1	NR_031740;NM_001006665;NM_002953	TSS200;Body;Body								MIR1976	NA	NA	NA
cg11377213	chr3_69373618	0.112966	0.264985	3	69373618	G	T	1491.98	PASS	rs146952721	0.13802	chr3	69370218	+	54703325		AAATAAAAAAATATATTCTCATAAAAACTTAAACCCCACTATAAACTACC		II			NA	NA	NA	NA	NA	NA		OpenSea	CAGAAGGGAAGTAAGAATTGGCTATAAGCCAGACCTCTGGTTTCAAAGAGGGCCCTGATG[CG]GCAGCCCATAGTGGGGTTCAAGTCTTTATGAGAACACACTCCCCCACCCTGGCCCCCAAT	CGGCAGCCCATAGTGGGGTTCAAGTCTTTATGAGAACACACTCCCCCACC			FRMD4B	NM_015123	Body								FRMD4B	NA	NA	NA
cg11384661	chr1_238023033	0.253202	-0.170028	1	238023033	A	G	11620.4	PASS	rs2819755	0.263682	chr1	238025414	-	40715407		AAAATAAAAATTCCCTTAACTACAAATAAAACCTAACTCAAACTCCCTTC		II			NA	NA	NA	NA	NA	NA		OpenSea	CAGGATGTGAAGAAATGAAGATTCCCTTGGCTGCAAGTGAAACCTAGCTCAGACTCCCTT[CG]AGTAAAAGGAAGTGTACTGGCTGACGTAACCTGGAAGTCCTAGGTGCCACTTCCGGCATC	AAATGAAGATTCCCTTGGCTGCAAGTGAAACCTAGCTCAGACTCCCTTCG			LOC100130331	NR_027247	TSS200								LOC100130331	NA	NA	NA
cg11468953	chr11_48031091	0.0426098	0.408529	11	48031091	C	T	1544.7	PASS	rs142845034	0.0798102	chr11	48034953	-	12621346		AATCAAAACCAATAATCTATCAAAACCCAATTCCTACAAAAACCAATACC		II			NA	NA	NA	NA	NA	NA		OpenSea	CAGGGGTCAGAGGTCAAGGCCAGTGGTCTATCAGAACCCAGTTCCTGCAGGAGCCAGTGC[CG]GTACTAGGTAGACTCAGATGACTGAATGGTCCTCGGGATCTGAAGGCCAGTGGGGGAGAT	CGGCACTGGCTCCTGCAGGAACTGGGTTCTGATAGACCACTGGCCTTGAC			PTPRJ;PTPRJ	NM_002843;NM_001098503	Body;Body			TRUE		11:48034830-48035491	Unclassified	TRUE	PTPRJ	NA	NA	NA
cg11519176	chr1_156218642	0.111194	-0.235402	1	156218642	A	G	5009.78	PASS	rs11264461	0.136572	chr1	156211801	+	12741442		RCCCCAACTCCRTAAACCAAACCCCAAAAAATATTATAATTAAAAACTAC		II			rs1800247	0.220228	NA	NA	NA	NA	chr1:156215368-156215899	N_Shelf	GCCGGGCAGTCTGATTGTGGCTCACCCTCCATCACTCCCAGGGGCCCCTGGCCCAGCAGC[CG]CAGCTCCCAACCACAATATCCTTTGGGGTTTGGCCTACGGAGCTGGGGCGGATGACCCCC	CCCCAGCTCCGTAGGCCAAACCCCAAAGGATATTGTGGTTGGGAGCTGCG			BGLAP	NM_199173	TSS200							TRUE	BGLAP	NA	NA	NA
cg11541897	chr5_78281635	0.0939577	0.247155	5	78281635	T	C	2099.36	PASS	rs59558132	0.122513	chr5	78281793	+	36655430		AAATAAAATCATATCCRAACAAACRAATAAACTATTTATTCAATAACCAC		II			NA	NA	NA	NA	NA	NA	chr5:78280317-78281300	S_Shore	ACGGTGCCCTTTGGAAGGTGCGGTTACTTTCAAGTTGCCCTGGGAGGATTTGGAGTGTTG[CG]TGGTCATTGAATAAATAGCTCATTCGCTTGTCCGGATATGACCCCACTCAGAGCTGGCTC	AGTGGGGTCATATCCGGACAAGCGAATGAGCTATTTATTCAATGACCACG			ARSB;ARSB;ARSB	NM_198709;NM_000046;NM_000046	TSS200;1stExon;5'UTR								ARSB	NA	NA	NA
cg11553066	chr22_44426745	0.000449238	-0.491618	22	44426745	C	T	2853.4	PASS	rs2267593	0.0271258	chr22	44420757	-	63810307		CAAAACACTCTAAACAAACACRACCTAAAAAACCCACTACTAAATATTAC		II			NA	NA	NA	NA	NA	NA	chr22:44419824-44420790	Island	GCTCACGTGTGCAGGGCACTCTGGGCAGACACGGCCTGGGGGACCCACTACTGGGTGTTG[CG]CGGGCGCCCTGCAGGGTGCGGGGCTCAGGGCGTGCAGGGCTGAGGCCTGGGAGGCCTGCG	AGGGCACTCTGGGCAGACACGGCCTGGGGGACCCACTACTGGGTGTTGCG			PARVB;PARVB	NM_001003828;NM_013327	Body;Body				22:42751158-42752123	22:44420440-44420814	Promoter_Associated	TRUE	PARVB	NA	NA	NA
cg11554295	chr7_5531559	0.0412956	-0.298852	7	5531559	T	C	6640	PASS	rs4724703	0.0798102	chr7	5523691	-	58688301		CACACACCTCTTTCCACACAATAATCTCRTAAACAACAATATCCATAACC		II			NA	NA	NA	NA	NA	NA	chr7:5526389-5526693	N_Shelf	AAAGACGCCATCACACACCTCTTTCCACACAGTAATCTCGTGGGCAGCAATGTCCATGAC[CG]TGAACACCACGGGTCATGTGGCAGACGCATCCTGGCCTGTGAAACCGTCATGCCATGTAC	CGGTCATGGACATTGCTGCCCACGAGATTACTGTGTGGAAAGAGGTGTGT			FBXL18	NM_024963	Body				7:5490102-5490218				FBXL18	NA	NA	NA
cg11587640	chr1_27960832	0.0103764	0.370426	1	27960832	C	G	2899.96	PASS	rs3737801	0.0537214	chr1	27959253	-	21740329		AATACCATCTAACCTAAAACTCAAAATTTTCAAAAAATAAAAACCATAAC		II			NA	NA	NA	NA	NA	NA	chr1:27960567-27961023	N_Shore	ACAGCTCTTTAGATGCCATCTGGCCTGGGACTCAGGATTTTCAGGAGATGGAAGCCATGG[CG]GCGGGGGGCGGGGGTCCAGGGGCAGCCAAGGGATGGGAGTCTAGATTTCACAGTGTGGCC	ATGCCATCTGGCCTGGGACTCAGGATTTTCAGGAGATGGAAGCCATGGCG			FGR	NM_005248	5'UTR					1:27959162-27959806	Unclassified		FGR	NA	NA	NA
cg11596902	chr11_123317664	0.0803555	0.257675	11	123317664	A	G	8362.53	PASS	rs2846295	0.11216	chr11	123324834	-	17749437		AATCCTACTTCCATAAAATAAAATTCCAAACTAAAACAAACRTTCTTTCC		II			NA	NA	NA	NA	NA	NA		OpenSea	GTAATAATTTCAATCCTGCTTCCATGGAGTAAAATTCCAGACTGGGACAAGCGTTCTTTC[CG]CAGGCAGCTTTGCATCATCAGCTTCCTCTTACACACATTGGTCATCATGATAATACCTAC	ATCCTGCTTCCATGGAGTAAAATTCCAGACTGGGACAAGCGTTCTTTCCG														NA	NA	NA
cg11628739	chr17_60740964	0.0776153	0.259961	17	60740964	G	A	11241.7	PASS	rs2429391	0.11032	chr17	60731254	+	49739489		CTAAAAACTATATCCACRTACATACATACACATTAAATCCTAAACTAAAC		II			NA	NA	NA	NA	NA	NA	chr17:60729645-60730269	S_Shore	GCGGGGTATTGGGCTTCGATATCATGTAACCCCCGTCCTCCATGGAAGCAATGCCCCCCT[CG]TCCAGCCCAGGATCTAATGTGCATGCATGTACGTGGACACAGTCTCTAGCCAGGGGTGGT	TAGAGACTGTGTCCACGTACATGCATGCACATTAGATCCTGGGCTGGACG			MRC2	NM_006039	Body			TRUE		17:60730944-60731493	Promoter_Associated		MRC2	NA	NA	NA
cg11636960	chr4_39475160	0.0269944	-0.322603	4	39475160	G	A	2471.17	PASS	rs749916	0.0694248	chr4	39482852	+	31715502		ATCCACTTCCCRCCAATAACAAAAAAATTAACAAATATACAATATTTCTC		II			NA	NA	NA	NA	NA	NA	chr4:39481980-39482195	S_Shore	ACTCAAGCTCTGGGACTACAGCAAGGGGAAGTGCCTGAAGACATACACTGGCCACAAGAA[CG]AGAAATACTGCATATTTGCTAATTTCTCTGTTACTGGCGGGAAGTGGATTGTGTCTGGCT	CGAGAAATACTGCATATTTGCTAATTTCTCTGTTACTGGCGGGAAGTGGA			LOC401127	NR_026854	Body				4:39159102-39159248				LOC401127	NA	NA	NA
cg11733958	chr17_17026266	0.0694863	-0.267139	17	17026266	A	C	2639.82	PASS	rs56066973	0.10402	chr17	17023057	-	54722492		CTAAAACRTACCRAACTACCTATCCCTACCAAAATACAAATAAACAAAAC		II			NA	NA	NA	NA	NA	NA		OpenSea	CTGTGTCCTCCCTAGAACGTGCCGAGCTGCCTGTCCCTGCCAGAGTGCAGATGAGCAAGG[CG]ACCGCTCAGCCCCAAAGTTTGCAGACAAAGCTTTTCATACTCCTTAAGTGGGTCACAGTG	CGCCTTGCTCATCTGCACTCTGGCAGGGACAGGCAGCTCGGCACGTTCTA			MPRIP;MPRIP	NM_015134;NM_201274	Body;Body			TRUE		17:17022601-17023370	Promoter_Associated_Cell_type_specific		MPRIP	NA	NA	NA
cg11763066	chr6_158630984	0.00603405	-0.394755	6	158630984	C	G	2125.08	PASS	rs186189547	0.0488496	chr6	158640499	-	62696377		CTTACTAAACAAAAACTTCCTAATTACAATTCTATCACATAAAAAAACTC		II			NA	NA	NA	NA	NA	NA		OpenSea	AAATACAGTCTCTTGCTGGGCAGAGACTTCCTGGTTACAGTTCTATCACATGAGAGGACT[CG]TGGTGTACAATTAGCTGTCTCTGCTGCAATACCCAAAACACTTGCATGATTTTGCAGCTG	TTGCTGGGCAGAGACTTCCTGGTTACAGTTCTATCACATGAGAGGACTCG								TRUE				TRUE		NA	NA	NA
cg11792874	chr14_24013686	0.204969	-0.213292	14	24013686	T	C	434.27	PASS	rs141108699	0.219845	chr14	24014501	-	38681425		CATAAAAATCAAAACCAACACTACTTAAACTCAAAACTAACACRCAAACC		II			NA	NA	NA	NA	NA	NA		OpenSea	TCAGTTCCTCCCATAAGGGTCAAAGCCAGCACTGCTTGAACTCAGGACTGACACGCAGGC[CG]AGACCATGGCCTGGCTTTTCAGCCCTACTTCTTACACAACCACTCGTCCGCCCTCCTCAG	CGGCCTGCGTGTCAGTCCTGAGTTCAAGCAGTGCTGGCTTTGACCCTTAT							RDMR	TRUE						NA	NA	NA
cg11793783	chr5_176102768	0.022194	-0.332981	5	176102768	T	C	12287.3	PASS	rs7704316	0.0666537	chr5	176103447	+	15791472		ATAAAAAAAAATTACTAACTCACAACTAACTATCAAAAAAAAACCACTCC		II			NA	NA	NA	NA	NA	NA	chr5:176107068-176107521	N_Shelf	ATCTGACCTTGGAACTCGGAGTCCCCCTCCCAGTGGTTCCTGCAAAGCCCCAGGGGGACT[CG]GAGTGGCCTCCTCTTGACAGTCAGTTGTGAGTCAGCAATTTCCTCTCATGATTAAGACGG	CGGAGTGGCCTCCTCTTGACAGTCAGTTGTGAGTCAGCAATTTCCTCTCA										5:176103429-176103453	Unclassified_Cell_type_specific	TRUE		NA	NA	NA
cg11821865	chr11_2314262	0.0510843	0.286271	11	2314262	T	A	3396.32	PASS	rs2651834	0.0867554	chr11	2308511	-	66690471		ACCRAATCCTTCTTCCTCTTTAAACCRTAATAAAACAATTAAAACCACAC		II			rs114267508	0.016942	NA	NA	NA	NA		OpenSea	AAGTTAACACTGCCGGGTCCTTCTTCCTCTTTGGGCCGTGATAGAGCAGTTAGGACCACA[CG]TGGCCTTCACTGCACACAACCAGCAACCAGGATGCAGTCACACAGTTTGTGAGGCAAGTT	CCGGGTCCTTCTTCCTCTTTGGGCCGTGATAGAGCAGTTAGGACCACACG							CDMR		11:2265040-2265168					NA	NA	NA
cg11839815	chr3_127542061	0.0621545	-0.274209	3	127542061	T	C	6655.42	PASS	rs56223013	0.0970903	chr3	127539037	+	73622383		ATAATAACTCAACTTCTTAATTTAAACTAAACTACCTCTTAAATATCAAC		II			NA	NA	NA	NA	NA	NA	chr3:127541270-127542048	N_Shelf	CGAACTGCCTCAACCATCCACCTCTGTTCTTAAGCCCATCAGCACCCACCACAAGGCGGA[CG]CTGACATCCAAGAGGCAGCTCAGTTTAAATTAAGAAGTTGAGTTATCATCTCTAACTAGA	CGCTGACATCCAAGAGGCAGCTCAGTTTAAATTAAGAAGTTGAGTTATCA			MGLL;MGLL	NM_007283;NM_001003794	Body;Body			TRUE		3:127538847-127539716	Unclassified		MGLL	NA	NA	NA
cg11845168	chr13_21448259	0.108571	0.237096	13	21448259	G	A	2079.75	PASS	rs9579960	0.134654	chr13	21457096	+	61686504		AAACAAAATAAAAAAACCTAAATCATATAATATCTAAAAATCAACCTCTC		II			NA	NA	NA	NA	NA	NA		OpenSea	AAAAGGCAGGGAGTGTAAGAGAATAAAGGGACCATCCATTCTCTGCTGTACTCAGAGCCC[CG]AGAGGCTGACCTCTAGACACCACATGACTCAGGCTTCCTCACTCTGTCCCAGTGCTTCCT	GACAGAGTGAGGAAGCCTGAGTCATGTGGTGTCTAGAGGTCAGCCTCTCG			XPO4	NM_022459	Body			TRUE					XPO4	NA	NA	NA
cg11848173	chr12_56126369	0.0848095	0.254087	12	56126369	C	T	4938	PASS	rs4759008	0.116285	chr12	56121015	+	51610372		CCATAATCCAAAAAACTACCCCTAACTCTCTATTACCAATAATCATCATC		II			NA	NA	NA	NA	NA	NA	chr12:56122017-56123186	N_Shore	TCTCCTTGCAGGCCCCGCAGCAGCCCACAAAAGCCACCAGGAAGAGGAAGACACCCACTG[CG]ATGATGACCACTGGCAACAGAGAGCCAGGGGTAGCCCCCTGGATTATGGTCTGACTCAGG	CATAATCCAGGGGGCTACCCCTGGCTCTCTGTTGCCAGTGGTCATCATCG			CD63;CD63	NM_001040034;NM_001780	Body;Body		RDMR						CD63	NA	NA	NA
cg11874426	chr11_118772160	0.0234059	-0.382347	11	118772160	G	A	825.78	PASS	rs61730467	0.0679931	chr11	118781731	+	39801357		TTCRACTCTCTTATAACCRACCTCAATCTTTTCATCTATTCAATAAATCC		II			NA	NA	NA	NA	NA	NA	chr11:118781060-118781732	Island	GCGGAGACAGCCTGGGGCACGCGCAGACACCGGGGCTGCCCGAGGGCTGAGTGGGAGCGC[CG]GACCCATTGAACAGATGAAAAGACTGAGGCCGGCCACAAGAGAGCCGAAGAAAGTTGAGC	TCGGCTCTCTTGTGGCCGGCCTCAGTCTTTTCATCTGTTCAATGGGTCCG			BCL9L	NM_182557	TSS200			TRUE	11:118286271-118286989			TRUE	BCL9L	NA	NA	NA
cg11900393	chr12_718484	0.0104611	0.421488	12	718484	T	G,*	1619.68	PASS	rs71447502	0.0537214	chr12	721502	+	40735471		ATCACCAAACTACCTCCTAAATATATAAAATTAAAAATTTCTCAAAAAAC		II			NA	NA	NA	NA	NA	NA	chr12:718174-718505	S_Shelf	TCAGTGAAACCTGCATCCTAACACAACACTCTGTGGGGTGTCGGGGCAGTCGCAACCTCC[CG]TTCTCTGAGAAACCCCCAATTCCACACACCTAGGAGGTAGCCTGGTGACATTATATCCGG	TCACCAGGCTACCTCCTAGGTGTGTGGAATTGGGGGTTTCTCAGAGAACG			NINJ2	NM_016533	Body								NINJ2	NA	NA	NA
cg11911305	chr19_45438554	0.163654	0.206537	19	45438554	C	T	4677.02	PASS	rs7254133	0.183127	chr19	45428924	-	67666441		CTAAAACTAAACTAAAAACACCCTCCCCATCAACTACCAAAATCACTAAC		II			NA	NA	NA	NA	NA	NA		OpenSea	CGAACTAGAGTCTGAGGCTGGGCTGAGGACACCCTCCCCATCAGCTGCCAGGGTCACTGG[CG]GTCAAAGGCAGCTGGTGGGGAAGGAATTGGACTCCAGCCCTGGGGGACGGATGTGGTGAT	CGCCAGTGACCCTGGCAGCTGATGGGGAGGGTGTCCTCAGCCCAGCCTCA			APOC1P1;APOC1P1;APOC1P1	NR_028414;NR_028412;NR_028413	TSS1500;TSS1500;TSS1500					19:45428898-45429120	Unclassified_Cell_type_specific	TRUE	APOC1P1	NA	NA	NA
cg11997536	chr19_16177218	0.00540954	0.39945	19	16177218	G	A	1929.42	PASS	rs998316	0.0461575	chr19	16176297	+	43653400		CACAAACAATTTCRTCCTATAACAAAAACAAACCAAAATAATTACATCTC		II			rs10424815	0.257099	NA	NA	NA	NA	chr19:16178396-16178609	N_Shelf	TCCATGAACAGCATTTCTTCATTATCCACCCAGGGTCCTTTCATCATGACTGACGTCCCT[CG]AGATGCAATTATTCTGGTCTGCTTTTGTCACAGGACGAAACTGTCTGTGTAGCATGGGGG	ACAGACAGTTTCGTCCTGTGACAAAAGCAGACCAGAATAATTGCATCTCG								TRUE						NA	NA	NA
cg12018718	chr2_8693228	0.0220619	-0.333293	2	8693228	T	C	1843.75	PASS	rs13401824	0.0666537	chr2	8684089	-	36757306	35638472	AACAAATAAACTCAAAAACAAAAAATAAAACTATTAAAACTCAACCCTCA	AACAAATAAACTCGAAAACAAAAAATAAAACTATTAAAACTCGACCCTCG	I	C	Grn	rs752226	0.119308	NA	NA	NA	NA		OpenSea	CTACAGAGCAGTGGCAGATAGACTCGGGGACAGGAAGTGGAGCTGTTAAGACTCGGCCCT[CG]CCTGCTCCCGGGCACCTCAGGGCCATCGAAGGGCGCGTGCACCTGAGATGCTGCGGTGCT	GGCAGATAGACTCGGGGACAGGAAGTGGAGCTGTTAAGACTCGGCCCTCG								TRUE	2:8601379-8601646	2:8683375-8684259	Unclassified	TRUE		NA	NA	NA
cg12122241	chr20_1917460	0.0157833	-0.350298	20	1917460	C	T	2580.98	PASS	rs2235746	0.0599123	chr20	1920407	+	73665332		ATTTCCTTCCCAACAATCTTAAAATAAACTCCTAAAACCATACTCCTTCC		II			NA	NA	NA	NA	NA	NA	chr20:1918077-1918278	S_Shelf	GAGAATCCACATACCTTGTGTATTGAACCCCAGGAAAAGGAAGAGGTCGAACCAACCCTG[CG]GAAGGAGCATGGTTTCAGGAGTTTATTTTAAGACTGCTGGGAAGGAAACAGGCCCCATTT	TTTCCTTCCCAGCAGTCTTAAAATAAACTCCTGAAACCATGCTCCTTCCG			SIRPA;SIRPA;SIRPA	NM_080792;NM_001040023;NM_001040022	3'UTR;3'UTR;3'UTR								SIRPA	NA	NA	NA
cg12125614	chr17_76894415	0.0384336	0.30299	17	76894415	G	A	7249.07	PASS	rs12453433	0.0780112	chr17	76886835	-	56720440		ATTTTACTATAAAATCTACTACTACTAATCTCRAATCATCTAACTATACC		II			NA	NA	NA	NA	NA	NA		OpenSea	TTGTGCAACCTGTTTTGCTGTAAGATCTGCTGCTGCTGGTCTCGGATCATCTGACTGTGC[CG]GTCGTCGTCGGCGAGGCTGGTGCCCGATGGGGAAGTGGTGCTGAGCTCAGATCCTCTCTC	CGGCACAGTCAGATGATCCGAGACCAGCAGCAGCAGATCTTACAGCAAAA			TIMP2	NM_003255	Body				17:74398297-74398536	17:76886537-76887135	Unclassified_Cell_type_specific		TIMP2	NA	NA	NA
cg12136387	chr12_116813107	0.0587822	0.277687	12	116813107	C	T	6411.57	PASS	rs2264775	0.0933895	chr12	116820108	-	32721385		ACCCCTTTCATTTATCCCRAATTACTTAATAAAATCTACTAAAAAAAAAC		II			NA	NA	NA	NA	NA	NA		OpenSea	CGCCCAGTTTCACCCCTTTCATTTGTCCCGGGTTGCTTAATAGAATCTGCTGGGAAGGGG[CG]AGGGGCTGAGAAGGAAGAGGAAGGAGGAGGGAAGAGGGAACAGGCAAGAGGGGAGGAGGA	CGCCCCTTCCCAGCAGATTCTATTAAGCAACCCGGGACAAATGAAAGGGG								TRUE				TRUE		NA	NA	NA
cg12196294	chr3_129579466	0.0829971	0.255529	3	129579466	G	A	778.99	PASS	rs141984088	0.114644	chr3	129575053	+	32654503		CAAATTCAAAAATTCACTAAAATAACTCAATACTTAAAAAAATACCACAC		II			NA	NA	NA	NA	NA	NA		OpenSea	AAGTTTTAAAAAAATATTAGTGGGGAATATTCAGGATAATACAACTGTAATTTTAAGTAG[CG]TGTGGCACTTTCCCAAGCACTGAGTCATTCTAGTGAATTTCTGAACCTGAATGGATCGTG	AGGTTCAGAAATTCACTAGAATGACTCAGTGCTTGGGAAAGTGCCACACG			TMCC1;TMCC1	NM_001128224;NM_001017395	5'UTR;5'UTR			TRUE					TMCC1	NA	NA	NA
cg12226033	chr13_44897838	0.0573171	-0.315302	13	44897838	G	A	719.67	PASS	rs1536948	0.0918454	chr13	44906847	-	11684486		AAAAAAATAATCCAATTAAAAACCAATTCTACAATCACAAAAAACCCCAC		II			NA	NA	rs4942316	0.285909	NA	NA		OpenSea	AAGAACCCACCAAGGGGATGATCCAATTAGGAGCCAGTTCTGCAGTCACAGGAGGCCCCA[CG]CCTCTGAAAACAGCCCTCCCTGCTGCTGCTGCTGCCTCCAGCCAGGACATAGTGCAGCAG	AGGGGATGATCCAATTAGGAGCCAGTTCTGCAGTCACAGGAGGCCCCACG								TRUE						NA	NA	NA
cg12313149	chr2_136765951	0.0511587	0.286184	2	136765951	T	C	7331.3	PASS	rs309137	0.0867554	chr2	136763629	+	57701347		ACCCAAACAATATCAAACTACTATCTATAATTCTAAAACAAATACCAAAC		II			NA	NA	NA	NA	NA	NA		OpenSea	AACAGCCACACAATTACAGTAACAGGTGGTCAGTTTCAAAACAAATTTCAAGGTCTGACT[CG]CCTGGCACCTGCTCTAGAACCACAGACAGCAGTTTGACACTGTCTGGGTCCAAGTTAGGT	CGCCTGGCACCTGCTCTAGAACCACAGACAGCAGTTTGACACTGTCTGGG								TRUE		2:136763576-136763749	Unclassified_Cell_type_specific			NA	NA	NA
cg12368583	chr10_77599465	0.329688	-0.14698	10	77599465	T	C	2342.6	PASS	rs187962909	0.336188	chr10	77605508	+	30694381		TTCCTATTTTTTCTCCTCTCTATCCAAATTACAAAAAATTCAACAAAACC		II			rs34386752	0.171233	NA	NA	NA	NA		OpenSea	TTGATTATGGCTCCCCCCTGGCACATCTACATGTTTTGTAACTATGTCACACAGGGAGAT[CG]GCTTTGTTGAATTTCCTGTAACTTGGATAGAGAGGAGAAAAAACAGGAAAGGGCCCTCTG	CGGCTTTGTTGAATTTCCTGTAACTTGGATAGAGAGGAGAAAAAACAGGA			C10orf11	NM_032024	Body			TRUE					C10orf11	NA	NA	NA
cg12370935	chr17_16969267	0.0991403	0.283283	17	16969267	C	T	1141.76	PASS	rs78562374	0.126785	chr17	16976475	-	31668448		CAAACAACCACTCCTCTACTCTCTATCACTCTAAAATTACTTTAATAAAC		II			NA	NA	NA	NA	NA	NA		OpenSea	CGTCCCAGCCCCAGGCAGCCACTCCTCTGCTCTCTATCACTCTGGAATTGCTTTGATGAA[CG]CTGGGTGGGGTGTCACCTGCATCCCAGCCTGCTCCTCCACCCAGAGGCCCTACATCTCGC	AGGCAGCCACTCCTCTGCTCTCTATCACTCTGGAATTGCTTTGATGAACG			MPRIP;MPRIP	NM_015134;NM_201274	Body;Body			TRUE					MPRIP	NA	NA	NA
cg12416561	chr4_81252584	0.204969	-0.213292	4	81252584	A	G	499.27	PASS	.	0.219845	chr4	81256552	+	19688379		ATTAACTCCCAATTACATTCTAAAACAATATTATACAAAACAAAAATACC		II			NA	NA	NA	NA	NA	NA	chr4:81257040-81257270	N_Shore	TCGTTGTCACAACACCATTTGATATACTTGTTTTTGAGACAGTCTTTTTGCAAAATGTCT[CG]GTATTTTTGTCTTGCATAACATTGTTTTAGAATGCAATTGGGAGCTAATTCCTAATATTT	CGGTATTTTTGTCTTGCATAACATTGTTTTAGAATGCAATTGGGAGCTAA			C4orf22	NM_152770	TSS1500								C4orf22	NA	NA	NA
cg12423493	chr11_64011556	0.0432913	-0.343592	11	64011556	A	G	376.74	PASS	rs2298631	0.0798102	chr11	64007813	-	36744342		TTATCTTCCTTTTACAATTAAAAAAATAAACTCAAAAAAACTAACTAACC		II			NA	NA	NA	NA	NA	NA	chr11:64008283-64009487	N_Shore	CAGCATCATGATTGTCTTCCTTTTACAATTGAGGAAATAGGCTCAGAAAGGCTAACTGGC[CG]GGGGGATTTGACCTCAACTCAGCTGTCTCCCTAACCTTCAACCTAGGTTTAGCTGCCTCT	TGTCTTCCTTTTACAATTGAGGAAATAGGCTCAGAAAGGCTAACTGGCCG			FKBP2;FKBP2	NM_004470;NM_001135208	TSS1500;TSS1500					11:64007539-64007880	Promoter_Associated_Cell_type_specific		FKBP2	NA	NA	NA
cg12436568	chr1_202136988	0.000207987	-0.515611	1	202136988	G	A	5957.77	PASS	rs13375378	0.0271258	chr1	202130728	-	74620332	49711373	CCAATTCATACTCACTACACACCTCCTTTTACCTTATAACATTTCAAACA	CCGATTCATACTCGCTACACGCCTCCTTTTACCTTATAACATTTCAAACG	I	C	Grn	rs73085642	0.042137	NA	NA	NA	NA		OpenSea	CCAGCAGCCCAGCCGGTTCATGCTCGCTGCACGCCTCCTTTTACCTTGTAACATTTCAAA[CG]CCCTTCCCTTCCCGGCCCCCAACATGCACAATCCACGTCCTCTTTCTTCCTCCCACTTCC	CCGGTTCATGCTCGCTGCACGCCTCCTTTTACCTTGTAACATTTCAAACG			PTPN7	NM_002832	TSS1500	low-CpG:200397300-200397361							PTPN7	NA	NA	NA
cg12443195	chr3_109049232	0.165377	-0.286251	3	109049232	A	C	513.27	PASS	.	0.18417	chr3	109057509	+	47797480		AAAAATTACCCAATCCACAACCTACACTTCCTTCTCTATTCCTAAACTCC		II			NA	NA	NA	NA	NA	NA		OpenSea	CAAATGGTGTTAGTAATCTGCTCACAGGCTAGAAATCCACGGACAGAAAAAGTAAGTAAA[CG]GAGCCCAGGAATAGAGAAGGAAGTGCAGGTTGTGGACTGGGCAACCCCCAAGGCGGCAAA	CGGAGCCCAGGAATAGAGAAGGAAGTGCAGGTTGTGGACTGGGCAACCCC			DPPA4	NM_018189	TSS1500								DPPA4	NA	NA	NA
cg12445422	chr11_113913973	0.162086	-0.207291	11	113913973	C	T	1536.76	PASS	rs141726042	0.18181	chr11	113920436	-	52746345		RAAAAATAATAAATCTAAAATAAACAACTTCCTTAACACTTCCTCCTTCC		II			NA	NA	NA	NA	NA	NA		OpenSea	GGGAAAGTCACGGAGAGTGGTGGATCTGGGATAGACAGCTTCCTTAACACTTCCTCCTTC[CG]TGTAGCCCTCTGTGACTCCAAGTTCCCGGTATAATTATGCTAAATATATGTGGTCTTGGT	CGGAAGGAGGAAGTGTTAAGGAAGCTGTCTATCCCAGATCCACCACTCTC								TRUE						NA	NA	NA
cg12449049	chr6_25093328	0.0247493	-0.327246	6	25093328	C	T	20753	PASS	rs47178	0.0681705	chr6	25088999	+	26604359		TCTACCCTACATCTTCRATTTCCACTTATCTACATACTTTCTAAATTCAC		II			NA	NA	NA	NA	NA	NA		OpenSea	TAAACTGCCACATTGAAAAGAAAAGGAAGTGATTCATTGACAGGAGAATTCAACTAATTA[CG]TGAATCTAGAAAGCATGCAGACAAGTGGAAACCGAAGATGCAGGGCAGAGGCTGTACAAT	CGTGAATCTAGAAAGCATGCAGACAAGTGGAAACCGAAGATGCAGGGCAG			CMAH	NR_002174	Body			TRUE					CMAH	NA	NA	NA
cg12491659	chr5_57780869	0.0384181	-0.303013	5	57780869	T	A	11969.8	PASS	rs10472063	0.0780112	chr5	57786356	+	15698510		CTACACTAACTACCTTACTAAATTAAATAACATATTTCCCACATAAATAC		II			NA	NA	NA	NA	NA	NA		OpenSea	TCAGCATCTCCCACTGTGTGTGTTCCCATGAGTTGGACTCCAAGAGATGCTCTTGGTAAG[CG]TATCTATGTGGGAAACATGTTACTCAATCTAGCAAGGCAGCCAGTGCAGTGGTTTAGCAC	TGCACTGGCTGCCTTGCTAGATTGAGTAACATGTTTCCCACATAGATACG		TRUE	GAPT	NM_152687	TSS1500			TRUE					GAPT	NA	NA	NA
cg12523974	chrX_153086372	0.0910767	0.249279	X	153086372	A	C	6199.77	PASS	rs6643647	0.120741	chrX	153084761	+	10612336	69641414	CCTCTCTTCTCAACTTCCCAAAAATTCCTAATCAACAAAAAAACATCACA	CCTCTCTTCTCGACTTCCCAAAAATTCCTAATCAACAAAAAAACGTCGCG	I	C	Grn	rs113999325	0.161543	NA	NA	NA	NA	chrX:153084371-153084911	Island	CAGGCTCTGCCCCAGGCACCCTCCTGCACCCAGCGGTGGCAGGCGCACAGCCGGGTGGGG[CG]CGACGCCCTCTTGCTGATCAGGAATCTCTGGGAAGCCGAGAAGAGAGGCCGGAGAGGCTA	CCTCTCTTCTCGGCTTCCCAGAGATTCCTGATCAGCAAGAGGGCGTCGCG			PDZD4	NM_032512	Body				X:152737377-152738144	X:153084039-153085302	Unclassified_Cell_type_specific		PDZD4	NA	NA	NA
cg12592359	chr20_30941503	0.0103571	-0.370513	20	30941503	A	T	1527.34	PASS	rs34329220	0.0537214	chr20	30944839	-	69677476		CRTTAAAATTTAAACTACACCATAATAATCTCCTATCAATACTAACTCTC		II			NA	NA	NA	NA	NA	NA	chr20:30945647-30947033	N_Shore	GAACCCCTTGGCGTTAGAGTTTGGGCTACACCATAATGGTCTCCTATCAATACTGGCTCT[CG]CTACGTGTTAACATTAGGGAGTGGAGAGTGTGTTTCCTCACCCAGGGAAACCGTTTAAAT	GTTAGAGTTTGGGCTACACCATAATGGTCTCCTATCAATACTGGCTCTCG			ASXL1;ASXL1	NM_015338;NM_001164603	TSS1500;TSS1500								ASXL1	CPG	TS	NA
cg12599168	chr7_142552547	0.0469128	-0.291369	7	142552547	A	G	3320.75	PASS	rs7789303	0.0830611	chr7	142554539	+	30686327		CATCAATACTAATTCCRAAATAATTCCATAAACCCTTCTTCCTCACCTTC		II			NA	NA	NA	NA	NA	NA	chr7:142551879-142553186	S_Shore	GCAGAAGTACCTCCTGGGGCCAAGAGCAACTCACAGCCAGACTGGGGGTAGAGCAGGGGC[CG]AAGGTGAGGAAGAAGGGCCCATGGAACCACTCCGGAACCAGCACTGATGTGCATCTTCTG	ATCAGTGCTGGTTCCGGAGTGGTTCCATGGGCCCTTCTTCCTCACCTTCG			EPHB6	NM_004445	5'UTR		CDMR						EPHB6	NA	NA	NA
cg12645852	chr18_74189325	0.0165843	0.391441	18	74189325	A	C	1473.98	PASS	rs72983936	0.0600701	chr18	74198774	-	55726458		TTAAAAAACTATCTAAATTTCACAATTACATACRATATACATCTCTTCTC		II			NA	NA	NA	NA	NA	NA	chr18:74202750-74203076	N_Shelf	TCACCACTCAGTTGAGGAACTGTCTGGATTTCACAATTACATACGATATACATCTCTTCT[CG]GCCCAGTAAATTCTGAGATTCTATAGACTTTACTTACTTCCTGACCAAGGTTCGGGGGGA	TGAGGAACTGTCTGGATTTCACAATTACATACGATATACATCTCTTCTCG								TRUE						NA	NA	NA
cg12831034	chr20_57577259	0.0517576	0.331465	20	57577259	C	G	2277.76	PASS	rs118145224	0.0869789	chr20	57582971	-	46806382		ACTCTTCTTAATCAAATAAAAAACCAAAAACAAAAATAACCCCCCAAAAC		II			NA	NA	NA	NA	NA	NA	chr20:57581902-57582595	S_Shore	CTGCTAACGAAACTCTTCTTAGTCAAATGAGGAACCAAAAGCAGAAGTGGCCCCCCAGGA[CG]TGGTTTTGTAACTGGGGGAGGGCTTCTCGCTCCCTGCGGCCCCTCTGTTTGTCATGGCCC	CGTCCTGGGGGGCCACTTCTGCTTTTGGTTCCTCATTTGACTAAGAAGAG			CTSZ	NM_001336	TSS1500					20:57582783-57583151	Promoter_Associated		CTSZ	NA	NA	NA
cg12862231	chr5_149468092	0.0980453	0.28845	5	149468092	T	C	695.67	PASS	.	0.125557	chr5	149466091	-	49688331		CACAAAACTCTCAACTACTAACTCCRCAAAAATCRAAACACTAAACACAC		II			NA	NA	NA	NA	NA	NA		OpenSea	GGTGCCCAGGGCACAGAGCTCTCAGCTACTAGCTCCGCAGGGATCGGGACACTGGACACA[CG]TTCCTCTCCTCTGCACTGGCTGTTTGTCTTGTTTTCCTCTTCCTCCTCCTTGGGCTGATC	CGTGTGTCCAGTGTCCCGATCCCTGCGGAGCTAGTAGCTGAGAGCTCTGT			CSF1R	NM_005211	5'UTR	low-CpG:149446250-149446397							CSF1R	NA	NA	NA
cg12918213	chr12_116580422	0.0123394	-0.362259	12	116580422	G	C	2975.53	PASS	rs61935821	0.0544454	chr12	116581414	-	31809462		CAACTAATATCACATTAATTTATACTTCCTCTCAAAACTAACTCATTTCC		II			NA	NA	NA	NA	NA	NA		OpenSea	CTTGTCCACAGCAGCTGATATCACATTAATTTATACTTCCTCTCAGAGCTGACTCATTTC[CG]TTATTCTCTGGGACTCCCTTCTAAAATGTTTCCATCAAATTTTTCATTAAATGACTTTTG	CGGAAATGAGTCAGCTCTGAGAGGAAGTATAAATTAATGTGATATCAGCT			MED13L	NM_015335	Body			TRUE					MED13L	NA	NA	NA
cg12940181	chr2_145348025	0.235857	-0.176298	2	145348025	A	G	11210.8	PASS	rs10187896	0.247836	chr2	145353012	-	73795319		TAAACTTATTACTCAACCTTCCTTCATCTCTATTTCCTCATCTATAAAAC		II			NA	NA	NA	NA	NA	NA		OpenSea	CACTTAAAATGTGAGCTTGTTACTCAACCTTCCTTCATCTCTGTTTCCTCATCTGTAGAA[CG]GAGATAAGATTTGCTCCCTTTCTACCTCACCAGGATCTGTGAAGATTAGATAATGGCTGT	GAGCTTGTTACTCAACCTTCCTTCATCTCTGTTTCCTCATCTGTAGAACG								TRUE						NA	NA	NA
cg12941931	chr19_4554886	0.0427613	0.296823	19	4554886	T	C	3789.28	PASS	rs10408176	0.0798102	chr19	4559799	+	34778332		ACRTAAAATCCRAATATTCRCTAAATCACAAATCCTAAAAACTCAAAATC		II			NA	NA	NA	NA	NA	NA	chr19:4558363-4558579	S_Shore	GGTGCCTGCCCCCTCCAAAAACAGGAAGACCTCGCATAGCGCGGCTGGACTTCCTCTTCA[CG]ACCCTGAGCTTCCAGGATTTGTGACTCAGCGAACACCCGGATTCCACGTGTGTTCAGGGC	CGACCCTGAGCTTCCAGGATTTGTGACTCAGCGAACACCCGGATTCCACG		TRUE	SEMA6B	NM_032108	TSS1500								SEMA6B	NA	NA	NA
cg13009608	chr8_81034509	0.0507394	-0.28668	8	81034509	A	G	590.27	PASS	rs79846871	0.0865171	chr8	81034420	-	19799397		AAAACAAAAAATCAAATCTTACTACATAAAAACTTTCTCTATAATAACAC		II			NA	NA	NA	NA	NA	NA		OpenSea	GTTCTCTCAAGAGAACAAGGAATCAGGTCTTACTACATAAGGGCTTTCTCTATGGTGACA[CG]TCACATCTCAAAACAAAACAGAAAGTAAGACAAACCAAGCTGTGATGCAGGAAAACAGAG	CGTGTCACCATAGAGAAAGCCCTTATGTAGTAAGACCTGATTCCTTGTTC			TPD52;TPD52	NM_005079;NM_001025253	Body;Body			TRUE					TPD52	NA	NA	NA
cg13027965	chr6_144061224	0.00182213	0.442924	6	144061224	G	A	7871.32	PASS	rs72556977	0.033928	chr6	144056673	-	15730386		ACRATTCAATAATATTAAATATATTCACATCRTTATACAACAAACCTCCC		II			NA	NA	NA	NA	NA	NA		OpenSea	ATTTTAGGTTTACGGTTCAGTAGTGTTAAGTATATTCACATCGTTGTGCAACAGACCTCC[CG]AACTTTTTCATCTTGCAAAATGAAAACTCTGTGCCCATTCAACAACTTCCCATCCCCCCA	CGGGAGGTCTGTTGCACAACGATGTGAATATACTTAACACTACTGAACCG			PHACTR2;PHACTR2;PHACTR2;PHACTR2	NM_001100164;NM_001100166;NM_014721;NM_001100165	Body;Body;Body;Body			TRUE					PHACTR2	NA	NA	NA
cg13033086	chr15_57270286	0.0453985	0.293311	15	57270286	A	G	5526.53	PASS	rs17415731	0.0823898	chr15	57272441	+	50643336		TTACAACAACAATTAAATTTCAACATCCAAACTAACTAAAAACCTAAAAC		II			NA	NA	NA	NA	NA	NA		OpenSea	ACTGTCTACCAAAAAAACAAATTATTTTTTAAATTAGCTGGGGGTAGTGGCATGCCCTTC[CG]TCTCAGGCTTCCAGTTAGCTTGGATGTTGAAATTTAATTGCTGTTGTAACAGTATTAACA	TACAACAGCAATTAAATTTCAACATCCAAGCTAACTGGAAGCCTGAGACG			TCF12;TCF12;TCF12;TCF12	NM_003205;NM_207037;NM_207036;NM_207038	Body;Body;Body;Body			TRUE					TCF12	CPG	NA	NA
cg13053608	chr17_40343688	0.0399274	0.354081	17	40343688	C	T	868.67	PASS	rs142033557	0.0792588	chr17	40345673	+	43792504		ACCTTCTTCCCAATTTCATTTTTCCTCRATTTTCCTATATACAATAAAAC		II			NA	NA	NA	NA	NA	NA		OpenSea	CTGGGAAGAGGAAGGAACCGAGATATGGGGGCATGCAGCAATTATCCATTTCTCCTCCCA[CG]CTCTACTGCATACAGGAAAACCGAGGAAAAATGAAATTGGGAAGAAGGCAGGACCCTGTG	CGCTCTACTGCATACAGGAAAACCGAGGAAAAATGAAATTGGGAAGAAGG		TRUE	GHDC;GHDC;GHDC;GHDC	NM_032484;NR_024573;NM_001142623;NM_001142622	5'UTR;Body;5'UTR;5'UTR			TRUE					GHDC	NA	NA	NA
cg13074203	chr8_121796228	0.073881	0.263181	8	121796228	G	T	6343.11	PASS	rs4871132	0.107809	chr8	121798364	+	48728382		CCCAATAAAACTTCCRCACCCCAAACTATTACTAAAAAATATCTACAAAC		II			rs7010904	0.099818	NA	NA	NA	NA		OpenSea	CATCAGAGCTGACGCAGTACCTGCTGCTGGGAGACTAGAGGACAGGTTATACCACTGAAC[CG]TCTGCAGATATTCCCCAGCAACAGTCTGGGGTGCGGAAGCCCCACTGGGTGGCTAGACTA	CCAGTGGGGCTTCCGCACCCCAGACTGTTGCTGGGGAATATCTGCAGACG			SNTB1	NM_021021	Body			TRUE					SNTB1	NA	NA	NA
cg13136933	chr15_57601850	7.92e-11	-0.782903	15	57601850	G	A	7170.47	PASS	rs4774922	7.37e-08	chr15	57592040	-	16703400	51630408	TATTTAACATCAAAAACAAAAAATCCAATAAAAAATAAAACCCACAACCA	TATTTAACATCAAAAACAAAAAATCCAATAAAAAATAAAACCCACGACCG	I	A	Red	NA	NA	rs112427003	0.013724	NA	NA		OpenSea	ATGAATTGGGTATATTTGACATCAAAGACAGGAGATCCAGTGGGGAATGAGACCCACGGC[CG]GGCGTGGGCAGCGCTGGAGGACAGGCTCTCCCAGTGTGCTGCGGGGGAGGGCAGCCCCTG	TATTTGACATCAAAGACAGGAGATCCAGTGGGGAATGAGACCCACGGCCG			LOC283663	NR_024433	TSS1500					15:57591946-57592169	Unclassified_Cell_type_specific		LOC283663	NA	NA	NA
cg13171679	chr8_41252090	0.100069	0.242811	8	41252090	G	A	11448.8	PASS	rs6474334	0.127447	chr8	41258634	-	34693303		CTTAATATAATACAAACCACTTACACATAAAACCAAAAAATACAACAAAC		II			NA	NA	NA	NA	NA	NA		OpenSea	GGGAATGGGCTCTTAATGTGATGCAAACCACTTACACATGGAACCAGGAAATACAGCAAG[CG]AATCTCTTCAGTTACAGGCTTGTTATGCAACTCTGCTTTCCAAGAGCCAAATCTTCTGAC	CGCTTGCTGTATTTCCTGGTTCCATGTGTAAGTGGTTTGCATCACATTAA								TRUE						NA	NA	NA
cg13200550	chr12_66214922	0.0513633	-0.322767	12	66214922	T	C	1277.6	PASS	rs11175932	0.086944	chr12	66221789	+	21756375		TTTTTACTACCTTTAAATCTTCCCCTAAATCTCTTAAAAAAAAACTCACC		II			NA	NA	NA	NA	NA	NA	chr12:66217627-66220181	S_Shore	TTTCTTTCAGACATTCTTGCCACAACAGCATTTTTTTTTCCCTCACAATTAGGAACCAAC[CG]GTGAGCCCTCTCCTAAGAGACCCAGGGGAAGACCCAAAGGCAGCAAAAACAAGAGTCCCT	CGGTGAGCCCTCTCCTAAGAGACCCAGGGGAAGACCCAAAGGCAGCAAAA			RPSAP52;HMGA2;HMGA2	NR_026825;NM_003484;NM_003483	TSS1500;Body;Body								RPSAP52	NA	NA	NA
cg13237068	chr13_25485368	0.0238068	0.370943	13	25485368	T	C	229.27	PASS	.	0.0681705	chr13	25485381	-	59741410		AACACCAATAAAAACTAATAACATAAAATTACTTTATCATTATAAATCAC		II			NA	NA	NA	NA	NA	NA		OpenSea	TACATGCCAGGAACACCAATAAGGACTGATGACATGAAATTGCTTTGTCATTATGAGTCA[CG]ATTTTAAACATTTTTACTACTACAGAGTGTGGTCAAGAAACTTTCAAACCACTGCTCCAG	CGTGACTCATAATGACAAAGCAATTTCATGTCATCAGTCCTTATTGGTGT			CENPJ	NM_018451	Body			TRUE					CENPJ	NA	NA	NA
cg13239848	chr1_12215283	0.0371217	-0.353698	1	12215283	T	C	602.74	PASS	rs147985761	0.077431	chr1	12213514	-	63689402		CRTAATAAACATTTCATACTCCTTACTAATAAACAAAAAACCRATATCAC		II			NA	NA	NA	NA	NA	NA		OpenSea	GAGGTCAGTGACGTGGTGAGCATTTCATGCTCCTTACTGATGAGCAGAGGGCCGGTATCA[CG]TGCTGCCTTCCTAGGGAGGGCTGGGTAGTGCGTCAAGGAAATGGGCCCAGAGCTGTGTCT	GTGGTGAGCATTTCATGCTCCTTACTGATGAGCAGAGGGCCGGTATCACG										1:12213364-12213691	Unclassified	TRUE		NA	NA	NA
cg13279286	chrX_49129023	0.0292707	0.318213	X	49129023	G	T	3695.36	PASS	rs4824747	0.0711515	chrX	49130160	+	17715392		AACCCTCTAATAAAACTCCCACAAATAAAAAATATACCCTAAAATCCTCC		II			NA	NA	NA	NA	NA	NA	chrX:49125645-49127200	S_Shelf	TGACTTGCAGCACTGTTGAAGACTAGCCACCCTTTGTGACCTAGCCCTCTTGGGAAATGG[CG]GAGGATCTCAGGGTATATCCCTTACCTGTGGGAGCCCTATCAGAGGGCTTCCTGTTGAGG	GCCCTCTGATAGGGCTCCCACAGGTAAGGGATATACCCTGAGATCCTCCG			PPP1R3F	NM_033215	Body					X:49129810-49130177	Unclassified_Cell_type_specific		PPP1R3F	NA	NA	NA
cg13334949	chr20_44467981	0.00375401	-0.414686	20	44467981	C	T	7155.55	PASS	rs11696533	0.0446669	chr20	44471068	-	11684389		RACCAAACAAAACTACTATACCTCTAACCACTTATATTAAAAAAACTATC		II			NA	NA	NA	NA	NA	NA	chr20:44469288-44469567	S_Shore	TTCAACAGTTCGGCCAAGCAGAACTGCTGTACCTCTGACCACTTGTGTTAGGAAAACTAT[CG]GCTCCCTGTATAATAAATCAAGCCAGGTCCTCCAAGTGGTAATTCATGAAAAATATCCCC	GCCAAGCAGAACTGCTGTACCTCTGACCACTTGTGTTAGGAAAACTATCG			SNX21;SNX21;SNX21;SNX21;ACOT8	NM_033421;NM_152897;NM_001042633;NM_001042632;NM_005469	3'UTR;3'UTR;3'UTR;3'UTR;Body			TRUE					SNX21	NA	NA	NA
cg13361023	chr15_26106146	0.00714302	0.387372	15	26106146	C	T	9906.34	PASS	rs11634423	0.051155	chr15	26105176	-	67672476		ACTTAAAAAAAACRCCACACAAAACAAACCTAAACAATTCACAATCRTAC		II			NA	NA	NA	NA	NA	NA	chr15:26107503-26108818	N_Shelf	AGAGCAGCAACACTTGGAGGAAGCGCCACACAAAACAGACCTAGACAGTTCACAGTCGTG[CG]TCTGGTCTTCTCTGCAGTCAACCAAACGCACTGCACAGACCTTGGCCTGACACAGAAGTC	CGCACGACTGTGAACTGTCTAGGTCTGTTTTGTGTGGCGCTTCCTCCAAG			ATP10A	NM_024490	Body					15:26104984-26106349	Unclassified_Cell_type_specific		ATP10A	NA	NA	NA
cg13374432	chr15_86198561	0.111884	-0.234961	15	86198561	G	C	6449.51	PASS	rs1861856	0.137239	chr15	86192745	-	38712363		ATTCCCAAATTCTAACCCTCTTCTCCATCTCTAAAAAATAATCTATAAAC		II			rs7180842	0.026799	NA	NA	NA	NA		OpenSea	TCTTGCAGTTTGTTCCCAGGTTCTAACCCTCTTCTCCATCTCTAAAAAATAATCTGTAGG[CG]AGACATTGCAACATCTTTTTCTGTGAACCATGAGTGGTACATGAGGTCACTTCCTGCAGC	CGCCTACAGATTATTTTTTAGAGATGGAGAAGAGGGTTAGAACCTGGGAA			AKAP13;AKAP13	NM_007200;NM_006738	Body;Body			TRUE					AKAP13	NA	NA	NA
cg13390372	chr4_6759344	0.00818272	0.381305	4	6759344	A	G	1775.71	PASS	rs6847692	0.0522904	chr4	6753778	-	25636362		CTATAAACACCCRACAAAAACCACAAAAAAAAATACACAACTCACTATAC		II			NA	NA	NA	NA	NA	NA		OpenSea	GTTAGGTTGTACTGTAAACACCCGACAGAAACCACAAAGGGGAATGCACAACTCACTATG[CG]CCAGGTAAGGGCTTTGCATCTGTCTCATTTAATCCTCCCCCAAGCTCTGTGAGGTAGGTA	TGTAAACACCCGACAGAAACCACAAAGGGGAATGCACAACTCACTATGCG								TRUE		4:6753596-6753790	Unclassified_Cell_type_specific			NA	NA	NA
cg13405631	chr6_36264551	0.0384876	0.302909	6	36264551	T	C	8983.02	PASS	rs6918225	0.0780112	chr6	36259166	-	37688417		AACRTAAATATAACCRAAATAAAAAAATCCTTCCTAAAACCCTTATCCCC		II			NA	NA	NA	NA	NA	NA		OpenSea	TCAGAGTCCTCAACGTGGGTGTGGCCGAGGTGAAGAAATCCTTCCTGGGGCCCTTGTCCC[CG]TCCTGTAAGATGGTGCAGATGATGAGGCAGTTTCTGTACCGGGTCCTGCCCGAGGACTCC	CGGGGACAAGGGCCCCAGGAAGGATTTCTTCACCTCGGCCACACCCACGT			PNPLA1;PNPLA1;PNPLA1	NM_173676;NM_001145717;NM_001145716	5'UTR;Body;5'UTR	low-CpG:36367132-36367147							PNPLA1	NA	NA	NA
cg13410614	chr9_136331979	0.0663561	-0.318529	9	136331979	T	C	932.78	PASS	rs4962052	0.1012	chr9	136341915	-	51631342		CTACCCATTACTCAATACRAATTTTCTCCAATTAAATAATACATCTAACC		II			NA	NA	NA	NA	NA	NA	chr9:136340048-136340263	S_Shore	ACTTCCCTCTCCTACCCATTGCTCAATGCGGATTTTCTCCAATTGAGTAATACATCTGAC[CG]GTCAAGAAACGGGGTAGAAGGCTTGGAAAGTCCAGAGTGGGGGCAGCTGGGGACCTGGAG	CGGTCAGATGTATTACTCAATTGGAGAAAATCCGCATTGAGCAATGGGTA			SLC2A6;SLC2A6	NM_001145099;NM_017585	Body;Body								SLC2A6	NA	NA	NA
cg13438337	chr9_78780522	0.028246	0.320152	9	78780522	C	T	15741	PASS	rs7038443	0.0701467	chr9	78774369	-	16695325		TAAAAACCACTTATTCTTAATCCTACAAAAAAATTACAAAACACTAACTC		II			NA	NA	NA	NA	NA	NA		OpenSea	AGTAGAAAAATTGAAGGCCACTTGTTCTTGATCCTACAAAAGAATTGCAGAGCACTAACT[CG]TAAGGCCTCTGATATCCCCTCCCCCACCATTAAGTATCTGTTGTCATTCGTTACAGATTA	CGAGTTAGTGCTCTGCAATTCTTTTGTAGGATCAAGAACAAGTGGCCTTC			PCSK5	NM_006200	Body			TRUE					PCSK5	NA	NA	NA
cg13442016	chr10_104197599	0.0459523	0.306033	10	104197599	A	G	908.32	PASS	rs185187022	0.0829591	chr10	104196339	-	42779493		CCATAAACTATAAACTCTAACAATACCCTATAAACTCAATTCTAATACCC		II			NA	NA	NA	NA	NA	NA	chr10:104191984-104192527	S_Shelf	AGAACTGAATTCCATAGGCTGTGAGCTCTAGCAATGCCCTGTGGACTCAGTTCTGGTGCC[CG]GCAGTGCTACAACATCAATGCCAAGGCCGTGGGGCAGCTGATGGTTTGGGCTCCCAACTT	CGGGCACCAGAACTGAGTCCACAGGGCATTGCTAGAGCTCACAGCCTATG			MIR146B	NR_030169	Body								MIR146B	NA	NA	NA
cg13468685	chr2_68587729	0.0252384	-0.377824	2	68587729	T	A	451.27	PASS	rs80265912	0.0684767	chr2	68592737	-	12785349		AAAAATAAAAATACTCATCCAACCCCRACTTCCTTACAATTTAATATTAC		II			rs78459381	0.020586	NA	NA	NA	NA		OpenSea	AGTGGGGTTAGGGGAGTGGGGATACTCATCCAGCCCCGGCTTCCTTACAGTTTGATATTA[CG]GGTCTGAGAATTCCAGATGGCAGGGCCTGGAAGGTGGGGATCTAAGCTAACTCCCTCCAG	GGAGTGGGGATACTCATCCAGCCCCGGCTTCCTTACAGTTTGATATTACG		TRUE	PLEK	NM_002664	Body								PLEK	NA	NA	NA
cg13470063	chr1_43759733	0.291375	-0.157177	1	43759733	T	G	7043.11	PASS	rs1981080	0.297772	chr1	43766206	-	25762506		TTCCTTTAAATATATATACTTCTCAAACCCACAAAAATCCTTTATATTTC		II			NA	NA	NA	NA	NA	NA		OpenSea	AGGGCCCTGTGTTCCTTTGAGTGTATGTGCTTCTCAGGCCCACAGAGGTCCTTTGTGTTT[CG]TATGTGAACTGCTCTCTAGGAAACCCATGTAACTGTCTGTGTCCTGGGGCACATACATGA	TCCTTTGAGTGTATGTGCTTCTCAGGCCCACAGAGGTCCTTTGTGTTTCG			TIE1	NM_005424	TSS1500			TRUE					TIE1	NA	NA	NA
cg13518625	chr8_29515831	0.00927911	-0.37559	8	29515831	T	C	9292.55	PASS	rs7460048	0.0537214	chr8	29522838	+	68682348		TCACAAATCAAACTACTAAATCTTTACACATCCRAAAATTAAACTTTAAC		II			NA	NA	NA	NA	NA	NA		OpenSea	AGATTAACAAGGTTCCTTATGACTCATTCTGTGAGTCAGACAGGGGAAGAAAAACAAGCA[CG]TCAAAGTCTAACTTTCGGATGTGTAAAGACTTAGCAGTCTGATCTGTGACCAAAACTGTT	CACAGATCAGACTGCTAAGTCTTTACACATCCGAAAGTTAGACTTTGACG								TRUE		8:29522663-29523124	Unclassified	TRUE		NA	NA	NA
cg13559306	chr17_41535584	0.0066681	-0.390403	17	41535584	T	C,A	997.02	PASS	rs62080700	0.0497275	chr17	41534491	-	20745479		AAAAACACAAAATTCAACCTTTTAAACTAAAAATTAAAAAACTTAAATCC		II			NA	NA	NA	NA	NA	NA		OpenSea	CATGGAGCAGAGGGGACACAGGGTTCAGCCTTTTGAACTAGGAATTGAGAAGCTTGGATC[CG]ATCCCTATTTCACCACTTCCTGTATTAGCTTGATGACCTTGGACAAGTTACTTACCCTCT	CGGATCCAAGCTTCTCAATTCCTAGTTCAAAAGGCTGAACCCTGTGTCCC								TRUE				TRUE		NA	NA	NA
cg13597554	chr15_49730006	0.054968	-0.388484	15	49730006	C	T	1024.67	PASS	rs75548893	0.0897939	chr15	49732282	+	53649440		AACCACCACTACCACTAATTCRTAATATCATTTTAAAAAATTATCTTTTC		II			NA	NA	NA	NA	NA	NA		OpenSea	GTTTAAGAAGCACTGATCTAGTCTATTATGCTTATTTTATTTGATGAGGGAACTGAGTCA[CG]AAAAGATAACTTTTCAAAATGACATCACGAATTAGTGGCAGTGGTGGTTTGGACTGGAAT	ACCACCACTGCCACTAATTCGTGATGTCATTTTGAAAAGTTATCTTTTCG			FGF7;C15orf33	NM_002009;NM_152647	Body;Body			TRUE					FGF7	NA	NA	NA
cg13606287	chr9_5678121	0.0067288	-0.455937	9	5678121	G	C	565.67	PASS	.	0.0497275	chr9	5672070	+	38649504		CTAAAACTTCAACAATCTCCTCTCAAACACTATCTCTAAATAAAAAAACC		II			rs116935000	0.010851	NA	NA	NA	NA		OpenSea	TTAGAGTAGAGGTTGCACAGGTGAACTCAGTTGCTGCCACACCTCATGGTCTGAGGAAGC[CG]GCCCTTCTACTCAGAGACAGTGCCTGAGAGGAGACTGCTGAAGCCTCAGCTCAGCAGTAT	CGGCCCTTCTACTCAGAGACAGTGCCTGAGAGGAGACTGCTGAAGCCTCA			KIAA1432;KIAA1432	NM_001135920;NM_020829	Body;Body					9:5672068-5672327	Unclassified_Cell_type_specific		KIAA1432	NA	NA	NA
cg13615963	chr6_167530735	0.032779	-0.318849	6	167530735	T	C	5573.9	PASS	rs6916486	0.0743344	chr6	167536521	+	29637374		AAATTACCCAAAAACAAATTCTAAATTACCACTTCCTATTAAAAAATAAC		II			NA	NA	NA	NA	NA	NA		OpenSea	ACGATTACTCAATACCCTACAGGATATACATGGTTAACCATTTGCATTTGGGCAAATAGG[CG]TTACTTTTCAATAGGAAGTGGCAATCCAGAACTTGCTTTTGGGCAATTCTAGTAGCTCAC	AATTGCCCAAAAGCAAGTTCTGGATTGCCACTTCCTATTGAAAAGTAACG		TRUE	CCR6;CCR6;CCR6	NM_031409;NM_004367;NM_031409	5'UTR;5'UTR;1stExon								CCR6	NA	NA	NA
cg13627141	chrX_129118809	0.0549018	0.281893	X	129118809	G	A	1761.17	PASS	rs146852038	0.0897939	chrX	129118953	-	13756465		AACATCCTTTAACRAACAAACATCTAACCCAAAATTTAAAAACTCTTTAC		II			NA	NA	NA	NA	NA	NA	chrX:129113845-129118029	S_Shore	CAGTAAAGACAGGCATCCTTTGGCGAGCAAGCATCTAGCCCAGGGTTTAGAGGCTCTTTA[CG]TTAGTGTGGGAAGGGGGCCCGGTAACTTTGTGCCACAGCTTGACTACTGTTAAGGCAGTT	GCATCCTTTGGCGAGCAAGCATCTAGCCCAGGGTTTAGAGGCTCTTTACG			BCORL1	NM_021946	5'UTR								BCORL1	NA	NA	NA
cg13647973	chr19_56051946	0.000741297	-0.475013	19	56051946	A	G	939.96	PASS	rs73061113	0.0304371	chr19	56061337	+	19750432	73620489	CAAAAAACCCAAATAACCAACTCTAAAATAACAAATACACTTACCTATCA	CGAAAAACCCAAATAACCGACTCTAAAATAACAAATACGCTTACCTATCG	I	A	Red	rs7251438	0.108587	NA	NA	NA	NA	chr19:56061261-56061516	Island	AGGTGCCCGGCCCGGCTCGAGCTGAGCTCCTCCACTGGAGACCCGGGGCTGGCTGTGCGC[CG]ACAGGCAAGCGCATCTGCTACCCTAGAGCCGGCCACCTGGGTCCCCCGGGAGGAGAGTGA	CGGGGGACCCAGGTGGCCGGCTCTAGGGTAGCAGATGCGCTTGCCTGTCG									19:60753074-60753490			TRUE		NA	NA	NA
cg13675051	chr8_101306232	0.0635536	-0.272811	8	101306232	T	C	909.65	PASS	rs77162270	0.0985704	chr8	101315498	-	33771380		AAAATATATCCTTTAACTCTTCCAACTTCTAATAACTATAAACATTCCTC		II			NA	NA	NA	NA	NA	NA		OpenSea	GGCTTGAGGGGAGAATGTGTCCTTTGACTCTTCCAGCTTCTGGTGACTATAAGCATTCCT[CG]GCTTGCGGTTACATCACTCCAATCTCCGCCTCCATGAGCACACTGCTTCCTCCTTTTCTG	GAATGTGTCCTTTGACTCTTCCAGCTTCTGGTGACTATAAGCATTCCTCG			RNF19A;RNF19A	NM_183419;NM_015435	5'UTR;TSS200			TRUE					RNF19A	NA	NA	NA
cg13679804	chr3_59729294	0.0200052	-0.338354	3	59729294	T	C	6804.53	PASS	rs2629876	0.0642235	chr3	59734950	+	50762389		AACAACAAACCTATTACAATTACAATTACTTTTTTAAAAAAAATTCAATC		II			NA	NA	NA	NA	NA	NA		OpenSea	AATTCAATATGTAGACATTTTTTTTGAAAAGGGAAGAAATAAGCAGGTGGACCAATCCAA[CG]ATTGAATTTCCTTTAAAAAAGTAACTGTAACTGTAATAGGTTTGTTGCCTAATTCATGGC	GCAACAAACCTATTACAGTTACAGTTACTTTTTTAAAGGAAATTCAATCG								TRUE						NA	NA	NA
cg13693136	chr1_228658714	0.159387	0.290185	1	228658714	G	C	429.67	PASS	rs76644309	0.179866	chr1	228666638	+	69797394	73658345	AAAAACCCTAACCTCTCTCACTACAACCCTCCACACAAACAAAAATAACA	AAAAACCCTAACCTCTCTCACTACAACCCTCCACGCAAACAAAAATAACG	I	T	Red	NA	NA	NA	NA	NA	NA		OpenSea	TTGGATAATACAGTTAGCTTAATATTCGCCATCTTTAAGGGTAGCAGTTAATTTTGTGAA[CG]TTATCTCTGCCTGCGTGGAGGGTTGCAGTGAGAGAGGCCAGGGCTCCTGGATGTTGAGGT	AGGAGCCCTGGCCTCTCTCACTGCAACCCTCCACGCAGGCAGAGATAACG								TRUE						NA	NA	NA
cg13693328	chr1_9247912	0.070278	0.368037	1	9247912	A	T	252.84	PASS	rs61494110	0.10402	chr1	9256341	-	70739360		ATCTTACAACTAAATCAAAATACTAAATTCATCRTTACTAATAAACCRCC		II			NA	NA	NA	NA	NA	NA	chr1:9258565-9258956	N_Shelf	TTGGCTTCAAGATCTTGCAGCTGGATCAGAATGCTGAGTTCATCGTTGCTGGTGGGCCGC[CG]TCACCTCTCCTTAGCCCCCCTGTTGAAGGATGGCCGGCCCCTCCTGGGAAAATTGCTACA	CGGCGGCCCACCAGCAACGATGAACTCAGCATTCTGATCCAGCTGCAAGA	TRUE											TRUE		NA	NA	NA
cg13704911	chr9_140349874	0.0369089	-0.305299	9	140349874	C	G	3526.73	PASS	rs28585539	0.077431	chr9	140341606	+	13711424		AAAACCTTATATATAATCCATAAAATTCCATTCCTCATACCATAACCACC		II			NA	NA	NA	NA	NA	NA	chr9:140343603-140343955	N_Shore	CCTTCTATGTCTGCTCCTGGGCCTGCTGGCTTTGACGTGTCTTCCTCCTTTCACTTCCCC[CG]GTGGTCATGGCATGAGGAATGGAACCTCATGGACCATACATAAGGCCCCCCAGGCCTTAC	GGGCCTTATGTATGGTCCATGAGGTTCCATTCCTCATGCCATGACCACCG										9:140341511-140341883	Unclassified			NA	NA	NA
cg13707794	chr21_35880601	0.0626464	-0.273715	21	35880601	T	C	4634.75	PASS	rs12627274	0.0975315	chr21	35889668	-	69741509		TCTACAAAAAAATTTCAAATCAACTTCTTTTACAAAAACACAAATTACAC		II			NA	NA	NA	NA	NA	NA		OpenSea	ATAAGCTAAATTCTACAGAGGAATTTCAGATCAACTTCTTTTGCAAAAGCACAAGTTACA[CG]TTGCACGGTTGGGGATGCTGAGTGAATGCATTCCAGGAAGAGTTCCGCAAGCAAGTGCTG	CGTGTAACTTGTGCTTTTGCAAAAGAAGTTGATCTGAAATTCCTCTGTAG			RCAN1;RCAN1;RCAN1	NM_203417;NM_004414;NM_203418	3'UTR;3'UTR;3'UTR								RCAN1	NA	NA	NA
cg13713172	chr9_98825148	4.2e-05	0.620453	9	98825148	T	C	468.11	PASS	rs77914678	0.011921	chr9	98824421	-	38687482		TTTAATTTTACAAAACTCTAAATCCAATCAATATTACCAAAAATTAAATC		II			NA	NA	rs75019456	0.03559	NA	NA		OpenSea	GTTCTGGTGCTTTTGGTTTTACAAAGCTCTGGATCCAATCAGTGTTGCCAAAGATTGGAT[CG]TATCTTCTCTAGAAGCTTTTTGTAAGTTTCTTATGTTCATTATGTCACTTCCCCCTCCCT	CGATCCAATCTTTGGCAACACTGATTGGATCCAGAGCTTTGTAAAACCAA								TRUE						NA	NA	NA
cg13725803	chr13_51640261	0.00960494	-0.374004	13	51640261	A	G	3575.71	PASS	rs913470	0.0537214	chr13	51640297	-	20775342		ATCACTAACCTCCAAACAAAAAACACACTATTAAATCCTCAATCACCTAC		II			rs913470	0.40577	NA	NA	NA	NA		OpenSea	ATTAGGAGCTCATCACTAGCCTCCAAGCAAGGAGCACACTGTTGGGTCCTCAGTCACCTG[CG]GGGTAAAGCATAAGGCCGCCCCCTCTGGTGAGCAAGTGGGACCTGCTGCCTGGCACCCCA	TCACTAGCCTCCAAGCAAGGAGCACACTGTTGGGTCCTCAGTCACCTGCG			GUCY1B2	NR_003923	TSS200								GUCY1B2	NA	NA	NA
cg13739942	chr3_46986832	0.0469334	0.338161	3	46986832	C	T	1947.55	PASS	rs75985329	0.0830611	chr3	46977532	-	60649496		TTCTAAAAAAATCTCCTCAAACAATAAAACAAAAACACAAACAAACAAAC		II			NA	NA	NA	NA	NA	NA		OpenSea	AGCTAACATAATTCTGAAAAGGTCTCCTCAGGCAGTGGGGCAGGAACACAGGCAGGCAGG[CG]AGTGGCTCTTCAAGATGGCTGGTGAGGGGCAAGGTCCTGGGGTGGCTCCCTCCAATCCTG	CGCCTGCCTGCCTGTGTTCCTGCCCCACTGCCTGAGGAGACCTTTTCAGA			CCDC12	NM_144716	Body			TRUE		3:46976695-46977841	Gene_Associated_Cell_type_specific		CCDC12	NA	NA	NA
cg13740187	chr1_154169021	0.13318	0.222277	1	154169021	G	T	827.11	PASS	rs4845607	0.155963	chr1	154164699	-	47678310		CAACTCCCTCCACCCCATCATTATTCTCCTAAAAAAACACAAAATAAAAC		II			NA	NA	NA	NA	NA	NA		OpenSea	TATGGTCTTTCCAGCTCCCTCCACCCCATCATTGTTCTCCTGGGGGAACACAGGGTGAGA[CG]CTTTGATGAACTGACATCACCAGCAAAAAAAATATCTAGCAACAGCTGAGGCTGATTTTA	AGCTCCCTCCACCCCATCATTGTTCTCCTGGGGGAACACAGGGTGAGACG			TPM3	NM_152263	TSS200			TRUE					TPM3	CPG	NA	NA
cg13745346	chr16_89041547	0.00142643	-0.471194	16	89041547	G	C,*	3898.21	PASS	rs62045814	0.0304371	chr16	89044523	+	27703428		AACRTAACCTAAAACTCAAATCAAATCAAATCAAAATAACACAAATACCC		II			NA	NA	NA	NA	NA	NA		OpenSea	GAGGTTTCCCGGCCTCAGACAGGCCAGAGGTGTGGAGCCCGCAGACCCAGGGCCGGCTCA[CG]GGCATCTGTGCTATTTTGATTTGATTTGATTTGAGTTTTAGGTCACGTTTGCACGCAGTT	CGGGCATCTGTGCTATTTTGATTTGATTTGATTTGAGTTTTAGGTCACGT		TRUE	CBFA2T3	NM_005187	TSS1500								CBFA2T3	CPG	TS	NA
cg13753351	chr9_127144083	0.070278	-0.368037	9	127144083	A	G	405.27	PASS	rs75822061	0.10402	chr9	127134207	-	31664482		TTTTTTACTTACTAAACTTTTACCACAAATACCAACAAACAACATACTTC		II			NA	NA	NA	NA	NA	NA		OpenSea	AAGACCAGAAGTTTTTTGCTTGCTGGACTTTTGCCACAGGTGCCAGCAGACAACATACTT[CG]TGAAATATTTCTCCTATATGGTGTATGTCCCCCTACATTTCAGTTCTAGGAAATATGTAA	TTTTTGCTTGCTGGACTTTTGCCACAGGTGCCAGCAGACAACATACTTCG			PSMB7	NM_002799	Body			TRUE					PSMB7	NA	NA	NA
cg13757845	chr9_139934907	0.00417482	-0.410326	9	139934907	G	A	2307.75	PASS	rs9411298	0.0446669	chr9	139926740	+	28666340		CTAAACATCTCTAAACCTCTCTAAAAACCAATAAAATAAACTATAAAAAC		II			NA	NA	NA	NA	NA	NA	chr9:139925243-139925996	S_Shore	GTCCTGGGGCTGCTGGGAGGGGTACAGCCACAAGAGGGATGCCAAGCCAGGGCAATATGA[CG]CCCCCACAGCCCACCCCACTGGTCTCCAGAGAGGCCCAGAGATGTCCAGCTGGGCAGGCA	CGCCCCCACAGCCCACCCCACTGGTCTCCAGAGAGGCCCAGAGATGTCCA			C9orf139;FUT7;FUT7	NM_207511;NM_004479;NM_004479	5'UTR;1stExon;5'UTR								C9orf139	NA	NA	NA
cg13765621	chr1_158157348	0.492765	-0.102548	1	158157348	A	G	11054.2	PASS	rs844480	0.493826	chr1	158149228	+	20608404		AAAAAACAAAAATCATATCTCCATAATCTAATTCCTCCCATTCTACTAAC		II			NA	NA	NA	NA	NA	NA	chr1:158150620-158151503	N_Shore	AGTAGCCTATTTTCTCTAGGACTCTTGCTGCAACAGGATATGGGAGAAGGGAAACATTAA[CG]TTAGCAGAATGGGAGGAATCAGATTATGGAGACATGATCCTTGCCTTCTGGCACCTCTCC	CGTTAGCAGAATGGGAGGAATCAGATTATGGAGACATGATCCTTGCCTTC		TRUE	CD1D	NM_001766	TSS1500								CD1D	NA	NA	NA
cg13784312	chr9_134602930	0.0021787	0.436161	9	134602930	A	G	15579.9	PASS	rs10793890	0.0368794	chr9	134609065	-	53663507	63738496	AAACAAAACAAATAACAAATCAAAAAAACACCTATCCCAACAACAAAACA	AAACAAAACGAATAACGAATCAAAAAAACACCTATCCCGACGACGAAACG	I	A	Red	NA	NA	NA	NA	NA	NA		OpenSea	AAACAGCCTTTGGGGCAAGACGGGTGACGAGTCAGAGGAACACCTGTCCCGGCGGCGAGG[CG]GCCGCGGGGTGGGGCAGGCGGTGGGTTGTCAGGCCTCTCCTCTTTCCAGAGCGTGATCTT	GGGCAAGACGGGTGACGAGTCAGAGGAACACCTGTCCCGGCGGCGAGGCG			RAPGEF1	NM_005312	Body		DMR			9:134608899-134610072	Unclassified	TRUE	RAPGEF1	NA	NA	NA
cg13854219	chr1_101753380	0.0112471	-0.366654	1	101753380	C	T	3223.42	PASS	rs6656897	0.0537986	chr1	101757037	+	11774445		ATATAAACATAAAATCTTCCAAACACTCCCCTTAAAAAAATCTATTTCTC		II			NA	NA	NA	NA	NA	NA		OpenSea	CCACCATCCTCATCCCCTGTAACTCCTGATCCTAGGAGAGACCTCTCCAGTTCCCCCAAG[CG]AGAAACAGATTTTCCCAAGGGGAGTGCCTGGAAGACTTTATGTTTATACTTAGTAACTTC	TATAAACATAAAGTCTTCCAGGCACTCCCCTTGGGAAAATCTGTTTCTCG								TRUE						NA	NA	NA
cg13866190	chr8_22497651	0.10862	0.280094	8	22497651	T	C	539.74	PASS	rs190551619	0.134654	chr8	22499776	+	55682421		CTATACAATTATCTCAACATCTCTAACAACTACCCTTAAACAACAATAAC		II			NA	NA	rs73671240	0.012351	rs73671240	0.012351		OpenSea	AACCCAGGCAGCCACAGCTGCTCCCCTCCCTGAAAGTGCCTGGGCAAGAACAACAGAGTG[CG]TCACTGCTGTTCAAGGGCAGCTGCCAGAGATGCTGAGACAACTGCACAGCCCAGGCCTGT	TGTGCAGTTGTCTCAGCATCTCTGGCAGCTGCCCTTGAACAGCAGTGACG			FLJ14107;BIN3	NR_027715;NM_018688	TSS200;Body								FLJ14107	NA	NA	NA
cg13914531	chr7_128577014	0.0751192	-0.304697	7	128577014	G	A	742.78	PASS	rs73721684	0.10826	chr7	128579876	+	47788454		CTAAATAAAATATATAAAACCCTAAACCTAAATCAATAAACCTAAACCCC		II			NA	NA	NA	NA	NA	NA	chr7:128577818-128578756	S_Shore	TGCTTCGCTGCCTCACACAATTGTAGGGACTTCCTCAGGCTGTTGGATTTCCCCACCTTC[CG]GGGCTCAGGTCCATTGACTTAGGTCTAGGGCTCCATACATTTCACCCAGAGACTCCGGAG	CGGGGCTCAGGTCCATTGACTTAGGTCTAGGGCTCCATACATTTCACCCA			IRF5;IRF5;IRF5;IRF5;IRF5;IRF5;IRF5	NM_001098630;NM_001098627;NM_032643;NM_001098631;NM_002200;NM_001098629;NM_001098628	5'UTR;TSS1500;5'UTR;5'UTR;5'UTR;5'UTR;5'UTR					7:128579654-128580056	Unclassified		IRF5	NA	NA	NA
cg13948857	chr5_131755477	0.00210348	-0.437502	5	131755477	G	T	13753	PASS	rs4451042	0.0368794	chr5	131763756	+	45710473		AACCAAATACTAAACAACCCCAACCCATATATCTAAAAACTCTAAATACC		II			NA	NA	NA	NA	NA	NA		OpenSea	TCTATCAGTGTAGGCAATGGGCAGCTCCAACTGCTCTCACAGAAAGCTAGAGGAACATTT[CG]GTATTCAGAGCCTTCAGACACATGGGCTGGGGTTGCTCAGCATCTGGCCTCCATGGGGAA	CGGTATTCAGAGCCTTCAGACACATGGGCTGGGGTTGCTCAGCATCTGGC			C5orf56	NM_001013717	Body			TRUE					C5orf56	NA	NA	NA
cg13984040	chr12_125263204	0.0850169	0.253924	12	125263204	A	C	5824.68	PASS	rs701104	0.116398	chr12	125258948	-	15710308		AACCTATCTACTAAAAAATCAATAAAAATCRCTTCCAATAACAAATCRCC		II			rs7315890	0.000246	NA	NA	NA	NA		OpenSea	AAGGTCAAACGGACCTGTCTGCTGGGAGATCAGTGAGAATCGCTTCCAATGACAGATCGC[CG]TGTGACATTCGCATACTACCCAGAAGGAGTATAAGAATTCCACTCCCAGTGACTTCCTTA	CGGCGATCTGTCATTGGAAGCGATTCTCACTGATCTCCCAGCAGACAGGT							DMR			12:125258541-125259458	Unclassified			NA	NA	NA
cg13991834	chr1_114439025	0.0371217	0.353698	1	114439025	A	G	1293.78	PASS	rs114201291	0.077431	chr1	114430280	-	48794390		CTATCTCAAACCACACCCTAACCACATAAAATTAATACTTAACTTTTATC		II			NA	NA	NA	NA	NA	NA		OpenSea	CTTTAGGTTCTCTATCTCAGACCACACCCTAACCACATAAAATTAATGCTTAACTTTTAT[CG]TTAGGTAGCCAACCTAGAACTGAAATAGAGTTCAGGAAGAGCCTCTGGAGTAATTTTATT	TATCTCAGACCACACCCTAACCACATAAAATTAATGCTTAACTTTTATCG			BCL2L15	NM_001010922	TSS200								BCL2L15	NA	NA	NA
cg14039779	chr17_41848745	0.0750923	0.296174	17	41848745	G	A	1379.98	PASS	rs150386148	0.10826	chr17	41857714	+	60699301		CCATAACAAACTATCATAATTACCCAATTATAACATCAAAAACAAATCCC		II			NA	NA	NA	NA	NA	NA	chr17:41855634-41856346	S_Shore	AGCATTAAAAACACAAGCCCAGAGGCAGCCAGCCATGCTCTGCTGCTCCTACTCCCTTCC[CG]GGACCTGTCCCTGATGTCATAACTGGGTAACTATGACAGCTTGTCATGGGGACAGCTAGG	CGGGACCTGTCCCTGATGTCATAACTGGGTAACTATGACAGCTTGTCATG			DUSP3;C17orf105	NM_004090;NM_001136483	TSS1500;TSS200								DUSP3	NA	NA	NA
cg14075731	chr17_72534133	0.0452237	-0.293539	17	72534133	C	A	11171	PASS	rs4788844	0.0822742	chr17	72527607	-	51735460		TCTAAAAATTCTACCTAAACTCTAACTTACACCTTCTACACATCTAAACC		II			NA	NA	NA	NA	NA	NA		OpenSea	CCCAGATGCACTCTGGAAGTTCTGCCTGAGCTCTGGCTTGCACCTTCTGCACATCTAGAC[CG]CCTTTGACTTTCTTACTCATTCACTTCCTTTTATAGAGTGGGTAGTTCCTGCTTTTAATT	CTGGAAGTTCTGCCTGAGCTCTGGCTTGCACCTTCTGCACATCTAGACCG			CD300LB;CD300LB	NM_174892;NM_174892	1stExon;5'UTR	low-CpG:70039145-70039203							CD300LB	NA	NA	NA
cg14080050	chr9_33157419	0.00346633	-0.417921	9	33157419	G	T	7899.24	PASS	rs10758194	0.0446669	chr9	33159025	-	15706356		TTCTTAAACAAACAAAAACTCTACCCAAAATACTCCTCTAAATATCAAAC		II			NA	NA	NA	NA	NA	NA		OpenSea	AATTCTACCTATTCTTGGGCAGGCAGGGACTCTGCCCAGAGTACTCCTCTAAATGTCAGG[CG]CTACCCAACACCTTAATACCACATCCCCACAATCCCATAACGCAAATACCAGCTTCCCTA	CGCCTGACATTTAGAGGAGTACTCTGGGCAGAGTCCCTGCCTGCCCAAGA			B4GALT1	NM_001497	Body			TRUE					B4GALT1	NA	NA	NA
cg14089110	chr17_7026284	0.0167749	-0.347269	17	7026284	T	C	8706	PASS	rs4796382	0.0600701	chr17	7018627	-	70733436		TACAAAAAAACAACTCTCCTCRCAAAAAAAATCCAACCTCAAAAAACCCC		II			NA	NA	rs61637968	0.180155	NA	NA		OpenSea	GGAAGGGGCTTTGCAGAAAAACAGCTCTCCTCGCAGGAGGAATCCAACCTCAGAGAGCCC[CG]TCCGGCCCAGACCCTGCCCCAGCCCAGGCAACACAAACACTGTCCTCAGGCCCAGCCACT	CGGGGCTCTCTGAGGTTGGATTCCTCCTGCGAGGAGAGCTGTTTTTCTGC			ASGR2;ASGR2;ASGR2;ASGR2	NM_080914;NM_001181;NM_080912;NM_080913	TSS1500;TSS1500;TSS1500;TSS1500								ASGR2	NA	NA	NA
cg14172126	chr9_139599041	0.0196338	0.339314	9	139599041	C	T	10008.5	PASS	rs56093903	0.0639128	chr9	139608277	+	39602401		CAACACTAACCCAAAAAAACAATTCACAAAACCAAAAAACTAAAACCCTC		II			rs73554023	0.013266	NA	NA	NA	NA	chr9:139606300-139607433	S_Shore	CCCAGGGTGGCTGGCTCGGGGCCAGAGCCCTGGTGGGAGCCCAGCCTGCCCCTCTAGTGG[CG]AGGGCCTCAGTTTCCTGGCCTTGTGAACTGCTTTTCTGGGTTAGTGCTGTGGGGCTCCTG	AGCACTAACCCAGAAAAGCAGTTCACAAGGCCAGGAAACTGAGGCCCTCG			FAM69B	NM_152421	Body								FAM69B	NA	NA	NA
cg14173033	chr17_80545238	0.001126	-0.460483	17	80545238	A	G	7756.09	PASS	rs3794717	0.0304371	chr17	80545310	-	11751349		TATTTACATTTCRAAACTACAAAAAATCTAATCATACTAAAAAAATAATC		II			NA	NA	NA	NA	NA	NA	chr17:80545433-80545658	N_Shore	GTCTGAGGCAATGTTTGCATTTCGAAGCTGCAGGAAATCTAGTCATGCTGGGGAAGTGGT[CG]TGGAGTCGGCCGTCATGGGATTCCCGTGGGAGGACCTGCCTGAAAAGAGATGAGAGTTTC	GTTTGCATTTCGAAGCTGCAGGAAATCTAGTCATGCTGGGGAAGTGGTCG			FOXK2	NM_004514	Body				17:78138561-78138626				FOXK2	NA	NA	NA
cg14191134	chr10_80729279	0.116417	0.270226	10	80729279	G	T	1951.17	PASS	rs7913088	0.140759	chr10	80734594	-	55646316		CCCCAACCTAACTCTACAAATCCAAAACCACAAAAAACAAAATATCAACC		II			NA	NA	NA	NA	NA	NA	chr10:80733751-80734013	S_Shore	AGCTCCTTCCTCCCCAGCCTGGCTCTGCAAGTCCAGAACCACAGAGAGCAAAGTGTCAGC[CG]GGAAGAGGCGAGGGTCGGTCCCACCAGGCTCCAGGTCAAAGCCTTCTCCTAAGTGAGCTG	CGGCTGACACTTTGCTCTCTGTGGTTCTGGACTTGCAGAGCCAGGCTGGG			LOC283050;LOC283050;LOC283050	NR_024431;NR_024429;NR_015429	Body;Body;Body					10:80734574-80734826	Unclassified		LOC283050	NA	NA	NA
cg14257907	chr1_165851290	0.213708	-0.184783	1	165851290	G	T	16963.9	PASS	rs10753696	0.227303	chr1	165853483	-	31806423		ACCAAACRTCTAACCTTCAAACATTCTTCTCTACTATAATATTATTTCCC		II			NA	NA	rs58173992	0.033394	NA	NA		OpenSea	TGCCTGAGGAGGCCAAGCGTCTGGCCTTCAAGCATTCTTCTCTGCTGTGATGTTGTTTCC[CG]TCCTGAAAAGCAGGGAGGAAATGATCAATCAGTGTGCCTCAACCTGGAGCCGATTGGCTG	CGGGAAACAACATCACAGCAGAGAAGAATGCTTGAAGGCCAGACGCTTGG			UCK2	NM_012474	Body			TRUE					UCK2	NA	NA	NA
cg14288326	chr7_77033435	0.0290651	-0.318597	7	77033435	C	A	1884.55	PASS	rs10216233	0.0708366	chr7	77042644	-	40766320		TCCCATATTCAATCAAAATAACCAAACCTTTAAAACCCACTCAATTTCAC		II			rs7805856	0.195585	NA	NA	NA	NA	chr7:77044840-77045719	N_Shelf	AAATGGAGTTGTCCCATGTTCAGTCAAAATGGCCAGGCCTTTAAAGCCCACTCAGTTTCA[CG]TGGTCCATACCCAAAAGGAAGTGAAGTTGGGTAGGGCAGCCCTCTTGGCAGGCAATCCCT	CCCATGTTCAGTCAAAATGGCCAGGCCTTTAAAGCCCACTCAGTTTCACG			PION	NM_017439	Body			TRUE					PION	NA	NA	NA
cg14343652	chr7_130779890	0.00769893	-0.38404	7	130779890	C	T	2704.15	PASS	rs7782452	0.0512733	chr7	130789013	-	71749369		AAAAAAATAAAACTAAAAAACTATTTCCACACCAAACCACAAATACTCAC		II			NA	NA	NA	NA	NA	NA	chr7:130790358-130792773	N_Shore	ACAATGGGAGGAGGGAGATGGGGCTAGAGAGCTATTTCCACACCAGACCACAGATACTCA[CG]TTCCAGTCAGGTTTGCCTGAGTAGGTCTATAAGCCTTCCTCATCAAAACTGCAAGTAATA	CGTGAGTATCTGTGGTCTGGTGTGGAAATAGCTCTCTAGCCCCATCTCCC			FLJ43663;FLJ43663	NR_015431;NR_024153	Body;Body		RDMR						FLJ43663	NA	NA	NA
cg14376836	chr9_94609451	0.00516649	-0.401406	9	94609451	A	C	3319.3	PASS	rs2141368	0.0461575	chr9	94606638	+	51800313		ACAACTCCCTAAACRAAAAACAAACRCTAATCTATAAAAAATACAAAAAC		II			rs16907877	0.12409	NA	NA	NA	NA		OpenSea	GTTTGCAGGTTCCTGGGGGCCTCCTCTGGGCCGGCACACAAGATGGGCTCTCGGCCTCCA[CG]CTCCTGCACCTTCCACAGACCAGCGCTTGTTCCTCGCCCAGGGAGCTGCCAGCCCCAAAG	CGCTCCTGCACCTTCCACAGACCAGCGCTTGTTCCTCGCCCAGGGAGCTG			ROR2	NM_004560	Body			TRUE	9:93646430-93646580				ROR2	NA	NA	NA
cg14516183	chr3_122935517	0.538607	0.0919817	3	122935517	A	G	1675.7	PASS	rs56739610	0.539187	chr3	122928186	+	33693431		AATATCCAATTTTCAATATACATCTATCAAAAAATTAAACAAATTTCCTC		II			NA	NA	NA	NA	NA	NA		OpenSea	CTACTGATTATGAACAAAGCACAGGAATGCAGGAGTGCAGAAAGTATTTTAAAATGCTTT[CG]AGGAAACTTGCTCAACTTCCTGATAGATGTACACTGAAAACTGGACATTATAACATTAAG	CGAGGAAACTTGCTCAACTTCCTGATAGATGTACACTGAAAACTGGACAT			SEC22A	NM_012430	Body					3:122928179-122928227	Gene_Associated_Cell_type_specific		SEC22A	NA	NA	NA
cg14523734	chr7_128023522	0.0388067	0.302436	7	128023522	T	G	9973.77	PASS	rs1077322	0.0782014	chr7	128020864	-	25736468		CACAACAAAACCACCAAATCAACACCCACATAAAACCTAATCAAAATATC		II			NA	NA	NA	NA	NA	NA		OpenSea	AGGGGGAGGACCACAACAAAGCCACCAGGTCAGCACCCACATAAGGCCTAGTCAGGGTGT[CG]ATGCATAAAGGAAGACACCTTATGCTCCCTCTGGAGCCCCAGTACAGGCCCCCAGCTCAC	CGACACCCTGACTAGGCCTTATGTGGGTGCTGACCTGGTGGCTTTGTTGT								TRUE						NA	NA	NA
cg14538319	chr15_93456069	0.0245878	0.327594	15	93456069	T	C	7153.45	PASS	rs4778058	0.0681705	chr15	93464153	+	43711385		RACAACTATTAACATCTACACTACCTTACCTCCACTTATCCCATACTATC		II			NA	NA	NA	NA	NA	NA		OpenSea	CAAAGGAGATATGCTTAGTTTGCAAGTTTATTGGGGAGGTTGACAAGCGGCCAGATTACT[CG]ATAGTATGGGACAAGTGGAGGCAAGGTAGTGTAGATGTTAACAGCTGCCGGAGCTTTGGA	GCAGCTGTTAACATCTACACTACCTTGCCTCCACTTGTCCCATACTATCG			CHD2;CHD2	NM_001271;NM_001042572	Body;Body			TRUE					CHD2	NA	NA	NA
cg14556762	chr1_170523792	0.21939	-0.212938	1	170523792	A	T	1304.16	PASS	rs200661888	0.232104	chr1	170532470	-	27669358		ACTAAAATTTCTATTCTCTTTTTTATTCTCTATAAAATTAAAATAAACTC		II			NA	NA	NA	NA	NA	NA		OpenSea	TATCCTGTTACACTAGGATTTCTATTCTCTTTTTTATTCTCTGTAAAATTGAAATGAACT[CG]TCTTCCTCCTTTCTTACAAAGCCTTCCACATTAGATAGGGTTCTTTGGGATGTGAGTAAT	CTAGGATTTCTATTCTCTTTTTTATTCTCTGTAAAATTGAAATGAACTCG								TRUE						NA	NA	NA
cg14560364	chr9_34685940	0.0817052	-0.256572	9	34685940	C	T	2896.34	PASS	rs928150	0.113364	chr9	34686892	+	68657348		CATTCTCAACACTATAACTACATTTAATCAACATCTACTTCCTCTTTCAC		II			NA	NA	NA	NA	NA	NA		OpenSea	GGGCTCCTGGCCCACCAGAACTCTGGATAAATGAAAATGCAACAATTGTCAGTGACTCAC[CG]TGAAAGAGGAAGCAGATGTTGATTAAATGTAGTCACAGTGCTGAGAATGTTAGAGTGGGG	ATTCTCAGCACTGTGACTACATTTAATCAACATCTGCTTCCTCTTTCACG								TRUE						NA	NA	NA
cg14573817	chr12_107339239	0.0496536	-0.28798	12	107339239	T	C	14610.8	PASS	rs4964504	0.0857127	chr12	107348689	-	56676465		RACCTTCTAAAATATCTCCTACAACCCTACTCTAAAACTCAAAACRAAAC		II			NA	NA	NA	NA	NA	NA	chr12:107349152-107350089	N_Shore	GTCCTCAAAACGACCTTCTGAGGTGTCTCCTGCAACCCTGCTCTGAAGCTCAGAGCGAGA[CG]GCCTCACATCCCAGGGGGCTCAGCTCTGGCGGGGCCGCCACGCGCCTCCCCGTGCCTTTG	ACCTTCTGAGGTGTCTCCTGCAACCCTGCTCTGAAGCTCAGAGCGAGACG			C12orf23	NM_152261	TSS1500				12:105872769-105873066				C12orf23	NA	NA	NA
cg14586500	chr9_130701217	0.0894654	-0.253259	9	130701217	T	G	11009.2	PASS	.	0.11902	chr9	130697656	-	40751461		AAAAAATCAAAAAAATCACACATATAACCTTAAAACCTACTAAATCCAAC		II			NA	NA	NA	NA	NA	NA	chr9:130699759-130700266	N_Shelf	TGGTGGAGGAAGAGAAGTCAGAGAGGTCACACATGTGGCCTTAGAACCTGCTAAGTCCAA[CG]TCAGCATGTGACAGGAGGGGAAGTGAGGCAAGACGGCAGAACCCAGGGGAAAAGGTGGCA	AGAAGTCAGAGAGGTCACACATGTGGCCTTAGAACCTGCTAAGTCCAACG			DPM2	NM_003863	3'UTR								DPM2	NA	NA	NA
cg14588003	chr15_93363439	0.0412133	-0.298968	15	93363439	C	T	10869.9	PASS	rs8182061	0.0798102	chr15	93361889	-	37733370		TTCCRCTAACATTCTCTATATATTTTCTTAAAATCTCTATTCTACAATAC		II			NA	NA	NA	NA	NA	NA		OpenSea	CCCCTGTATCTTTCCGCTGGCATTCTCTGTATATTTTCTTGAAGTCTCTATTCTGCAGTA[CG]TCTTAGTTAAAGGAAGATTATCTCCAGGTATGGCGATGGGGCTGCTGTAGGCCATTAGAA	TCCGCTGGCATTCTCTGTATATTTTCTTGAAGTCTCTATTCTGCAGTACG							CDMR	TRUE						NA	NA	NA
cg14605396	chr9_120472211	0.0113364	-0.366281	9	120472211	A	G	1551.98	PASS	rs11536879	0.0537986	chr9	120478054	+	40622507		ACCCAACAAAAAACAACAATATATACTCCCTACCTTAAATACCTTCACAC		II			NA	NA	NA	NA	NA	NA		OpenSea	TAGGGAGACACAGATGGCTGGGATCCCTCCCCTGTACCCTTCTCACTGCCAGGAGAACTA[CG]TGTGAAGGTATTCAAGGCAGGGAGTATACATTGCTGTTTCCTGTTGGGCAATGCTCCTTG	CGTGTGAAGGTATTCAAGGCAGGGAGTATACATTGCTGTTTCCTGTTGGG	TRUE		TLR4;TLR4;TLR4	NR_024169;NM_138554;NR_024168	Body;3'UTR;Body								TLR4	NA	NA	NA
cg14659511	chr13_99660632	0.00888593	-0.441878	13	99660632	T	C	1202.96	PASS	rs11843249	0.0537214	chr13	99668433	-	44710345		ACATCTCTTTCCTTAACCTAAATATACTATTTATTTAATCCTACATCAAC		II			NA	NA	NA	NA	NA	NA		OpenSea	TATATTAGCAAACATCTCTTTCCTTGACCTAAATATGCTGTTTATTTAATCCTGCATCAG[CG]GGAAACAGAGAAGCAAAGGAAAAAAAAAAGTCCAAAAAACGAGTGAAATCTCTAAGATGA	CATCTCTTTCCTTGACCTAAATATGCTGTTTATTTAATCCTGCATCAGCG			DOCK9;DOCK9	NM_015296;NM_001130049	Body;Body			TRUE					DOCK9	NA	NA	NA
cg14665413	chr4_38854849	0.0333225	-0.311056	4	38854849	C	T	1548.61	PASS	rs146190243	0.0743344	chr4	38859728	-	16704332		ATTCAAAAACAAAAAAACTATTCTTATCRAAACTATCATAACTCAAAAAC		II			rs73811232	0.054437	NA	NA	NA	NA		OpenSea	ACAACACCAATGTTCAGAAACAAGGAGACTATTCTTGTCGAGGCTGTCATAACTCAGAAA[CG]TCTGTAAGGGGATGACAAAAACACAAAAATCAAGTAATAGCGAAGATGGCAATGACAGTT	TTCAGAAACAAGGAGACTATTCTTGTCGAGGCTGTCATAACTCAGAAACG			TLR6	NM_006068	TSS1500			TRUE				TRUE	TLR6	NA	NA	NA
cg14700707	chr6_32196805	0.0138069	0.356853	6	32196805	C	T	1010.78	PASS	rs9404942	0.0579197	chr6	32191840	+	72662458		CCATTACTAAAATATCCAAAACATTATATAACTCAAAAAACAACTCAAAC		II			NA	NA	NA	NA	NA	NA		OpenSea	GAGCCACCTCCTCTGCTCCCACTGCCCCTCTTCTTCCTCCTCGGCCTGCTGCAAGCCTCA[CG]TCTGAGCTGTTTCCTGAGTCACACAATGTCCTGGACACCCTAGTAATGGGGGGCGGAGGA	CATTACTAGGGTGTCCAGGACATTGTGTGACTCAGGAAACAGCTCAGACG		TRUE	NOTCH4;NOTCH4	NM_004557;NM_004557	1stExon;5'UTR			TRUE					NOTCH4	NA	NA	NA
cg14704980	chr7_41602280	0.11824	-0.230997	7	41602280	C	T	384.27	PASS	rs187373783	0.142224	chr7	41607500	-	42606382		CATATAACTAATAAACTACTACTTATCTTATCTATCCAATACCAAATATC		II			NA	NA	NA	NA	NA	NA		OpenSea	GGCAGTAGGTACATGTGACTAATAAACTGCTGCTTATCTTGTCTGTCCAATGCCAGGTGT[CG]TTGTTTGGCCATCCTCATAACTCTGGGATGAGAATCTCTCCATCACCAAGGGGGAAAATA	CGACACCTGGCATTGGACAGACAAGATAAGCAGCAGTTTATTAGTCACAT								TRUE						NA	NA	NA
cg14742715	chr11_18291312	0.0110461	-0.424437	11	18291312	C	T	1023.78	PASS	rs15790	0.0537986	chr11	18286807	+	30694389		AAAAAAACTAATAAATATAACAACAACTATAATTTCTTCTTCTCCAATCC		II			NA	NA	rs750948	0.034309	rs750948	0.034309		OpenSea	GAGAGAGGAAGGAAGAAATGAAGGAAGGAAGGAAAGAAAGAAAAAATAAAAGAGTGAAAA[CG]GACTGGAGAAGAAGAAACCACAGTTGCTGCTATATCCACCAGCCTCTCTGCATGTCCTGG	CGGACTGGAGAAGAAGAAACCACAGTTGCTGCTATATCCACCAGCCTCTC			SAA1;SAA1	NM_199161;NM_000331	TSS1500;TSS1500								SAA1	NA	NA	NA
cg14761989	chr17_79552079	0.0546428	0.388964	17	79552079	C	G	580.65	PASS	rs80156290	0.0897939	chr17	79544417	-	52607309		AACCCTTCTCCTTAACCTCTTTAAAACAACCATCCTTAAAATTACTCAAC		II			rs117665608	0.015625	NA	NA	NA	NA		OpenSea	CACCTCTCCCAGACCCTTCTCCTTGACCTCTTTAGAGCAGCCATCCTTGGAGTTGCTCAA[CG]CCCTCTTCTCTTCTCCCTCTGAACCACAGCTTGGCTCATCTACTTCCGGGTTAGCTCAAC	ACCCTTCTCCTTGACCTCTTTAGAGCAGCCATCCTTGGAGTTGCTCAACG			NPLOC4	NM_017921	Body			TRUE				TRUE	NPLOC4	NA	NA	NA
cg14779825	chr19_43108634	0.0977788	0.244414	19	43108634	A	G	1450.76	PASS	rs11666425	0.125388	chr19	43099845	-	46605321		RAACCTTCCATATTCTCTCTAACCATCTTAAATATCCTCTATTTTCRCCC		II			NA	NA	NA	NA	NA	NA		OpenSea	AGCTGGGGCTCGGGCCTTCCATGTTCTCTCTGACCATCTTGGGTGTCCTCTGTTTTCGCC[CG]GCTGACTGTCCTGTGGTCACCCCACCTTCCCTATGGTTGGTGCAGCAGGAAGTGGGGAGT	CGGGCGAAAACAGAGGACACCCAAGATGGTCAGAGAGAACATGGAAGGCC			CEACAM8	NM_001816	TSS1500					19:43099648-43101397	Unclassified		CEACAM8	NA	NA	NA
cg14899065	chr15_81591265	0.104196	0.271397	15	81591265	C	T	1500.7	PASS	rs11857713	0.130913	chr15	81587108	+	65765379		ATTACTTCCTATTTTCTATTACRTACTATAATCCTTTCTCTATAACCCCC		II			NA	NA	NA	NA	NA	NA		OpenSea	CCCACAAACATTTCCATAAAAGCAATCAGCACGACATAATTTTATTGGGCACTGGAGAGG[CG]GGGGTCACAGAGAAAGGATCATAGCACGCAATAGAAAACAGGAAGCAATTTGCTTGAGGT	CGGGGGTCACAGAGAAAGGATCATAGCACGCAATAGAAAACAGGAAGCAA			IL16;IL16	NM_172217;NM_004513	Body;TSS1500					15:81585957-81587141	Unclassified		IL16	NA	NA	NA
cg14942952	chr22_44567740	0.0115572	0.36537	22	44567740	C	T	5472.74	PASS	rs6006689	0.0537986	chr22	44576268	-	29786412		CCAACTATCCCTTTATTAAACAATCTTCAATTAACACATAAAAATATACC		II			NA	NA	NA	NA	NA	NA		OpenSea	TTAACCCTGCCCCAGCTGTCCCTTTATTAAACAGTCTTCAGTTAGCACATGGGAATATAC[CG]TCTCTTTGCTGCTGGGACTGTGACTGCTGCTACATCTATGTGGCTGTGATCCAGAGTCAG	CGGTATATTCCCATGTGCTAACTGAAGACTGTTTAATAAAGGGACAGCTG			PARVG;PARVG;PARVG;PARVG;PARVG;PARVG	NM_022141;NM_001137605;NR_024427;NM_001137606;NR_024428;NR_024426	TSS1500;5'UTR;Body;TSS1500;TSS1500;TSS1500			TRUE					PARVG	NA	NA	NA
cg14989202	chr1_9710394	0.196926	0.191629	1	9710394	T	C	14075.7	PASS	rs4534387	0.212936	chr1	9714843	-	74631492		ACAAATATTTCCTTAACRTAAAACCTTCAAAAAACTCTTTCAAACTAAAC		II			NA	NA	NA	NA	NA	NA	chr1:9711780-9713001	S_Shore	TTGGGGCCCCAGCAAATGTTTCCTTAACGTGGGACCTTCAGAAGGCTCTTTCAGGCTGGG[CG]CGGTGGCTCACGCCTGTAATTCCAGCACTTTGGGAGGCCGAGGTGGGCGGATCACTTGAG	CAAATGTTTCCTTAACGTGGGACCTTCAGAAGGCTCTTTCAGGCTGGGCG			C1orf200;PIK3CD	NR_027045;NM_005026	TSS200;5'UTR								C1orf200	NA	NA	NA
cg15027815	chr1_202136988	0.00873101	-0.378369	1	202136988	G	A	5957.77	PASS	rs13375378	0.0537214	chr1	202131184	+	20705489		ACTAACTAATATAAAAAATAAAACAAAAACCAATCTCCAAATCACTACTC		II			NA	NA	NA	NA	NA	NA		OpenSea	GTTCCCGTGCTCAGGACAGACTGGAGGGAAGCAGGAACCTGGGAATCCCTAACATGCTTG[CG]AGCAGTGACCTGGAGACTGGCCTCTGCCTCACCCCCCACACCAGTCAGTGTTTCCACTGG	CTGACTGGTGTGGGGGGTGAGGCAGAGGCCAGTCTCCAGGTCACTGCTCG			PTPN7	NM_002832	TSS1500			TRUE		1:202131083-202131640	Promoter_Associated		PTPN7	NA	NA	NA
cg15078838	chr2_28116199	0.159387	0.290185	2	28116199	G	A	729.67	PASS	rs186913468	0.179866	chr2	28114349	+	36784300		TCAAAATCCCCTAAATACTACTACTACAATTTATATTTCCTAATTTTAAC		II			NA	NA	NA	NA	NA	NA	chr2:28113060-28113764	S_Shore	TTTATTTTGGGGTAGCAGACCCTTGCAAAAATTGTAATTTTGCATTTTCCTTTTGCAATA[CG]TCAAAATCAGGAAATACAAATTGCAGTAGTAGTATTCAGGGGACTCTGACCACCGTAAAT	CGTCAAAATCAGGAAATACAAATTGCAGTAGTAGTATTCAGGGGACTCTG			BRE;RBKS;LOC100302650;BRE;BRE;BRE;BRE	NM_199193;NM_022128;NR_028308;NM_199192;NM_199194;NM_199191;NM_004899	5'UTR;TSS1500;TSS1500;5'UTR;5'UTR;5'UTR;5'UTR					2:28112624-28114459	Unclassified		BRE	NA	NA	NA
cg15136975	chr1_19779673	0.155519	0.210511	1	19779673	T	C	3754.53	PASS	rs11590840	0.176787	chr1	19781337	-	45738306		AAACAAAAACAAAACCATTTCTAAATAACACATCAAAAAATTACTATTCC		II			NA	NA	rs75620194	0.074219	rs75620194	0.074219		OpenSea	TAGAGGCTGTGAGGCAAAGGCAGAACCATTTCTGGGTGACACATCAGAAAATTACTGTTC[CG]TTCATCTAAATGATGTTTAAAATGCCCACTGCAGCATGAAAGTGCCTCTGCTGAGAAACT	CGGAACAGTAATTTTCTGATGTGTCACCCAGAAATGGTTCTGCCTTTGCC			CAPZB	NM_004930	Body			TRUE		1:19781309-19781446	Promoter_Associated_Cell_type_specific		CAPZB	NA	NA	NA
cg15141868	chr7_37963997	0.0766658	-0.30317	7	37963997	G	C	563.74	PASS	rs145409527	0.109259	chr7	37959966	-	44607485		AAAAAACRACCATAATAAATAACTAATATCATTTCTTCAAAAAAAAACTC		II			NA	NA	NA	NA	NA	NA	chr7:37960316-37961046	N_Shore	GAATGGGAGCTGAGGAGCGGCCATGATGAATAGCTAGTATCATTTCTTCAGGAAAAGACT[CG]TCTTTCCACTTTTAATTTGGAGGAAGAAGTTTGCAATTTTGTCGAGGGGCAATGTAGGCG	CGAGTCTTTTCCTGAAGAAATGATACTAGCTATTCATCATGGCCGCTCCT			EPDR1	NM_017549	TSS200								EPDR1	NA	NA	NA
cg15198193	chr1_180917994	0.00864814	0.378803	1	180917994	T	C	1565.76	PASS	rs77556828	0.0537214	chr1	180914866	-	17807301		AAATCTACACCTACAAAACCTTTACCCTAAACAACTACAACTAAAAATAC		II			NA	NA	rs79222060	0.011729	rs79222060	0.011729		OpenSea	GGGCTCTCTAGGAGTCTGCACCTGCAGAGCCTTTGCCCTAGGCAACTGCAGCTGAGAGTG[CG]TTGGTGGGGAGTGTGCGGGAGGGGGTAGAGTTGGCAGGTTTGACTCCACTGTCCCCCTGC	CGCACTCTCAGCTGCAGTTGCCTAGGGCAAAGGCTCTGCAGGTGCAGACT			KIAA1614	NM_020950	3'UTR								KIAA1614	NA	NA	NA
cg15256491	chr7_4732335	0.0376417	-0.352796	7	4732335	G	A	1716.76	PASS	rs113032284	0.0775116	chr7	4729610	+	42810433	54689400	CTTCACATAAAAAAACAAAACAACACCACCTAAATTTTCACATCTACTCA	CTTCACGTAAAAAAACGAAACAACACCACCTAAATTTTCACGTCTACTCG	I	C	Grn	NA	NA	NA	NA	NA	NA		OpenSea	TGTGCTGAGCTGGGCTTTGCACTTGGGACAAGAAAGGGTGTCAGATCAGTCTCTTTCCAG[CG]AGTAGACGTGAAAACTCAGGTGGTGCTGTCTCGCTTCTCCACGTGAAGGATCAGCCTGCA	CTTCACGTGGAGAAGCGAGACAGCACCACCTGAGTTTTCACGTCTACTCG			FOXK1	NM_001037165	Body			TRUE	7:4695929-4696447				FOXK1	NA	NA	NA
cg15275312	chr3_50362371	0.151371	0.247708	3	50362371	G	A	1625.7	PASS	rs11549673	0.172704	chr3	50363059	-	69705300		AAAAATCAAACTAACACTACCCCCAACCTCTATCCAACACAAAAAAAATC		II			rs72932983	0.039726	NA	NA	NA	NA	chr3:50365306-50365885	N_Shelf	AGGTAGGTCGGAAGAATCAGGCTGGCACTGCCCCCAGCCTCTGTCCAACACAGGAGGAAT[CG]AGGTAGCAAACGGCTGAAATGCTCTGACTAGGGGTTAAAAGGGAAGTGAAGGAAAGGAAG	AGAATCAGGCTGGCACTGCCCCCAGCCTCTGTCCAACACAGGAGGAATCG			TUSC2	NM_007275	3'UTR								TUSC2	NA	NA	NA
cg15321908	chr3_53193548	0.0281138	0.320407	3	53193548	G	T	595.67	PASS	rs13319192	0.0701467	chr3	53187213	-	26759354		CAATCCAAAAAAAACACATTTAAAAAACAATCAATAATACCAACTCCCAC		II			NA	NA	NA	NA	NA	NA	chr3:53190509-53190764	N_Shelf	TGGGGTTGAGGCAATCCAGGGGAGGCACATTTGGGGGACAGTCAGTGATACCAGCTCCCA[CG]TGAAGGACAGGGATGTAGGAGGCATCCTGATGTCCCCGGTCATCCCCTGCCCTCACTTCC	CGTGGGAGCTGGTATCACTGACTGTCCCCCAAATGTGCCTCCCCTGGATT														NA	NA	NA
cg15331705	chr8_129170108	0.154958	0.210791	8	129170108	C	T	1722.36	PASS	rs16893188	0.176364	chr8	129180010	-	72686432		TATAAACATCCTAAAACAAAACTACAACCATTTACATCTTAATTTAAAAC		II			rs2648846	0.492342	NA	NA	NA	NA		OpenSea	GGGGCTCCTGATATGGGCATCCTAGAACAAAACTGCAGCCATTTGCATCTTAGTTTGAAA[CG]AGGCTGGAGATGGAAGCAGGGAGCCACAACGGGTCTCAGAAATGTCAGATAGCATGGGCA	ATGGGCATCCTAGAACAAAACTGCAGCCATTTGCATCTTAGTTTGAAACG								TRUE						NA	NA	NA
cg15334250	chr3_184303931	0.053033	-0.284005	3	184303931	C	A	4127.3	PASS	rs10049112	0.0884014	chr3	184297495	-	21765347		AATCATAACTTATACCCTATACCCTACAAAAAAATTTAAAAAAATATACC		II			NA	NA	NA	NA	NA	NA	chr3:184301117-184302134	N_Shelf	GTACAGGAGTGAGTCATAGCTTGTGCCCTGTGCCCTGCAGGGGAATTTGGGGAAGTGTGC[CG]TGGTCGACTGAAACAGCCTGGCCGCCGAGAGGTGTTTGTGGCCATCAAGACGCTGAAGGT	CGGCACACTTCCCCAAATTCCCCTGCAGGGCACAGGGCACAAGCTATGAC			EPHB3	NM_004443	Body				3:185780041-185780288				EPHB3	NA	NA	NA
cg15350899	chr11_118772160	0.0608406	-0.320104	11	118772160	G	A	825.78	PASS	rs61730467	0.0960734	chr11	118781763	+	53709389		RTATTTCTTTATAACTACCAAACTCAACTTTCTTCRACTCTCTTATAACC		II			NA	NA	NA	NA	NA	NA	chr11:118781060-118781732	S_Shore	GGGCTGCCCGAGGGCTGAGTGGGAGCGCCGGACCCATTGAACAGATGAAAAGACTGAGGC[CG]GCCACAAGAGAGCCGAAGAAAGTTGAGCCTGGTAGTCACAAAGAAACACGCACAGGGCCA	TGTTTCTTTGTGACTACCAGGCTCAACTTTCTTCGGCTCTCTTGTGGCCG			BCL9L	NM_182557	TSS200				11:118286271-118286989			TRUE	BCL9L	NA	NA	NA
cg15373592	chr6_56410433	0.0738416	-0.263216	6	56410433	T	C	1069.67	PASS	rs12205016	0.107809	chr6	56405167	-	23681459		CCTACCTAAACCCCTATTTTTCTAAATACTACTTTCTTTCTTACTAATAC		II			NA	NA	NA	NA	NA	NA	chr6:56407464-56407926	N_Shelf	TGTCCAATATTCCTGCCTGGGCCCCTGTTTTTCTGGGTGCTGCTTTCTTTCTTGCTGATA[CG]AATTTCAGGGAGAACTTCTTATAGAGCATTTCGCTCTCCTGGGCAGAAAGAGGAGCCTCC	CGTATCAGCAAGAAAGAAAGCAGCACCCAGAAAAACAGGGGCCCAGGCAG			DST;DST;DST;DST;DST	NM_015548;NM_001144770;NM_183380;NM_001144771;NM_001144769	Body;Body;Body;Body;Body								DST	NA	NA	NA
cg15388107	chr7_36694265	0.0404327	-0.300074	7	36694265	G	A	1862.55	PASS	rs12540585	0.0794152	chr7	36700916	+	66751469	35634309	ACTCAATCCACCTAACAAAAAATTACAACAACACTATCCCAACTCACTCA	ACTCAATCCACCTAACAAAAAATTACGACAACACTATCCCAACTCACTCG	I	A	Red	NA	NA	NA	NA	NA	NA		OpenSea	TGGAATTGGTGTTAAAAATGTTCGGCTTCACCCTGGGCTACTCTCAGAATAAGAGAAGCT[CG]AGTGAGCTGGGATAGTGCTGTCGTAATTTCCTGCCAGGTGGACTGAGTATCTGGAAAGCC	ACTCAGTCCACCTGGCAGGAAATTACGACAGCACTATCCCAGCTCACTCG			AOAH	NM_001637	Body	low-CpG:36667431-36667575							AOAH	NA	NA	NA
cg15416179	chr17_21181096	0.0350406	-0.308237	17	21181096	C	T	2764.3	PASS	rs12939131	0.0764	chr17	21189859	-	28745382	14761395	ATCCCTAACCATTACCCAACCACTATAAATAACTCAAAAAACACTCAACA	ATCCCTAACCATTACCCAACCACTATAAATAACTCGAAAAACACTCGACG	I	A	Red	NA	NA	NA	NA	NA	NA	chr17:21187552-21188443	S_Shore	GTGGGAGGCCGGATCCCTGACCATTGCCCAACCACTGTGAGTAACTCGGGAGGCACTCGA[CG]GGGGAGGTGTCTGGGGAGGGACTTGCACTGCACAGACCTCGTGGAGCTTGGGAACCAGGA	ATCCCTGACCATTGCCCAACCACTGTGAGTAACTCGGGAGGCACTCGACG			MAP2K3	NM_145109	Body		RDMR					TRUE	MAP2K3	NA	NA	NA
cg15513620	chr1_120181459	0.0105306	-0.369739	1	120181459	G	A	6159.11	PASS	rs403218	0.0537214	chr1	120174873	-	16657341		CTACTAAACAAAAAATAAACACCTTACACAAAATATATCCACAACCAAAC		II			NA	NA	NA	NA	NA	NA		OpenSea	AGGGGATGCCTCTACTGAGCAAGGGGTAAGCACCTTACACAGAATGTGTCCACAACCAAA[CG]TGGCAGGCGAACTTCCCCTCAGCTGGCTTGGCCAGGCACAAACCCAGACTGCCCAACCCA	TACTGAGCAAGGGGTAAGCACCTTACACAGAATGTGTCCACAACCAAACG			ZNF697	NM_001080470	5'UTR		RDMR	TRUE					ZNF697	NA	NA	NA
cg15548427	chr3_158528874	0.130407	-0.223838	3	158528874	C	G	913.67	PASS	rs61796772	0.153294	chr3	158520857	-	70740306		ATTATTCTCTTAATCTTCCACTCTACCACTATAAAACAATCATATTAAAC		II			NA	NA	NA	NA	NA	NA	chr3:158519509-158520329	S_Shore	AGTGAATAGATATTGTTCTCTTAATCTTCCACTCTGCCACTGTGAAGCAATCATATTGGA[CG]GGACTTGTGGTAGTCTTGACAGTGGTTGGTTTCTCTTATGAAATCTGATGTCTCCGAAAA	TTGTTCTCTTAATCTTCCACTCTGCCACTGTGAAGCAATCATATTGGACG			MFSD1;MFSD1	NM_022736;NM_001167903	Body;Body					3:158520799-158520904	Promoter_Associated		MFSD1	NA	NA	NA
cg15601264	chr17_54856752	0.162776	-0.206959	17	54856752	G	C	1304.76	PASS	rs34018425	0.182364	chr17	54864697	+	71621354		ACTTCTTCCTCAAAACCCATAAAAAATATCCATCTCAAAAACTAACACAC		II			NA	NA	NA	NA	NA	NA		OpenSea	AAACCTCAGAAAGAGAAACCACAGATGGGGGAACTACTGCAATGTTTTTTGGCCAGCTCA[CG]TGTGCCAGCCTCTGAGATGGACACTTTCTATGGGCCCTGAGGAAGAAGCACAGCACAGAG	CGTGTGCCAGCCTCTGAGATGGACACTTTCTATGGGCCCTGAGGAAGAAG								TRUE						NA	NA	NA
cg15681853	chr15_91388648	0.0102499	-0.370997	15	91388648	C	T	941.78	PASS	rs56079360	0.0537214	chr15	91388648	+	51658346		AAACTAAAACCTAAATATTCAAAACCAAATCACCRCTCTATTTATAACCC		II			NA	NA	rs56079360	0.015096	rs56079360	0.015096		OpenSea	ACTTCCACGTTTTATGGACTGAAGGTGCTTTCATAACAGCTGGTGATGATGAGCCAGAGG[CG]GGCTATAAACAGAGCGGTGATCTGGTCCTGAACACTCAGGTCTCAGCCCCCACCCACAAG	CGGGCTATAAACAGAGCGGTGATCTGGTCCTGAACACTCAGGTCTCAGCC								TRUE		15:91388532-91388738	Unclassified_Cell_type_specific	TRUE		NA	NA	NA
cg15700582	chr2_68970181	0.0217842	-0.333952	2	68970181	A	C	5517.75	PASS	rs10176108	0.0662782	chr2	68960656	+	56727424		TCCCTATTACATCATCAATTTCTTCTCTCTCTTTAATCCTTCCTATCAAC		II			NA	NA	NA	NA	NA	NA		OpenSea	CCCAAGGGGGTGGTGGCATCCAGAGAGATTTTTTATGGGATAAAAAATAGTAAGTTTGAA[CG]CTGACAGGAAGGATCAAAGAGAGAGAAGAAATTGATGATGCAATAGGGATGGGAGAGTGT	CGCTGACAGGAAGGATCAAAGAGAGAGAAGAAATTGATGATGCAATAGGG			ARHGAP25;ARHGAP25	NM_001166277;NM_001007231	TSS1500;TSS1500								ARHGAP25	NA	NA	NA
cg15768138	chr2_219032357	0.219072	0.254762	2	219032357	C	T	412.27	PASS	rs17838611	0.232031	chr2	219030752	+	56603414		TCTAAAAAATCCTAAAACTTTAAAAAACTCTTTAAAAACCATCTAAATTC		II			NA	NA	NA	NA	NA	NA		OpenSea	AAGCCCAGTATGTGAAGCAGATAAAAGCTGAGCCACTGTGGGGCAGAGTGTGCTAATCTC[CG]AACCCAGATGGCCCCTAAAGAGCCCCTCAAAGCTCCAGGACTCTCCAGAGAAGTCTGAAA	CTGGAGAGTCCTGGAGCTTTGAGGGGCTCTTTAGGGGCCATCTGGGTTCG			CXCR1	NM_000634	5'UTR								CXCR1	NA	NA	NA
cg15812586	chr7_139954239	0.0858082	-0.253303	7	139954239	A	G	10274.7	PASS	rs2471314	0.117073	chr7	139953117	-	48719395		AAAACCCCTCTATAAATATTTAAAACACAATATTTCAAACCTAAACCACC		II			NA	NA	NA	NA	NA	NA		OpenSea	GTTTGGGATATAAGGCCCCTCTGTGGGTGTTTAAGGCACAATATTTCAGGCCTAAACCAC[CG]AATGACACATGCCTAAACCCAGAATCCTGTATTCTCCACCAGGACTCCAGGGTATGTGAG	CGGTGGTTTAGGCCTGAAATATTGTGCCTTAAACACCCACAGAGGGGCCT								TRUE				TRUE		NA	NA	NA
cg15836722	chr2_113591655	0.0432808	0.296118	2	113591655	T	G	14374	PASS	rs1143630	0.0798102	chr2	113593785	+	41707353		TCCTTTTTACACAAATATCTAAAACAACCATAACAAAAATACCTAAACTC		II			NA	NA	NA	NA	NA	NA		OpenSea	CTGCTCATGTTACTGGTCTCAGCGTCTCCACTGACCTGTAATAAGCCATCATTTCACTGG[CG]AGCTCAGGTACTTCTGCCATGGCTGCTTCAGACACCTGTGTAAAAAGGAGAAAATGAGTG	CCTTTTTACACAGGTGTCTGAAGCAGCCATGGCAGAAGTACCTGAGCTCG		TRUE	IL1B	NM_000576	Body			TRUE					IL1B	NA	NA	NA
cg15935770	chr14_70150910	0.287967	-0.158277	14	70150910	C	G	14667.8	PASS	rs945311	0.294936	chr14	70160160	+	21741402		CTTTAAAAAATATTATTTACTCTCTCCTTATTCCAATTCAATAATAAACC		II			NA	NA	NA	NA	NA	NA		OpenSea	CATTTGTCAGCCAAGAGCAGCCTGGGCTGTATTGTCGAGAACGGGAAGTGAAAAAGGAGC[CG]GCTTATTACTGAACTGGAACAAGGAGAGAGCAAACAACACCCCCCAAAGTGCTTATCCTG	TTTGGGGGGTGTTGTTTGCTCTCTCCTTGTTCCAGTTCAGTAATAAGCCG			KIAA0247	NM_014734	Body			TRUE					KIAA0247	NA	NA	NA
cg15948124	chr6_90016025	0.0094006	-0.374993	6	90016025	G	A	5712.96	PASS	rs6919582	0.0537214	chr6	90021803	+	41800344		ACTCTAAACTATACCCTAAACAATACTATCAAACCCCTACAAATCTCAAC		II			NA	NA	NA	NA	NA	NA		OpenSea	GCCGAGGTAGGGGTAGTGAGGAGGCAGCAGATGGGGAAGGAAGCTACAGAGGGGGCTCCA[CG]TTGAGACCTGCAGGGGCCTGACAGTACTGTCCAGGGCACAGCCCAGAGTCAGCTCTCAAG	CTCTGGGCTGTGCCCTGGACAGTACTGTCAGGCCCCTGCAGGTCTCAACG			GABRR2	NM_002043	Body			TRUE		6:90020981-90022103	Unclassified_Cell_type_specific	TRUE	GABRR2	NA	NA	NA
cg15980656	chr8_97584252	0.00957116	0.374166	8	97584252	G	C	1533.7	PASS	rs16894763	0.0537214	chr8	97583236	+	68626509		TTTACCATTTAAACTAATTTCAAATATATAATTCAACRACATTCAATATC		II			NA	NA	NA	NA	NA	NA		OpenSea	TCAGTTTGGGATGATGAAAGGTCTAGAGATGGATGTGGTAATGGTTGCACAACGGTGTGA[CG]ATACTGAATGCCGCTGAACTATACACTTGAAACTAGTTCAAATGGCAAATTTTAGGTATA	TTGCCATTTGAACTAGTTTCAAGTGTATAGTTCAGCGGCATTCAGTATCG			SDC2	NM_002998	Body			TRUE					SDC2	NA	NA	NA
cg15981982	chr2_8693562	0.0886557	-0.347591	2	8693562	A	G	583.27	PASS	rs7586102	0.11842	chr2	8685837	+	29668367		AAACRAACTCCAAAAACTCCAAAACTCACTCTTATATTCCTATAAAACCC		II			NA	NA	NA	NA	NA	NA		OpenSea	GTGGCTCCCTAACAGGGGGCGGAAACAACTTTTGGTTCTGAGTCAATCTCTCTCTCTCCC[CG]GGCCCTACAGGAACACAAGAGTGAGTCCTGGAGCCTCTGGAGTCCGCCCCTCACCGATGT	CGGGCCCTACAGGAACACAAGAGTGAGTCCTGGAGCCTCTGGAGTCCGCC									2:8602972-8603449	2:8684713-8685921	Unclassified	TRUE		NA	NA	NA
cg16007497	chr4_74715881	0.0313049	-0.364563	4	74715881	T	C	1393.76	PASS	rs16850084	0.0737844	chr4	74713356	+	39621325		TAATAATCCACATATAAACCTATCAAACTATACCCAACCCAAAAAAACAC		II			NA	NA	NA	NA	NA	NA		OpenSea	GGAGAGTGGGAATGTGAAGAGATGCGTAACATGCAACTTAGTAGGAATTTTGATCTGTTT[CG]TGTTTCTCTGGGTTGGGCACAGCTTGACAGGCTTATATGTGGATCACCACATACCCTCAC	CGTGTTTCTCTGGGTTGGGCACAGCTTGACAGGCTTATATGTGGATCACC			PPBPL1	NM_001144760	TSS1500								PPBPL1	NA	NA	NA
cg16008979	chr7_101421979	0.114631	0.233227	7	101421979	G	T	2152.36	PASS	rs2529206	0.139323	chr7	101427765	-	19746408		TATTTACCRACTTCCAAAAATCACTATAAATCCCAAATATAACRACAAAC		II			NA	NA	NA	NA	NA	NA		OpenSea	ATCATCAAAGCTGTTTACCGACTTCCAAGAGTCACTGTAAGTCCCAAGTGTGGCGACAGG[CG]TGCAGGAAACTCACACACTATAAATTCCCTTTCAAAAGTCAAGAGGAAGCCGGGGGAGTG	CGCCTGTCGCCACACTTGGGACTTACAGTGACTCTTGGAAGTCGGTAAAC							DMR							NA	NA	NA
cg16024530	chr11_128676980	0.0723524	-0.264536	11	128676980	C	T	850.67	PASS	rs614613	0.106282	chr11	128673534	-	31602498		CCRTATTTCCTCACAATCACAATTACCCTCTCATACTCACATACAAAAAC		II			NA	NA	NA	NA	NA	NA		OpenSea	AGGCACATGACCCGTGTTTCCTCACAATCACAGTTACCCTCTCATACTCACATGCAAGGA[CG]AGGAACTTGTTTCCTATTACTTCACACCCACTCCCTGGCCATGCACACAATACAGTGCAG	CGTCCTTGCATGTGAGTATGAGAGGGTAACTGTGATTGTGAGGAAACACG			FLI1;FLI1	NM_002017;NM_001167681	Body;Body			TRUE					FLI1	CPG	NA	NA
cg16074643	chr6_116426165	0.0894884	0.250473	6	116426165	A	T	2371.17	PASS	rs478187	0.11902	chr6	116424276	+	26803311		RACACACAAAACACACAAAAAACTATCACAAATACTAATAAAATCATCAC		II			NA	NA	NA	NA	NA	NA	chr6:116421673-116422382	S_Shore	GCACATGCTGCATGATATTAACACTTCCTGTTTACTTGTTGGACTTCCCCTAGAGCCCAG[CG]TGATGACTCCATCAGTATCTGTGACAGTTTCTTGTGTGTTCTGTGTGCCGAGCTTAGTGC	GCACACAGAACACACAAGAAACTGTCACAGATACTGATGGAGTCATCACG			NT5DC1	NM_152729	Body			TRUE					NT5DC1	NA	NA	NA
cg16091981	chr1_17630197	0.0555296	0.281197	1	17630197	C	T	7091.51	PASS	rs6586517	0.0902235	chr1	17634543	+	25652424		AATCAAAAATATAAACTCTCAAAATCTCCTCTACCCTAAAACTACCCCTC		II			NA	NA	NA	NA	NA	NA		OpenSea	CCAAGAAACTGACAGAGCCACCCTGCCACTGGTACCAGCATTGACACCCATCTAGAGGTC[CG]AGGGGCAGCCCCAGGGCAGAGGAGATTTTGAGAGCCCACACCCCTGACCTGAGTGGGGAG	GTCAGGGGTGTGGGCTCTCAAAATCTCCTCTGCCCTGGGGCTGCCCCTCG			PADI4	NM_012387	TSS200								PADI4	NA	NA	NA
cg16096172	chr6_46927069	0.00545363	-0.399103	6	46927069	A	G	799.74	PASS	rs79490480	0.0461575	chr6	46924482	+	25689359		CAAACTACAACATTTTCATAATATTCAACAATAACTCCRCAATATCACCC		II			NA	NA	NA	NA	NA	NA		OpenSea	ATATGACTTAGAGGAAAACACAAGACTGTTGTTATAGTTTTACAAAGTGGAGCAACTTCA[CG]GGTGATATTGCGGAGCTATTGCTGAATATTATGAAAATGCTGCAGTTTGTCATATGCTGT	CGGGTGATATTGCGGAGCTATTGCTGAATATTATGAAAATGCTGCAGTTT								TRUE						NA	NA	NA
cg16097858	chr2_46768559	0.00748049	0.385323	2	46768559	G	A	6431.11	PASS	rs1868844	0.0512084	chr2	46765700	+	55634321		AAACAAAAAATAAACAAACCATCTATAAATTACTAATTTACATCACCCCC		II			NA	NA	NA	NA	NA	NA	chr2:46769471-46769676	N_Shelf	AAAAGGGGAAGATTTATTAACTCAAATGACAAATCAGAGAACAGTTGTGCAACAGGATCT[CG]GGGGTGATGCAAATTAGTAACTCACAGATGGCCTGTTTACTCTCTGCCCTTTGTGATGGG	CGGGGGTGATGCAAATTAGTAACTCACAGATGGCCTGTTTACTCTCTGCC														NA	NA	NA
cg16104584	chr1_9150852	0.0786218	-0.259114	1	9150852	T	C	1335.7	PASS	rs77263919	0.110737	chr1	9149734	+	24673478		TAAACACAATTTAATAAACAACCAAAAATTAAACCAAACCTTTAACCAAC		II			NA	NA	rs78557131	0.019983	rs78557131	0.019983		OpenSea	AACCCAAAAGGAAACTCCCCCACCTCTCTGGGAGTCTGTTTCTGATGTGGCAACCCTGGA[CG]CTGGCCAAAGGCTTGGCCTAACCCCTGGCTGCCCACCAAACTGTGCCCAACTTGCAGTCT	CGCTGGCCAAAGGCTTGGCCTAACCCCTGGCTGCCCACCAAACTGTGCCC			SLC2A5	NR_024180	TSS1500								SLC2A5	NA	NA	NA
cg16111231	chr6_160392580	0.025596	-0.325455	6	160392580	T	C	1872.89	PASS	rs9355769	0.0684767	chr6	160399700	+	66787408		AAATAAACTTATAACRCATTACTTTAAACACCTCRAAAACCTAAACRACC		II			NA	NA	NA	NA	NA	NA		OpenSea	CTTGGATGTGAAAGTGCTTCATAAATTCCACCTTGCTGTGCAACTTAAAAAAAAAAAGTA[CG]GTCGTTTAGGTTTTCGAGGTGCCCAAAGCAATGCGTCATAAGCCTATTTTTGTCTCCGTG	CGGTCGTTTAGGTTTTCGAGGTGCCCAAAGCAATGCGTCATAAGCCTATT			IGF2R	NM_000876	Body			TRUE		6:160399635-160399989	Unclassified		IGF2R	CPG	TS	NA
cg16163382	chr2_37946894	0.160375	-0.242536	2	37946894	A	G	460.27	PASS	rs142619827	0.180543	chr2	37938640	+	31649341		CCTTCCAAAAAAACCACAACCAACAATCCACCACTTACAATATATATAAC		II			NA	NA	NA	NA	NA	NA		OpenSea	ATGACTTGGGATTTGATGGGAGCTCAGGGAGCCAAGGAAGGCAAAGAGAAGCAGGAGCCC[CG]CCACACACATTGCAAGTGGTGGATTGCTGGCTGTGGTTTTCCTGGAAGGCTCTTAAATGG	CTTCCAGGAAAACCACAGCCAGCAATCCACCACTTGCAATGTGTGTGGCG								TRUE				TRUE		NA	NA	NA
cg16184008	chr6_37182039	0.00294244	0.424471	6	37182039	T	C	11319.2	PASS	rs166395	0.0423202	chr6	37186605	+	29655398		ATACAAATAACATCATAAATAACTTCATCATCTACTAAAATTTTAAAATC		II			NA	NA	NA	NA	NA	NA		OpenSea	CATACACTGAGTACAGGAGGAAGCAGCTGATGAGGATGGTGATGAAAGACAGGAAGAGGA[CG]ATTTTAAAACTCCAGCAGATGATGAAGTTATTTATGATGTTACTTGCACCCCTGTACTTT	TGCAAGTAACATCATAAATAACTTCATCATCTGCTGGAGTTTTAAAATCG			TMEM217;TMEM217	NM_145316;NM_001162900	Body;Body								TMEM217	NA	NA	NA
cg16215084	chr6_30846088	0.284474	-0.159414	6	30846088	T	C	12863.5	PASS	rs3130797	0.292001	chr6	30853948	-	38759501		TACCCCRTATTTCTAAACCTACTCTATTTACCTCTTACATTATAACTCTC		II			NA	NA	NA	NA	NA	NA	chr6:30852102-30852676	S_Shore	GCTTGGCTCTGTGCCCCGTGTTTCTGAGCCTGCTCTATTTACCTCTTGCATTGTGGCTCT[CG]CTCTGTCTCCGCCTGCCTCGTATCCTCTGCCTGCCTTTGTATCTCTGCCCCGGGCTCCTC	GCCCCGTGTTTCTGAGCCTGCTCTATTTACCTCTTGCATTGTGGCTCTCG			DDR1;DDR1	NM_013993;NM_001954	5'UTR;5'UTR			TRUE					DDR1	NA	NA	NA
cg16222326	chr8_1698911	0.0367274	-0.359592	8	1698911	A	G	1352.98	PASS	rs4623455	0.0773601	chr8	1708438	+	66657447		AAATCRAATAACACAACAAACATTTATCTTAAATACACAACRTATCAAAC		II			NA	NA	NA	NA	NA	NA	chr8:1711234-1712654	N_Shelf	TGCCTGCGTCAGACACCTGTGATGTTTGAAAGAACCAGTTTATCAAAGTGCTTAGCCTGA[CG]CCTGACACGCTGTGCACCCAAGATAAATGTTTGTTGTGTCATTCGATCTGTCGAGGAAGG	CGCCTGACACGCTGTGCACCCAAGATAAATGTTTGTTGTGTCATTCGATC									8:1695773-1696002	8:1708217-1708680	Unclassified_Cell_type_specific			NA	NA	NA
cg16232674	chr22_37307177	0.0294811	-0.358219	22	37307177	A	G	567.27	PASS	rs182925749	0.0714763	chr22	37309658	-	45703488		TCCTCTTTCTACTTCTCTATTTCCTAATAACATCAACATAAATAAAAAAC		II			NA	NA	NA	NA	NA	NA		OpenSea	CCGGCACTGCTTCCTCTTTCTGCTTCTCTGTTTCCTGATGACATCAACATAAATAGGAAA[CG]TGGGAGGCTCACTCTGCCTAGAGGCTCCAGAAGAAGACTGGTCTCTCCCACCACACAGAG	CCTCTTTCTGCTTCTCTGTTTCCTGATGACATCAACATAAATAGGAAACG			CSF2RB	NM_000395	TSS200	low-CpG:35639564-35639644							CSF2RB	NA	NA	NA
cg16235962	chr11_118746769	0.0377151	-0.304068	11	118746769	T	G	9228.77	PASS	rs4938576	0.0775116	chr11	118754507	+	58730327		CAAATTTAAACAAATAAACTACRCATCRTCTCCTAAAACAATAAAACCRC		II			rs2276344	0.041606	NA	NA	NA	NA		OpenSea	CAAAAAAACAGAAAAGACCCAGTGGAAAAAAAAAAAAAAGTGATGAGTTGTGAGGCAGGT[CG]CGGCCCTACTGCCTCAGGAGACGATGCGCAGCTCATTTGCTTAAATTTGCAGCTGACGGC	CGCGGCCCTACTGCCTCAGGAGACGATGCGCAGCTCATTTGCTTAAATTT			CXCR5	NM_001716	TSS200					11:118754437-118754702	Unclassified_Cell_type_specific		CXCR5	NA	NA	NA
cg16245431	chr7_1001930	0.0807094	-0.303775	7	1001930	C	T	576.74	PASS	rs111433034	0.112207	chr7	1005089	-	12764333		AAAATTACATTCAAACCATACAATTAAACAAAAAAACCAAAAATAATACC		II			NA	NA	NA	NA	NA	NA	chr7:1007159-1007558	N_Shelf	GTTGTCTCCTTGGGATTACATTCAGGCCATGCAGTTGGGCAAGAGAACCAGAGGTGATAC[CG]TGCCCTCAGGGACGCCCCCAGGTCGGTGCGGCCTGTGCGGCTCGCTCCCGGCGGTGGCTG	CGGTATCACCTCTGGTTCTCTTGCCCAACTGCATGGCCTGAATGTAATCC			COX19	NM_001031617	3'UTR				7:971508-971669			TRUE	COX19	NA	NA	NA
cg16286142	chr3_10207571	0.00853795	-0.379384	3	10207571	C	T	11217.3	PASS	rs268657	0.0537083	chr3	10215652	+	13638402		CAAAAACTCAACCACAACCTAACTCTCTATAAACTAAACTTTCCTTACTC		II			NA	NA	NA	NA	NA	NA		OpenSea	AAATGTCTAAGCTGGAAGGCACCTTAGAGTTTAATTCCTGTTTCTCTTGTATTACCATCA[CG]AGTAAGGAAAGTTCAGCCCACAGAGAGTCAGGCTGTGGCTGAGTTCCTGCTGCCACCCAC	AGGAACTCAGCCACAGCCTGACTCTCTGTGGGCTGAACTTTCCTTACTCG			IRAK2	NM_001570	Body			TRUE				TRUE	IRAK2	NA	NA	NA
cg16298481	chr1_89980730	0.0316035	-0.313999	1	89980730	T	C	3214.34	PASS	rs12757646	0.0741129	chr1	89989717	-	62673402	44695340	CATTTAAAAAAAACCAATAATATTAAAAAACCAAAATCAAACTTAAACCA	CATTTAAAAAAAACCAATAATATTAAAAAACCAAAATCGAACTTAAACCG	I	C	Grn	NA	NA	NA	NA	NA	NA	chr1:89989810-89990986	N_Shore	TGAGGATAACGACATTTGAGAGAAGCCAATGGTATTGGAAGGCCAGAATCGAACTTAAGC[CG]CTTAGTTGGTACAACTGTAAACCCTCCCTCACAGAGGCTGGGCCCTGCAATCTTTCTAAG	CGGCTTAAGTTCGATTCTGGCCTTCCAATACCATTGGCTTCTCTCAAATG			LRRC8B	NM_001134476	TSS1500		RDMR			1:89989704-89989910	Promoter_Associated		LRRC8B	NA	NA	NA
cg16324121	chr3_9947704	0.0782231	-0.259449	3	9947704	C	T	1650.74	PASS	rs142968009	0.110705	chr3	9954273	-	30758364		ATCTAATATAAAAACCACAATCAAATACACCCTCAATACCACAACACCAC		II			NA	NA	NA	NA	NA	NA	chr3:9956822-9957664	N_Shelf	ATCTTCCATGTATCTGATATAAAAACCACAGTCAAGTACACCCTCAATACCACAGCACCA[CG]CTGACTAAGCATGACTAGCTCTTTCAAACAGTTATTTCTTAAATGCTCACTTGCAGCTTA	TCTGATATAAAAACCACAGTCAAGTACACCCTCAATACCACAGCACCACG			IL17RE;IL17RE;IL17RE	NM_153480;NM_153483;NM_153481	Body;Body;Body					3:9954197-9954387	Unclassified_Cell_type_specific		IL17RE	NA	NA	NA
cg16336494	chr6_151192452	0.0367125	0.305602	6	151192452	G	A	1335.96	PASS	rs77318960	0.0773601	chr6	151188259	+	69684478		ATAAATAACCCCTTAAAATCATCCRCCACATAATAAAAAACCTAAAAAAC		II			NA	NA	NA	NA	NA	NA	chr6:151186747-151188112	S_Shore	CTTCCTCCCTCTGCTCTCCCATTTTCCTCCCCACTCCCCTTCTCCCATCTCAGTAAAATA[CG]TTTCCTAGGCTCTTTATTATGTGGCGGATGATTTTAAGGGGCCATTTATTTAGTTTTTCT	CGTTTCCTAGGCTCTTTATTATGTGGCGGATGATTTTAAGGGGCCATTTA			MTHFD1L	NM_015440	Body					6:151186324-151188293	Promoter_Associated		MTHFD1L	NA	NA	NA
cg16339434	chr11_2280098	0.0273159	0.362814	11	2280098	A	G	826.98	PASS	rs11820059	0.0699023	chr11	2286788	-	34653495		ACTAATCTCAAATACTAAACTACTAAAAATATCATATCCCCAAAAAAACC		II			NA	NA	NA	NA	NA	NA	chr11:2290104-2292932	N_Shelf	TGTCCAGGCTCACTGATCTCAAATGCTGAACTGCTAAGGATGTCATGTCCCCAAAGGAGC[CG]CCAGGCTCAGCCTCACTTCCTGGAAGGCGTGAACATTGCAAGAATGTGGAAGTGAAAGAG	CTGATCTCAAATGCTGAACTGCTAAGGATGTCATGTCCCCAAAGGAGCCG							CDMR			11:2286635-2287569	Unclassified_Cell_type_specific			NA	NA	NA
cg16352321	chr20_33306904	0.0371769	-0.304887	20	33306904	T	C	6943.47	PASS	rs6119512	0.077431	chr20	33299610	-	52669331		AACAACCTCTTAAAATACCCTAAATTACTTCCCATTTCCTCTTTCTAACC		II			NA	NA	NA	NA	NA	NA	chr20:33296514-33298242	S_Shore	CAGACACCAGCAACAGCCTCTTGGGATGCCCTGAGTTGCTTCCCATTTCCTCTTTCTAGC[CG]TCCTTTTCTAGTGTGTGCTCACTCTTCCTAGGAACTTTTAAGACTTCTTGGTACCTATGA	CGGCTAGAAAGAGGAAATGGGAAGCAACTCAGGGCATCCCAAGAGGCTGT			TP53INP2	NM_021202	3'UTR	low-CpG:32763161-32763534		TRUE					TP53INP2	NA	NA	NA
cg16374343	chr17_1014897	0.00117296	-0.459028	17	1014897	G	A	5958.21	PASS	rs2258355	0.0304371	chr17	1014352	-	72746474		CCAAATACATAACATAAACTACCCACATAAATCAAACCTACAAATAACAC		II			NA	NA	NA	NA	NA	NA	chr17:1011844-1012968	S_Shore	CCCGGCGGGCTCCAAGTGCATGGCATGGGCTGCCCACATGAGTCAGACCTGCAGGTGACA[CG]AAGAAGGGCCTAAAACCCCACAGGCCCCTGCTGTGTTCCTTCCTCCACTCAAGAGGACAT	CGTGTCACCTGCAGGTCTGACTCATGTGGGCAGCCCATGCCATGCACTTG			ABR;ABR	NM_021962;NM_001159746	Body;Body					17:1014121-1014371	Unclassified_Cell_type_specific	TRUE	ABR	NA	NA	NA
cg16392942	chr16_89915067	0.049585	0.301314	16	89915067	G	A	5767.74	PASS	rs4785731	0.0857127	chr16	89909677	-	56752339		TCCTAACACTTATCAACCCTAATACCTTAAAACAAACAAATTCATCCTCC		II			rs60327403	0.02925	NA	NA	NA	NA		OpenSea	CCTGGCCCCACTCCTGGCACTTATCAGCCCTGATACCTTGGAGCAAACAGATTCATCCTC[CG]GTCTCTGTTTCCTCATCTGTGAAACGGGAAGTGGAGCAACCAGCTCCAGCGTGAGCACCG	CGGAGGATGAATCTGTTTGCTCCAAGGTATCAGGGCTGATAAGTGCCAGG			SPIRE2	NM_032451	Body			TRUE				TRUE	SPIRE2	NA	NA	NA
cg16403326	chr12_50358054	0.0170364	0.346496	12	50358054	A	G	491.74	PASS	rs3736309	0.0600701	chr12	50359051	+	52689468		CTAACTATACAACCAAAATAACCAACTCCTCCTCCTCAACCAAAAAAACC		II			NA	NA	NA	NA	NA	NA	chr12:50361367-50361652	N_Shelf	CCCTGAGCCAAGGGGGAAAAGAAGAAAAAGTACCTAACACAAGCTTCCTTTTTGCACAAC[CG]GTCCTCTTGGCTGAGGAGGAGGAGCTGGTCACCCTGGCTGCACAGTTAGAGAGGGGAGAA	CGGTCCTCTTGGCTGAGGAGGAGGAGCTGGTCACCCTGGCTGCACAGTTA			AQP5	NM_001651	3'UTR								AQP5	NA	NA	NA
cg16463452	chr13_29185822	0.142146	0.217391	13	29185822	A	C	15540	PASS	rs1538922	0.164191	chr13	29195249	+	12759342		CAATAATACCCTAAACTACTACACCCAAAAAATTTATAATAAAACTACAC		II			NA	NA	NA	NA	NA	NA		OpenSea	CATGGTGAGACCCTGTCTTGGAAACAACCACAACAACAAAAGAAATGCTGGTTCACTTCT[CG]TGCAGCCCTATTACAAATCCTTTGGGTGTAGCAGCTCAGGGTATTACTGTTAACCATTTT	CGTGCAGCCCTATTACAAATCCTTTGGGTGTAGCAGCTCAGGGTATTACT								TRUE						NA	NA	NA
cg16555466	chr14_92032789	0.0333933	-0.310937	14	92032789	T	G	16321.9	PASS	rs1704698	0.0743344	chr14	92042333	-	27678433		CATTCCTTTATTACTTTATACATTTCRTTCRAACAATAACTCATTCTATC		II			NA	NA	NA	NA	NA	NA	chr14:92040411-92040876	S_Shore	TTCCTGTATTTCATTCCTTTGTTACTTTGTGCATTTCGTTCGAGCAATGACTCATTCTGT[CG]CCCAGGCTGGAGTGCAGGGGCATGATCACGGCTTACTGCAGCCTCAACTTCCTGGGATCC	ATTCCTTTGTTACTTTGTGCATTTCGTTCGAGCAATGACTCATTCTGTCG			C14orf184	NM_001080113	TSS1500								C14orf184	NA	NA	NA
cg16580197	chr8_67840116	0.1687	0.204143	8	67840116	T	C	2740	PASS	rs7837333	0.187167	chr8	67841925	-	47688505		CTCTTCCTCTTCCTCTCTCTCTTTTTCTATTAAAACCTTTATATTTTTTC		II			NA	NA	NA	NA	NA	NA	chr8:67837480-67837954	S_Shelf	TCTTCCTTCTCCTCTTCCTCTTCCTCTCTCTCTTTTTCTGTTGAAGCCTTTGTATTTTTT[CG]TCTCTATTGAAGACTTCCTTGACTTCCTCTCTTCTTTGAGTTCATTTCTTGAGTCTCCTC	TCTTCCTCTTCCTCTCTCTCTTTTTCTGTTGAAGCCTTTGTATTTTTTCG														NA	NA	NA
cg16586406	chr1_154158881	0.321979	-0.147647	1	154158881	T	G	23251.3	PASS	rs10797051	0.328687	chr1	154164994	+	67679500		ATACCCAAACTCCTTAAATACCAAAAATCAAAAACTAAAACTCAACTAAC		II			NA	NA	NA	NA	NA	NA		OpenSea	GTTGCCTTTCAGCTTCCCGTTTCACTCTCCCCCAGACTGTGTTGAATGCTGGTCAAACTC[CG]TTAGTTGAGTTTTAGCTTTTGATTCCTGGTATTCAAGGAGCTTGGGCACAGGGAAGAGGG	TGCCCAAGCTCCTTGAATACCAGGAATCAAAAGCTAAAACTCAACTAACG			TPM3	NM_152263	TSS1500								TPM3	CPG	NA	NA
cg16594502	chr15_40330047	0.260675	-0.167416	15	40330047	T	C	1378.98	PASS	rs17666578	0.270857	chr15	40339900	-	21633377		AAACAACCCCTTTTAAAAATATTCTATAAACTATATCCCTAAAACTAAAC		II			NA	NA	NA	NA	NA	NA		OpenSea	GGAGACAGGCTGAACAGCCCCTTTTGGGAGTGTTCTATGAGCTGTGTCCCTGGAACTGGA[CG]AGGGCACCACCTTGCATATTACCAGCACTATCCCCCTTCCCTTGCCGTCCACCTGCAAGC	AACAGCCCCTTTTGGGAGTGTTCTATGAGCTGTGTCCCTGGAACTGGACG								TRUE		15:40339771-40341095	Promoter_Associated	TRUE		NA	NA	NA
cg16596052	chr10_121273636	0.213708	0.184783	10	121273636	C	G	19902.9	PASS	rs2991784	0.227303	chr10	121271746	+	30638491	13683300	CATATTTAAAACCACAAAATTTCACAAAACTTTCAAAAACCTCTCCCACA	CATATTTAAAACCACAAAATTTCACGAAACTTTCAAAAACCTCTCCCGCG	I	A	Red	NA	NA	NA	NA	NA	NA		OpenSea	GGAAAGCGGCTGCTCTGCGGCTCCACCATGAAGCCCAGCAGTGCTCAGCAAAGCCAAAGC[CG]CGGGAGAGGCTTTTGAAAGTTCCGTGAAATCTTGTGGCTCCAAACATGTTCCCCTCAGCT	CGCGGGAGAGGCTTTTGAAAGTTCCGTGAAATCTTGTGGCTCCAAACATG			RGS10;RGS10	NM_001005339;NM_002925	Body;Body				10:121261653-121261875				RGS10	NA	NA	NA
cg16618104	chr12_104850540	0.0782231	-0.259449	12	104850540	G	A	629.78	PASS	rs11612813	0.110705	chr12	104853100	+	14608391		ATTTAAACTATTTAAACCCRAATATATCTATACACCACCAATCCCCTAAC		II			rs148542125	0.0165	NA	NA	NA	NA	chr12:104850253-104852395	S_Shore	GGTATCTCAGAGTGCCAAGCTCCAGGGCCCACCGGAGACCGGGCCAGACTCACCCCAGAG[CG]CCAGGGGACTGGTGGTGTACAGATACACTCGGGTTCAAACAGTTTAAACAAGGGGCCGGT	CGCCAGGGGACTGGTGGTGTACAGATACACTCGGGTTCAAACAGTTTAAA			CHST11	NM_018413	Body		CDMR			12:104853081-104853244	Promoter_Associated		CHST11	NA	NA	NA
cg16664584	chr1_94452062	0.0869451	-0.285318	1	94452062	A	G	722.67	PASS	rs72725130	0.118169	chr1	94454989	-	14645361		CCTTAAAAAATCCTCATACCATTTATATCTCAATACTTAAAATTACAAAC		II			NA	NA	NA	NA	NA	NA		OpenSea	TGAGTAGAGTGCCTTGGGGGGTCCTCATGCCATTTATGTCTCAATACTTAAAGTTACAAA[CG]AAGCTAACAAACTGCTAAATAACCACCTTCATAATGACCTGGGTTCAAATGTCAGCTTCT	CTTGGGGGGTCCTCATGCCATTTATGTCTCAATACTTAAAGTTACAAACG								TRUE				TRUE		NA	NA	NA
cg16668651	chr15_81323843	0.0269944	-0.322603	15	81323843	C	T	2147.55	PASS	rs62035116	0.0694248	chr15	81316319	-	44678484		TATTCATACTATATCATCTTTAATAATCAATAAACAATTTTCTCCCTACC		II			NA	NA	NA	NA	NA	NA		OpenSea	GCTGGAGGAAATATTCATGCTGTGTCATCTTTGGTAGTCAGTGGGCAGTTTTCTCCCTGC[CG]AGTTTACTTTTTTTGCATTTTGAAGTTCAAGATCAGGTTGGGTGTTTGAGTGATCTACGT	CGGCAGGGAGAAAACTGCCCACTGACTACCAAAGATGACACAGCATGAAT								TRUE		15:81315714-81316640	Unclassified_Cell_type_specific			NA	NA	NA
cg16692277	chr13_51639800	0.409952	-0.123045	13	51639800	A	T	7563.74	PASS	rs9596434	0.414404	chr13	51640948	-	10717369		CTCATAATTAAAACAATCTATCRAAAACCACAACRCCACAAACTAAAACC		II			NA	NA	NA	NA	NA	NA		OpenSea	GAGGGATGTGACTCATGGTTAAGACAGTCTGTCGAGGACCACAACGCCACAGACTGGGGC[CG]TCCACTGAAACGAACGTCCAGGCATCGCACGCCCTCCTGGAAGACTTCAGCATCTTTCCC	CGGCCCCAGTCTGTGGCGTTGTGGTCCTCGACAGACTGTCTTAACCATGA		TRUE	GUCY1B2	NR_003923	TSS1500			TRUE					GUCY1B2	NA	NA	NA
cg16701266	chr14_21034611	0.0145278	0.354374	14	21034611	G	C	7241.34	PASS	rs7159329	0.0585515	chr14	21024898	-	72717395		ATTCCATTCTTACATAACACAAATCTATTATAACAAATTTTTTAAAACTC		II			rs78916107	0.023214	NA	NA	NA	NA		OpenSea	TACATTTCCTAATTCCATTCTTACATGGCACAAATCTGTTGTAACAGATTTTTTGGAGCT[CG]TCATATTGCATAAGAAGGAAGTAATGTTCTGCCACCCAACGGTGTTTGTAGTAAACATTT	CGAGCTCCAAAAAATCTGTTACAACAGATTTGTGCCATGTAAGAATGGAA			RNASE9;RNASE9;RNASE9;RNASE9;RNASE9;RNASE9;RNASE9	NM_001110358;NM_001110359;NM_001110361;NM_001110357;NM_001110356;NM_001110360;NM_001001673	Body;Body;Body;Body;Body;Body;Body								RNASE9	NA	NA	NA
cg16702362	chr2_135077748	0.185494	0.222566	2	135077748	C	T	393.27	PASS	rs16830405	0.201982	chr2	135078044	-	31791446		CAAACTTTAAAAATATCCATTTCACCTAAAACCTCTTAAAAATCAAAACC		II			NA	NA	NA	NA	NA	NA		OpenSea	TGAATTTTTTACAGACTTTAAGGATATCCATTTCACCTAGAACCTCTTGGGAATCAAAAC[CG]GCTGGCTTCCCCTTTATGGACTGGGGGAGGAAGGGGTTGGAGCAGAGTAGGCAGCTTTGG	AGACTTTAAGGATATCCATTTCACCTAGAACCTCTTGGGAATCAAAACCG			MGAT5	NM_002410	Body			TRUE					MGAT5	NA	NA	NA
cg16760587	chr4_17508132	0.0886557	-0.347591	4	17508132	G	A	436.27	PASS	rs140052019	0.11842	chr4	17517594	+	25759333		AAACAACCTCCACCCACTTATTATAATCATATAACATAAATCTAAAATCC		II			NA	NA	NA	NA	NA	NA	chr4:17513309-17513981	S_Shelf	CTGAGGCTTGGAGAGGTTACATAACTTACCTGAGGTCACCCAGCCAGGAAACAGTAGAGC[CG]GACTCCAGACCCATGCCACATGACCACAACAAGTGGGTGGAGGCTGCCTGCAGAACTGAA	GGCAGCCTCCACCCACTTGTTGTGGTCATGTGGCATGGGTCTGGAGTCCG			CLRN2	NM_001079827	Body								CLRN2	NA	NA	NA
cg16768966	chr17_9944568	0.0245874	0.327594	17	9944568	A	G	6940.49	PASS	rs66968414	0.0681705	chr17	9940227	+	71715483		AATTAACCAAAACATTCTCCAACAAAACTTAAACAAACCCAAAAAATCCC		II			rs76615683	0.026064	NA	NA	NA	NA		OpenSea	GCAGATGCCTCCCACCCCCAGGCCTGTGGACAAGGGCAGCTTTGTCCACTGTGTTTTAGG[CG]GGACTTCCTGGGCCTGCCCAAGCCCTGCTGGAGAATGTTTTGGCCAACTTCCTCCCAACC	CGGGACTTCCTGGGCCTGCCCAAGCCCTGCTGGAGAATGTTTTGGCCAAC			GAS7;GAS7	NM_201433;NM_201432	Body;TSS200								GAS7	CPG	NA	NA
cg16771652	chr16_50730865	0.00661704	0.456766	16	50730865	T	C	1261.98	PASS	rs5743263	0.0497275	chr16	50730385	+	32608506		TCCTAAAATTATCCTTAACATCCTTCCTCTTACTCCTTTATTACCTAATC		II			NA	NA	NA	NA	NA	NA		OpenSea	AAGTAGAGATCAAAAGGCAATGCAGATAGACTGACAGATTTCGCCTGAAGAGGGGAAGCC[CG]ACCAGGTAATAAAGGAGTAAGAGGAAGGATGTTAAGGACAATTTTAGGAAACAGATAATG	CCTAAAATTGTCCTTAACATCCTTCCTCTTACTCCTTTATTACCTGGTCG			NOD2	NM_022162	TSS1500					16:50730264-50730985	Unclassified_Cell_type_specific		NOD2	NA	NA	NA
cg16959758	chr20_36794497	0.0632103	0.273152	20	36794497	T	C	1417.01	PASS	rs45551839	0.098245	chr20	36796513	-	34739498		TATTCCTAAATCCCAACACAAAACTTAACACAAAATTCCAAACCTATCCC		II			NA	NA	NA	NA	NA	NA	chr20:36793549-36793867	S_Shelf	TCCCATTAGATTATTCCTGGATCCCAGCACAGGGCTTAGCACAGAATTCCAGGCCTGTCC[CG]CACCCAGCCAGCTGCCCCCACTTCCTCTCCCACATTCCACAGAACTATGGCCACCTGAGT	CGGGACAGGCCTGGAATTCTGTGCTAAGCCCTGTGCTGGGATCCAGGAAT												TRUE		NA	NA	NA
cg17004025	chr19_830820	0.0432913	0.343592	19	830820	G	A	2024.76	PASS	rs28626600	0.0798102	chr19	840795	-	54673492		ATATTACTCTAAAAACTATAACCATATTACCCACCTAACCAAAAACCCCC		II			rs2240305	0.1495	NA	NA	NA	NA	chr19:843468-844085	N_Shelf	CACGTGGGCATGTGTTGCTCTGAGGGCTGTGGCCATGTTGCCCACCTGGCCAGGGACCCC[CG]ACTTGGGTGGGTGACAGCCAGCCTCCCCGCCCCCACAAAGGTTGGGACCTTGAGCCCAAA	CGGGGGTCCCTGGCCAGGTGGGCAACATGGCCACAGCCCTCAGAGCAACA			PRTN3	NM_002777	TSS200								PRTN3	NA	NA	NA
cg17016369	chr2_198245965	0.0953223	-0.246167	2	198245965	C	T	9472.02	PASS	rs55775495	0.123837	chr2	198246278	-	57664502		CCTCCAAAAAACACCTAAATTAATTACTCATAAAACTATTTCCTCTACCC		II			NA	NA	NA	NA	NA	NA		OpenSea	TGAAAACTCTACCTCCAGGAAACACCTAAATTGATTGCTCATAAAACTATTTCCTCTGCC[CG]GCTGCCCACCATCTGGGAAGTGAGAAGCACCTCTGCCCGGCCGCTGTGCAACCCTCCAAG	CGGGCAGAGGAAATAGTTTTATGAGCAATCAATTTAGGTGTTTCCTGGAG														NA	NA	NA
cg17112266	chr7_150732649	0.0862568	-0.252953	7	150732649	C	T	580.74	PASS	rs76884999	0.117405	chr7	150737198	+	46706373		ACCAAATACAAAAACTACTCCTACACCATAAAAACRTAAAACCCTAAAAC		II			NA	NA	rs75146670	0.011295	rs75146670	0.011295	chr7:150741095-150741298	N_Shelf	ACAGCTGTCATCCTCATCTGGCCAAGGAGGGAGCCAGGGCTCAGCGATCTGGTGTTGCTA[CG]TCCCAGGGCTCTACGCCCCCATGGTGCAGGAGCAGTCTCTGCATTTGGCCACAGGCCACC	CGTCCCAGGGCTCTACGCCCCCATGGTGCAGGAGCAGTCTCTGCATTTGG			ABCB8	NM_007188	Body							TRUE	ABCB8	NA	NA	NA
cg17156011	chr1_224365908	0.015181	-0.352218	1	224365908	G	A	2768.32	PASS	rs79852599	0.0598877	chr1	224357281	-	38639403		TCTCAATTAATTAAAACTTCTTTCCTCTTTTTTTTCTCTTTTTTTAAAAC		II			NA	NA	NA	NA	NA	NA		OpenSea	AGACTTTATTGTCTCAATTGATTAAAGCTTCTTTCCTCTTTTTTTTCTCTTTTTTTGAGA[CG]GAGTCTTGCTCTGTCGCACAGGCTGGAGTGCAGTGGTGCGATCTTGGCTCACTGCAGCCT	CTCAATTGATTAAAGCTTCTTTCCTCTTTTTTTTCTCTTTTTTTGAGACG								TRUE						NA	NA	NA
cg17184477	chr15_67361266	0.00116168	-0.459373	15	67361266	T	C	1812.55	PASS	rs12901148	0.0304371	chr15	67360705	+	36684460		CAAAACCTCTCTACCAAACTATCACCAACCCAAAAATTAAAAAAACAACC		II			rs72743414	0.11369	NA	NA	NA	NA	chr15:67357339-67359061	S_Shore	TCTTTGCTGAATGCTAAAGCTGTGTTAGCTTGGGGAGGGCCCTGTGGATCTTTGTATGTG[CG]GTTGCTTCTTTAATCTTTGGGCTGGTGATAGCTTGGCAGAGAGGCCTTGCTTTCCCTTGC	AAGGCCTCTCTGCCAAGCTATCACCAGCCCAAAGATTAAAGAAGCAACCG			SMAD3	NM_005902	Body					15:67360385-67360791	Unclassified_Cell_type_specific		SMAD3	NA	NA	NA
cg17220749	chr1_230250190	0.00744545	-0.444649	1	230250190	C	T	420.74	PASS	rs149675101	0.0512084	chr1	230249292	+	46806395		TTCTTAAACACTTTACATAAAACACTAAATTCCACTATCATTACTCAACC		II			NA	NA	NA	NA	NA	NA		OpenSea	TGACCCCACCTGCTGGGGCAAGAAGCCTGCATAGCACAGCTAAACAGCCATGTGGGACAA[CG]GCTGAGCAATGACAGTGGAACCCAGTGTCCCATGCAAAGTGCTCAAGAAGTGGACGGGAT	CGGCTGAGCAATGACAGTGGAACCCAGTGTCCCATGCAAAGTGCTCAAGA			GALNT2	NM_004481	Body			TRUE				TRUE	GALNT2	NA	NA	NA
cg17342132	chr5_142781567	0.0945265	-0.246742	5	142781567	C	T	3121.32	PASS	rs10482616	0.123083	chr5	142780254	+	31725432		AAAAAAAAACTACTATAAAAATTTCTACRTCTTCACCCTCACTAACTATC		II			NA	NA	NA	NA	NA	NA	chr5:142782071-142785071	N_Shore	TTACTGAGCCTTTTGGAAAATCAACCAAAAGTCTTCGCTGCTTGGAGTCTGATTGAGAAG[CG]ACAGCCAGTGAGGGTGAAGACGCAGAAACCTTCACAGTAGCTCCTCCTCTTAGGGTTTTA	AGGAGGAGCTACTGTGAAGGTTTCTGCGTCTTCACCCTCACTGGCTGTCG			NR3C1;NR3C1;NR3C1;NR3C1;NR3C1;NR3C1;NR3C1	NM_001018076;NM_000176;NM_001024094;NM_001020825;NM_001018075;NM_001018077;NM_001018074	Body;Body;Body;Body;Body;Body;Body		RDMR			5:142780252-142780340	Promoter_Associated_Cell_type_specific		NR3C1	NA	NA	NA
cg17384647	chr10_88708370	0.0643957	-0.271981	10	88708370	G	A	18090.9	PASS	rs4459204	0.0995888	chr10	88717435	+	62735413	55621434	AAACCAACCAAAATAATTAAAAAACAAAACAAAACCCACCAAATAAACCA	AAACCAACCAAAATAATTAAAAAACAAAACAAAACCCACCGAATAAACCG	I	A	Red	NA	NA	NA	NA	NA	NA		OpenSea	AGTTAAATCTCAGGAGGAAAAGAAAATACGAGGACAACAAAGAGAGGAAGTGGCCTGGGC[CG]GCCTACCCGGTGGGTCTTGTCCTGCCCCCCAACTACCCTGGCTGGCCCCACAGGGGCCGC	GGGCCAGCCAGGGTAGTTGGGGGGCAGGACAAGACCCACCGGGTAGGCCG			MMRN2;SNCG	NM_024756;NM_003087	TSS200;TSS1500			TRUE		10:88717399-88717673	Unclassified_Cell_type_specific		MMRN2	NA	NA	NA
cg17404534	chr7_6470622	0.0125208	0.361562	7	6470622	G	C	3606.32	PASS	rs34421596	0.0549853	chr7	6461991	+	55667403		ACCTTTTCAAATATAACTAATATAAAACCRTACCCAAAACCCCAACCAAC		II			rs55695740	0.193482	NA	NA	NA	NA		OpenSea	AGAGGTTGTTGTGAAAGCAGAGAGGACAGGCGGCGTCCTCCCAACAGGGGCAGCAGGACC[CG]CTGGCTGGGGCCCTGGGCACGGCTCCACACCAGCCATATTTGAAAAGGTCCACAGGCGAG	CCTTTTCAAATATGGCTGGTGTGGAGCCGTGCCCAGGGCCCCAGCCAGCG			DAGLB;DAGLB	NM_001142936;NM_139179	Body;Body				7:6427471-6428807				DAGLB	NA	NA	NA
cg17412005	chr1_45806933	0.135166	0.307255	1	45806933	G	A	665.67	PASS	rs61789859	0.15809	chr1	45806886	-	61679391		CCATCCCTCCTACTAACCATAAAAACAACTAATTTCRTAACTATAAACAC		II			NA	NA	NA	NA	NA	NA	chr1:45805564-45805983	S_Shore	AGGAGATGTGGCCATCCCTCCTGCTAGCCATAAAGACAGCTAATTTCGTGGCTGTGGACA[CG]GTGAGAGTTGGGAAACAAGGAGGGCAGGTGGTTGTGAAGGGGCTGGTGCTAGAGGCCTGT	CATCCCTCCTGCTAGCCATAAAGACAGCTAATTTCGTGGCTGTGGACACG			MUTYH;MUTYH;MUTYH;TOE1;MUTYH;MUTYH;MUTYH	NM_001048174;NM_012222;NM_001048173;NM_025077;NM_001048171;NM_001048172;NM_001128425	TSS1500;TSS1500;TSS1500;Body;TSS1500;TSS1500;TSS1500					1:45805086-45806947	Promoter_Associated		MUTYH	CPG	NA	AD/R
cg17444090	chr1_232734535	0.000355183	0.499127	1	232734535	T	C	9238.55	PASS	rs7531054	0.0271258	chr1	232735450	+	48617431		AATCTTACTAAAAAACTATAAACATAAATATATCTTACACAACTTTACCC		II			NA	NA	NA	NA	NA	NA		OpenSea	AGAACTACCCTCTAAGATTGGAGATGACCAATCATGCTTCCTACTCCCCTGCTGTAGCCC[CG]GGCAAAGCTGTGTAAGATACATTTATGCCCACAGCTTCTTAGCAAGACCTGAGCCTCACA	GTCTTGCTAAGAAGCTGTGGGCATAAATGTATCTTACACAGCTTTGCCCG								TRUE						NA	NA	NA
cg17530030	chr6_166696815	0.056821	0.315899	6	166696815	C	G,*	634.52	PASS	rs77992890	0.0913651	chr6	166699419	+	49756433		AAATCTCCTCCCTAACTCCTCACTATATTTCCAAAAATAAATACTCAAAC		II			NA	NA	NA	NA	NA	NA		OpenSea	AAGCGGCAGTCAGGCCCTGGGGGGCTCAGGAAATGCTGGGGTTCCCTCCACAGTTTGTGT[CG]TCTGAGCACCCACCTTTGGAAATACAGTGAGGAGTCAGGGAGGAGACTTGTCTGCTCCTT	CGTCTGAGCACCCACCTTTGGAAATACAGTGAGGAGTCAGGGAGGAGACT								TRUE						NA	NA	NA
cg17530247	chr3_48951640	0.563931	-0.0863332	3	48951640	T	C	2028.55	PASS	rs80170003	0.563931	chr3	48955643	+	39732380		AACTCACTCAAATTATTACTACACCACAATAAAAATACCAATATAAAACC		II			NA	NA	NA	NA	NA	NA	chr3:48955810-48956938	N_Shore	TGGAAATGATTTGATTTGTTGTCTATGGAATTGCACAACCTGGAGCCTTCCTAACATCAG[CG]GCTTCATACTGGCATTTCCATTGTGGTGCAGCAACAATCTGAGTGAGCCTCCGTCTCTAG	CGGCTTCATACTGGCATTTCCATTGTGGTGCAGCAACAATCTGAGTGAGC			ARIH2;C3orf71;C3orf71	NM_006321;NM_001123040;NM_001123040	TSS1500;1stExon;3'UTR					3:48955571-48957614	Promoter_Associated		ARIH2	NA	NA	NA
cg17540545	chr19_35635897	0.109716	-0.236352	19	35635897	G	A	4839.47	PASS	rs8105262	0.135516	chr19	35630355	-	14700412	37691378	AACAAAAAAACTATCTTTTCCTTTTCTCATTACTACCCAAAAAAAAAACA	AACAAAAAAACTATCTTTTCCTTTTCTCGTTACTACCCAAAAAAAAAACG	I	A	Red	rs78715878	0.0124	NA	NA	NA	NA	chr19:35632356-35632572	N_Shelf	CACCCAGAGGCGGGCAGAGGGGCTGTCTTTTCCTTTTCTCGTTGCTGCCCAGGGAGGAGA[CG]GGGTGACCTTTCCCACAGGGGCAGCCTGTGGCGATGTGGCAGCTGGGCCTCACCCCGGCA	GGCAGAGGGGCTGTCTTTTCCTTTTCTCGTTGCTGCCCAGGGAGGAGACG			FXYD1;FXYD1	NM_021902;NM_005031	5'UTR;TSS200		RDMR	TRUE				TRUE	FXYD1	NA	NA	NA
cg17554464	chr12_56867884	0.3389	0.144235	12	56867884	C	T,*	6091.25	PASS	rs4759244	0.344826	chr12	56864388	+	53625506		AAATAAAACTTCTCAAAAATAAACAATTTTAACCRAATATAATAACTCAC		II			NA	NA	NA	NA	NA	NA		OpenSea	CGAACTCCTGGCCTCATGTGATCAGCCCACCTTGGCCTCCCAAAGTGCTGGGATTTCAGG[CG]TGAGCCACCACACCCGGCCAAAACTGTTTATTCTTGAGAAGTTCCATCTTCATTTCTGCC	GATGGAACTTCTCAAGAATAAACAGTTTTGGCCGGGTGTGGTGGCTCACG			SPRYD4	NM_207344	3'UTR								SPRYD4	NA	NA	NA
cg17554875	chr5_179527094	0.0164197	0.348336	5	179527094	C	T	4746.85	PASS	rs1108362	0.0600701	chr5	179520998	+	28714425		AAAATACTTCATATACTAACRTAAAAAAACACCCTCACCCCACAATAAAC		II			NA	NA	NA	NA	NA	NA	chr5:179517442-179517664	S_Shelf	CCTGATGCTAAGCGTTGGCAAGGATTTGTGGGGCCACTTAACCATGCTGGTGGGCTGGTA[CG]TCCATTGTGGGGTGAGGGTGCCTTTCCACGTCAGTACATGAAGCATCCTTATTACAGCTG	CGTCCATTGTGGGGTGAGGGTGCCTTTCCACGTCAGTACATGAAGCATCC														NA	NA	NA
cg17591816	chr1_172238885	0.030403	0.316134	1	172238885	C	G	11219.8	PASS	rs6701929	0.0725774	chr1	172239092	+	63686476		AAACATACCCTTAATTTCCTTTATTTTTATTCTTAAAAAACCTCTAAAAC		II			NA	NA	NA	NA	NA	NA		OpenSea	AAAATATCCCTAGCTGGGCCCAGCCTGAAGGAAATGTTTAAATACCAATATCTCTTTGGC[CG]TCTTAGAGGCCTCCCAAGAACAAAAATAAAGGAAACTAAGGGCATGTTTTATTGACTATT	AACATGCCCTTAGTTTCCTTTATTTTTGTTCTTGGGAGGCCTCTAAGACG			DNM3;DNM3	NM_015569;NM_001136127	Body;Body			TRUE					DNM3	NA	NA	NA
cg17666418	chr6_106613530	0.000297827	0.504645	6	106613530	C	T	2497.21	PASS	rs61123157	0.0271258	chr6	106612002	+	34718329		TCCTCATCCACAAAACTCACTTAAAACACCAAAACTTAATAAATAACAAC		II			NA	NA	NA	NA	NA	NA		OpenSea	CGGTATGTGTGAGGGCTGACGGAAGAAAAAGGGAAGAGCTCTTTCTGCTTATGACTGGGA[CG]CTGTTATTCATCAAGCTCTGGTGTTTCAAGTGAGTTTTGTGGATGAGGAGGCCAAGTCAT	CGCTGTTATTCATCAAGCTCTGGTGTTTCAAGTGAGTTTTGTGGATGAGG								TRUE		6:106612000-106612645	Unclassified			NA	NA	NA
cg17734624	chr1_115637376	0.084576	0.254271	1	115637376	C	G	5823.36	PASS	rs2105382	0.116136	chr1	115634681	+	54758381		TAATTATTTAAAAAAATATAAAACTCCCCACTTCTTTTACTCCCACTCTC		II			rs1539571	0.192377	NA	NA	NA	NA	chr1:115631850-115632584	S_Shelf	TGAGGCCTCAGGAAGCTTTCAGTTGTGGTGGAAGGTCACAGGGAGCCAGTGTGTACACAG[CG]AGAGTGGGAGCAAAAGAAGTGGGGAGTTCCACACTCTTTTAAACAACCAGATATCACATG	GGTTGTTTAAAAGAGTGTGGAACTCCCCACTTCTTTTGCTCCCACTCTCG														NA	NA	NA
cg17741629	chr13_50027268	0.276362	0.226455	13	50027268	C	T	500.27	PASS	rs138730908	0.284932	chr13	50024703	-	73745302		AAAAACTCTCAATTATACATTAATCTCCTCTAAAAAAATTCCTACCCATC		II			NA	NA	NA	NA	NA	NA		OpenSea	TTCAGATATTTGAGGACTCTCAGTTGTGCATTAATCTCCTCTGAGAGGATTCCTGCCCAT[CG]TTTTGCTGTTGTGATTGTGGTTGCCATCATCTCTATAGCTTCCCATCTGTTTCCTTTCCC	CGATGGGCAGGAATCCTCTCAGAGGAGATTAATGCACAACTGAGAGTCCT			SETDB2;SETDB2	NM_001160308;NM_031915	TSS1500;5'UTR								SETDB2	NA	NA	NA
cg17745262	chr1_144545299	0.0150878	0.352521	1	144545299	T	C	990.9	PASS	rs145797509	0.0598877	chr1	144539026	-	46679311		TTCCACCRCACAAAATCAAACCTACTTTTCTCTAAATCAAAATTAAACAC		II			NA	NA	NA	NA	NA	NA		OpenSea	CAGGCCTCCTTTTCCACCGCACAAGATCAGACCTGCTTTTCTCTAAATCAGAATTAGGCA[CG]CCACTCCAGATGAAAGAGCCCTGTCGTTGAAATGCCTTTCTTTGGCCCACACTAAGTATA	TCCACCGCACAAGATCAGACCTGCTTTTCTCTAAATCAGAATTAGGCACG								TRUE		1:144538762-144539565	Unclassified_Cell_type_specific			NA	NA	NA
cg17749033	chr17_80190232	0.0975893	-0.284537	17	80190232	G	A	1539.76	PASS	rs62622791	0.125388	chr17	80197412	+	70788320		AAACTAACRAAAACAAAACCACRATAAAAACAACCAAACCATCAACAAAC		II			NA	NA	NA	NA	NA	NA	chr17:80195043-80195866	S_Shore	AGGACCAACGGTTTCCTAGGAGTATGTGGTTTTGCTGTGTGGCCTGTGTCCTGACTCGCA[CG]TCTGCTGATGGCCTGGCTGTTCCTACCGTGGCTCTGTCCTCGCCAGCTTTCCCTGCAGCG	AGCTGGCGAGGACAGAGCCACGGTAGGAACAGCCAGGCCATCAGCAGACG								TRUE	17:77790624-77790828					NA	NA	NA
cg17823175	chr19_833838	0.00937066	0.37514	19	833838	C	T	6156.22	PASS	rs12460114	0.0537214	chr19	828170	+	52698406		AAAAAAACAACTCTAAAATCCCCAAAAATCCACACAATAACCRAAAAAAC		II			NA	NA	NA	NA	NA	NA		OpenSea	GGGAGGGTGGGTCCCCCCGCAGCCCCACTGGGTGGATAGAGCTGAGGCTGCAGCTTCACA[CG]CCCTCCCGGCCACTGTGTGGATTCTTGGGGATCTCAGAGCTGTCTCCCCCCGACCCAGGC	CGCCCTCCCGGCCACTGTGTGGATTCTTGGGGATCTCAGAGCTGTCTCCC		TRUE	AZU1	NM_001700	Body				19:778950-779278				AZU1	NA	NA	NA
cg17827670	chr7_129010263	0.142075	0.217429	7	129010263	T	C	7013.76	PASS	rs35710833	0.164191	chr7	129008130	+	46702456		CRATTCAAATCAAAAACATTAATCAACTACCTAACAACCCCTTACTAACC		II			NA	NA	NA	NA	NA	NA		OpenSea	CTGGGTGCAGCACTTTGCATCAGCTCTGATTTTGAAATCAGACACAGAAGGCTTTGAAGC[CG]GCCAGTAAGGGGTTGTCAGGCAGTTGACTAATGCTCTTGATTTGAATCGGAGGCTGCTGT	CGGCCAGTAAGGGGTTGTCAGGCAGTTGACTAATGCTCTTGATTTGAATC			AHCYL2;AHCYL2;AHCYL2;AHCYL2;AHCYL2;AHCYL2	NM_001130722;NM_001130720;NM_001130723;NM_001130723;NM_001130722;NM_015328	1stExon;Body;1stExon;5'UTR;5'UTR;Body	low-CpG:128795149-128795534		TRUE		7:129007147-129008696	Unclassified	TRUE	AHCYL2	NA	NA	NA
cg17836612	chr17_76974484	0.196189	-0.227246	17	76974484	C	T	588.74	PASS	rs138862893	0.212386	chr17	76976357	-	39628345		CAAACAATCTACACCTAATAATATAACTATAAACTCTAACAAAACRCTCC		II			rs142528600	0.0114	NA	NA	NA	NA		OpenSea	GGCTCTGGGCCCAGACAGTCTGCACCTGGTGGTGTGGCTGTGGACTCTGACAGAGCGCTC[CG]AGTCTTTTCCTGGGTCTAGCACGTTGCTGGCTGGGTGAACACCACACAGGGGGCTGCTTA	CGGAGCGCTCTGTCAGAGTCCACAGCCACACCACCAGGTGCAGACTGTCT			LGALS3BP	NM_005567	TSS1500			TRUE		17:76975867-76976452	Unclassified_Cell_type_specific	TRUE	LGALS3BP	NA	NA	NA
cg17863551	chr19_43865840	0.0137701	0.356982	19	43865840	G	T	3882.09	PASS	rs28464741	0.0579197	chr19	43856594	+	26809490		CATAAACTTATCCAAAACTATACAAATCAACTATAACACACTAAAATAAC		II			rs3761104	0.040246	NA	NA	NA	NA		OpenSea	CCCACAACGTCCCTCTGCAGTCACTGACAGATACCCCAGGTTCCTTCCTGTCTTCCTCCC[CG]CCACCCCAGTGTGTTACAGCTGATTTGTACAGCCCTGGACAAGCCCATGGTTAAATAGCT	ATGGGCTTGTCCAGGGCTGTACAAATCAGCTGTAACACACTGGGGTGGCG			CD177	NM_020406	TSS1500								CD177	NA	NA	NA
cg17939040	chr17_35509302	0.0739958	-0.26308	17	35509302	A	G	16886.7	PASS	rs8077266	0.107809	chr17	35503956	-	34727436	72703325	AAAAACATACATTATCATTATTTCAATTTTCAAAAAAATCAACAAAATCA	AAAAACGTACATTATCATTATTTCAATTTTCAAAAAAATCAACAAAATCG	I	A	Red	NA	NA	NA	NA	NA	NA		OpenSea	TTGATGCAGTCAGGAGACGTGCATTATCATTATTTCAATTTTCAAAGGGGTCAACAGGAT[CG]GCACTTGCACACACAAGATTTTTTTCCCCTACAACCTCTGAACACCCCCACTCCTTATTC	GGAGACGTGCATTATCATTATTTCAATTTTCAAAGGGGTCAACAGGATCG			ACACA;ACACA;ACACA;ACACA;ACACA	NM_198838;NM_198839;NM_198837;NM_198834;NM_198836	Body;Body;Body;Body;Body			TRUE					ACACA	NA	NA	NA
cg17939585	chr22_50744430	0.0269188	-0.373909	22	50744430	A	C	468.74	PASS	rs35860776	0.0694248	chr22	50747040	+	11699382		TACTTCTATCTCCTACTCAACACATCCAATTCCRAAAAAACAATAAAAAC		II			rs77220318	0.033449	NA	NA	NA	NA	chr22:50745415-50746125	S_Shore	TAGTGTCCCCTGGGCTTGAGAAGAGGTGGTGAACCGTCTGCAGGGCCAGACCTTGGAGCA[CG]CCTCCACTGCCCTCCCGGAACTGGATGTGCTGAGCAGGAGACAGAAGCATTCCCCAAGCT	CGCCTCCACTGCCCTCCCGGAACTGGATGTGCTGAGCAGGAGACAGAAGC			PLXNB2	NM_012401	TSS1500							TRUE	PLXNB2	NA	NA	NA
cg17940587	chr10_89295610	0.127104	-0.22573	10	89295610	A	T	13450.7	PASS	rs10788548	0.150552	chr10	89292231	+	17665397	19761417	ATATTTATTAATTCCTTCTTCAATTAAAACAAAAAACAATAACCAAAACA	ATATTTATTAATTCCTTCTTCAATTAAAACAAAAAACGATAACCAAAACG	I	A	Red	NA	NA	NA	NA	NA	NA		OpenSea	AAGATTGTGAAACAATGTAAGAAGTTGAAAGAGAGAGTTTGACCCTTTAAGACAGGAAAT[CG]TTTTGGCCACCGCCTCTTGTTCTAACTGAAGAAGGAATCAACAAACACTGCTCAGCAGTG	CGTTTTGGCCACCGCCTCTTGTTCTAACTGAAGAAGGAATCAACAAACAC			MINPP1	NM_004897	Body			TRUE					MINPP1	NA	NA	NA
cg17969683	chr8_24154397	0.0118741	-0.495022	8	24154397	C	T	726.67	PASS	rs186611883	0.0539256	chr8	24151514	-	41713349		AAACTTCCRCCTACTAAACCATTATTACAAAACCACAACTTCRAAATTAC		II			NA	NA	NA	NA	NA	NA		OpenSea	GGAGGCAGCCAGGACTTCCGCCTGCTGGGCCATTGTTGCAGGACCACAGCTTCGAGGTTG[CG]CAACACCTTTAGTAAACACTTCCTGAATCAGAGACAAGAATGAACCAGGGAGTTTCATTC	CGCAACCTCGAAGCTGTGGTCCTGCAACAATGGCCCAGCAGGCGGAAGTC			ADAM28;ADAM28	NM_014265;NM_021777	TSS200;TSS200			TRUE					ADAM28	NA	NA	NA
cg17980404	chr17_38609187	0.289784	0.157689	17	38609187	G	A	3358.34	PASS	rs1009727	0.296472	chr17	38601676	-	71707321		TCTATCTCTATCTCTTTTCCTAATACTTAAAACTTCCATTATTACAATCC		II			NA	NA	NA	NA	NA	NA	chr17:38599669-38600306	S_Shore	CTGTGCCTCTGTCTGTCTCTGTCTCTTTTCCTGGTGCTTGAAGCTTCCATTGTTGCAGTC[CG]GATGCTGGGACTCCAGCCCCAAGCTTCCTGTCCTGGGACCCAAACCCTCCACTTCCTCAA	CGGACTGCAACAATGGAAGCTTCAAGCACCAGGAAAAGAGACAGAGACAG			IGFBP4	NM_001552	Body		RDMR			17:38601640-38602289	Unclassified_Cell_type_specific		IGFBP4	NA	NA	NA
cg18052511	chr3_46406367	0.126962	-0.225812	3	46406367	C	T	6571.32	PASS	rs2213290	0.150552	chr3	46410222	+	13744486		AACAAACTCRAAATCACACACRCTATACTACTAACTTACTATATAACCTC		II			NA	NA	NA	NA	NA	NA		OpenSea	GGTCTAGCACGTCATTTAACAGATGAGGAAATGGAAGCTTGGGCAGTGGAAGTATCTTGC[CG]AGGTCACACAGCAAGTCAGCAGCACAGCGTGTGTGACTCCGAGCCTGCTCCGCTAGCCCA	GCAGGCTCGGAGTCACACACGCTGTGCTGCTGACTTGCTGTGTGACCTCG			CCR5;CCR5	NM_000579;NM_001100168	TSS1500;TSS1500					3:46410122-46410449	Unclassified_Cell_type_specific		CCR5	NA	NA	NA
cg18059012	chr15_44969737	0.18634	0.196161	15	44969737	T	C	2021.53	PASS	rs77506401	0.202667	chr15	44969129	-	16602416		TCCTTTCTATTTAAATTATTCATAACAACCTAAACCAAAACCTATTTACC		II			NA	NA	rs140699510	0.0128	rs140699510	0.0128		OpenSea	GACTGTTGCTGTCCTTTCTGTTTAAGTTATTCATAGCAGCCTGGGCCAGGACCTGTTTGC[CG]CTCCTGGCTTTAAAAGTCCCAGCTCCTCCCCTGCTCACCCATTAAAGGGCTAGCATCCTC	CGGCAAACAGGTCCTGGCCCAGGCTGCTATGAATAACTTAAACAGAAAGG			PATL2	NM_001145112	TSS200								PATL2	NA	NA	NA
cg18077304	chr12_51811364	0.0121763	-0.408038	12	51811364	C	T	425.68	PASS	rs191854066	0.0542399	chr12	51818049	+	66614409		ACAAAATCRAACTAAAAATAACTATTAAAACAATTCCACAAAAAAACTTC		II			rs7305133	0.088775	NA	NA	NA	NA	chr12:51818460-51819166	N_Shore	TTAAGTCAGTAGTTCTGTTGCTAAATAATAGTTTGCCTTAGATCATTTCCTGGAAAAGTT[CG]AAGCCTTTTTGTGGAATTGCTTCAACAGTCATCCTTAGCTCGACCCTGTCCGTGTGTTTT	CGAAGCCTTTTTGTGGAATTGCTTCAACAGTCATCCTTAGCTCGACCCTG			SLC4A8;SLC4A8	NM_004858;NM_001039960	TSS1500;TSS1500								SLC4A8	NA	NA	NA
cg18089000	chr9_136040134	0.0249468	-0.326824	9	136040134	G	A	3871.71	PASS	rs10901239	0.0683101	chr9	136039706	-	34619491		CTATCCRATTTAAAATCTATCCTCCTTTACTAAAAACCTCTAAACCAAAC		II			NA	NA	NA	NA	NA	NA	chr9:136038416-136039577	S_Shore	GACGCAGCTTGCTGTCCGGTTTAGGATCTGTCCTCCTTTGCTGGGGGCCTCTGAGCCAGG[CG]CCCCTACCCAGCGAGGGGACACAAGTGAGTGGCTCCCAGAATTACCCGGAGCCTCCGTGT	TGTCCGGTTTAGGATCTGTCCTCCTTTGCTGGGGGCCTCTGAGCCAGGCG		TRUE	GBGT1	NM_021996	TSS1500					9:136038757-136039851	Unclassified_Cell_type_specific		GBGT1	NA	NA	NA
cg18107006	chr2_38829170	0.0766658	-0.30317	2	38829170	G	A	928.78	PASS	rs76041383	0.109259	chr2	38831166	+	13623397		CAAAAACTACTCATTCAACATTATTAAACACCTAAATTATACTAAAAATC		II			NA	NA	NA	NA	NA	NA	chr2:38829103-38830804	S_Shore	GTGAGCGCCTGAAGACAGGAACTGTGTGCAATTTTCATTTTCGCAAGCCCAGTTCCTGTG[CG]ATCTCCAGCACAATTTAGGTGCTCAACAATGCTGAATGAGTAGTCCTTGGGAAATAAAGG	AAGGACTACTCATTCAGCATTGTTGAGCACCTAAATTGTGCTGGAGATCG			HNRPLL;HNRPLL	NM_001142650;NM_138394	TSS1500;TSS1500					2:38829925-38831356	Promoter_Associated		HNRPLL	NA	NA	NA
cg18135683	chr5_171853937	0.0264337	0.375018	5	171853937	T	G	1014.65	PASS	rs73804838	0.0687424	chr5	171856063	+	53749459		TACTAAACATACAACAATCCATTAACAAAACAAACCAAATCCTTACTCRC		II			rs116724924	0.017341	NA	NA	NA	NA		OpenSea	CAATGAACGCTTTACTGAAATTGCTCAAGTGTCTGATTTCCTGCTGGGTTCTAAGTTTCA[CG]CGAGCAAGGACCTGGCCTGTCTTGTTAATGGACTGCTGTATGCCCAGCACTGGGCAGGGT	CGCGAGCAAGGACCTGGCCTGTCTTGTTAATGGACTGCTGTATGCCCAGC			SH3PXD2B	NM_001017995	Body			TRUE					SH3PXD2B	NA	NA	NA
cg18258224	chr11_32417526	0.00679301	0.455467	11	32417526	A	C	2284.73	PASS	rs5030278	0.0497275	chr11	32408432	-	35790433		ACAATCAATATAACTATACTTTTATTATAAAACCTAACTCTTTCCRACTC		II			NA	NA	NA	NA	NA	NA		OpenSea	GTGCAGTTGAAACAATCAATGTGGCTGTACTTTTGTTGTAAGACCTGGCTCTTTCCGACT[CG]CTGACGTTTGCCATGCTTGTCCTGAGCTTCTCCAGAGAAATGCTGTCTTCTGGCAGGAAA	CAATCAATGTGGCTGTACTTTTGTTGTAAGACCTGGCTCTTTCCGACTCG							DMR							NA	NA	NA
cg18274619	chr3_127496549	0.11294	-0.234291	3	127496549	A	G	1322.02	PASS	rs200930392	0.13802	chr3	127494852	-	68757384	15777478	AAATCACTACAACAACTAACAAACCAAAAACCAAAAAAACACCAACCCCA	AAATCACTACAACAACTAACAAACCAAAAACCAAAAAAACGCCAACCCCG	I	A	Red	NA	NA	NA	NA	NA	NA		OpenSea	GGGGTTTCCAGTGAGTCACTGCAGCAGCTGGCAGACCAGGGACCAAGAGAACGCCAGCCC[CG]GTTTTCTCCCTGCTATATTTAGAATGTTGCGGAAAATCCCATCTTCTGGTGTCCCCACCT	CGGGGCTGGCGTTCTCTTGGTCCCTGGTCTGCCAGCTGCTGCAGTGACTC			MGLL;MGLL	NM_007283;NM_001003794	Body;Body			TRUE		3:127494797-127494962	Unclassified_Cell_type_specific	TRUE	MGLL	NA	NA	NA
cg18369972	chr17_9944568	0.0332843	0.31112	17	9944568	A	G	6940.49	PASS	rs66968414	0.0743344	chr17	9940121	+	55754313		TCTACTCAATAACACAAACTTAACCATTATTTATTATAACCTCAACCAAC		II			NA	NA	NA	NA	NA	NA		OpenSea	TTCTGGAGGCCTTTCTTTTTTTCCCACTCTCCCTCTTTTTCCCCTTTCTCAGCTAAAAAA[CG]TTGGCTGAGGTCACAACAAACAATGGCCAAGCTTGTGTCACTGAGCAGATGCCTCCCACC	CGTTGGCTGAGGTCACAACAAACAATGGCCAAGCTTGTGTCACTGAGCAG			GAS7;GAS7	NM_201433;NM_201432	Body;TSS200								GAS7	CPG	NA	NA
cg18393175	chr6_156485290	0.0362643	0.306298	6	156485290	A	G	4459.05	PASS	rs6936091	0.0769068	chr6	156488510	+	14661494		AACACCAAAACAAATTTTTCTCTTTATTACTAACTAAAACTTCAAAACAC		II			rs62434812	0.046161	NA	NA	NA	NA		OpenSea	GCTCTGAGGCTGGGCCCTTTTTTAGGGTTCTTTGTTTTTCATTTTTGTGTGTGGGCTCTC[CG]TGCTTTGAAGTTCCAGCCAGCAACAAAGAGAAAAACTTGCTCTGGTGTTTTTAGTTTGGC	ACACCAGAGCAAGTTTTTCTCTTTGTTGCTGGCTGGAACTTCAAAGCACG								TRUE						NA	NA	NA
cg18407309	chr17_34407710	0.0255466	-0.325558	17	34407710	T	A	5843.34	PASS	rs1719217	0.0684767	chr17	34417530	-	64630365		TATCCTTCTAAAATCTAAAACCAACTCTCCTCTTTATAAACAACCCTAAC		II			NA	NA	NA	NA	NA	NA		OpenSea	TCTGCTGCCCGTGTCCTTCTGAAGTCTGAAACCAGCTCTCCTCTTTATAGGCAGCCCTGG[CG]GATGGGGAAATGGAATCTGGGGGTGAGGAGGGAAATTTTTAAGCGTAGTGATGCTGTCAT	CGCCAGGGCTGCCTATAAAGAGGAGAGCTGGTTTCAGACTTCAGAAGGAC			CCL3	NM_002983	TSS200					17:34417200-34418087	Unclassified_Cell_type_specific		CCL3	NA	NA	NA
cg18431489	chr6_32045226	0.0754106	-0.308964	6	32045226	T	A	1467.76	PASS	rs204878	0.108345	chr6	32048449	+	61687445		AAAATAATATAAATAATAATTAAAAACAAAAACTCCRAAACCAACTACCC		II			NA	NA	NA	NA	NA	NA	chr6:32046815-32047094	S_Shore	AGGTTAAGCAATTTGCACAAGGTCCTACAGGAAGTAAGTTGCAAGGCTGGTAGTGAGACT[CG]GGCAGTTGGCTCCGGAGTCTTTGCTCCTAACCACTATCCACACTATCTCTCATCAAATAA	CGGGCAGTTGGCTCCGGAGTCTTTGCTCCTAACCACTATCCACACTATCT			TNXB	NM_019105	Body								TNXB	NA	NA	NA
cg18458509	chr11_2922602	0.000553588	-0.484795	11	2922602	T	A	10006	PASS	rs418439	0.0271258	chr11	2920189	+	53710376		TATACATACCCCATACCAACTATTTAAAACRTCAACTAACAAAACTAACC		II			NA	NA	NA	NA	NA	NA	chr11:2923301-2923817	N_Shelf	GGGATCATGTGCCTCCCCGAAGCCTGCACATGCACTCTAATGATGCAAGCTACCACCAGG[CG]GTCAGCTTTGCCAGCTGACGTCCCAAACAGCTGGCATGGGGCATGCACACAGTAGGTGCT	GTGCATGCCCCATGCCAGCTGTTTGGGACGTCAGCTGGCAAAGCTGACCG			SLC22A18AS;SLC22A18	NM_007105;NM_183233	Body;TSS1500			TRUE		11:2919715-2920315	Unclassified_Cell_type_specific	TRUE	SLC22A18AS	NA	NA	NA
cg18463607	chr4_56715507	0.028129	0.320377	4	56715507	G	C	7557.45	PASS	rs12507080	0.0701467	chr4	56718320	+	59622326		TAATCRAAAATTAATACCCTTAAACATTAACTACTTCACACTTACAAATC		II			NA	NA	NA	NA	NA	NA	chr4:56719704-56720228	N_Shore	TCTCACTTCCTGCCCCAGCATGTCTCTGATGTGGGAGTCAGCTTGGCATTCACAACTGTG[CG]ATTTGTAAGTGTGAAGTAGTTAATGCCCAAGGGCATTAACCTTCGATCAAAGAGGACAGG	GATCGAAGGTTAATGCCCTTGGGCATTAACTACTTCACACTTACAAATCG			EXOC1;EXOC1;EXOC1	NM_018261;NM_178237;NM_001024924	TSS1500;TSS1500;TSS1500					4:56718196-56718450	Unclassified_Cell_type_specific		EXOC1	NA	NA	NA
cg18646851	chr15_92943323	0.0398893	0.300855	15	92943323	G	A	9994.75	PASS	rs722645	0.0792588	chr15	92934809	+	12757323		CCATACAAAACATCATAAAAATATTACCRTAATACTAAATTCACCAAATC		II			NA	NA	NA	NA	NA	NA	chr15:92936677-92938521	N_Shore	ACCTAACAGGAAATGGAAATAGACTCTGTTGTAATTGTGCTTGCAGCAATGAGGTTGACC[CG]ACCTGGTGAATTTAGTACCACGGCAACACTTCCATGATGTTCTGCATGGTAAGAGTGCAG	CATGCAGAACATCATGGAAGTGTTGCCGTGGTACTAAATTCACCAGGTCG							CDMR							NA	NA	NA
cg18659867	chr10_80012567	0.0439919	0.295163	10	80012567	A	G	15468.9	PASS	rs11002469	0.0807819	chr10	80007739	-	27801442		TAATCTCTATAATACTACCTACCACTAACCTACCAAAACCTCAAACCCTC		II			NA	NA	NA	NA	NA	NA		OpenSea	GATGCTCCCATTGGTCTCTGTGGTGCTACCTGCCACTGGCCTGCCAAGACCTCAGACCCT[CG]CTGTCTCCTTGTCCCATTTCCCCTGAGGCTTGTGGCTGGTTCTGTGGTTATGACTGAGTT	GGTCTCTGTGGTGCTACCTGCCACTGGCCTGCCAAGACCTCAGACCCTCG														NA	NA	NA
cg18661379	chr10_104391034	0.0274655	-0.321669	10	104391034	C	T	3116.55	PASS	rs11596235	0.0700558	chr10	104393081	+	40679481		AAAAATTCTTACAAAAATCCCAAACTAACTACAACCCCAAAAACCRAATC		II			NA	NA	NA	NA	NA	NA		OpenSea	CCTGAATGCTGCGACAAGCAGATTTTTGTAAAATTTTATATTAGTTTTTAATGTCAGTGG[CG]ACTCGGTTCCTGGGGCTGCAGCCAGCCTGGGACTTTTGTAAGAATTTTTGGGTGACTCAC	AAAATTCTTACAAAAGTCCCAGGCTGGCTGCAGCCCCAGGAACCGAGTCG			SUFU	NM_016169	3'UTR			TRUE					SUFU	CPG	NA	AD/R
cg18670846	chr2_68914248	0.0424843	0.326518	2	68914248	A	G	2751.81	PASS	rs11677220	0.0798102	chr2	68917482	-	52603359		CAAAACTCCTTTAAAAATCTTACATTACCTTCCCCTTTCTAAATAATTCC		II			NA	NA	rs7592253	0.040258	rs7592253	0.040258		OpenSea	GTTTCTCTCTGCAAGACTCCTTTGGAAATCTTGCATTGCCTTCCCCTTTCTGAGTAATTC[CG]CGGGGCTTCATTTAGATTGTGCTCATTTGCATTAACTCTCATAACGAAGAGGTGTATTAC	AAGACTCCTTTGGAAATCTTGCATTGCCTTCCCCTTTCTGAGTAATTCCG								TRUE		2:68917034-68917512	Unclassified_Cell_type_specific			NA	NA	NA
cg18696027	chr15_45003364	0.335873	-0.143509	15	45003364	T	G	10621.7	PASS	rs2255235	0.34212	chr15	45002597	+	30781483		CAAACCCATTAAAAAAACCTACCCTCTAAAATAACCATAAATAAAATACC		II			NA	NA	NA	NA	NA	NA	chr15:45003460-45004345	N_Shore	ACTTCCTCTTCTCACTGTTCCTCTTAGAAAAGATCTGTGGACTCCACCACCACGAAATGG[CG]GCACCTTATTTATGGTCACTTTAGAGGGTAGGTTTTCTTAATGGGTCTGCCTGTCATGTT	CGGCACCTTATTTATGGTCACTTTAGAGGGTAGGTTTTCTTAATGGGTCT			B2M	NM_004048	TSS1500					15:45002488-45004846	Promoter_Associated		B2M	NA	NA	NA
cg18728780	chr14_62117489	0.00260939	-0.429194	14	62117489	C	T	2932.55	PASS	rs7156083	0.0411752	chr14	62120470	+	17711382		AACTTTAACAAATCAAACTACTATCACAAAACATCCTAAAAAAACAACTC		II			NA	NA	NA	NA	NA	NA		OpenSea	CCCACAGCCACACGTGCCTGCTTGCTCACGGGATCTTCCCACTCTCCTCGGGAAGGCTTC[CG]AGCTGCTTCCTCAGGATGTCCTGTGATAGCAGCCTGACCTGTCAAAGCCATGCGAATACC	GCTTTGACAGGTCAGGCTGCTATCACAGGACATCCTGAGGAAGCAGCTCG								TRUE						NA	NA	NA
cg18735089	chr7_98733337	0.136297	0.220552	7	98733337	G	A	13971	PASS	rs6952161	0.158814	chr7	98738998	-	39721464		ATTCCTTCTAAAACATTCATCATATTTCTAACACAAAATCAATTACTTTC		II			NA	NA	NA	NA	NA	NA	chr7:98741205-98741990	N_Shelf	AATTAAAACCTATTCCTTCTAAAACATTCATCATATTTCTAACACAAAATCAGTTGCTTT[CG]CTTTTAACAAGATAACTGAAACCAATCTGATGTCAATTACAGACTGAGCTGTAAATCAGA	TTCCTTCTAAAACATTCATCATATTTCTAACACAAAATCAGTTGCTTTCG			SMURF1;SMURF1	NM_020429;NM_181349	Body;Body					7:98738943-98739256	Unclassified_Cell_type_specific		SMURF1	NA	NA	NA
cg18739367	chr8_38323765	0.0214566	0.33474	8	38323765	C	G	5879.34	PASS	rs62505473	0.0659276	chr8	38330740	+	39639373		CAAATAAATTTATAAATTTTCACATTACCATCTTTCAAAATTCAAACATC		II			NA	NA	NA	NA	NA	NA		OpenSea	GGGGGCATCTGCAGGGGGCTGTGGAAGGAGAGATCAGGAAGGAAGATGACTCAGGGGAAG[CG]ATGCCTGAATCTTGAAAGATGGCAATGTGAAAATCCACAAACTCATCTGGGATAGCTGAG	AGATGAGTTTGTGGATTTTCACATTGCCATCTTTCAAGATTCAGGCATCG								TRUE						NA	NA	NA
cg18739675	chr2_43037395	0.0143152	0.399445	2	43037395	T	A	927.98	PASS	rs186133698	0.0579454	chr2	43041125	+	28627344		CTCTCCTACTAAAACCTAAAATTATTCAATTATCACTTCAAACTTCCTTC		II			NA	NA	NA	NA	NA	NA	chr2:43036978-43037638	S_Shelf	CTGACTATACTGTGTAGTGGCTTCAAGAAGGAAGTGGGTAAGTATGAAGTGACCAAACTG[CG]AAGGAAGCTTGAAGTGACAACTGAACAACCCCAGGCCCCAGCAGGAGAGAAACCTGATGT	TCTCCTGCTGGGGCCTGGGGTTGTTCAGTTGTCACTTCAAGCTTCCTTCG														NA	NA	NA
cg18757155	chr8_24154397	0.00652959	-0.529161	8	24154397	C	T	726.67	PASS	rs186611883	0.0497275	chr8	24151472	-	48711361		CAATAATTCAAATCAAATAATCTTAAAACCAAAAAACAACCAAAACTTCC		II			NA	NA	NA	NA	NA	NA		OpenSea	GGAGAGCAAAACAATAGTTCAGATCAAGTAATCTTAGAGCCAGGAGGCAGCCAGGACTTC[CG]CCTGCTGGGCCATTGTTGCAGGACCACAGCTTCGAGGTTGCGCAACACCTTTAGTAAACA	AATAGTTCAGATCAAGTAATCTTAGAGCCAGGAGGCAGCCAGGACTTCCG			ADAM28;ADAM28	NM_014265;NM_021777	TSS200;TSS200								ADAM28	NA	NA	NA
cg18768238	chr10_49883667	0.00429942	-0.409109	10	49883667	T	A	2134.36	PASS	rs147927655	0.0446669	chr10	49892829	+	10647344	28661413	AACAAAAATAAAAAACCAACAAATACCTAACTCTACCCACTCTCCAACCA	AACAAAAATAAAAAACCGACAAATACCTAACTCTACCCACTCTCCAACCG	I	A	Red	NA	NA	NA	NA	NA	NA		OpenSea	CCCCAAGGGGCCTTGCTGCAGAACCCAAGTCACCCGCCAGAACTCCAGCAGCTCCGTGGT[CG]GCTGGAGAGTGGGCAGAGTCAGGCATCTGCCGGCTCTCCACTTCTGCTTTCTCCAGGAAA	CGGCTGGAGAGTGGGCAGAGTCAGGCATCTGCCGGCTCTCCACTTCTGCT			WDFY4	NM_020945	TSS1500					10:49892825-49893001	Unclassified_Cell_type_specific		WDFY4	NA	NA	NA
cg18866281	chr1_246949001	0.000513733	-0.502196	1	246949001	A	G,*	2844.45	PASS	rs61852519	0.0271258	chr1	246948597	-	19668450		TAAAAAAATTACTTTTCTCATTACTACAAAAAAACAATCTATATTCTCAC		II			NA	NA	NA	NA	NA	NA	chr1:246952214-246952511	N_Shelf	TCTGGAGTCCCTAGGAGGATTGCTTTTCTCATTGCTGCAGAAAGGCAGTCTGTGTTCTCA[CG]GGCACATGTACACACAAACACACACTTGCACACACACACACGCACCTACGTGCATGGACA	AGGAGGATTGCTTTTCTCATTGCTGCAGAAAGGCAGTCTGTGTTCTCACG												TRUE		NA	NA	NA
cg18897025	chr5_110410818	0.115438	-0.275026	5	110410818	T	C	453.74	PASS	rs56106225	0.139757	chr5	110413671	+	71792452		CAATTTACAACTTCCTTTTTATTAACCATAAAACATTAACATAACTAACC		II			NA	NA	NA	NA	NA	NA		OpenSea	ATCATACATCTCTGGTTTTTTAAATGTATTGAGGCTTTCTTGGTGGACTAGTATAGTATA[CG]GTCAGTTATGTCAATGTTTCATGGTCAATAAAAAGGAAGTTGCAAATTGTGATTTAAGCA	CGGTCAGTTATGTCAATGTTTCATGGTCAATAAAAAGGAAGTTGCAAATT			TSLP;TSLP	NM_033035;NM_138551	3'UTR;3'UTR								TSLP	NA	NA	NA
cg18914962	chr6_136909242	0.00177231	0.443961	6	136909242	T	C	3247	PASS	rs2327743	0.0336739	chr6	136914796	-	16681386		ACTCCCAAATATATATAAAACTTCTCAACCTCACTCCTAATAAAAAAAAC		II			NA	NA	NA	NA	NA	NA		OpenSea	AAACACAAAAAGCTCCCAAATGTATATAAAACTTCTCAGCCTCACTCCTAATGAGAGAAA[CG]GGTATCTGAATCACAATAAAATACTGTCCATGATCTATCCTATGGACAGATATGCAAAAA	CTCCCAAATGTATATAAAACTTCTCAGCCTCACTCCTAATGAGAGAAACG			MAP3K5	NM_005923	Body			TRUE					MAP3K5	NA	NA	NA
cg18947209	chr2_27970255	0.0154992	-0.351196	2	27970255	A	G,*	2608.72	PASS	rs200327720	0.0599123	chr2	27960869	-	28668305		TATATCTCTTACCAAATTACCCTTTATCCTAAACCTCTAAACTCCCAACC		II			NA	NA	NA	NA	NA	NA	chr2:27958207-27958723	S_Shelf	CATTTTTTTTTTGTATCTCTTGCCAAGTTGCCCTTTGTCCTAGGCCTCTGGGCTCCCAGC[CG]GCTGGAGGCACAGAGTTATCTGTGGGGCCTGGAGTGCTGGGCCTGGGCTGTGTAATGACC	CGGCTGGGAGCCCAGAGGCCTAGGACAAAGGGCAACTTGGCAAGAGATAC												TRUE		NA	NA	NA
cg18997983	chr5_1117270	0.0152673	-0.351939	5	1117270	G	A	1504.76	PASS	rs77068281	0.0599123	chr5	1109031	+	45774374		RTTTCTAAAATTTTCCACTATAACTAAACTCRTATCRATTATCCAAAAAC		II			NA	NA	NA	NA	NA	NA	chr5:1108802-1109051	Island	CAGGCCACTGACCACGCAACCGGGCCTCTGTCAGCGGCCAGGGGCAGAGGGAGGCAGGAC[CG]CCCCTGGACAACCGACACGAGCTCAGCCACAGTGGAAAATCTCAGAAACGGAACCCAAAG	CGCCCCTGGACAACCGACACGAGCTCAGCCACAGTGGAAAATCTCAGAAA			SLC12A7	NM_006598	Body				5:1161551-1162046				SLC12A7	NA	NA	NA
cg19003337	chr17_39778857	0.00533803	0.460818	17	39778857	A	G	1025.78	PASS	rs62066637	0.0461575	chr17	39780836	+	30615450	41716464	ATAATCACTACACCCACTTAATAACCTATAAAAAAAACAAACAAACCCCA	ATAATCGCTACGCCCACTTAATAACCTATAAAAAAAACGAACGAACCCCG	I	A	Red	NA	NA	NA	NA	NA	NA		OpenSea	GAGGCAGGCACACAGGAGAAGGGCTGGAGAGGAGAGGGGCCCCAAGTTGTGTAGGGCTGC[CG]GGGTTCGCCCGCTTCCTTTATAGGCCACCAAGTGGGCGTAGCGATTACAACAGGCTTGCT	CGGGGTTCGCCCGCTTCCTTTATAGGCCACCAAGTGGGCGTAGCGATTAC			KRT17;KRT17	NM_000422;NM_000422	5'UTR;1stExon								KRT17	NA	NA	NA
cg19014335	chr12_50090543	0.165933	0.205449	12	50090543	T	C	3417.34	PASS	rs1574326	0.184568	chr12	50099568	-	67631303	61604368	CCACATCCCTTTAACCCTTCACAAAACTAACAAACAAAAAAATACCAACA	CCACATCCCTTTAACCCTTCGCAAAACTAACGAACAAAAAAATACCAACG	I	A	Red	NA	NA	NA	NA	NA	NA	chr12:50100442-50101587	N_Shore	AGGATGTATGGCCCACATCCCTTTGGCCCTTCGCAGAGCTGGCGGGCAGAGAGGTGCCAG[CG]ACACCACTTCCCCTTGGAACACTGTGGACCCTCTTTGAGCCAGCTCTGGTGCCAGTGGGC	CGCTGGCACCTCTCTGCCCGCCAGCTCTGCGAAGGGCCAAAGGGATGTGG			FMNL3;FMNL3	NM_198900;NM_175736	Body;Body					12:50099183-50099732	Unclassified_Cell_type_specific		FMNL3	NA	NA	NA
cg19173375	chr6_27877985	0.0679875	0.268534	6	27877985	A	G	3854.75	PASS	rs149855	0.103006	chr6	27880117	-	26611510		CTATAAAACACTCTTATTTACCCAATTCATATTAAATAATTCAACTCTTC		II			NA	NA	NA	NA	NA	NA		OpenSea	AGAATGAACTCCTGTGGGACACTCTTATTTACCCAATTCATGTTAAATGGTTCAACTCTT[CG]TTCTCTGAAATATAAGAAGTCAGGAAGTTAACAACACACTTCCTGATTTTGTCAGCTATA	TGTGGGACACTCTTATTTACCCAATTCATGTTAAATGGTTCAACTCTTCG			OR2B2	NM_033057	TSS200								OR2B2	NA	NA	NA
cg19222525	chr20_62483437	0.0807504	0.290838	20	62483437	T	A,*	360.79	PASS	rs199717045	0.112207	chr20	62492220	+	65604343		RAAATCAAAAACAAAACTACTACTACACCAAAAAAACRATATTTACTCTC		II			NA	NA	NA	NA	NA	NA	chr20:62492849-62494249	N_Shore	GGAGAGGGCTTGTTTCTGGTCAGCACCGAAGAAGGAAGGTGTGGAGAGGAGGGGCCGGGC[CG]AGAGCAAATACCGCCTTTTTGGTGCAGCAGCAGCCCTGTCTCTGACCCCGGCCGTCCTGG	GGGTCAGAGACAGGGCTGCTGCTGCACCAAAAAGGCGGTATTTGCTCTCG			C20orf135	NM_080622	TSS1500					20:62491883-62492259	Unclassified_Cell_type_specific		C20orf135	NA	NA	NA
cg19238521	chr6_28488800	0.120628	-0.22955	6	28488800	T	C	1887.55	PASS	rs13216508	0.144165	chr6	28497344	-	10615318		AATATATTTCCTTCAAACAATATATAAACAAACACATCCTCTTCRTCAAC		II			NA	NA	NA	NA	NA	NA		OpenSea	TAATAAGAATGAATATGTTTCCTTCAAGCAGTATGTGGGCAAGCACATCCTCTTCGTCAA[CG]TGGCCACCTACTGTGGTCTGACAGCGCAATATCCTGGTAAGAGAATTCATAGTTACTTCT	ATATGTTTCCTTCAAGCAGTATGTGGGCAAGCACATCCTCTTCGTCAACG			GPX5;GPX5	NM_003996;NM_001509	Body;Body								GPX5	NA	NA	NA
cg19262282	chr19_40923776	0.00954106	-0.438187	19	40923776	C	T	1706.76	PASS	rs56011924	0.0537214	chr19	40923249	+	67752445		TCCTACTTAACTCAAACTAAATCTAAAAAAAATAATCCCTAAAAAAAAAC		II			NA	NA	NA	NA	NA	NA	chr19:40926640-40927368	N_Shelf	TCCGGCTGTGGCCACCGCAGTAAACACAGGACATCCTGTGAGGCTAGGGAAGGAGGTGGA[CG]CTTCTTCTCAGGGACCACCCTCTCCAGACTCAGTCTGAGCCAAGCAGGAGCCTTGGCCTG	CGCTTCTTCTCAGGGACCACCCTCTCCAGACTCAGTCTGAGCCAAGCAGG										19:40923038-40923287	Unclassified_Cell_type_specific			NA	NA	NA
cg19265289	chr17_4620497	0.0164069	-0.348375	17	4620497	C	T	13027.7	PASS	rs7208257	0.0600701	chr17	4615165	+	58801346		TAAAAACAAAAATAACTAAAACAAATATCCTTTCACACTTCCTACTATTC		II			NA	NA	NA	NA	NA	NA	chr17:4613400-4614423	S_Shore	ACTGCTAACTTGGCACAATTTCCCTCACCCCCATGAAATTCTGGGCCACAGGAAATGGAG[CG]AATAGCAGGAAGTGTGAAAGGACATCTGCTTCAGCTACCCCTGCTCCCACTGGGCACCTC	GGGAGCAGGGGTAGCTGAAGCAGATGTCCTTTCACACTTCCTGCTATTCG			ARRB2;ARRB2	NM_004313;NM_199004	Body;Body								ARRB2	NA	NA	NA
cg19266276	chr13_42075066	0.225665	-0.180131	13	42075066	G	A	3031.36	PASS	rs116030327	0.238202	chr13	42070600	-	25748469		CTTTCTAAAAACAAAAAATAAACCTAAAACCTATAAACTTTTCCTATCCC		II			NA	NA	rs60274649	0.031507	NA	NA		OpenSea	TAGGGAAGTCCCTTTCTGAAGGCAGAGGGTGGGCCTGGAGCCTGTAAGCTTTTCCTGTCC[CG]TGGCTGCTCCCTCCAGGTCTCTGTTCTTCACTGCCCCCCTCTTGAGCTCTTCTACTTTAA	CGGGACAGGAAAAGCTTACAGGCTCCAGGCCCACCCTCTGCCTTCAGAAA								TRUE						NA	NA	NA
cg19353578	chr22_39629096	0.0479489	0.29007	22	39629096	C	T	5554.22	PASS	rs4821877	0.0840686	chr22	39634386	-	74778439		CCCTAAACAAATAAACAACTAAAATCCCTTTTAATCTAAACAAAAAAACC		II			NA	NA	NA	NA	NA	NA	chr22:39638219-39640966	N_Shelf	TTCTTCCCCAACCCTAGGCAAATGAGCAACTAGAGTCCCTTTTAATCTGAGCAGGGAGAC[CG]TCCCTGAAGATGCTTTTGGTAATGTGGCCACTAGATGCCCAGAACTACCCATAAGCCCCC	CGGTCTCCCTGCTCAGATTAAAAGGGACTCTAGTTGCTCATTTGCCTAGG			PDGFB;PDGFB	NM_002608;NM_033016	Body;Body		CDMR						PDGFB	CPG	NA	NA
cg19371349	chr4_174260431	0.0341027	-0.309761	4	174260431	C	G	2931.55	PASS	rs143980964	0.075236	chr4	174254281	-	52652458		AAAACATTAAAATCCTTTTTCTTCCCCTTCTTATCACCTTTAAAAAAAAC		II			NA	NA	NA	NA	NA	NA	chr4:174254683-174256538	N_Shore	GTGGCCTTTTAGGAGCATTGGGGTCCTTTTTCTTCCCCTTCTTATCACCTTTGGGAGGAA[CG]TAATTTTTCATCTCCCTGTCATAGCGAGCTTTGTCACTTTTTGCCATATCTTCAAACTTC	CGTTCCTCCCAAAGGTGATAAGAAGGGGAAGAAAAAGGACCCCAATGCTC			HMGB2;HMGB2;HMGB2	NM_001130689;NM_002129;NM_001130688	Body;Body;Body		RDMR			4:174254252-174254290	Promoter_Associated		HMGB2	NA	NA	NA
cg19401149	chr8_6794766	0.026259	-0.443813	8	6794766	A	G	880.67	PASS	rs112279855	0.0686717	chr8	6796618	-	51716303		TACATCACCTTATATTATAAACTCAAATACCCTATTCCCAAACCAATCCC		II			rs45482601	0.05215	NA	NA	NA	NA		OpenSea	TGGTGTTAGCTTGCATCACCTTGTGTTGTGAGCTCAAATACCCTGTTCCCAAACCAATCC[CG]TAGGCTTACGAGTCTCCCTACACCCAGAGTTAGGAAGATGGTCACTGGGTGGGGGGGATG	CGGGATTGGTTTGGGAACAGGGTATTTGAGCTCACAACACAAGGTGATGC			DEFA4	NM_001925	TSS1500								DEFA4	NA	NA	NA
cg19636224	chr1_44181103	0.0543483	-0.332942	1	44181103	C	T	480.74	PASS	rs116583447	0.0897939	chr1	44176844	-	48739324		AAATAACTTAAATTAAACTACACTAACAAAAACCTCAAAACTTCAATAAC		II			NA	NA	NA	NA	NA	NA	chr1:44172668-44173763	S_Shelf	TGTATTGACATAGATAGCTTGGATTAGGCTGCACTAACAAAAACCTCAAGACTTCAGTGG[CG]TAACAGAACAAAACTTGACTTCTCATTCATGTGACGTGTCCAGCATGAGTGTACAGGAAA	CGCCACTGAAGTCTTGAGGTTTTTGTTAGTGCAGCCTAATCCAAGCTATC			ST3GAL3;ST3GAL3;ST3GAL3;ST3GAL3;ST3GAL3;ST3GAL3;ST3GAL3;ST3GAL3;ST3GAL3;ST3GAL3	NM_174965;NM_174971;NM_174968;NM_174964;NM_174966;NM_174970;NM_174969;NM_174963;NM_006279;NM_174967	5'UTR;5'UTR;5'UTR;5'UTR;5'UTR;5'UTR;5'UTR;5'UTR;5'UTR;5'UTR								ST3GAL3	NA	NA	NA
cg19640821	chr19_18506815	0.0121223	0.363106	19	18506815	G	A	1269.76	PASS	rs143674134	0.0542399	chr19	18503517	-	63719500		TACRATCTAAAAACCCTAAACCCTTTTTCCTTCCTTAAAAATAAAATAAC		II			NA	NA	NA	NA	NA	NA	chr19:18499097-18499697	S_Shelf	GGGTGTAACGCTGCGGTCTGAGGACCCTGAACCCTTTTTCCTTCCTTAAAAATGAGATAG[CG]GCCAGGCGCGGTGACTCATGCCTGTAATCCCAGCACTTTGGGAGGCCAAGGCAGAAGGTC	GCGGTCTGAGGACCCTGAACCCTTTTTCCTTCCTTAAAAATGAGATAGCG			LRRC25	NM_145256	Body								LRRC25	NA	NA	NA
cg19682870	chr14_99713546	0.0204125	-0.460882	14	99713546	C	A	526.67	PASS	rs3890086	0.0642932	chr14	99715826	+	65809314		TTTACAAATAAAACAACTAAATCATAAAAAAATACCTTACACAATTATCC		II			NA	NA	NA	NA	NA	NA	chr14:99711839-99713431	S_Shelf	TTCCTAATGCTCTCCCTCCCAGGAGCCTGGTCTCTAGGCGCAACTGAGCTGGTGACTCAC[CG]GACAACTGTGCAAGGTACCTCTCTATGACTCAGTTGCCTCATCTGCAAAATGAAAGGAAT	TTGCAGATGAGGCAACTGAGTCATAGAGAGGTACCTTGCACAGTTGTCCG			BCL11B;BCL11B	NM_022898;NM_138576	Body;Body								BCL11B	CPG	NA	NA
cg19736900	chr1_150126260	0.070278	0.368037	1	150126260	G	T	858.67	PASS	rs76570916	0.10402	chr1	150132950	-	46734327		CTTCCATCACTAAACAAATCCCCACTTTAAAAAAACATCTAAATACCCAC		II			NA	NA	NA	NA	NA	NA		OpenSea	TCCTCAAACCTCTTCCATCACTAAGCAAGTCCCCACTTTAGAAAAGCATCTGGATGCCCA[CG]CCACCACCCTCCCAGCCACCTCTGAAGTTGCCAGGCTTCCCAACATTCTTGTCTGTGGTA	TTCCATCACTAAGCAAGTCCCCACTTTAGAAAAGCATCTGGATGCCCACG								TRUE		1:150132761-150132961	Unclassified			NA	NA	NA
cg19798735	chr7_110727053	0.181474	0.231186	7	110727053	G	A	684.67	PASS	rs117467716	0.198068	chr7	110730805	+	51633422		AATTTCCTAAATATTAAAAACACCTAATAAAAACTCAAACCTCCAACTCC		II			NA	NA	NA	NA	NA	NA		OpenSea	ACTCAAAACAGTTGCAAGCTTCTCTTCTTAAATAATGCAGTCATTGCTGAACTTCAGAGA[CG]GAGTTGGAGGTTTGAGTCTCTACCAGGTGTTTTTAATATTTAGGAAATCCTTATCAGTAG	CGGAGTTGGAGGTTTGAGTCTCTACCAGGTGTTTTTAATATTTAGGAAAT			IMMP2L;LRRN3;LRRN3;LRRN3	NM_032549;NM_018334;NM_001099658;NM_001099660	Body;TSS1500;TSS1500;TSS1500								IMMP2L	NA	NA	NA
cg19869443	chr1_84770418	0.0034856	-0.417697	1	84770418	A	G	15059.7	PASS	rs188817	0.0446669	chr1	84766821	+	46625457		TACCCAACAACAAATCCTTTTACTTCATTATACAAAAAATAACATATTTC		II			NA	NA	NA	NA	NA	NA	chr1:84764108-84764906	S_Shore	GCCAAAATAAAAGAATGTGGGCGTTTTCAGGAGATCTGGTCATCTATTTTGCATCCTTTC[CG]AAATATGTTACTTCCTGCATAATGAAGTAAAAGGATTTGCTGCTGGGCAGTGCTTTCCTT	GCCCAGCAGCAAATCCTTTTACTTCATTATGCAGGAAGTAACATATTTCG			SAMD13;SAMD13	NM_001134663;NM_001010971	TSS1500;Body								SAMD13	NA	NA	NA
cg19916364	chr1_68951901	0.0519502	0.285256	1	68951901	T	C	2097.98	PASS	rs12751067	0.0871452	chr1	68961838	+	12802505		TATAATCTACAAAATAACAAACATTTTCCTCTTAAAAATACCCTTCAAAC		II			NA	NA	NA	NA	NA	NA	chr1:68962283-68963006	N_Shore	GCATTTAACGTCTGTGAGCCTCAGTGTGCACCTGATAAAGTAGGGCTAATAATACATGCT[CG]TCTGAAGGGCATTCCTAAGAGGAAAATGCTTGTTATTCTGCAGATCACAACACACTTTAA	GTGATCTGCAGAATAACAAGCATTTTCCTCTTAGGAATGCCCTTCAGACG			DEPDC1;DEPDC1	NM_017779;NM_001114120	Body;Body								DEPDC1	NA	NA	NA
cg19951006	chr12_56724919	0.00112404	0.460545	12	56724919	G	A	5161.34	PASS	rs11613055	0.0304371	chr12	56732615	+	39718407		TTTTCTCCCTTTATCTCTAAATCTTTTAAAATCCCTACATTATAAAACCC		II			NA	NA	NA	NA	NA	NA		OpenSea	AGGGGGATGATGCAGGGAGGGGAATCCCACCTGCTGTGAGTCACCTGCTGGTATAAAGGG[CG]GGCCTTACAATGCAGGGACCTTAAAAGACTCAGAGACAAAGGGAGAAAAACAACAGGAAG	CGGGCCTTACAATGCAGGGACCTTAAAAGACTCAGAGACAAAGGGAGAAA			IL23A	NM_016584	TSS200			TRUE		12:56732294-56732852	Promoter_Associated		IL23A	NA	NA	NA
cg19991046	chr8_142182502	0.0216277	-0.334327	8	142182502	T	C	1850.55	PASS	rs307735	0.0660176	chr8	142183677	+	68705508		CRATACCTATCTAAAAAATCCRCTATCATAACCACAATTAAATCCAAAAC		II			rs60386529	0.0165	NA	NA	NA	NA	chr8:142183432-142183767	Island	GACAGCGCCGACTTCCTTCCTGTGGCGGTCGTCTTTTAGTTGCTGCCGTGACGACTCAGT[CG]TCCTGGACTCAACTGTGGCCATGATAGCGGATTCCCTAGACAGGCATCGCTGTTGACGCT	CGTCCTGGACTCAACTGTGGCCATGATAGCGGATTCCCTAGACAGGCATC			DENND3	NM_014957	Body			TRUE	8:142252639-142252944	8:142183268-142183686	Unclassified	TRUE	DENND3	NA	NA	NA
cg20040747	chr15_74711410	0.0203048	-0.39636	15	74711410	G	A	685.74	PASS	rs16968740	0.0642932	chr15	74715105	+	69650405		ACAAACCTAAATTAAAAAATACATACCAAAAACCCAAACTTACCACAATC		II			NA	NA	NA	NA	NA	NA		OpenSea	GAAAGAATGGGGCCTGACTCCTTAGGGACCCTACCCTCGATCACCACCCCAGCAGCTGAC[CG]ACTGTGGCAAGTCTGGGCCTCTGGCATGCATTTCCTAACTCAGGCCTGCCTGGTGGAGCA	CAGGCCTGAGTTAGGAAATGCATGCCAGAGGCCCAGACTTGCCACAGTCG			SEMA7A;SEMA7A;SEMA7A	NM_003612;NM_001146029;NM_001146030	Body;Body;5'UTR			TRUE				TRUE	SEMA7A	NA	NA	NA
cg20063095	chr2_134979983	0.0279736	0.320678	2	134979983	A	C	12588.4	PASS	rs1345149	0.0701467	chr2	134977141	+	13639315		AAAATTTTAAAATATCCCATACCAACCTTATAACTTTACTATAACACTCC		II			NA	NA	NA	NA	NA	NA		OpenSea	CCAGAATGAGGAAGCCGGGATAGTATAGTTGTGTGAATTCCAAACTGTCCTGAGGTGCCC[CG]GAGTGCCACAGCAAAGTCACAAGGCTGGCATGGGATATTTTAAAACTTTGAGGAAACACA	AAGTTTTAAAATATCCCATGCCAGCCTTGTGACTTTGCTGTGGCACTCCG								TRUE						NA	NA	NA
cg20069407	chr11_121457415	0.114161	0.284778	11	121457415	G	C,*	5973.49	PASS	rs375731020	0.138933	chr11	121460973	-	57663482		ACACACCAAAATAATTCCACCAACTATACAAAATATACCTAACTAATTCC		II			NA	NA	NA	NA	NA	NA		OpenSea	CCATAACCAAGACACACCAGAATAGTTCCACCAGCTATGCAGGATGTGCCTGGCTGATTC[CG]TGTTTTGGGGGGCATATTTTTGTGAGAGGAGTGACTCAAATTTTTTCTGTTCCTCTTTCT	CGGAATCAGCCAGGCACATCCTGCATAGCTGGTGGAACTATTCTGGTGTG			SORL1	NM_003105	Body	low-CpG:120965892-120966283				11:121460534-121461180	Unclassified_Cell_type_specific		SORL1	NA	NA	NA
cg20155035	chr1_235097654	0.0886557	-0.347591	1	235097654	T	C	473.67	PASS	rs116328836	0.11842	chr1	235091106	-	56667449		TACAACTACCTTCCAAAAAATACTAAAACAACAAAAACAACTAACAATAC		II			NA	NA	NA	NA	NA	NA		OpenSea	CCTCGGCTGCTTGCAGCTGCCTTCCAGGAAGTGCTGGAACAGCAGAAGCAGCTAGCAGTG[CG]CTCAAGAAGTGGTCAGCAGTTGGGAGCAGCTGGAGGAGGGGAGGCCAGTGAGCAAGTATC	CGCACTGCTAGCTGCTTCTGCTGTTCCAGCACTTCCTGGAAGGCAGCTGC										1:235090932-235091148	Promoter_Associated_Cell_type_specific			NA	NA	NA
cg20215476	chr3_148712255	0.0158827	-0.349987	3	148712255	A	G	7351.09	PASS	rs9819077	0.0599123	chr3	148708241	-	67749453		CTTCCTAATTAATTTCCAAATAACTTTACAATACTCATTCAACATTTACC		II			NA	NA	NA	NA	NA	NA	chr3:148709076-148710069	N_Shore	ACTGATGTCAACTTCCTGATTGGTTTCCAAATGGCTTTGCAGTACTCATTCAACATTTAC[CG]AGCAATTTCAGTTTTCAGTTTGCAGAGAACTGAACTACCCGAGGCTTGTTCTGTGTTTGG	CGGTAAATGTTGAATGAGTACTGCAAAGCCATTTGGAAACCAATCAGGAA			GYG1	NM_004130	TSS1500					3:148708033-148708531	Promoter_Associated_Cell_type_specific		GYG1	NA	NA	NA
cg20222562	chr6_113984684	0.00675914	-0.389807	6	113984684	G	A	5579.75	PASS	rs4945966	0.0497275	chr6	113993995	+	15725373		ACTAACCTAACAAAAAACCCTAAACACACTAATAAACCCATATTTATTTC		II			NA	NA	NA	NA	NA	NA		OpenSea	AAACAGCCTATTCTCAAAAGCATTACGACATAGGAAGAAGGAGGAGTGCCATCAGCAAAC[CG]AAACAAACATGGGTCCACTAGTGTGCCCAGGGCTTCCTGCCAGGCCAGCCCATCCAGATA	CTGGCCTGGCAGGAAGCCCTGGGCACACTAGTGGACCCATGTTTGTTTCG								TRUE						NA	NA	NA
cg20283498	chr10_73393976	0.105529	0.2391	10	73393976	G	A	1020.78	PASS	rs80180125	0.132053	chr10	73387917	+	51611360		ACCCAACAAAACTCTACAATTCCTCTTACTTATTAATTAAAACATTTCAC		II			NA	NA	NA	NA	NA	NA		OpenSea	AGTAAGCACAGCTCGGCTGGGAGTTGTGCCTGTGTGTCTCACCCCATCGCCATCATGGGC[CG]TGAAATGTCCTAATCAACAAGTAAGAGGAACTGCAGAGTCCTGCTGGGCAGCTGTGGCAA	CCCAGCAGGACTCTGCAGTTCCTCTTACTTGTTGATTAGGACATTTCACG			CDH23;CDH23	NM_052836;NM_022124	Body;Body			TRUE					CDH23	NA	NA	NA
cg20382154	chr2_239469396	0.276754	-0.16196	2	239469396	A	G	1589.53	PASS	rs77504293	0.28502	chr2	239463716	+	12792486		AATTACAACATAAACTACTTCCATATCAATCTTCCATTATTTACATACTC		II			rs75900858	0.043353	NA	NA	NA	NA		OpenSea	CCCTGCGGACGCAGTCTGCTGCGGGGGTTTCTTGGCAAATTAGCCAACACATCAGGGTCT[CG]AGTATGCAAATAATGGAAGACTGACATGGAAGTAGTCTATGTTGTAACCATCCTTGCGAC	GTTACAACATAGACTACTTCCATGTCAGTCTTCCATTATTTGCATACTCG								TRUE						NA	NA	NA
cg20519581	chr20_48963524	0.0475766	0.290534	20	48963524	C	T	1727.53	PASS	rs6091136	0.0835732	chr20	48959844	-	12654505		TCCCAAAATACACCTACTACCTCAATATTATATATACTATAACTCAAATC		II			NA	NA	NA	NA	NA	NA	chr20:48960164-48960373	N_Shore	GGCCTACCAGATCCCAGGGTGCACCTGCTGCCTCAGTGTTGTGTATGCTGTGGCTCAAAT[CG]TTATGCCACCGGCCCTGTGAGGGAGGTGCTAGCATTATCCCATGTTACAGATGAGGAAAC	CCCAGGGTGCACCTGCTGCCTCAGTGTTGTGTATGCTGTGGCTCAAATCG														NA	NA	NA
cg20520888	chr8_145094339	0.248591	-0.171666	8	145094339	C	G	2347.02	PASS	rs62530310	0.259169	chr8	145086243	-	37732368		CTACAAACATTATACCAAACCCTATACTAAACACTAAAATTTCCAAAAAC		II			NA	NA	NA	NA	NA	NA		OpenSea	TTACTGTTTACCTACAAACATTGTGCCAAGCCCTGTGCTGGACACTGGGGTTTCCAGGAA[CG]TGTTACAATCCCTGACCTCACTGTAAAGCCAGTGGACAATGTTAAGGAGCTAGCACGGAA	TACAAACATTGTGCCAAGCCCTGTGCTGGACACTGGGGTTTCCAGGAACG		TRUE	SPATC1;SPATC1	NM_001134374;NM_198572	TSS1500;TSS1500								SPATC1	NA	NA	NA
cg20561863	chr17_66911135	0.00603163	0.461313	17	66911135	A	G	2884.34	PASS	rs1960568	0.0488496	chr17	66905630	+	41643308		AACATATTTTCAAAATAAAAAATACTAATCAAAATCCCTACCCAATTTAC		II			NA	NA	NA	NA	NA	NA		OpenSea	TTGGCCCTTAGATTAGAAGAAAATAAGGCAATTGCACAAATAGGAGTCCATGAATGGACT[CG]CAAATTGGGCAGGGATCCTGACTAGCACTTTTTATTTTGAAAACATGTTATGTTTCCATG	CGCAAATTGGGCAGGGATCCTGACTAGCACTTTTTATTTTGAAAACATGT			ABCA8	NM_007168	Body			TRUE					ABCA8	NA	NA	NA
cg20577663	chr17_15351751	0.00499933	-0.470347	17	15351751	G	A	961.78	PASS	rs78109166	0.0461575	chr17	15360645	-	13677333		AAAACACTACAAACCCTAACCTTCCAAAAACTCAACTTATTCTCATTCCC		II			NA	NA	NA	NA	NA	NA		OpenSea	TACTCACCAAGAAAACACTGCAAGCCCTGACCTTCCAAAAACTCAGCTTGTTCTCATTCC[CG]GATGCGTTTTCAAAAGAGAAAAGCTAACTTTTGCCCTCTAGGGTGGGAAATGTGAAAGGC	CGGGAATGAGAACAAGCTGAGTTTTTGGAAGGTCAGGGCTTGCAGTGTTT			CDRT4	NM_173622	5'UTR			TRUE		17:15359913-15361285	Unclassified_Cell_type_specific	TRUE	CDRT4	NA	NA	NA
cg20610654	chr8_1698911	0.00901214	-0.441149	8	1698911	A	G	1352.98	PASS	rs4623455	0.0537214	chr8	1708447	+	46674433		TTCCTCRACAAATCRAATAACACAACAAACATTTATCTTAAATACACAAC		II			NA	NA	NA	NA	NA	NA	chr8:1711234-1712654	N_Shelf	CAGACACCTGTGATGTTTGAAAGAACCAGTTTATCAAAGTGCTTAGCCTGACGCCTGACA[CG]CTGTGCACCCAAGATAAATGTTTGTTGTGTCATTCGATCTGTCGAGGAAGGAGGTGAGAC	CGCTGTGCACCCAAGATAAATGTTTGTTGTGTCATTCGATCTGTCGAGGA									8:1695773-1696002	8:1708217-1708680	Unclassified_Cell_type_specific			NA	NA	NA
cg20672711	chr3_110956638	0.135912	0.306698	3	110956638	T	G	210.27	PASS	.	0.158564	chr3	110965888	-	60810507		TAAAACCAATAAACCAATAACACCATACATCTAAATCTCCAATTTTCACC		II			NA	NA	NA	NA	NA	NA		OpenSea	ACAGGTGTGACTGAAGCCAGTGGGCCAGTGGCACCATACATCTGAGTCTCCAATTTTCAC[CG]ATGATCTAGATACAGCCTGAGGTATGTAGGCAGGAAGGGGTGTTGCACCATGGGGCAGGT	CGGTGAAAATTGGAGACTCAGATGTATGGTGCCACTGGCCCACTGGCTTC								TRUE						NA	NA	NA
cg20686403	chr22_38447636	0.0792694	-0.258574	22	38447636	C	A	1219.98	PASS	rs2003688	0.110977	chr22	38438206	-	63723460		AACCCTAATATCTACTTAAATCCAAAAACACACAATAACTACCTTCCTCC		II			NA	NA	rs73419813	0.022395	rs73419813	0.022395	chr22:38434864-38435204	S_Shelf	CCTCCTAGAGGAACCCTGGTGTCTGCTTGGGTCCAGGAGCACACAGTGGCTGCCTTCCTC[CG]GGTCCTCCTGGTCCCTGCAGGTCATGGGCTGGAGGCCCCGGAGGATCTCTGTGATGGTCA	ACCCTGGTGTCTGCTTGGGTCCAGGAGCACACAGTGGCTGCCTTCCTCCG										22:38437968-38438210	Unclassified_Cell_type_specific			NA	NA	NA
cg20759281	chr12_21791798	0.0282359	-0.320172	12	21791798	C	T	3952.98	PASS	rs1478297	0.0701467	chr12	21796914	-	23675327		ATACCTAAATTAAAAACCACAATTATAATACAATCAAAACTATACTTAAC		II			NA	NA	NA	NA	NA	NA		OpenSea	AGTATACAATAATACCTGGGTTGGAAACCACAATTATGATGCAATCAGGACTGTACTTGA[CG]ATCTGAGGAATAATGAATTTGAAGACATTAACATTTCTCTGCACCAGATTGAGCCGACTC	CGTCAAGTACAGTCCTGATTGCATCATAATTGTGGTTTCCAACCCAGGTA			LDHB	NM_002300	Body			TRUE					LDHB	NA	NA	NA
cg20778958	chr1_158529661	0.200153	-0.190281	1	158529661	G	T	6236.73	PASS	rs12042917	0.215674	chr1	158534679	-	30612421		CATTCTTCTATACTTTTCCAATCTTCTTTTAACATTATCAATAACCTAAC		II			NA	NA	NA	NA	NA	NA		OpenSea	ATTTTCTCAACCATTCTTCTATGCTTTTCCAGTCTTCTTTTAACATTGTCAGTGACCTGA[CG]TCTCCAGGGAGACCCTGGTAAAATTACAAGTCTGACTTGAGATTGGGTGACATGTCATTA	ATTCTTCTATGCTTTTCCAGTCTTCTTTTAACATTGTCAGTGACCTGACG			OR6P1	NM_001160325	TSS1500								OR6P1	NA	NA	NA
cg20937934	chr18_21445907	0.00197671	-0.511766	18	21445907	T	C	1093.98	PASS	rs8087448	0.0355564	chr18	21452788	+	57602488	50614405	ACAATCCCACAAATAAACACACCACTCTATAATTCCTATAAAATAAAACA	ACAATCCCGCAAATAAACGCACCGCTCTATAATTCCTATAAAATAAAACG	I	A	Red	NA	NA	NA	NA	NA	NA		OpenSea	CCCGTGACTCAGCCTGTGATTTAGGGCGTCTGCAGGGTGAGGTGGGTGGAAGGTGATGCC[CG]CCCCACCTCACAGGAATTACAGAGCGGTGCGCTTACCTGCGGGACTGTTATGTGCGCTCT	CGCCCCACCTCACAGGAATTACAGAGCGGTGCGCTTACCTGCGGGACTGT			LAMA3;LAMA3;LAMA3;LAMA3	NM_001127718;NM_000227;NM_198129;NM_001127717	TSS200;TSS200;Body;Body		DMR						LAMA3	NA	NA	NA
cg20952257	chr5_171068259	0.0387066	-0.302584	5	171068259	A	G	9091.44	PASS	rs254870	0.0781689	chr5	171074407	+	56761314		ATAACCCTCCCTCTCTCCATACAACAAATCTTATAAATTCTAATAATCAC		II			rs114363623	0.010426	NA	NA	NA	NA		OpenSea	CCCAGGAGAGCAACAGTGGGGAGCTGTTGCAAACCCTAGGATTGGAGGGACAGCAGGAGG[CG]TGATCATCAGAACCCACAAGACCTGCTGCATGGAGAGAGGGAGGGCCACCCAGCGGAAGC	TGGCCCTCCCTCTCTCCATGCAGCAGGTCTTGTGGGTTCTGATGATCACG								TRUE				TRUE		NA	NA	NA
cg20956594	chr13_29194666	0.145998	-0.215362	13	29194666	G	A	5036.77	PASS	rs1417481	0.167601	chr13	29202889	+	11648453		AATCAAAACTAAAACCCTAATTCAACCACTCATAAACTATAAAATCTTAC		II			NA	NA	NA	NA	NA	NA		OpenSea	AAAACTGTTCATCTATTTTACAGAGGAAGAAACAGAGGCACAGAGAAGTTAAGCAAGTCA[CG]TAAGATCTCACAGCCCATGAGTGGCTGAACCAGGGTTTCAGCCTTGATTTCTCTAGCTCT	ATCAAGGCTGAAACCCTGGTTCAGCCACTCATGGGCTGTGAGATCTTACG								TRUE						NA	NA	NA
cg21054703	chr13_31312178	0.0230054	-0.331103	13	31312178	A	T	6131.69	PASS	rs12429692	0.067784	chr13	31309032	-	36697489		CTACCATTTATTCCTTCCTTCATTCAAACCTTATATAACTACTACTTACC		II			NA	NA	NA	NA	NA	NA		OpenSea	GTCCCTCCCCACTGCCATTTATTCCTTCCTTCATTCAAACCTTATGTGGCTGCTACTTAC[CG]TGTGTTAAGTGTTCACTTTTTTTCTTGGAATTCAAAAAAAGAAGGACAGTATTTGGGGCA	CGGTAAGTAGCAGCCACATAAGGTTTGAATGAAGGAAGGAATAAATGGCA			ALOX5AP	NM_001629	TSS1500								ALOX5AP	NA	NA	NA
cg21099332	chr5_39264843	0.0118741	-0.495022	5	39264843	G	A	1076.67	PASS	rs79528904	0.0539256	chr5	39270715	+	67614347		CACTCTACATAACTAACTTACACATTCACTATCCAAACTACACCATCTTC		II			NA	NA	NA	NA	NA	NA		OpenSea	AAAATCTATTACTTACCATTTTTATTGAAAAGAGTTGATATGCCTGGCACACAATGACCC[CG]AAGATGGTGCAGCTTGGATAGTGAATGTGCAAGTTAGCTATGCAGAGTGTACTTCCTTTT	ACTCTGCATAGCTAACTTGCACATTCACTATCCAAGCTGCACCATCTTCG						low-CpG:39306465-39306528								NA	NA	NA
cg21101086	chr2_39831939	0.0253399	-0.325991	2	39831939	T	C	4283.71	PASS	rs1005425	0.0684767	chr2	39836209	-	60702314		ATCCATTTTAAATTTTACTATATCCTACAAAACTAATCTAAACACRCAAC		II			NA	NA	NA	NA	NA	NA		OpenSea	AGCAGGTCACAATCCATTTTGAATTTTGCTGTGTCCTGCAGAACTGATCTAAACACGCAG[CG]ACTTCAGCTTCCCTTGCAATCCTTGTGCTTTGTCAGCTCTTTGGGTGAGGGGTAGGAGGG	CGCTGCGTGTTTAGATCAGTTCTGCAGGACACAGCAAAATTCAAAATGGA								TRUE						NA	NA	NA
cg21108085	chr11_44587364	0.0332828	-0.360697	11	44587364	G	A	2744.77	PASS	rs71490071	0.0743344	chr11	44591098	-	36765328		CTAAAATTCCTTCCCTAACTTACTAATACCCCATTCTTTCCTTAACTCTC		II			NA	NA	NA	NA	NA	NA	chr11:44586602-44587404	S_Shelf	GTTCCTTCTCTCTGGGATTCCTTCCCTGACTTGCTGATGCCCCATTCTTTCCTTGGCTCT[CG]GGGAGTTCTGGGACCTGGGATCTATCCTTTGCAAAGTAGGGCATGTCTGTGAACACCCAC	TGGGATTCCTTCCCTGACTTGCTGATGCCCCATTCTTTCCTTGGCTCTCG			CD82;CD82	NM_002231;NM_001024844	5'UTR;5'UTR			TRUE		11:44590457-44591115	Promoter_Associated	TRUE	CD82	NA	NA	NA
cg21149266	chr15_59142094	0.0289406	-0.318831	15	59142094	C	G	3528.55	PASS	rs670920	0.0708366	chr15	59146882	+	61808393	14615394	AAAAAACAAACAAAATCCATTAAAAAATCAAACACAAACAATATTAATCA	AAAAAACGAACAAAATCCATTAAAAAATCAAACACAAACGATATTAATCG	I	A	Red	NA	NA	NA	NA	NA	NA		OpenSea	TCTGTTGGAACCACCTATATGTCTTGAGAAACAAAACCACAGGAGGAAAGGAAGAAAAAC[CG]ATCAATACCGTCTGTGCCTGATTTCCTAATGGATTTTGTTCGTTTTTTCAGGGGAACGGT	AAAAAACGAACAAAATCCATTAGGAAATCAGGCACAGACGGTATTGATCG			FAM63B;FAM63B	NM_001040450;NM_001040453	3'UTR;3'UTR								FAM63B	NA	NA	NA
cg21211213	chr5_158132883	0.0875315	-0.293064	5	158132883	C	T	1020.67	PASS	rs55915433	0.11842	chr5	158127763	-	20801503		ATCTATATTCACAAAAAAATTCAATCCACATATTTCTAATTCATTTACAC		II			NA	NA	NA	NA	NA	NA		OpenSea	TTTTTAAACCCATCTGTATTCACAAGGAAATTCAATCCACATGTTTCTGATTCATTTACA[CG]TAAATCATCCAAATGTTGTTTTGCAAGAGCCTTTTTGCAGCCCAAAAGCTCCTGGAGTCC	CGTGTAAATGAATCAGAAACATGTGGATTGAATTTCCTTGTGAATACAGA			EBF1	NM_024007	Body			TRUE					EBF1	CPG	NA	NA
cg21216258	chr9_140947257	0.170337	-0.283069	9	140947257	G	A	299.27	PASS	rs113537281	0.188011	chr9	140942584	-	29709390		ACACAAAACAACRTATACATATAAAACACTAACAACAAATACATAAACAC		II			NA	NA	NA	NA	NA	NA	chr9:140941308-140941526	S_Shore	GGCATGCGTGCACACAGGACAGCGTGTGCATATGGAGCACTGACAGCAGATGCATGAACA[CG]TTACCTCTGCTATTTCACTCTTGCAAAATTCTGTGGGGTGTGTGTCATCATCCCCATTTT	CGTGTTCATGCATCTGCTGTCAGTGCTCCATATGCACACGCTGTCCTGTG			CACNA1B	NM_000718	Body								CACNA1B	NA	NA	NA
cg21230425	chr7_64525709	0.00135163	-0.453929	7	64525709	A	C	6733.34	PASS	rs10949964	0.0304371	chr7	64533826	-	14609413		TATTAATTCTTATTAACTAAACTTACTTTAATTACCTTTTAAATAAACCC		II			NA	NA	NA	NA	NA	NA	chr7:64535252-64535630	N_Shore	ACACACAGTATTGTTGGTTCTTATTGACTGAACTTACTTTGGTTGCCTTTTAGGTGAGCC[CG]TGGTAGCAGCAGAAGCAGGCATTATGGGATAACGATTGTGTAAAGAAACAGCTTCTTCAT	CGGGCTCACCTAAAAGGCAACCAAAGTAAGTTCAGTCAATAAGAACCAAC												TRUE		NA	NA	NA
cg21232015	chr12_133421372	0.00771027	-0.383974	12	133421372	G	A	536.05	PASS	.	0.0512733	chr12	133424221	-	55773382		ATAACAAACCTCAAAACCCCACCATTATATATACTATCAACAAAATACTC		II			NA	NA	NA	NA	NA	NA		OpenSea	CAGGTGTGTCTGTGGCAAGCCTCAAGGCCCCACCATTGTGTGTGCTGTCAGCAAAGTGCT[CG]GCAGGAGGGCGAATGCGCATGTTAAACATATGTAAATCCTAGAAACCGAGGTAGCTTCCT	TGGCAAGCCTCAAGGCCCCACCATTGTGTGTGCTGTCAGCAAAGTGCTCG		TRUE	CHFR;CHFR;CHFR;CHFR;CHFR	NM_001161345;NM_001161347;NM_018223;NM_001161346;NM_001161344	Body;Body;Body;Body;Body			TRUE		12:133423975-133424503	Gene_Associated_Cell_type_specific		CHFR	NA	NA	NA
cg21253043	chr12_51778607	0.0179359	-0.34391	12	51778607	T	C	2755.75	PASS	rs11169822	0.0604318	chr12	51783393	+	72699401		CAATAAATATCATAAAAACAAACAACTAACTCAACCCTATCACTAACTTC		II			rs11836811	0.048948	NA	NA	NA	NA	chr12:51785279-51785821	N_Shore	CACCTTCTCATTTGCTCCCCACCCAGGGAGTGTTTATGTGTTTTGGCTAAGATTATATAT[CG]AAGTTAGTGACAGGGCTGAGTCAGCTGCCTGCCTTCATGATACTCACTGCCTCCCTGCAC	CGAAGTTAGTGACAGGGCTGAGTCAGCTGCCTGCCTTCATGATACTCACT			GALNT6	NM_007210	5'UTR			TRUE		12:51783239-51783751	Unclassified_Cell_type_specific		GALNT6	NA	NA	NA
cg21268578	chr22_38025640	0.0463537	-0.344012	22	38025640	G	A	553.67	PASS	rs148382108	0.0829909	chr22	38029478	-	73764382		TATCTCCTTCATTCATTAACCTCTACTAAAACCTCCTATAAATATCTTAC		II			NA	NA	NA	NA	NA	NA		OpenSea	AGTTCTCGGTGTGTCTCCTTCATTCATTGGCCTCTGCTGGGGCCTCCTATGGGTGTCTTA[CG]TCTGTCCATCCATCTGTCCGTGGTCAGAAGTGGGGTCAGTGTGTGAGTGAGAGCAGGAGT	GTCTCCTTCATTCATTGGCCTCTGCTGGGGCCTCCTATGGGTGTCTTACG			GGA1;GGA1	NM_001001560;NM_013365	3'UTR;3'UTR			TRUE		22:38028829-38031051	Gene_Associated	TRUE	GGA1	NA	NA	NA
cg21320567	chr8_67983290	0.07904	0.258765	8	67983290	C	T	2402.67	PASS	rs72654938	0.110823	chr8	67975880	-	59701468		CTAAAAACTCCTATTAATCTTTAAAAATACAATCCAATAAAATCRACCAC		II			NA	NA	NA	NA	NA	NA	chr8:67976440-67977448	N_Shore	AAATTTTCTGCCTGGGAACTCCTATTAATCTTTAAAAATGCAGTCCAGTGAGATCGACCA[CG]AACTCTTTCTTGACGCTCCAATTACCATTCCTTCCATTATGTCTGTAAGTCTCCGTAGGT	CGTGGTCGATCTCACTGGACTGCATTTTTAAAGATTAATAGGAGTTCCCA			CSPP1;CSPP1;COPS5	NM_024790;NM_001077204;NM_006837	TSS1500;TSS1500;TSS1500		CDMR			8:67975827-67977592	Promoter_Associated		CSPP1	NA	NA	NA
cg21360910	chr3_45376534	0.0176791	-0.47027	3	45376534	G	A	462.27	PASS	rs116601923	0.0600701	chr3	45372241	-	33718390		TTATTATTAACAACAAAATCCACCTAATAATAATCACAAAACTCACTAAC		II			NA	NA	NA	NA	NA	NA		OpenSea	GGATTTAAGAGTTATTGTTGGCAGCAGGATCCACCTGGTGGTGGTCACAGAGCTCACTGA[CG]CATGTTGTACGTCTCAAGATGCCAAAACCACAAAAAGATTGGAGGGTTAAGAAAACCCCC	TATTGTTGGCAGCAGGATCCACCTGGTGGTGGTCACAGAGCTCACTGACG								TRUE						NA	NA	NA
cg21398996	chr13_33924125	0.0334545	-0.310835	13	33924125	T	G	15710.7	PASS	rs9537276	0.0743344	chr13	33923778	-	64795357		CTTAAAAACCTCCTAACTCAAAACAATCACTTCCTCTCTTACTATAATTC		II			NA	NA	NA	NA	NA	NA	chr13:33923930-33924781	N_Shore	ACGCAAGGATTCTTAAGGACCTCCTGGCTCAAAACAATCACTTCCTCTCTTGCTGTGGTT[CG]TGGACAATGGAGTCCCAAAGGGAGGCCTTTCCTTGCAACCTCAAAGGGAGGAAAGCCTGC	TTAAGGACCTCCTGGCTCAAAACAATCACTTCCTCTCTTGCTGTGGTTCG										13:33923448-33923997	Unclassified_Cell_type_specific			NA	NA	NA
cg21446981	chr7_37532069	0.170442	0.203329	7	37532069	G	C	10179.4	PASS	rs58853553	0.188011	chr7	37534909	-	69682374		CTTTAAAAAACCCTAACTATTTAAATAAATCTTTCCTTCTCTCTCTTAAC		II			NA	NA	rs75175492	0.222426	NA	NA		OpenSea	GGTGACTCACTCTTTGAGGGGCCCTGGCTATTTGAGTAGGTCTTTCCTTCTCTCTCTTAA[CG]TCTGTTTTTTTCATCAAACACTTTGGAATTCAGATGTAAGATAGTCGCCTCTTCAAGCTT	TTTGAGGGGCCCTGGCTATTTGAGTAGGTCTTTCCTTCTCTCTCTTAACG								TRUE						NA	NA	NA
cg21451906	chr1_161191522	0.204067	-0.188667	1	161191522	A	G	2602.83	PASS	rs685	0.219577	chr1	161192549	-	14628352		AAACTAAAATTCAAAACCCAATTCTTACTATTCCTCTCTATCTAAAAAAC		II			rs5085	0.182164	NA	NA	NA	NA		OpenSea	ACAGACTCTAGAGACTGAAATTCAAGGCCCAGTTCTTGCTGTTCCTCTCTATCTAAGAGA[CG]TGTGGGATCTTTGGGTGATGAAATACTTTTTCTCTGCAATTTAAGCCTAATCTGCCCTAA	GACTGAAATTCAAGGCCCAGTTCTTGCTGTTCCTCTCTATCTAAGAGACG			APOA2	NM_001643	Body								APOA2	NA	NA	NA
cg21494379	chr5_88269849	0.231017	-0.178104	5	88269849	C	T	9914.75	PASS	rs169952	0.2433	chr5	88275243	-	10627340		ACTTCATTCTCCTCTAAATACTACCTTACTTTAAATTACTTCATTCACCC		II			NA	NA	NA	NA	NA	NA		OpenSea	ATGCAGCCAATGCTTCATTCTCCTCTGGATGCTGCCTTACTTTGAATTGCTTCATTCACC[CG]CTTTGCAGGCCACATTCAGCAGGGGATGAACATTTAGTGGTTGATTACCAATTTCCTGTG	CGGGTGAATGAAGCAATTCAAAGTAAGGCAGCATCCAGAGGAGAATGAAG								TRUE						NA	NA	NA
cg21500092	chr17_4252684	0.135912	0.306698	17	4252684	G	A	483.27	PASS	rs11654774	0.158564	chr17	4245206	-	23741370		AACTTAAAAACCACAACATTCTAATTTACCTCCTCTAACACCTCACTAAC		II			NA	NA	NA	NA	NA	NA		OpenSea	TTTCTTCACTTGGCTTAAAGGCCACAGCATTCTGGTTTGCCTCCTCTGACACCTCACTGA[CG]CCGCTCACACTCCTTCACTAGCTTCTGGTTACTTATCTGGCTTCTTAATGCCAGTGTGTC	GCTTAAAGGCCACAGCATTCTGGTTTGCCTCCTCTGACACCTCACTGACG	TRUE		UBE2G1	NM_003342	Body			TRUE					UBE2G1	NA	NA	NA
cg21578596	chr6_32904039	0.0751192	0.304697	6	32904039	T	A	1360.98	PASS	rs77318243	0.10826	chr6	32906460	+	63777435		TTATACCACACACACCCAACCCTTCTAAAAATCACTAACCAACAAAACAC		II			NA	NA	NA	NA	NA	NA		OpenSea	TCCCTGGCCTGCCCTCCTAACTGCACTTCCTGGTAGCCCCTCTGCACCCCTCTCTCCTCA[CG]TGTCCTGTTGGTCAGTGATCCCCAGAAGGGCTGGGTGTGTGTGGCACAATTCTGAAGCCC	TGTGCCACACACACCCAGCCCTTCTGGGGATCACTGACCAACAGGACACG			HLA-DMB	NM_002118	Body								HLA-DMB	NA	NA	NA
cg21592954	chr11_126311412	0.054968	0.388484	11	126311412	A	T	540.67	PASS	rs61898677	0.0897939	chr11	126304039	-	55638358		ACCTATATATATTTCCTCCTTACCTAACTTCCTAAAATTTAACCTAAAAC		II			NA	NA	rs116615291	0.016073	NA	NA		OpenSea	GTCCCCAGCCTGCCTGTGTGTGTTTCCTCCTTGCCTGGCTTCCTGAGGTTTGGCCTAGGG[CG]ATGTGCAGGCCCCTCCTCTCTGCACAGAGCCTTCCCTGCATGGCTCCTGGAGAGGGACTG	CGCCCTAGGCCAAACCTCAGGAAGCCAGGCAAGGAGGAAACACACACAGG			KIRREL3;KIRREL3	NM_001161707;NM_032531	Body;Body			TRUE					KIRREL3	NA	NA	NA
cg21645268	chr8_11655366	0.0211134	-0.335575	8	11655366	C	T	8505.05	PASS	rs2645438	0.0659276	chr8	11663584	+	58727386		TCAAACTAAAAATTCCACAAATAAACAACTACCAACTACCAACCCTCCAC		II			NA	NA	rs75548537	0.013032	rs75548537	0.013032	chr8:11665773-11666045	N_Shelf	AGTTTGTGGTTTTTTTCCCCTCCTGGAGAAATCTATTCTATTTTAAAGTGAGGAAGGCTC[CG]TGGAGGGCTGGTAGCTGGTAGCTGTTCACTTGTGGAACTTTCAGCCTGAGGCTGGAGCCC	CAGGCTGAAAGTTCCACAAGTGAACAGCTACCAGCTACCAGCCCTCCACG			FDFT1	NM_004462	Body								FDFT1	NA	NA	NA
cg21658670	chr19_41932120	0.0665306	0.269914	19	41932120	C	T	10159	PASS	rs284661	0.1012	chr19	41930894	-	61790407		TACRCAAATACRAATAACCAACAAAAATCACRAATAAACTACATCTCTAC		II			NA	NA	NA	NA	NA	NA		OpenSea	CCTGTGGAACTTGCGCAGGTGCGAGTGGCCAGCAGAGGTCACGAATAAACTGCATCTCTG[CG]CCTGGCTCTCTACCACCTCTGGTCTTTGTTTCCTGGAGTTTGGGGGTGATTTGAGGCCAC	GCGCAGGTGCGAGTGGCCAGCAGAGGTCACGAATAAACTGCATCTCTGCG			BCKDHA;BCKDHA	NM_001164783;NM_000709	3'UTR;3'UTR								BCKDHA	NA	NA	NA
cg21669326	chr7_47263856	0.0241344	0.328579	7	47263856	C	T	5703.32	PASS	rs2728470	0.0681705	chr7	47267691	-	13611477		CCAAAATCCTATAAACTAAATAACTCATCACCCACAAAACCCCAAAAACC		II			rs2578412	0.154479	NA	NA	NA	NA		OpenSea	GGAGGGTGTTTCCAGGGTCCTGTGGGCTAAGTGACTCATCACCCACAGAGCCCCAGAGGC[CG]GCTGTTTGCAGCTGGAACTGGGTCTCCTGAGATCCAGAGCAATGGAGGGCAGTACCCTCG	CGGCCTCTGGGGCTCTGTGGGTGATGAGTCACTTAGCCCACAGGACCCTG								TRUE		7:47267655-47267749	Unclassified_Cell_type_specific	TRUE		NA	NA	NA
cg21685770	chr12_10332974	0.049885	-0.287701	12	10332974	G	C	4434.3	PASS	rs2401643	0.0858048	chr12	10324918	+	45775415		CTCCTCTAATACTCATAAAAAATAATTTTCCCTTTCATAAATTACTTAAC		II			NA	NA	NA	NA	NA	NA		OpenSea	TTGAGTTATGTGTATTGCAGGTGGAGAAAGTGGTGATTCTGAAGGTGTTTCAGGATATTT[CG]CTAAGTAATTTATGAAAGGGAAAACTATTTTTCATGAGCATCAGAGGAGAGATATTGTAC	CGCTAAGTAATTTATGAAAGGGAAAACTATTTTTCATGAGCATCAGAGGA			OLR1	NM_002543	TSS200								OLR1	NA	NA	NA
cg21792134	chr3_121499619	0.0834076	-0.301233	3	121499619	A	G	505.74	PASS	rs115479184	0.114954	chr3	121491382	+	66767361		AATCAACACCAACRTTAAACAACTAATAAATATATACTCATTTTACTTTC		II			NA	NA	NA	NA	NA	NA		OpenSea	GGTTTCCTTCTAAAGGTTTTGGATGTCACAAACCTCGCATAGGTTGTTCCTTTTAGAGAA[CG]AAAGTAAAATGAGCACATACTCATTAGCTGTTCAACGTTGGTGCTGATCTGTGCTATCAG	ATCAGCACCAACGTTGAACAGCTAATGAGTATGTGCTCATTTTACTTTCG			IQCB1;IQCB1	NM_001023570;NM_001023571	Body;Body					3:121491126-121491383	Gene_Associated_Cell_type_specific		IQCB1	NA	NA	NA
cg21832546	chr3_52927849	0.0459795	-0.33955	3	52927849	T	C	1353.98	PASS	rs78931636	0.0829591	chr3	52934426	+	64744431		AATTAAAATTAAACAATCCATTAACTCCTTTTACAAAAATCTCTAAAAAC		II			NA	NA	NA	NA	NA	NA	chr3:52931279-52931840	S_Shelf	AAAGGAAGGGAGGGGAAAAGAAATGAGCACTTGAAATCTCAAGGGAAACATTCAAACTAC[CG]TCTCCAGAGATTCTTGCAAAAGGAGCTAATGGACTGCCCAACTTTAACTCTGCCTAAGCT	GTTAAAGTTGGGCAGTCCATTAGCTCCTTTTGCAAGAATCTCTGGAGACG														NA	NA	NA
cg21971799	chr11_60922925	0.160375	0.242536	11	60922925	C	T	1160.78	PASS	rs144709409	0.180543	chr11	60932010	-	52767376		AACCACAAAATACTAACCCTCCTAAATAACCAAAAATAAAAAATTAAAAC		II			NA	NA	NA	NA	NA	NA	chr11:60928560-60929262	S_Shelf	TTATCTTCTGGGGCCACAGGGTGCTGGCCCTCCTGAATAACCAAAGATAGAGAATTAGGA[CG]AAGGAGGGAGGAAGAGAAAATTGCAGGAAATTCAAGTCATGGGAGGGAAGTGGCATTGGG	CGTCCTAATTCTCTATCTTTGGTTATTCAGGAGGGCCAGCACCCTGTGGC										11:60931959-60932169	Unclassified_Cell_type_specific			NA	NA	NA
cg22007110	chr7_30746011	0.00376298	0.46466	7	30746011	G	T	1185.7	PASS	rs78315636	0.0446669	chr7	30737599	-	41694375		CACACCCRCTTCTAAACTATAAACACCACAAAAACAAAAACCAAATAAAC		II			NA	NA	NA	NA	NA	NA		OpenSea	TTCTTTCCTGCCACACCCGCTTCTGGGCTATAAACACCACAAGAACAGGAACCAGATGAG[CG]TTCAGACCCTGGATCCTCCCCATGGGCAGTCCTCCTTAAACACTGGATGAATAACTGAGA	CGCTCATCTGGTTCCTGTTCTTGTGGTGTTTATAGCCCAGAAGCGGGTGT														NA	NA	NA
cg22014398	chr5_179224387	0.0161978	-0.409413	5	179224387	G	A	942.67	PASS	rs139730999	0.0600701	chr5	179230866	+	40610365		AAAAACAATCACAAAATTAAACCCACAATCAAAAAAACTAAAAACAAAAC		II			NA	NA	NA	NA	NA	NA	chr5:179232532-179234595	N_Shore	TCCCTACACACTGCAGGCCCTGGCCCTGGGCAGCCTCCCCCGCCTGCCAGCTCCTCCACC[CG]CCTTGCCCTCAGCTTCTCTGACTGTGGGTCCAACTCTGTGACTGCCTCCCCATGGGCCAG	GAGGCAGTCACAGAGTTGGACCCACAGTCAGAGAAGCTGAGGGCAAGGCG			MGAT4B;MGAT4B	NM_014275;NM_054013	Body;TSS1500			TRUE		5:179230354-179231432	Promoter_Associated	TRUE	MGAT4B	NA	NA	NA
cg22018086	chr22_45134339	0.0100972	-0.371694	22	45134339	A	G	1929.78	PASS	rs16992738	0.0537214	chr22	45124555	-	25712400		CTTTTAACCCCATACAATAAAAACATAACCACCTCCACATCCTAATAAAC		II			NA	NA	NA	NA	NA	NA	chr22:45124981-45125855	N_Shore	ACTTGTGGTCCCTTTTGGCCCCATGCAGTGGGGACATAGCCACCTCCACATCCTGATGGG[CG]GCCTCAGGGGCCTCCCCCTTCCTGCTCCCTACCCCTGCTTGGGTTCCACTGGGAGCTCTT	TTTTGGCCCCATGCAGTGGGGACATAGCCACCTCCACATCCTGATGGGCG			PRR5;PRR5;PRR5;PRR5-ARHGAP8;PRR5;PRR5	NM_015366;NM_001017529;NM_001017528;NM_181334;NM_001017530;NM_181333	Body;Body;Body;Body;Body;Body					22:45124554-45124869	Unclassified_Cell_type_specific		PRR5	NA	NA	NA
cg22032626	chr12_50202431	0.434642	0.163572	12	50202431	T	C	501.27	PASS	rs2603113	0.437934	chr12	50203811	-	36720443		TCAACCACCATAATATAAATTCTTCCAAACCAACTACAAAATAAATCCTC		II			NA	NA	NA	NA	NA	NA		OpenSea	CTCCAAGCACCTCAACCACCATGGTGTGAGTTCTTCCAAACCAGCTGCAGGATAGGTCCT[CG]GCCCTTCCAGGAAGGGAAGAAGGAAGGGCAGTCGTGTTATAAGCCCCAAAGGCCTCCAGA	CAACCACCATGGTGTGAGTTCTTCCAAACCAGCTGCAGGATAGGTCCTCG			NCKAP5L	NM_001037806	5'UTR			TRUE					NCKAP5L	NA	NA	NA
cg22062741	chr8_1892291	0.0301327	0.323591	8	1892291	A	G,*	4888.38	PASS	rs12681108	0.0724897	chr8	1897075	+	57720432		ACRAACAAAACACAAAAAACATATATAAACCTCCAAAAACCATCTTAAAC		II			NA	NA	NA	NA	NA	NA	chr8:1893696-1894083	S_Shelf	AAGTGCGCGGATGCTGAGGTCGCCGGGCCGTCACTGCTCCTGGGTTCTTCTCCTCCTTAT[CG]TCCAAGATGGTTCCTGGAGGCCCACACATGTCCTCTGTGCTCTGTTCGCACACACACAAA	CGTCCAAGATGGTTCCTGGAGGCCCACACATGTCCTCTGTGCTCTGTTCG			ARHGEF10	NM_014629	Body				8:1884415-1884483				ARHGEF10	NA	NA	NA
cg22076757	chr1_109847388	0.026259	0.443813	1	109847388	G	T	981.67	PASS	rs181344473	0.0686717	chr1	109849705	+	58737507	69746414	ACTAAATAAAAAAAACCAACCCAATTACATAACCCTATAACTAAAACCCA	ACTAAATAAAAAAAACCAACCCAATTACGTAACCCTATAACTAAAACCCG	I	A	Red	NA	NA	NA	NA	NA	NA		OpenSea	CTAGATTTTCACTGCTGGTGATGAGGGAGGGGCTGAGCACCTGCTCCCAGGCTGGCCTCC[CG]GGTCCCAGCCACAGGGTTACGTAACTGGGCTGGCCCTCCCCACTCAGCTACGCCCAGCAG	GCTGAGTGGGGAGGGCCAGCCCAGTTACGTAACCCTGTGGCTGGGACCCG			MYBPHL	NM_001010985	TSS200			TRUE					MYBPHL	NA	NA	NA
cg22108567	chr7_5531559	0.0618212	-0.274546	7	5531559	T	C	6640	PASS	rs4724703	0.0967319	chr7	5535582	-	40683454		CTAAACACAAACTAAAATTTATCCACAAAAATAACATTATAAACAAAATC		II			NA	NA	NA	NA	NA	NA	chr7:5534384-5534766	S_Shore	CTCAGGGGCTGCTGGGCACAGGCTGGAGTTTGTCCACAGAGATGGCATTATGAGCAGGGT[CG]GTCTCTCAGGCTGGCCCACAAAACCCACAAAACCCACAGAACCCGCAGGCCTCTCCGCGC	TGGGCACAGGCTGGAGTTTGTCCACAGAGATGGCATTATGAGCAGGGTCG			MIR589;FBXL18	NR_030318;NM_024963	TSS200;Body				7:5501812-5502241				MIR589	NA	NA	NA
cg22116041	chr4_153570670	0.00127892	-0.455927	4	153570670	A	G	928.67	PASS	rs77581839	0.0304371	chr4	153564653	-	51607400		CCTAAAAATACAAAATCAAATCTACAAAACTCCCAAAATAAAACCCTTCC		II			NA	NA	rs151093040	0.0119	rs151093040	0.0119		OpenSea	CTGACTGCTCCCCTGAAGGTGCAAAGTCAAGTCTGCAAGGCTCCCAGGGTGAGGCCCTTC[CG]GGGAGTTGCCATATGAAGCATTTTAGCCTTGCTTAATTTCACTTCCTGTTCCTTGGGGTT	CTGAAGGTGCAAAGTCAAGTCTGCAAGGCTCCCAGGGTGAGGCCCTTCCG			TMEM154	NM_152680	Body			TRUE		4:153564600-153564906	Unclassified_Cell_type_specific		TMEM154	NA	NA	NA
cg22137236	chr18_46502077	0.0327817	0.311968	18	46502077	C	G	2017	PASS	rs62104024	0.0743344	chr18	46506533	+	72608488		TACAAAAACAATATTAAAATTCTCATCCCACAAACAAAAACATTAAAACC		II			NA	NA	NA	NA	NA	NA	chr18:46501624-46502976	S_Shelf	GGCCGTGGTGTGGAATAGAGACTGGGCTTTAGTCGCAACCTTGGGAAAGTGTATCAGCCT[CG]GCCTTAATGTCCTTGTCTGTGGGATGAGAATTTCAACACTGCCCTTGCAGGAGAATAGTT	CGGCCTTAATGTCCTTGTCTGTGGGATGAGAATTTCAACACTGCCCTTGC												TRUE		NA	NA	NA
cg22211672	chr15_74609378	0.0329617	-0.311663	15	74609378	A	G	1910.17	PASS	rs2930313	0.0743344	chr15	74610366	-	16684333		TTATCCAAAACATCAAAAAAACAACCAAAAAAAATCCCCAAAAACCAAAC		II			NA	NA	NA	NA	NA	NA		OpenSea	GAGAAAGGAATTTGTCCAGAGCATCAGGAAAGCAGCCAGAGGAAGTCCCCAGGGACCAGG[CG]TGGGGCCCTAAGCCACACTGCAGCTGCAGGGAGGAGAGTGAGCCCAGCTTGTGCTGCTGC	CGCCTGGTCCCTGGGGACTTCCTCTGGCTGCTTTCCTGATGCTCTGGACA			CCDC33;CCDC33	NM_025055;NM_182791	Body;TSS1500			TRUE				TRUE	CCDC33	NA	NA	NA
cg22235727	chr16_89046725	0.0297553	-0.317315	16	89046725	G	A	2517.53	PASS	rs117591911	0.0719537	chr16	89043281	-	36651474		AAAAACCAACCTAAAACCCAAAACAAACCTCTACCAAAACTACCTTTCCC		II			rs113593384	0.016011	NA	NA	NA	NA		OpenSea	GGGCCACCCTCAGGGGCCAACCTGGAGCCCAGGACAGGCCTCTACCAGGACTGCCTTTCC[CG]ACCTCCTGCAGCCTTGAGGGAAAGAGGAGGGGCTGGGCCAGCTGGGGCGTCCTGGAGTTG	CGGGAAAGGCAGTCCTGGTAGAGGCCTGTCCTGGGCTCCAGGTTGGCCCC			CBFA2T3;CBFA2T3	NM_005187;NM_005187	1stExon;5'UTR					16:89043183-89043717	Unclassified		CBFA2T3	CPG	TS	NA
cg22242539	chr17_1655421	0.142958	-0.21696	17	1655421	T	C	1209.73	PASS	rs139206954	0.16472	chr17	1665220	+	32653369		CTTAAAACRACCTACACTCAATTTAAATTCTATAATTACATCACTATCTC		II			NA	NA	NA	NA	NA	NA		OpenSea	TGCAAATGTGTGCGCCTTAGGCGTAATGGATGGTGGTGCAGCAGTGGGTTAAAGTTAACA[CG]AGACAGTGATGCAATCACAGAATCCAAATTGAGTGCAGGTCGCTTTAAGAAAGGAGTAGC	CGAGACAGTGATGCAATCACAGAATCCAAATTGAGTGCAGGTCGCTTTAA		TRUE	SERPINF1	NM_002615	TSS200								SERPINF1	NA	NA	NA
cg22274234	chr12_109886603	0.00135896	0.453733	12	109886603	G	A	5468.72	PASS	rs6663	0.0304371	chr12	109888858	-	56797477		ACTACAATTATCAACAAACTCTAAACCCAAAACCACATAACAAAAAACAC		II			NA	NA	NA	NA	NA	NA		OpenSea	CACTGCCACAAGCTGCAATTATCAACAAGCTCTAGGCCCAAAGCCACATGGCAGAAAGCA[CG]TCTAGCAAAGCAGTGGGGATTGTGCCCGGGCCAAACACACAGGAACCAGGAGTGGACCTG	CGTGCTTTCTGCCATGTGGCTTTGGGCCTAGAGCTTGTTGATAATTGCAG			KCTD10	NM_031954	3'UTR			TRUE		12:109888856-109888883	Gene_Associated_Cell_type_specific		KCTD10	NA	NA	NA
cg22365313	chr4_108645892	0.12394	-0.25747	4	108645892	C	T	404.27	PASS	rs140701989	0.147367	chr4	108636320	-	69652452		TATACTATCCAATTCCTATAACCACTAACCACATACRCAACTCTTAAAAC		II			NA	NA	NA	NA	NA	NA		OpenSea	ATGTTCTATACTGTGCTGTCCAATTCCTGTGGCCACTAACCACATACGCAGCTCTTGAAA[CG]TGGTTACTGCAACTAACAAATAGAATTTTTTACTTTCTTAATGTTCATTAAATTTCAGTT	GTGCTGTCCAATTCCTGTGGCCACTAACCACATACGCAGCTCTTGAAACG			PAPSS1	NM_005443	Body			TRUE					PAPSS1	NA	NA	NA
cg22406102	chr6_139939792	0.0926037	0.288675	6	139939792	C	T	768.76	PASS	rs62430168	0.121771	chr6	139947852	-	55749486		TCAATATATATCCTATTCTATCCTACACACTTTCAATCAATAATACCACC		II			NA	NA	NA	NA	NA	NA		OpenSea	AGAATCTGTCCTCAGTATGTATCCTGTTCTATCCTACACACTTTCAATCAATAGTGCCAC[CG]TGTTGGGTCAGGTTCCAAGCTCTCCCTCTCCTTGCCTTTCTATGACCAGTGACCTGTGCA	CGGTGGCACTATTGATTGAAAGTGTGTAGGATAGAACAGGATACATACTG								TRUE						NA	NA	NA
cg22406869	chr11_66272142	0.0564563	0.28018	11	66272142	A	G	7184.09	PASS	rs1671063	0.0913651	chr11	66276941	+	37615482		ATTTCCTCATCTAATAAACAAAATAATAAACCCTATCTTACTCACTCCAC		II			NA	NA	NA	NA	NA	NA		OpenSea	GCACTTTCCAGCCTGCCAATTGCTTCCCCTCTGTGATCTCATTTCATCTGCACTGCCATA[CG]TGGAGTGAGCAAGACAGGGCTTACCATCCTGTCTACCAGATGAGGAAATGGCAGTTCTGA	CGTGGAGTGAGCAAGACAGGGCTTACCATCCTGTCTACCAGATGAGGAAA			DPP3;BBS1;DPP3	NM_130443;NM_024649;NM_005700	3'UTR;TSS1500;3'UTR								DPP3	NA	NA	NA
cg22513455	chr3_118950288	0.010528	-0.36975	3	118950288	A	G	5064.34	PASS	rs7650288	0.0537214	chr3	118955844	-	16618312		TAACCTACCTCTTCCTTCATAAAACCACAAAATACCACTACRTAAATTCC		II			NA	NA	NA	NA	NA	NA	chr3:118959339-118959934	N_Shelf	GAAGTGTTGCGTGGCCTGCCTCTTCCTTCATGAAGCCACAAAGTGCCACTGCGTGAGTTC[CG]TGGCACATTGGAACACAGTGTACCCGCCTCTGGGCAAGAGCCGTGGAAATCCACACATGA	CGGAACTCACGCAGTGGCACTTTGTGGCTTCATGAAGGAAGAGGCAGGCC			B4GALT4;B4GALT4	NM_212543;NM_003778	5'UTR;5'UTR								B4GALT4	NA	NA	NA
cg22514173	chr22_20136606	0.0104108	0.370272	22	20136606	T	C	1614.76	PASS	rs73877146	0.0537214	chr22	20146278	+	37627329		CCCAAAAACCTCAAAAACTAACTCTAAAAATAAAACCTTCTTTTAAAAAC		II			NA	NA	NA	NA	NA	NA	chr22:20142807-20143042	S_Shelf	CCCGGCCCACCTGACTCTAGTCCTCTGTGCCGGCTGCCAGGGGATACCCGAGGCCACCTG[CG]TCCCCAAAAGAAGGTCTCACCTTCAGAGCCAGCCTTTGAGGCTCCTGGGTGACCTCAGCC	CCAGGAGCCTCAAAGGCTGGCTCTGAAGGTGAGACCTTCTTTTGGGGACG								TRUE		22:20146167-20146330	Unclassified_Cell_type_specific			NA	NA	NA
cg22535089	chr13_114188114	0.0993382	-0.24332	13	114188114	T	C	9697.34	PASS	rs2260728	0.126864	chr13	114184462	-	61668341		AAAAAACCRAACAAAAAATCCACACRCTATATAATTCCATTCATACCAAC		II			NA	NA	NA	NA	NA	NA	chr13:114185709-114186062	N_Shore	CGATGCTTCTGAAAGAACCGGACAAAAAGTCCACACGCTGTGTGATTCCATTCATACCAA[CG]TCCAGACTAGGCCAGTCCGTACAGACAGGATGAATTACTGGTTGCCGGAGGGTGGGGAGG	AAGAACCGGACAAAAAGTCCACACGCTGTGTGATTCCATTCATACCAACG			TMCO3	NM_017905	Body								TMCO3	NA	NA	NA
cg22544881	chr7_130718015	0.0720927	-0.307758	7	130718015	T	C	633.11	PASS	rs350647	0.1062	chr7	130712346	-	51674447		CTATTTTAACCACAACAAATACACTAAAATAAACTCATCTAACRACCCTC		II			NA	NA	NA	NA	NA	NA		OpenSea	CTCAGAAGATTCTGTTTTAACCACAGCAGATGCACTGAAGTAGGCTCATCTGGCGGCCCT[CG]GAGGAAGGACCGAGTGTTGCATAATTCCAGCAAATGAGAGCAGAAATACTGAGAACAGCC	TGTTTTAACCACAGCAGATGCACTGAAGTAGGCTCATCTGGCGGCCCTCG			FLJ43663;FLJ43663	NR_015431;NR_024153	Body;Body			TRUE		7:130712129-130712362	Unclassified_Cell_type_specific	TRUE	FLJ43663	NA	NA	NA
cg22582875	chr17_80545238	0.00123137	-0.457289	17	80545238	A	G	7756.09	PASS	rs3794717	0.0304371	chr17	80545272	-	10766486		ATTCTAACTATAACAATTTTAACTTTTATCTAAAACAATATTTACATTTC		II			rs3794717	0.290984	NA	NA	NA	NA	chr17:80545433-80545658	N_Shore	TCGTGGTTTCGGTTCTGACTGTAACAATTTTAGCTTTTGTCTGAGGCAATGTTTGCATTT[CG]AAGCTGCAGGAAATCTAGTCATGCTGGGGAAGTGGTCGTGGAGTCGGCCGTCATGGGATT	TTCTGACTGTAACAATTTTAGCTTTTGTCTGAGGCAATGTTTGCATTTCG			FOXK2	NM_004514	Body				17:78138561-78138626				FOXK2	NA	NA	NA
cg22630748	chr12_57842288	0.054968	-0.388484	12	57842288	G	T	333.27	PASS	rs76392986	0.0897939	chr12	57848870	-	43658437		CAAACCTTAAAAACTAAACATATAAAATCATCCTCTTTCTTACATCATAC		II			NA	NA	NA	NA	NA	NA		OpenSea	CCCCCAAGTCCCAGACCTTGGGGACTGAGCATGTGAAATCATCCTCTTTCTTGCATCATG[CG]TGTCCACATTGCACCCCCCCACCCCCATACCCCTACTTCAGGCCCAGTCACCATGGCCAG	CGCATGATGCAAGAAAGAGGATGATTTCACATGCTCAGTCCCCAAGGTCT		TRUE	INHBE	NM_031479	TSS1500							TRUE	INHBE	NA	NA	NA
cg22640868	chr17_26671196	0.0334009	0.310924	17	26671196	C	G	7176.76	PASS	rs733914	0.0743344	chr17	26661374	+	50615321		CTATTCTCRAAATACATCAAATTTCCTATTACCTCAAAATCTTCACATAC		II			NA	NA	NA	NA	NA	NA	chr17:26662071-26663048	N_Shore	GACTGTCCAAAAGTATGTCAAGTGAAAGGGGAAGCAAGGCATTGCAGGCAGAAGGAAACA[CG]TATGTGAAGATCCTGAGGCAACAGGAAATTTGATGCATTCCGAGAACAGAGACTGAGCAA	TGTTCTCGGAATGCATCAAATTTCCTGTTGCCTCAGGATCTTCACATACG			TNFAIP1;IFT20	NM_021137;NM_174887	TSS1500;5'UTR					17:26661351-26661483	Promoter_Associated_Cell_type_specific		TNFAIP1	NA	NA	NA
cg22644321	chr8_126444268	0.0616593	-0.27471	8	126444268	C	A	1764.76	PASS	rs55637010	0.0966411	chr8	126446923	-	49788438		CATACCTTACACACCTCCTTACTAACTTTTAAAATCTACATTACACAAAC		II			NA	NA	rs145462121	0.0124	NA	NA	chr8:126441471-126443552	S_Shelf	ATTTTCTGAAACATGCCTTACACACCTCCTTACTAGCTTTTGAAATCTGCATTGCACAGG[CG]AATATCATGGGCATGGGGTTTGGCAACCCGGGGGTTAAGCAATGTCAGGCTGACGCTATT	CGCCTGTGCAATGCAGATTTCAAAAGCTAGTAAGGAGGTGTGTAAGGCAT			TRIB1	NM_025195	Body		RDMR			8:126446388-126447237	NonGene_Associated	TRUE	TRIB1	NA	NA	NA
cg22652378	chr17_78525435	0.0151604	0.352285	17	78525435	C	T	6850.78	PASS	rs143388550	0.0598877	chr17	78533842	+	55714312		AATATTATTTTTCTCTTATAAAATATAAATTCCTACAAAACCATAACCAC		II			rs11870945	0.011128	NA	NA	NA	NA		OpenSea	ACTGTTGTTTTACATAGATGGCACTGCACGTAGGGTGCATGGGGTGAAGGGGACGGAAGA[CG]TGGTCATGGCCCTGTAGGAATTTACATCTTATAAGAGAAAAACAACATCCTTACCCACAG	CGTGGTCATGGCCCTGTAGGAATTTACATCTTATAAGAGAAAAACAACAT			RPTOR;RPTOR	NM_001163034;NM_020761	Body;Body			TRUE					RPTOR	NA	NA	NA
cg22685215	chr1_178224185	0.0012082	0.45797	1	178224185	C	A	2303.7	PASS	rs10913526	0.0304371	chr1	178232856	-	59716350		AACCTCCCTTTACCAAACRTTTATAATTTAATAACTTCTTCTCTAAAATC		II			NA	NA	NA	NA	NA	NA		OpenSea	GTTTGACTCTGAGCCTCCCTTTGCCAAACGTTTGTGGTTTGGTAACTTCTTCTCTAAAAT[CG]TTTAAAAAAAAAAATTGAGACAGGGTCTCACTATTTTGCCTAGGCTGGATTTGAATTCCT	CGATTTTAGAGAAGAAGTTACCAAACCACAAACGTTTGGCAAAGGGAGGC			RASAL2	NM_170692	Body			TRUE					RASAL2	NA	NA	NA
cg22953759	chr5_10622792	0.0050878	-0.402056	5	10622792	C	T	1796.17	PASS	rs11737939	0.0461575	chr5	10632397	+	49624345		ACCCCATAAAAAAAATATTAAATTTTTCACATAAAAATCACCRACCTCAC		II			rs7724857	0.197482	NA	NA	NA	NA		OpenSea	TTCTGGTGGTTTCTGTTCCCTCTATGAACTTGAAGATGAGTCATCCAGGAGAGGGGTTTG[CG]TGAGGTCGGTGACTTCCATGTGAAAAATTTAACATTTTCCCCATGGGGCCTGGGGAAGAG	CCCCATGGGGAAAATGTTAAATTTTTCACATGGAAGTCACCGACCTCACG			ANKRD33B	NM_001164440	Body				5:10684940-10685406	5:10632378-10632713	Unclassified_Cell_type_specific		ANKRD33B	NA	NA	NA
cg23002590	chr6_167003720	0.0412817	-0.298871	6	167003720	T	C	6016.05	PASS	rs3778384	0.0798102	chr6	167012092	-	38691365		AAAACATTTAATAAAACAACCTAAAATCTACCCATCATACACTAAATCAC		II			NA	NA	rs79378253	0.017361	NA	NA		OpenSea	CTCTGAACTTGAAGACATTTGGTGAAACAGCCTGGAGTCTGCCCATCATGCACTGAGTCA[CG]GGTGGTTGGTGTGGGTAGACGCTCTAAACATTTTGGCTCTAAGCGCCTCTGTTTATACAA	AGACATTTGGTGAAACAGCCTGGAGTCTGCCCATCATGCACTGAGTCACG			RPS6KA2;RPS6KA2	NM_021135;NM_001006932	Body;Body			TRUE				TRUE	RPS6KA2	NA	NA	NA
cg23014871	chr10_43649563	0.0953718	0.246131	10	43649563	T	G	5683.55	PASS	rs7476512	0.123837	chr10	43656166	+	60722449		AAATCATATAAAATTACATATAAAATAAAAAACTTATCATCACCACCACC		II			NA	NA	NA	NA	NA	NA		OpenSea	ATATGTAATGAGTTAATAATTTTTAGTAACTATTATTTAAAAATTGGCTGAGCATGTGGG[CG]GTGGTGGTGATGATAAGTTCCTCATTTCACATGCAACCCTACATGACTCAACTTCCCTTC	AGTCATGTAGGGTTGCATGTGAAATGAGGAACTTATCATCACCACCACCG			CSGALNACT2	NM_018590	Body			TRUE		10:43656131-43656350	Gene_Associated_Cell_type_specific		CSGALNACT2	NA	NA	NA
cg23018689	chr1_159181458	0.0766414	-0.260789	1	159181458	C	G	3766.71	PASS	rs34127467	0.109259	chr1	159173540	-	55728460		ACCAACCCTTTCTATCTCATTATTCTAACTTAAACACRCCATAACTCACC		II			rs3027008	0.106691	NA	NA	NA	NA		OpenSea	AGCGTCCCCTAACCAGCCCTTTCTATCTCATTGTTCTGACTTGGACACGCCATGGCTCAC[CG]CTCCCAAAGTCCCCACTATGTCTCCCTAGCTGAGGAAATAAAAGCAGAGAGGGGTGATGA	CCAGCCCTTTCTATCTCATTGTTCTGACTTGGACACGCCATGGCTCACCG			DARC	NM_002036	TSS1500								DARC	NA	NA	NA
cg23031103	chr19_45297878	0.195396	-0.192273	19	45297878	T	C	2153.29	PASS	rs1903830	0.211773	chr19	45300262	-	21766490		AATCCAACCTACCRCCAAAAACAAATAAAAACATTAAAAAACACTCAACC		II			NA	NA	NA	NA	NA	NA		OpenSea	AGCTAAAAACAGATCCAACCTGCCGCCAAAAGCAAATGGAAACATTAGGAGGCACTCAGC[CG]GCTCCCAGAGGACAGTGATGGGGGACACAGCCAGGACAGCAGGCTGACAGGGACCTCGGG	ATCCAACCTGCCGCCAAAAGCAAATGGAAACATTAGGAGGCACTCAGCCG			CBLC;CBLC	NM_001130852;NM_012116	Body;Body					19:45299987-45300343	Unclassified_Cell_type_specific		CBLC	CPG	NA	NA
cg23036852	chr21_44819763	0.0571617	-0.279416	21	44819763	C	G	6270.11	PASS	rs631800	0.0917544	chr21	44809983	+	63793490		TCAATCCATTACAACACTTTATAAAAAAAATTACCTAAATCCCCCAACTC		II			NA	NA	NA	NA	NA	NA	chr21:44812670-44813379	N_Shelf	CCTCAGTGGCTTCCTAAGACACCCTCCTTCACCCCGTACAGTCTCCGGTGCAGAGATGGA[CG]AGCTGGGGGACTCAGGCAATTTCCCCCACAAAGTGTTGCAATGGATTGAGAACGCCTCCC	CGAGCTGGGGGACTCAGGCAATTTCCCCCACAAAGTGTTGCAATGGATTG									21:43634385-43634599					NA	NA	NA
cg23085846	chr20_62516236	0.00198597	0.491919	20	62516236	G	T	1194.7	PASS	rs79208229	0.0355564	chr20	62522518	+	53723362		CAATATCCTACCAAAAACCACTAAAACACAAAACTCCCCCTACAAACCAC		II			NA	NA	NA	NA	NA	NA	chr20:62525796-62526638	N_Shelf	TACTAAATAGTCGCACCCCAGCAGCCTCTCTCGCACACCGGGGCCCTGCATGTCAGATGG[CG]TGGTCTGCAGGGGGAGCTCTGTGCCTTAGTGGCTCTTGGCAGGACACTGAGGGCCTGCCT	AGTGTCCTGCCAAGAGCCACTAAGGCACAGAGCTCCCCCTGCAGACCACG			TPD52L2;TPD52L2;TPD52L2;TPD52L2;TPD52L2;TPD52L2	NM_199363;NM_003288;NM_199362;NM_199360;NM_199359;NM_199361	3'UTR;3'UTR;3'UTR;3'UTR;3'UTR;3'UTR								TPD52L2	NA	NA	NA
cg23088126	chr1_207077023	0.00889214	-0.435698	1	207077023	C	G	571.98	PASS	rs3748669	0.0537214	chr1	207078912	-	73628457		ATCACCCTCAACACCTCTATAAAAACTCAAAAATACTATAATATAACRTC		II			NA	NA	NA	NA	NA	NA	chr1:207082693-207083202	N_Shelf	AAGTAGAGTGAGTCACCCTCAGCACCTCTGTAAGGGCTCAGAGATGCTGTGATGTGGCGT[CG]TGACAGTGCATTCCAGGAAGGGGGATGGATGGTGAAGGGGATAAGATGGCAGCCCACATG	CGACGCCACATCACAGCATCTCTGAGCCCTTACAGAGGTGCTGAGGGTGA			FAIM3;FAIM3;FAIM3	NM_001142473;NM_001142472;NM_005449	Body;Body;Body			TRUE				TRUE	FAIM3	NA	NA	NA
cg23114183	chr1_151807251	0.091172	0.249208	1	151807251	T	G	2923.3	PASS	rs57646934	0.120741	chr1	151798432	-	40794374		CCCAAATAACCCCATTCACTTACTTCTCATAACTAAACCTTAACTCTACC		II			NA	NA	NA	NA	NA	NA		OpenSea	GCTCCCCCGCCCCCAGGTGGCCCCATTCACTTACTTCTCATGACTGAGCCTTGGCTCTGC[CG]GCCTTGGCTCCCTGTCCTTCTCAGCAGGGGGTGGTCCAGGAGTGGGGTGCAGCTGGCGGC	CCAGGTGGCCCCATTCACTTACTTCTCATGACTGAGCCTTGGCTCTGCCG			RORC;RORC;RORC	NM_005060;NM_001001523;NM_001001523	Body;1stExon;5'UTR								RORC	NA	NA	NA
cg23128584	chr10_315119	0.00134766	-0.454036	10	315119	G	C	13292.3	PASS	rs10794923	0.0304371	chr10	323649	+	11693351	37743502	CACCAAAAAATCTATATAAAAAACAATTAATAAACAACAAACAAAAAACA	CGCCAAAAAATCTATATAAAAAACGATTAATAAACGACAAACGAAAAACG	I	T	Red	NA	NA	NA	NA	NA	NA		OpenSea	TCCACTTGGCTCTCTCTGACCTGCCTGAGCACTGCCCGACAGTCTCCTCCGGCCTCTCCA[CG]TCCTCCGTCTGCCGCCCACTAATCGTTCCCCATACAGACTTCCTGGCGACAGCACCTGTC	CGTCCTCCGTCTGCCGCCCACTAATCGTTCCCCATACAGACTTCCTGGCG			DIP2C	NM_014974	Body				10:313625-313810				DIP2C	NA	NA	NA
cg23149881	chr2_113592363	0.106432	-0.2385	2	113592363	C	T	9471.71	PASS	rs3917356	0.132826	chr2	113594654	-	60606506		AACAATCRTTATACAATTAATATCCACATTAAAATACTAAATTTTCCCAC		II			NA	NA	NA	NA	NA	NA		OpenSea	ATTGTTTTCCTGACAATCGTTGTGCAGTTGATGTCCACATTAAAATACTGGATTTTCCCA[CG]TTAGAAGAATGTTTAAATTTAGTATATGTGGGACAAAGTGGAAGACACACAGATTTATAC	CGTGGGAAAATCCAGTATTTTAATGTGGACATCAACTGCACAACGATTGT			IL1B	NM_000576	TSS1500								IL1B	NA	NA	NA
cg23174662	chr14_62162187	0.052262	0.284893	14	62162187	G	A	738.78	PASS	rs148014457	0.0873655	chr14	62166083	+	69672482		CTCTTAACATACAAAAATAAAATATAACCACAAAATCTAAACCCTAAACC		II			NA	NA	NA	NA	NA	NA	chr14:62161847-62163231	S_Shelf	ACCTGTTAACTTCCATTGTCTTTACTTTTAACGCCATTGTCTGTGACTCTAATGGTGTCA[CG]GCTCAGGGTTTAGATTTTGTGGTTACATTCTATTCTTGTATGTCAAGAGTGGTGTATAGA	CGGCTCAGGGTTTAGATTTTGTGGTTACATTCTATTCTTGTATGTCAAGA			HIF1A;HIF1A	NM_001530;NM_181054	Body;Body								HIF1A	NA	NA	NA
cg23190089	chr11_2922602	0.00312597	-0.422067	11	2922602	T	A	10006	PASS	rs418439	0.0428285	chr11	2920209	+	13603424		CATTTATTAAACACCTACTATATACATACCCCATACCAACTATTTAAAAC		II			NA	NA	NA	NA	NA	NA	chr11:2923301-2923817	N_Shelf	AGCCTGCACATGCACTCTAATGATGCAAGCTACCACCAGGCGGTCAGCTTTGCCAGCTGA[CG]TCCCAAACAGCTGGCATGGGGCATGCACACAGTAGGTGCTTAATAAATGTGTGTCGGGTT	CGTCCCAAACAGCTGGCATGGGGCATGCACACAGTAGGTGCTTAATAAAT			SLC22A18AS;SLC22A18	NM_007105;NM_183233	Body;TSS1500			TRUE		11:2919715-2920315	Unclassified_Cell_type_specific	TRUE	SLC22A18AS	NA	NA	NA
cg23201340	chr11_64383302	0.271203	0.165665	11	64383302	G	A,*	7782.73	PASS	rs12224611	0.280233	chr11	64391574	+	29630421		CAAAAACTAAACCAAATCTAAAACCCCCAATACCAACAACTAAAAATTCC		II			rs79919348	0.0128	NA	NA	NA	NA		OpenSea	TGCTTATTTTGTGGGAGGGAGGGGGTGGGCAGAGGGCCTACCACATTGCCCCATCTCCCC[CG]GAACCTTCAGCTGCTGGCACTGGGGGTTTTAGACCTGGCTTAGCCCTTGTTAGCCTCTGG	AAGGGCTAAGCCAGGTCTAAAACCCCCAGTGCCAGCAGCTGAAGGTTCCG			NRXN2;NRXN2;NRXN2	NM_138734;NM_138732;NM_015080	Body;Body;Body								NRXN2	NA	NA	NA
cg23206115	chr6_158066146	0.070184	0.266498	6	158066146	C	A	1679.55	PASS	rs9364577	0.10402	chr6	158066900	-	26720483		AACCAAACAACAAATAAAAACRTAAATTCCTAACCACACRAAACACRAAC		II			NA	NA	NA	NA	NA	NA		OpenSea	TGATCAGCTCCAACCAGACAACAAATGAGGACGTAAGTTCCTGACCACACGGGACACGGG[CG]TGTTCTTGGGTTTTGGGCAATGGAGGAGAAAAAGGAAAGAAAAGGTTGAGCCCAGCTTTT	CGCCCGTGTCCCGTGTGGTCAGGAACTTACGTCCTCATTTGTTGTCTGGT			ZDHHC14;ZDHHC14	NM_153746;NM_024630	Body;Body				6:157986545-157987029				ZDHHC14	NA	NA	NA
cg23254569	chr6_35448189	0.0114667	0.365742	6	35448189	T	C	9253.4	PASS	rs760782	0.0537986	chr6	35451487	+	55634464		TAAAAAACACTCAACAAAAAACATAAAAAACAAATTCCCCAAAAAACAAC		II			NA	NA	NA	NA	NA	NA	chr6:35453776-35454435	N_Shelf	AGGGCCTTCCTCAACAGCTGCCACCTGTCACTCCCTGCTCCATACCCTCCTGTAGCCCAC[CG]CTGCCCCTTGGGGAACCTGTCCCCCATGTCTCCTGCTGAGTGTCCCCTACCCCAGCAGTC	CGCTGCCCCTTGGGGAACCTGTCCCCCATGTCTCCTGCTGAGTGTCCCCT			TEAD3	NM_003214	Body					6:35451470-35451622	Unclassified_Cell_type_specific		TEAD3	NA	NA	NA
cg23261443	chr7_101589926	0.0112187	0.366773	7	101589926	G	C	2664.75	PASS	rs112513	0.0537986	chr7	101596340	-	25634323	55771467	TTCAAAACATCTCAAAAACCAAAAAACCTAACTTCTAACCACCCTACCCA	TTCGAAACATCTCAAAAACCAAAAAACCTAACTTCTAACCGCCCTACCCG	I	C	Grn	NA	NA	NA	NA	NA	NA		OpenSea	CAGAGGGACCCCTTCGGAGCATCTCAGAGGCCAGGAAGCCTGGCTTCTGGCCGCCCTGCC[CG]CTCCTCACGTGTGAGGGGAACTGGGGAAGTCGAGTCAGCCCGCTGGGGTTCCTGATTCTC	CGGGCAGGGCGGCCAGAAGCCAGGCTTCCTGGCCTCTGAGATGCTCCGAA			CUX1;CUX1;CUX1	NM_181500;NM_181552;NM_001913	Body;Body;Body			TRUE	7:101382986-101383125				CUX1	NA	NA	NA
cg23302989	chr7_25177062	0.00525697	-0.400668	7	25177062	G	A	1472.7	PASS	rs4722430	0.0461575	chr7	25174492	-	50660321		AAACTATAAAAAACCCAATAACCAAAACATACAACTAACATTATTACTCC		II			NA	NA	NA	NA	NA	NA		OpenSea	TTACATATTAAAGGCTATAGAGAACCCAGTGACCAAGGCATGCAACTGACATTGTTGCTC[CG]ATTTCCCCAGTATTATTTCACCATGTAAACTTTTACTTCCTGTCATAATGTAACTAGTGC	CGGAGCAACAATGTCAGTTGCATGCCTTGGTCACTGGGTTCTCTATAGCC			C7orf31	NM_138811	3'UTR								C7orf31	NA	NA	NA
cg23407655	chr17_1000107	0.026259	-0.443813	17	1000107	G	A	282.51	PASS	rs116549379	0.0686717	chr17	1001612	+	41619428		CCCATAATATCTTACACCTATTATAAATTTAAAAACTACTAACTTTAACC		II			NA	NA	rs116898709	0.028878	NA	NA		OpenSea	TGTGATCCGCCCACCTCAGCCTCCCAAAGTGCTGGGATTACAGGCTTGAGACACGGCGCC[CG]GCCAAAGCCAGCAGTTTTCAAACCCACAACAGGTGTAAGACACCATGGGCCCGGCAATTA	CCATGGTGTCTTACACCTGTTGTGGGTTTGAAAACTGCTGGCTTTGGCCG			ABR;ABR;ABR	NM_021962;NM_001092;NM_001159746	Body;Body;Body			TRUE					ABR	NA	NA	NA
cg23479730	chr14_99679724	0.0156716	-0.477952	14	99679724	T	C	598.67	PASS	rs17638924	0.0599123	chr14	99681757	-	19727303	61676370	ACAACCCCTACCAAAAAAAACACAAACTTACTTATTTTCTCCATAAAACA	GCGACCCCTACCAAAAAAAACGCAAACTTACTTATTTTCTCCATAAAACG	I	C	Grn	NA	NA	NA	NA	NA	NA		OpenSea	TCTATTGTGGCCGCGGCCCCTGCCAAAGAAAACGCAAGCTTGCTTATTTTCTCCATGGGG[CG]CAACAGTGCCTATGTGTGCCGGCAGAGAATCGGCTGGCCGTGAAAAGAATTCTAAATAAA	CGCCCCATGGAGAAAATAAGCAAGCTTGCGTTTTCTTTGGCAGGGGCCGC			BCL11B;BCL11B	NM_022898;NM_138576	Body;Body			TRUE	14:98751461-98751551				BCL11B	CPG	NA	NA
cg23544996	chr3_182507752	0.0236333	-0.329687	3	182507752	G	A	2479.96	PASS	rs76167620	0.0681705	chr3	182514833	-	14778301		AAAATCTTAATCTAAACTCCCTCAACTTTCTATTCTTCCTCACACTCACC		II			rs78813149	0.011295	NA	NA	NA	NA	chr3:182510866-182512282	S_Shelf	AGAAAAATGAGAAGGTCTTAATCTGAACTCCCTCAACTTTCTGTTCTTCCTCACACTCAC[CG]AACTTGCTTATATTTTATACTGGTACTTAATTCTTCCCTTCACAGTCACAAGGAAGATGC	CGGTGAGTGTGAGGAAGAACAGAAAGTTGAGGGAGTTCAGATTAAGACCT			ATP11B	NM_014616	Body								ATP11B	NA	NA	NA
cg23570245	chr17_42430244	0.0458251	0.292759	17	42430244	C	T	4370.51	PASS	rs5848	0.0829591	chr17	42426011	-	39771493		CTTTTTCACAACTTTCTCACCCCTATAATTTCCCATATCATCATATAACC		II			NA	NA	NA	NA	NA	NA		OpenSea	CACCATATTTCCTTTTTCACAACTTTCTCACCCCTGTGGTTTCCCATGTCATCATGTGGC[CG]CTTCCCGCAAGGCCTTAGCGGGGTGCAGGTATGAACATAGTGTCAGGCAAGGAGGCATCT	CGGCCACATGATGACATGGGAAACCACAGGGGTGAGAAAGTTGTGAAAAA			GRN	NM_002087	5'UTR					17:42425521-42426060	Unclassified_Cell_type_specific		GRN	NA	NA	NA
cg23586138	chr2_27727314	0.344032	0.141129	2	27727314	C	T	4701.51	PASS	rs10169261	0.349284	chr2	27719544	+	31655455		AATAACCCCAAAAAAACTCCTAAACTTCCTCTTTACAAACACCCTAACTC		II			NA	NA	NA	NA	NA	NA	chr2:27717681-27718337	S_Shore	CGGTAGGGCAAGAGTCCCGAGCCTCAGGTCTTCCTCTTCAGGGGCCAAAGCAGAGGCTGG[CG]AGTCAGGGTGCTTGCAAAGAGGAAGCCCAGGAGTTTCCCTGGGGTTACCAGAGGGCTGGG	GTAACCCCAGGGAAACTCCTGGGCTTCCTCTTTGCAAGCACCCTGACTCG			FNDC4;GCKR	NM_022823;NM_001486	TSS1500;TSS200	low-CpG:27572968-27573256							FNDC4	NA	NA	NA
cg23590660	chr12_8197424	0.00152128	0.449616	12	8197424	C	G	2399.34	PASS	rs35642012	0.0309207	chr12	8205602	-	60659376		ATCCTCTTTTTATTCTTTCTCTATCAAAAAAACCACTACAAAATACTACC		II			NA	NA	NA	NA	NA	NA		OpenSea	TATAGACATATATCCTCTTTTTGTTCTTTCTCTGTCAGAGAAGCCACTGCAAGATGCTGC[CG]AAGATAACCCTCTCTTTCCTGCCTCATTCTTCTCTCTTCCTTCCTGTTTTTTCCTAGTTC	CGGCAGCATCTTGCAGTGGCTTCTCTGACAGAGAAAGAACAAAAAGAGGA			FOXJ2	NM_018416	3'UTR								FOXJ2	NA	NA	NA
cg23595304	chr11_46876450	0.0179885	-0.343762	11	46876450	T	C	2444.38	PASS	rs12576416	0.0604318	chr11	46879516	-	11609369		CATAAATACTTCTCTTTAAACCCTAAATTTCCCAAATCTCCAACCTAATC		II			NA	NA	rs10838623	0.07111	rs10838623	0.07111		OpenSea	AGTTTGACCCTCATGGATACTTCTCTTTAGGCCCTGGGTTTCCCAAGTCTCCAACCTGAT[CG]TTCTTTCTGACCATTTATGACAACTTCTGGTTTTTCTTTGAAAGCTTGTTTCTAGGTCTC	CGATCAGGTTGGAGACTTGGGAAACCCAGGGCCTAAAGAGAAGTATCCAT			LRP4	NM_002334	3'UTR								LRP4	NA	NA	NA
cg23606023	chr16_89049973	0.0412105	-0.298971	16	89049973	A	G	5456.2	PASS	rs12149025	0.0798102	chr16	89042948	-	36626388		ACCTATAAAATAACCCTATTAATATCTAAAATAAATCAACACRACCATCC		II			NA	NA	NA	NA	NA	NA		OpenSea	GTGCAGGACCTGCCTGTGGGGTGGCCCTGTTGATATCTGAGGTGAGTCAACACGGCCATC[CG]TGCCGGCACTGTCAACTAAGCTGGGCAGGCCCCGCGAAGCTCTAAGGAGTCACAGCCCCG	CGGATGGCCGTGTTGACTCACCTCAGATATCAACAGGGCCACCCCACAGG		TRUE	CBFA2T3	NM_005187	Body					16:89042914-89043075	Promoter_Associated		CBFA2T3	CPG	TS	NA
cg23624705	chr1_92951210	0.172534	0.202359	1	92951210	G	A	1926.78	PASS	rs6689470	0.189645	chr1	92952655	-	51615403		ACCRCCTAAAATCATACCCAAACACTAAATATTAACRAAAACAATAAAAC		II			NA	NA	NA	NA	NA	NA	chr1:92945907-92952609	S_Shore	CGGGCTCTGCCACCGCCTGAGGTCATACCCAGGCACTGGGTGTTGGCGGGAGCAGTAAAG[CG]CCATAAAAGCACCACTTGGATGACTATTGCAAAGTAAGCCTTCTTCGCTCGGATTCTATG	CCGCCTGAGGTCATACCCAGGCACTGGGTGTTGGCGGGAGCAGTAAAGCG			GFI1;GFI1	NM_001127216;NM_005263	TSS1500;TSS1500		RDMR						GFI1	NA	NA	NA
cg23648239	chr14_52704325	0.0414046	-0.346552	14	52704325	C	G	2737.7	PASS	rs199555920	0.0798102	chr14	52701606	-	48648474		CTCCTCCAAAATTCCTAAACAAATACAAAAATACAATCAAAACAAAAAAC		II			rs114243160	0.010426	NA	NA	NA	NA		OpenSea	AGTTCCTGTTTCTCCTCCAGGATTCCTGAACAGGTGCAGAGGTACAGTCAAGGCAGGGAG[CG]AGGAGCTGACCTATTGCCACATACAAGTCTGGGATGTGATGTTTTACTGACATCAACAGT	CGCTCCCTGCCTTGACTGTACCTCTGCACCTGTTCAGGAATCCTGGAGGA								TRUE						NA	NA	NA
cg23691006	chr17_1519236	0.0445432	-0.294432	17	1519236	G	C	2996	PASS	rs112601552	0.0816334	chr17	1510666	+	15613379		ACAATTAAACAACACTCTTAAACTAACTAAAACTTCTACTAAACAAAACC		II			NA	NA	NA	NA	NA	NA	chr17:1509882-1510101	S_Shore	CTGGGAGCTGATCCCGACAGTTCTGCTTTCTGAAGTCCTGGGTTGTATCAGAATGAGATT[CG]GCTCTGCTCAGCAGAAGCCCCAGTCAGCCCAAGAGTGTTGCTTAACTGCTTCAGCCCTGT	CGGCTCTGCTCAGCAGAAGCCCCAGTCAGCCCAAGAGTGTTGCTTAACTG			SLC43A2	NM_152346	Body			TRUE		17:1510664-1510986	Unclassified_Cell_type_specific		SLC43A2	NA	NA	NA
cg23696618	chr18_61581896	0.0280944	0.320444	18	61581896	T	A	14307.8	PASS	rs1991317	0.0701467	chr18	61583699	+	43604506		CCAAACTAATATAACATATATTCTACCCACTTCCCTCAAAATTACCAACC		II			NA	NA	NA	NA	NA	NA		OpenSea	GCCAAATGACAGAATTTTCACCCAAGAAGGTGACTTCCTCAGAAAGTATGGATATGAACA[CG]GTTGGTAATTCTGAGGGAAGTGGGCAGAACACATGCTATATTAGTCTGGACTTGGGATAA	CGGTTGGTAATTCTGAGGGAAGTGGGCAGAACACATGCTATATTAGTCTG		TRUE	SERPINB10	NM_005024	Body								SERPINB10	NA	NA	NA
cg23721083	chr15_68680177	0.0423866	0.40893	15	68680177	G	A	502.67	PASS	rs28632038	0.0798102	chr15	68682927	+	71788400		CCTACCTCTATAATATAAACCTAACTTCCRACACCTCAAACAAAACTTAC		II			NA	NA	NA	NA	NA	NA		OpenSea	TCTTTCAAACATGCAGCTTCCTGGCCTCCCCCACAGCCCCAGGAGATGCAGACCAAGGCA[CG]CAAGCTCTGCCTGAGGTGTCGGAAGCCAGGTCCATACCACAGAGGCAGGAAGAGCCTGGG	CGCAAGCTCTGCCTGAGGTGTCGGAAGCCAGGTCCATACCACAGAGGCAG			ITGA11	NM_001004439	Body			TRUE		15:68682863-68683004	Unclassified_Cell_type_specific	TRUE	ITGA11	NA	NA	NA
cg23723486	chr7_101360676	0.049953	-0.324636	7	101360676	A	G	297.27	PASS	rs35824872	0.0858048	chr7	101361745	+	21801301		AAAAAACCAATAATAAAAAACTCTACACAACCCTCACAAATATAATCRAC		II			NA	NA	NA	NA	NA	NA		OpenSea	AGGGTGGAGGGCGGGGTAGCGCCTCCCGAAACCAGGAGGCGAGGTCCCCGGGAGGGAGGT[CG]CCGACCACACTTGTGAGGGCTGTGCAGAGTTCCCCACCACTGGCTCTCCCGGGGCAAGTA	CGCCGACCACACTTGTGAGGGCTGTGCAGAGTTCCCCACCACTGGCTCTC								TRUE	7:101148046-101148466			TRUE		NA	NA	NA
cg23729443	chr1_156213257	0.0934397	0.247533	1	156213257	G	A	13517.2	PASS	rs759330	0.122513	chr1	156211840	+	36607302		ATCTAAAAAAAATCTACCAAAACTATTTAAAAATCATCCRCCCCAACTCC		II			NA	NA	NA	NA	NA	NA	chr1:156215368-156215899	N_Shelf	AGGGGCCCCTGGCCCAGCAGCCGCAGCTCCCAACCACAATATCCTTTGGGGTTTGGCCTA[CG]GAGCTGGGGCGGATGACCCCCAAATAGCCCTGGCAGATTCCCCCTAGACCCGCCCGCACC	CGGAGCTGGGGCGGATGACCCCCAAATAGCCCTGGCAGATTCCCCCTAGA			BGLAP	NM_199173	TSS200							TRUE	BGLAP	NA	NA	NA
cg23737062	chr15_63895736	0.0285247	-0.319619	15	63895736	T	G	1136.78	PASS	rs4438257	0.0704417	chr15	63894296	-	57651441	53785459	AACAAAAAACACTATAATAAACACTATTCACACTCCAACTCCACCCAACA	AACGAAAAACACTATAATAAACGCTATTCACACTCCGACTCCACCCAACG	I	C	Grn	NA	NA	NA	NA	NA	NA	chr15:63892789-63893911	S_Shore	GTGGGTGGAAGAGGCGAGGAGCACTGTGATGGGCGCTGTTCACACTCCGGCTCCACCCAG[CG]CCAGCTGCGACAAAGCCCTTTACCCCTCCCAGGCCAGGTGTTTCTTCTGTGTGAAAGAGG	GGCGAGGAGCACTGTGATGGGCGCTGTTCACACTCCGGCTCCACCCAGCG			FBXL22	NM_203373	3'UTR					15:63894284-63894349	Promoter_Associated		FBXL22	NA	NA	NA
cg23738760	chr12_11915932	0.024122	0.386068	12	11915932	A	T	3328	PASS	rs11054446	0.0681705	chr12	11918643	-	22612384		TAAAATATCTCCCCCTTCCTTATTTTACTTAAAATCCTCAATAAAAAAAC		II			NA	NA	NA	NA	NA	NA		OpenSea	AGGCTGTGGTTTGAGATATCTCCCCCTTCCTTGTTTTACTTAAAATCCTCAGTGGGAAAG[CG]TGCATGGGGAAAAAAAAAACCACCACCACCCTGGATAAAAGGTACTTTGGTAACATACGT	CGCTTTCCCACTGAGGATTTTAAGTAAAACAAGGAAGGGGGAGATATCTC			ETV6	NM_001987	Body			TRUE		12:11918616-11919129	Promoter_Associated_Cell_type_specific		ETV6	CPG	TS	NA
cg23752828	chr12_57931429	0.219072	-0.254762	12	57931429	A	G	398.27	PASS	rs79147703	0.232031	chr12	57941309	+	47613365		TTATTTTTATAATACACAATATCAAACAAACTTCTTATTTTTAAAACCCC		II			NA	NA	NA	NA	NA	NA	chr12:57940563-57940981	S_Shore	GGGCTCCCAGGAATAAAATGACTAGATTAAATGATACAGGTAGTCATACTGTGACACAGC[CG]GGGTTTCAAAAACAAGAAGTTTGCTTGATACTGTGTATTATAAAAACAAAATAAAAACAA	CGGGGTTTCAAAAACAAGAAGTTTGCTTGATACTGTGTATTATAAAAACA			DCTN2	NM_006400	TSS1500					12:57939858-57941608	Promoter_Associated		DCTN2	NA	NA	NA
cg23845009	chr11_34314814	0.00516555	-0.462373	11	34314814	G	A	1177.98	PASS	rs186845087	0.0461575	chr11	34323678	-	47726360		ACCCCCAAAATAATCACTAAATAACACTTTAATATATTTCTACACCTCAC		II			NA	NA	NA	NA	NA	NA		OpenSea	CGTGTGTGTACACCCCCAAGATAATCACTAGGTAACACTTTGGTGTATTTCTACACCTCA[CG]TATGTGTATGCTTTTACAGAACTGGACCACAGTACAGCTACAGTTTCTTGTCTCCACCCT	CGTGAGGTGTAGAAATACACCAAAGTGTTACCTAGTGATTATCTTGGGGG			ABTB2	NM_145804	Body			TRUE					ABTB2	NA	NA	NA
cg23888440	chr18_29262202	0.0014009	-0.452629	18	29262202	G	A	8425.51	PASS	rs9954432	0.0304371	chr18	29268737	+	56787340		TAAACTTTCTTCCCAACTCTACTACCTTTATACTATATAACCTCAAACCC		II			NA	NA	NA	NA	NA	NA	chr18:29264703-29265504	S_Shelf	ATGGCAAGTATTATTATGTCCTTCTGAGATGAGGAAGCCAAAGCTCGGGAGGTAAAATAC[CG]GGCCTGAGGTCACACAGTATAAAGGTAGCAGAGCTGGGAAGAAAGCCCAGATGTTATCAG	CGGGCCTGAGGTCACACAGTATAAAGGTAGCAGAGCTGGGAAGAAAGCCC														NA	NA	NA
cg23955417	chr1_26871200	0.0806707	-0.257416	1	26871200	C	T	4009.98	PASS	rs4970485	0.112207	chr1	26880928	-	63634494		CTCAAACTTAAAACACCCTCAACTAAAATCCCAACCCCTCATTATATAAC		II			NA	NA	NA	NA	NA	NA		OpenSea	AAAACTCAGGCCTCAGACTTGGAACACCCTCAGCTGGAATCCCAGCCCCTCATTGTGTAA[CG]TTGAGCAAGTCACCTGACCTCTCTGGGCCTTAGCTTCCTCCTGAGTGTCATGGGGGTGAT	TCAGACTTGGAACACCCTCAGCTGGAATCCCAGCCCCTCATTGTGTAACG			MIR1976;RPS6KA1;RPS6KA1	NR_031740;NM_001006665;NM_002953	TSS200;Body;Body								MIR1976	NA	NA	NA
cg23987336	chr17_7954598	0.00887137	-0.512092	17	7954598	A	G	285.67	PASS	rs112675938	0.0537214	chr17	7959907	+	52738345		ACAAACAACCCTTCAAACCCACAAACCTATACATCAAAAAAATAATCAAC		II			NA	NA	NA	NA	NA	NA		OpenSea	GCCTCCTATCTCCCGCATGTTCCCAGAGGCAAAGCAGCTGCTCTGCTGACGGTGCTCAGG[CG]TTGACCACTCCTTTGATGTACAGGCCTGTGGGTTTGAAGGGCTGTTTGCTTTCACGTCCT	CAAACAGCCCTTCAAACCCACAGGCCTGTACATCAAAGGAGTGGTCAACG							DMR			17:7959558-7961376	Unclassified	TRUE		NA	NA	NA
cg23989110	chr1_27681534	0.00215711	0.436542	1	27681534	A	G	5678.22	PASS	rs35448284	0.0368794	chr1	27683139	-	59714484	67810335	CTACCCTCAAAAAACTCAACTACACCATCAAAAAAACAAAACCCTACTCA	CTACCCTCAAAAAACTCAACTACACCATCAAAAAAACGAAACCCTACTCG	I	A	Red	NA	NA	NA	NA	NA	NA	chr1:27683277-27683590	N_Shore	ACCGATCAGTCTCTGCCCTCAAGAGGCTCAGCTGCACCATCAGAGGAGCGGGGCCCTGCT[CG]GGCTCCACCGGAAGCGGGCTCTGCTGGCCTGGGCTCTGCTGGGAGTCCCCTTCATTACTC	CTGCCCTCAAGAGGCTCAGCTGCACCATCAGAGGAGCGGGGCCCTGCTCG			MAP3K6	NM_004672	Body				1:27555571-27556937				MAP3K6	NA	NA	NA
cg24004483	chr1_935671	0.00141188	0.452345	1	935671	C	G	3301.34	PASS	rs116904365	0.0304371	chr1	944783	-	36670382	56706415	AAAAAATTCTAACACCATACATCAACATTAAAAAATCAAAAAACAAACCA	AAAAAATTCTAACACCGTACGTCAACATTAAAAAATCAAAAAACGAACCG	I	A	Red	NA	NA	NA	NA	NA	NA	chr1:948670-948894	N_Shelf	ACCAAAAGGAAAGGAAGATTCTAGCACCGTACGTCAGCATTAAGAAATCAGGAAACGGGC[CG]GGCGCGGTGGCTCACGCCTGTAATCTCAGCACTTTGGGAGGATGAGGTGGGCGGATCACG	GGAAGATTCTAGCACCGTACGTCAGCATTAAGAAATCAGGAAACGGGCCG							CDMR							NA	NA	NA
cg24056365	chr1_110838593	0.00542347	-0.466457	1	110838593	G	A	1895.7	PASS	rs61784537	0.0461575	chr1	110834615	+	25723431		TCTTAAACTAACAAATACAAAAACCTTTAAAAAACAATACAAAAACTAAC		II			rs6703064	0.297318	NA	NA	NA	NA		OpenSea	CTGAGCCAAGAGGACTCTGGCCCTAGTATCCACGTGACCAGAGCATCCTCAAGCCTGCCT[CG]TCAGCCCCTGCACTGTCCCCCAAAGGTCCTTGCATTTGCCAGCCCAAGACTGTCAGGGGC	CTTGGGCTGGCAAATGCAAGGACCTTTGGGGGACAGTGCAGGGGCTGACG								TRUE						NA	NA	NA
cg24164702	chr19_39230123	0.00050692	0.487689	19	39230123	G	A	817.01	PASS	rs12977105	0.0271258	chr19	39225147	-	30668322		ATATAACTCCCTTAAACAAATAATATTATCAATCCCATATTATAAAAACC		II			NA	NA	NA	NA	NA	NA	chr19:39226725-39226983	N_Shore	GGGCTGGGTGGATGTGACTCCCTTAAGCAGGTGATGTTGTCAGTCCCATATTATAGAAGC[CG]AGGCACAGGGAGCCAGTGACTGCTGCGCCTAGCAGAGCTGGGATTCAAATCCAGGCAGGG	CGGCTTCTATAATATGGGACTGACAACATCACCTGCTTAAGGGAGTCACA			CAPN12	NM_144691	Body			TRUE					CAPN12	NA	NA	NA
cg24254842	chr1_42188078	0.0567321	-0.340235	1	42188078	T	G,*	1275.52	PASS	rs12566729	0.0913651	chr1	42193353	-	30646324		CCTCTCTTCTCAAAAACCTCRAAATAAAAAACTAACTAACCAACTACTCC		II			NA	NA	NA	NA	NA	NA		OpenSea	GACCGGTGTTTCCTCTCTTCTCAGAGGCCTCGGGGTGGAGGACTAGCTGACCAACTGCTC[CG]TCACTTTGGGCCAGAGGCAGCCCGGGTGACTTTGGCAAGCATGGCCTCATCCCGCCAGCC	CGGAGCAGTTGGTCAGCTAGTCCTCCACCCCGAGGCCTCTGAGAAGAGAG			HIVEP3;HIVEP3	NM_024503;NM_001127714	5'UTR;5'UTR			TRUE		1:42193204-42193428	Unclassified_Cell_type_specific		HIVEP3	NA	NA	NA
cg24304425	chr19_850199	0.0156236	0.350801	19	850199	T	A	3107.32	PASS	rs3826946	0.0599123	chr19	840985	+	12601307		AACAAAACTAAAAAACCRATAAACCATAATAAAATCCAAAATACACCCAC		II			NA	NA	NA	NA	NA	NA	chr19:843468-844085	N_Shelf	CCAGCCTGGGCATTGGGCAACTCAACGGCCTCTGGCATTGGGCTATAAGAGGAGCTTGAC[CG]TGGGTGCACCCTGGACCCCACCATGGCTCACCGGCCCCCCAGCCCTGCCCTGGCGTCCGT	GCAGGGCTGGGGGGCCGGTGAGCCATGGTGGGGTCCAGGGTGCACCCACG			PRTN3;PRTN3	NM_002777;NM_002777	1stExon;5'UTR								PRTN3	NA	NA	NA
cg24361586	chr17_62750533	0.36331	0.158442	17	62750533	C	T	579.74	PASS	rs146289260	0.368455	chr17	62744534	-	56753387		TCATTACCTCACTATTAAATCATACTTCCTTTAACAAATCCAAACCTTAC		II			NA	NA	NA	NA	NA	NA		OpenSea	CTATCTCCTGTTCATTACCTCACTATTGAGTCATGCTTCCTTTAACAAATCCAGACCTTA[CG]CTTTCTATCCTGTCTTTTACACTAGTCTTTCTGAAGCCATTAAAACTCTCCCATGTTAAA	CATTACCTCACTATTGAGTCATGCTTCCTTTAACAAATCCAGACCTTACG														NA	NA	NA
cg24394891	chr10_111644208	0.025728	0.32518	10	111644208	G	A	7248.11	PASS	rs575802	0.0686326	chr10	111646370	+	54699429		TAAATCTAACTCAAATCTATAACCACAATAACCAACAAAATACCTAACAC		II			NA	NA	NA	NA	NA	NA		OpenSea	TCATTCATTTACGCATCCCACAAATGCCTGTGTAACATCTAGATCTGCCAGGCATAGATA[CG]TGCCAGGCACTCTGCTGGTCACTGTGGTTACAGATCTGAGCCAGACCCAGTCCCTGTCTT	CGTGCCAGGCACTCTGCTGGTCACTGTGGTTACAGATCTGAGCCAGACCC			XPNPEP1;XPNPEP1;XPNPEP1	NR_030724;NM_020383;NM_001167604	Body;Body;Body			TRUE					XPNPEP1	NA	NA	NA
cg24414325	chr12_56409369	0.0139818	0.400709	12	56409369	G	C	1169.98	PASS	rs2131569	0.0579197	chr12	56414442	-	17773492		AAAAAACAAAAACCTTATCCTAATAAAAAACRAATTCATCCAAAACTTTC		II			NA	NA	NA	NA	NA	NA		OpenSea	TCTGAAAGGGAAGGGAGCAGAGGCCTTGTCCTGATAGAGGGCGGATTCATCCAGGGCTTT[CG]GCTGCTGGGGCCCCAGGGGCACAGGAAGGGGGGGAAATGGGGAGACCGTACCAGCCTTTT	GGGAGCAGAGGCCTTGTCCTGATAGAGGGCGGATTCATCCAGGGCTTTCG			IKZF4	NM_022465	TSS1500								IKZF4	NA	NA	NA
cg24417845	chr10_70807868	0.0230979	0.330892	10	70807868	C	T	1368.67	PASS	rs111340728	0.067784	chr10	70816008	+	57760360		AAAAAAATACTCTCACCCCAAACRAAAATAAAACAACCCTAACCRTAAAC		II			NA	NA	NA	NA	NA	NA		OpenSea	ATGTAGTGGACACAGTAACTCCCTCTCTCTTCCTGTGTGGCCTGCAGGCAAAGGTCACAC[CG]CTCACGGTCAGGGCTGTCTCACTTCCGTTTGGGGTGAGAGCACCCCCTCACTTACTCGTT	CGCTCACGGTCAGGGCTGTCTCACTTCCGTTTGGGGTGAGAGCACCCCCT								TRUE						NA	NA	NA
cg24445388	chr1_2079682	0.0245763	0.327618	1	2079682	A	G	3748.34	PASS	rs262675	0.0681705	chr1	2084391	-	20792430		TAATATTCCCACCCTTAACTATTATAAATAATACCACTATAAAAATTCRC		II			NA	NA	NA	NA	NA	NA	chr1:2082314-2082529	S_Shore	AAGGGGCATTATAGTGTTCCCACCCTTGGCTGTTGTGAGTGGTGCCACTGTGAAGGTTCG[CG]TACAAGAATCTGTTTGAGTCTATTTCCAGTTCTTTTGAGTGCAAACCTAGCAGTACAGTT	CGCGAACCTTCACAGTGGCACCACTCACAACAGCCAAGGGTGGGAACACT			PRKCZ;PRKCZ;PRKCZ	NM_001033581;NM_001033582;NM_002744	Body;Body;Body				1:2074094-2074252	1:2084074-2084894	Unclassified_Cell_type_specific		PRKCZ	NA	NA	NA
cg24517501	chr1_92956262	0.26693	-0.187317	1	92956262	T	C	537.27	PASS	rs12566527	0.276739	chr1	92952702	-	60670481		AACRCCATAAAAACACCACTTAAATAACTATTACAAAATAAACCTTCTTC		II			NA	NA	NA	NA	NA	NA	chr1:92945907-92952609	S_Shore	GGGAGCAGTAAAGCGCCATAAAAGCACCACTTGGATGACTATTGCAAAGTAAGCCTTCTT[CG]CTCGGATTCTATGTTTCATGAGGGTAGGCACTGGATCTTCATCTTTATGTCCTAGGCGGG	GCGCCATAAAAGCACCACTTGGATGACTATTGCAAAGTAAGCCTTCTTCG			GFI1;GFI1	NM_001127216;NM_005263	TSS1500;TSS1500		RDMR						GFI1	NA	NA	NA
cg24531955	chr8_23151102	0.0423866	0.40893	8	23151102	G	A	428.27	PASS	rs182748913	0.0798102	chr8	23154691	-	36768479		AACCTACTACTCAAAACCCAAATACTATAAATCAAAAAAAACACAAACAC		II			NA	NA	NA	NA	NA	NA		OpenSea	TGAACATAGGAAGCCTGCTGCTCAGGGCCCAGGTGCTGTGGGTCAAAGGAAACACAGACA[CG]TTTCATAAATCTTTCTTTTATTCCAAGTTTCAAGTATGTGTAAGTGTCTGTGATGACACA	CGTGTCTGTGTTTCCTTTGACCCACAGCACCTGGGCCCTGAGCAGCAGGC			LOXL2	NM_002318	3'UTR			TRUE		8:23153052-23154972	Unclassified		LOXL2	NA	NA	NA
cg24662823	chr11_128349877	0.0399274	0.354081	11	128349877	G	A	439.74	PASS	rs75615392	0.0792588	chr11	128350635	+	65663366		TAATCCTCAACTTCTAAATTTCTAACTTTAAAACTCTTAAAAACCCAAAC		II			rs7108562	0.440287	NA	NA	NA	NA		OpenSea	GTTTGAGAACTCCAAGTACAGAGATTCAGAGTCAAACGTTGCTCACATCTGTCGGAGTAG[CG]TTTGGGTCCTCAAGAGTTCTAAAGCCAGAAATCTAGAAGCTGAGGATCACACATGTTATG	GATCCTCAGCTTCTAGATTTCTGGCTTTAGAACTCTTGAGGACCCAAACG			ETS1;ETS1;ETS1	NM_001143820;NM_001162422;NM_005238	Body;Body;Body			TRUE					ETS1	NA	NA	NA
cg24674269	chr13_52101354	0.00300014	-0.423702	13	52101354	A	G	756.65	PASS	.	0.0423202	chr13	52093016	+	17717376		AATAACTTTCRAAACAAAAAATCAACTTAACATCATCAAATTACRTAACC		II			NA	NA	NA	NA	NA	NA		OpenSea	GGAAGCTGACCCGACAAATTTGAGAAAACCAAGTCCCAGAGAGGATAAATGACTTGCCCA[CG]GTCACGTAACTTGATGATGCCAAGCTGATTTCCTGCCTCGAAAGCCACTTTTCATTATTA	CGGTCACGTAACTTGATGATGCCAAGCTGATTTCCTGCCTCGAAAGCCAC								TRUE						NA	NA	NA
cg24681307	chr1_110527472	0.247288	0.172132	1	110527472	G	A	5702.96	PASS	rs17551493	0.258678	chr1	110526191	+	73782329		AACACATTTCTAAAATATTCTAAAAAATTATTTTAACTATCTTACCACCC		II			NA	NA	NA	NA	NA	NA	chr1:110527248-110528026	N_Shore	TAGATTAGATGGCAATGGGCTAGGGAGCGTGGTGGGATCTTGTGGCCATTGAGAAATCCC[CG]GGTGGTAAGACAGCCAAAATAACTTTTCAGAACATTTCAGAAATGTGTTCTTAAATTGTT	ACACATTTCTGAAATGTTCTGAAAAGTTATTTTGGCTGTCTTACCACCCG			AHCYL1	NM_006621	TSS1500		RDMR						AHCYL1	NA	NA	NA
cg24739596	chr1_243964992	0.033885	0.31012	1	243964992	C	T	17872.7	PASS	rs7512207	0.0749334	chr1	243967381	-	32795443		CACACAACAAAAAAAAACCCTTAACATCATCATCAAAATTCTAAATCCAC		II			NA	NA	NA	NA	NA	NA		OpenSea	CAGAGCCAGCCCACACAGCAGAAGAAGACCCTTGACATCATCATCAGGGTTCTAGATCCA[CG]CATGCCTGAGATCAGTCCATCTTGGACTCCCATTTACTTAATCTAACATATCCACTGTCT	ACACAGCAGAAGAAGACCCTTGACATCATCATCAGGGTTCTAGATCCACG			AKT3;AKT3	NM_005465;NM_181690	Body;Body			TRUE					AKT3	NA	NA	NA
cg24773560	chr12_56724919	0.00725483	0.386684	12	56724919	G	A	5161.34	PASS	rs11613055	0.0512084	chr12	56732723	-	66745410		AAACAACTTACAAACTCRATAAACAACTAAAAAAACCAAACCAAAAACRC		II			NA	NA	NA	NA	NA	NA		OpenSea	AAAACAACAGGAAGCAGCTTACAAACTCGGTGAACAACTGAGGGAACCAAACCAGAGACG[CG]CTGAACAGAGAGAATCAGGCTCAAAGCAAGTGGAAGTGGGCAGAGATTCCACCAGGACTG	CGCGTCTCTGGTTTGGTTCCCTCAGTTGTTCACCGAGTTTGTAAGCTGCT			IL23A;IL23A	NM_016584;NM_016584	5'UTR;1stExon			TRUE		12:56732294-56732852	Promoter_Associated		IL23A	NA	NA	NA
cg24850296	chr12_25715474	0.028805	-0.319087	12	25715474	C	G	10436	PASS	rs144389250	0.0708366	chr12	25707569	+	12663468		TAAAAAATCTAACATCTCTAAATTCTATCTACCAAATACCACTAATACCC		II			NA	NA	NA	NA	NA	NA		OpenSea	CCATAGAGAGCATTTTGTAAATGTAAGAGGATGTTGATAGTAGTCATTAAAGATTCGGGT[CG]GGTATTAGTGGCATTTGGTAGACAGAACCCAGAGATGCTAGACTTTCCACAATGTGGCAG	CGGGTATTAGTGGCATTTGGTAGACAGAACCCAGAGATGCTAGACTTTCC			IFLTD1;IFLTD1;IFLTD1;IFLTD1;IFLTD1	NM_001145728;NM_152590;NM_001145729;NR_027296;NM_001145727	TSS1500;TSS1500;TSS1500;TSS1500;Body								IFLTD1	NA	NA	NA
cg24851490	chr14_21426282	0.0666334	-0.269816	14	21426282	C	T	706.67	PASS	rs4982383	0.1012	chr14	21423769	+	23782457		TTTCCTTTACTTCCTATCTACAAAATATACAACRTCTCCTAAACACTAAC		II			rs10132319	0.076092	NA	NA	NA	NA		OpenSea	CCCCAGAGCTGGGACAGAAGGGGCAGCAATGGGGCAGCAACTGAGGGAGAAGAGAGCTGA[CG]TTAGTGCTTAGGAGACGTTGCACACTTTGCAGACAGGAAGTAAAGGAAATGGGACCCCAG	TTCCTTTACTTCCTGTCTGCAAAGTGTGCAACGTCTCCTAAGCACTAACG		TRUE	RNASE2	NM_002934	5'UTR								RNASE2	NA	NA	NA
cg24864097	chr10_121133388	0.0122791	0.407597	10	121133388	T	A	1138.67	PASS	rs7915681	0.0544372	chr10	121127614	-	15653508		TCCRTAACTTTTACTTAATTAACTCATAACTCCAAAAAAAACCAAACCCC		II			NA	NA	NA	NA	NA	NA		OpenSea	TGGCCCGGCCCTCCGTGGCTTTTGCTTGATTAGCTCATAGCTCCAGGGGAAGCCAGACCC[CG]GGCCCTGGAAGGCAAGATGGGCCCCCAGTCCTCCCTGGCAGGCCAGGGCAGCGTGCAGGA	CCGTGGCTTTTGCTTGATTAGCTCATAGCTCCAGGGGAAGCCAGACCCCG			GRK5	NM_005308	Body			TRUE					GRK5	NA	NA	NA
cg24894783	chr5_10568921	0.0403819	0.300147	5	10568921	C	T	569.74	PASS	rs187179064	0.0794152	chr5	10577031	-	34786377		AAAAAAATACTAAAACTTCTAATACATCCTATAAACACCTCRAATAACRC		II			NA	NA	NA	NA	NA	NA		OpenSea	GAAGAGAGCAGAGGAGGGTGCTGGGGCTTCTGGTGCATCCTGTGGGCACCTCGGATGACG[CG]AGGGTGGAGCCTGAAACGCTGGCCCAGGAAATGGAACAGAAGCCTGTTGTGGGTGGGAGG	CGCGTCATCCGAGGTGCCCACAGGATGCACCAGAAGCCCCAGCACCCTCC			ANKRD33B	NM_001164440	Body			TRUE					ANKRD33B	NA	NA	NA
cg24929556	chr1_167452690	0.00917079	0.376128	1	167452690	T	C	2544.75	PASS	rs12133337	0.0537214	chr1	167454876	-	15669436		CTACCTTACTCCTCCTTTTATCAACATACTAACTAACRTACTAAACTCCC		II			NA	NA	NA	NA	NA	NA		OpenSea	AGATTAGGGAGCTGCCTTACTCCTCCTTTTGTCAGCATGCTGGCTGGCGTGCTAGGCTCC[CG]TGGGGAGGGTATCCCGGCATGGCTTACTAGGTGGTTAACGCCAGGGCAGTTGGGAGGTAA	CGGGAGCCTAGCACGCCAGCCAGCATGCTGACAAAAGGAGGAGTAAGGCA			CD247;CD247	NM_198053;NM_000734	Body;Body			TRUE					CD247	NA	NA	NA
cg24947456	chr12_57434318	0.0432913	0.343592	12	57434318	G	A	967.78	PASS	rs116896516	0.0798102	chr12	57441432	+	57747351		ACCAATCACTAAAAAACAAAAACCRAAACCAATATATCCTCATCACAAAC		II			NA	NA	NA	NA	NA	NA		OpenSea	AGAGGTGACTCCATGTGTTCCCCCAGCCAGGGGCCTCACCAGTCTTCCCTGATCCACTCT[CG]CCTGTGATGAGGATACACTGGTCTCGGTCCCTGTCCCTCAGTGACTGGTACGCCACATTT	CGCCTGTGATGAGGATACACTGGTCTCGGTCCCTGTCCCTCAGTGACTGG			MYO1A	NM_005379	Body			TRUE					MYO1A	NA	NA	NA
cg25050332	chr11_307999	0.0221233	0.333148	11	307999	T	G	2482.27	PASS	rs28521954	0.0666537	chr11	316088	-	20797490	32791449	AAAAATTTCCCAAACAACACCCACAAAAACAAAACTAATCAACCTAACCA	AAAAATTTCCCAAACGACACCCGCGAAAACAAAACTAATCGACCTAACCG	I	C	Grn	rs12421894	0.079597	NA	NA	NA	NA	chr11:315739-316539	Island	AGGCGGGAGCCGAGAAGTTTCCCAGACGGCACCCGCGGGAGCAGAGCTGGTCGGCCTGGC[CG]CTCCTCGCCGCGGACTCCTCGGGTGCCCGTGGACAGCAGCCCGTGCCAGGCCCGCAGCGG	CGGCCAGGCCGACCAGCTCTGCTCCCGCGGGTGCCGTCTGGGAAACTTCT									11:305780-306470					NA	NA	NA
cg25137372	chr12_96385234	0.00794367	-0.382638	12	96385234	G	A	4202.32	PASS	rs55856912	0.0522335	chr12	96390059	+	40777327		AACATAATATTTATAAACTACCCTTAATAACAAAAAACACAAACAAAAAC		II			rs77869005	0.019531	NA	NA	NA	NA	chr12:96389405-96389675	S_Shore	ATGGCACCTACCTGCTGCTGGCCCCCTTTCTTCAGGGTCCCCAATTTCTCTCTCTTCCCT[CG]TTTCTGTCTGTGTTCTCTGCCATTAAGGGCAGCTTATAAACACCATGTTCCTGTCTTTAT	ACATGGTGTTTATAAGCTGCCCTTAATGGCAGAGAACACAGACAGAAACG			HAL;HAL	NM_002108;NM_002108	1stExon;5'UTR								HAL	NA	NA	NA
cg25145679	chr2_196935811	0.149891	-0.213352	2	196935811	T	C	12780.4	PASS	rs12693777	0.171435	chr2	196935942	+	67769353		CRATTCAATAACATAAAATCCATTCACATTATAATACAACCATCACCATC		II			rs12999766	0.494069	NA	NA	NA	NA	chr2:196933310-196933665	S_Shelf	TTAATGTTTAATGGGTACAGAGTTTCAATTATGCAAGATGAAAAAAAATTTGAAGACGAA[CG]ATGGTGATGGTTGCACCACAATGTGAATGGACTTCATGCCACTGAATCGTACACTTGACA	CGATGGTGATGGTTGCACCACAATGTGAATGGACTTCATGCCACTGAATC														NA	NA	NA
cg25179758	chr13_36917120	0.139671	0.258648	13	36917120	T	C	1092.98	PASS	rs78669763	0.162137	chr13	36918614	+	61603381		ATTAACCATTAAACTTATATATAACCTCTAAATACCCAAACTCTTCTCTC		II			NA	NA	NA	NA	NA	NA	chr13:36919737-36921004	N_Shore	CAGGATTGCTTAATAACCTTCCTTGCTACATCTCCATCTTAAAGAGAAAAAAAGGATACA[CG]AGAGAAGAGCCTGGGTATCTAGAGGTTATATATAAGTCTAATGGTCAATTTCAGTCTAAT	CGAGAGAAGAGCCTGGGTATCTAGAGGTTATATATAAGTCTAATGGTCAA			SPG20;SPG20;SPG20;SPG20	NM_001142296;NM_001142294;NM_015087;NM_001142295	5'UTR;5'UTR;5'UTR;5'UTR		CDMR	TRUE					SPG20	NA	NA	NA
[truncated: 84 more rows]
